# Supplementary material for: Spatial transcriptomics unveils estrogen-modulated immune responses and structural alterations in the ectocervical mucosa of depot medroxyprogesterone acetate users
Source: Sci Rep. 2025 Jan 6;15:1014. doi: 10.1038/s41598-024-83775-9 (PMC11704007; doi:10.1038/s41598-024-83775-9)
Supplement: Supplementary file 2 — Supplementary Material 2 [file 41598_2024_83775_MOESM2_ESM.xlsx]

## Sheet: DEGs_Epi_vs_SubMuc
S1 Table. Differentially expressed genes between epithelial and submucosal spots (all samples)
p_val	avg_log2FC	pct.1	pct.2	p_val_adj	cluster	gene	pct.diff	log.pct.diff	Regulation
4.76266e-235	0.330569	1	0.997	1.04902e-230	epi_all	S100A8	-1.997	0.00433459	UP
4.76676e-212	0.623757	0.996	0.757	1.04993e-207	epi_all	S100A14	-1.753	0.395852	UP
4.26594e-197	0.207206	1	0.997	9.39615e-193	epi_all	KRT13	-1.997	0.00433459	UP
8.37272e-190	0.872714	0.957	0.484	1.84418e-185	epi_all	SBSN	-1.441	0.983512	UP
7.81704e-188	0.31857	1	0.992	1.72178e-183	epi_all	S100A9	-1.992	0.011588	UP
1.17125e-175	0.446828	0.993	0.823	2.5798e-171	epi_all	PERP	-1.816	0.270901	UP
6.34078e-175	0.718278	0.98	0.646	1.39662e-170	epi_all	GJB2	-1.626	0.601248	UP
4.74537e-174	0.841766	0.963	0.491	1.04521e-169	epi_all	A2ML1	-1.454	0.971813	UP
3.35557e-173	0.729896	0.776	0.138	7.39098e-169	epi_all	TMEM79	-0.914	2.49139	UP
4.49757e-173	0.768047	0.972	0.526	9.90635e-169	epi_all	TACSTD2	-1.498	0.885894	UP
1.77709e-172	0.784315	0.768	0.142	3.91421e-168	epi_all	SULT2B1	-0.91	2.43522	UP
3.66382e-172	0.496783	0.993	0.866	8.06994e-168	epi_all	SPRR1B	-1.859	0.197427	UP
7.07016e-171	0.598618	0.993	0.783	1.55727e-166	epi_all	RHCG	-1.776	0.342781	UP
6.3752e-169	0.893002	0.753	0.148	1.4042e-164	epi_all	SLURP2	-0.901	2.34705	UP
1.21266e-166	0.737784	0.819	0.18	2.67101e-162	epi_all	EVPL	-0.999	2.18587	UP
1.76712e-166	0.782548	0.869	0.236	3.89227e-162	epi_all	PKP3	-1.105	1.88057	UP
1.33773e-164	0.754042	0.817	0.179	2.94649e-160	epi_all	MAB21L4	-0.996	2.19038	UP
2.94329e-164	0.400163	0.998	0.923	6.4829e-160	epi_all	CSTA	-1.921	0.112709	UP
1.4006e-163	0.623973	0.985	0.679	3.08496e-159	epi_all	CD24	-1.664	0.536712	UP
6.068e-162	0.878858	0.9	0.34	1.33654e-157	epi_all	NCCRP1	-1.24	1.40439	UP
9.64146e-160	0.831046	0.91	0.363	2.12363e-155	epi_all	MALL	-1.273	1.3259	UP
4.17519e-159	0.768197	0.963	0.495	9.19628e-155	epi_all	SERPINB13	-1.458	0.960107	UP
8.6489e-158	0.880315	0.803	0.222	1.90501e-153	epi_all	KLK12	-1.025	1.85484	UP
9.00195e-157	0.802364	0.954	0.429	1.98277e-152	epi_all	KLK10	-1.383	1.15301	UP
2.40706e-156	0.739513	0.804	0.189	5.30179e-152	epi_all	TMEM40	-0.993	2.08881	UP
3.80317e-155	0.779642	0.977	0.543	8.37687e-151	epi_all	PPL	-1.52	0.847406	UP
5.51217e-153	0.887731	0.886	0.341	1.21411e-148	epi_all	KLK13	-1.227	1.37753	UP
1.45709e-151	0.823053	0.967	0.462	3.2094e-147	epi_all	IL1RN	-1.429	1.06562	UP
5.53764e-149	0.814593	0.932	0.398	1.21972e-144	epi_all	TMPRSS11D	-1.33	1.22756	UP
8.20772e-149	0.596341	0.644	0.086	1.80783e-144	epi_all	BICDL2	-0.73	2.90465	UP
2.20667e-147	0.792197	0.9	0.357	4.86042e-143	epi_all	GJB6	-1.257	1.334	UP
1.70754e-146	0.684672	0.979	0.534	3.76103e-142	epi_all	PPDPF	-1.513	0.874469	UP
2.96757e-144	0.826168	0.812	0.243	6.53636e-140	epi_all	SCEL	-1.055	1.74052	UP
4.7531e-143	0.771139	0.94	0.544	1.04692e-138	epi_all	SLPI	-1.484	0.789054	UP
3.54907e-142	0.74062	0.915	0.347	7.81717e-138	epi_all	KLK11	-1.262	1.39884	UP
4.66273e-142	0.629717	0.635	0.098	1.02701e-137	epi_all	C1orf116	-0.733	2.6959	UP
1.57337e-140	0.725439	0.907	0.34	3.4655e-136	epi_all	ZNF185	-1.247	1.41557	UP
1.8705e-140	0.734828	0.7	0.143	4.11995e-136	epi_all	CYSRT1	-0.843	2.29134	UP
1.90838e-140	0.542812	0.642	0.097	4.20341e-136	epi_all	BNIPL	-0.739	2.72652	UP
4.54833e-140	0.548253	0.632	0.093	1.00182e-135	epi_all	PTK6	-0.725	2.76462	UP
6.00159e-140	0.765662	0.838	0.266	1.32191e-135	epi_all	CLIC3	-1.104	1.65552	UP
1.53453e-139	0.52986	0.986	0.7	3.37995e-135	epi_all	S100A16	-1.686	0.494233	UP
6.55617e-138	0.828584	0.771	0.235	1.44406e-133	epi_all	SLURP1	-1.006	1.71407	UP
8.01476e-138	0.804534	0.708	0.163	1.76533e-133	epi_all	PRSS27	-0.871	2.11888	UP
9.23684e-138	0.643243	0.781	0.181	2.03451e-133	epi_all	GRHL1	-0.962	2.10933	UP
1.35557e-136	0.861839	0.757	0.208	2.98578e-132	epi_all	ALOX12	-0.965	1.86371	UP
1.16257e-135	0.718051	0.835	0.267	2.56069e-131	epi_all	TMPRSS11A	-1.102	1.64494	UP
2.39863e-135	0.25758	0.999	0.979	5.28322e-131	epi_all	KRT6A	-1.978	0.0291758	UP
1.26137e-134	0.659513	0.595	0.088	2.77828e-130	epi_all	VSIG10L	-0.683	2.75731	UP
5.75258e-134	0.737676	0.596	0.094	1.26706e-129	epi_all	CEACAM7	-0.69	2.66458	UP
4.92103e-133	0.598699	0.978	0.607	1.08391e-128	epi_all	PITX1	-1.585	0.688138	UP
1.1454e-132	0.638956	0.732	0.169	2.52285e-128	epi_all	TTC22	-0.901	2.11482	UP
1.50468e-132	0.702909	0.909	0.354	3.3142e-128	epi_all	GLTP	-1.263	1.36053	UP
2.88173e-130	0.615058	0.963	0.557	6.34729e-126	epi_all	JUP	-1.52	0.789858	UP
3.05294e-130	0.80264	0.916	0.5	6.72441e-126	epi_all	MUC21	-1.416	0.87342	UP
9.64591e-130	0.67887	0.862	0.297	2.12461e-125	epi_all	EPS8L2	-1.159	1.53722	UP
2.66123e-129	0.631464	0.74	0.173	5.86164e-125	epi_all	C6orf132	-0.913	2.09675	UP
2.1857e-128	0.611246	0.687	0.15	4.81423e-124	epi_all	CLDN7	-0.837	2.19535	UP
3.20831e-128	0.712999	0.909	0.44	7.06662e-124	epi_all	LYPD3	-1.349	1.04678	UP
1.94568e-127	0.578587	0.642	0.115	4.28556e-123	epi_all	CLDN4	-0.757	2.48094	UP
2.73459e-126	0.706856	0.897	0.347	6.02321e-122	epi_all	DMKN	-1.244	1.37017	UP
3.44999e-126	0.589425	0.75	0.183	7.59895e-122	epi_all	SPINT1	-0.933	2.03505	UP
1.57574e-125	0.516751	0.996	0.831	3.47073e-121	epi_all	ANXA1	-1.827	0.261297	UP
2.07567e-125	0.571791	0.733	0.168	4.57187e-121	epi_all	NECTIN4	-0.901	2.12535	UP
2.54025e-125	0.701699	0.69	0.165	5.59515e-121	epi_all	TGM1	-0.855	2.06413	UP
2.65319e-125	0.531356	0.526	0.061	5.84393e-121	epi_all	PRSS3	-0.587	3.10818	UP
5.61914e-124	0.729112	0.765	0.232	1.23767e-119	epi_all	ATP1B1	-0.997	1.72133	UP
7.15473e-124	0.526417	0.594	0.094	1.5759e-119	epi_all	TMEM45B	-0.688	2.65973	UP
1.0859e-123	0.748219	0.912	0.4	2.39181e-119	epi_all	IVL	-1.312	1.18903	UP
4.7458e-123	0.901439	0.834	0.35	1.04531e-118	epi_all	SPINK7	-1.184	1.25269	UP
1.35903e-122	0.77289	0.701	0.199	2.99341e-118	epi_all	CLCA4	-0.9	1.81665	UP
2.97419e-122	0.579633	0.58	0.09	6.55096e-118	epi_all	FAM3D	-0.67	2.68806	UP
8.40701e-122	0.62009	0.63	0.122	1.85173e-117	epi_all	ELF3	-0.752	2.36847	UP
8.53067e-122	0.46186	0.491	0.048	1.87897e-117	epi_all	FUT3	-0.539	3.35462	UP
1.51843e-121	0.701431	0.628	0.127	3.34449e-117	epi_all	EPS8L1	-0.755	2.30594	UP
2.20128e-121	0.54555	0.625	0.117	4.84854e-117	epi_all	PLBD1	-0.742	2.41735	UP
7.25006e-121	0.775534	0.862	0.354	1.5969e-116	epi_all	TMPRSS11E	-1.216	1.28394	UP
3.51738e-120	0.618058	0.763	0.204	7.74739e-116	epi_all	IL18	-0.967	1.90311	UP
5.57189e-120	0.599378	0.597	0.105	1.22726e-115	epi_all	CALML5	-0.702	2.50734	UP
8.74712e-120	0.512571	0.594	0.098	1.92664e-115	epi_all	SCNN1A	-0.692	2.59961	UP
9.16732e-120	0.520441	0.623	0.114	2.01919e-115	epi_all	ARHGAP27	-0.737	2.4502	UP
4.66761e-118	0.538214	0.512	0.064	1.02809e-113	epi_all	SERPINB2	-0.576	3	UP
6.1653e-118	0.633436	0.698	0.176	1.35797e-113	epi_all	HPGD	-0.874	1.98765	UP
1.04096e-117	0.63307	0.935	0.521	2.29283e-113	epi_all	CALML3	-1.456	0.843683	UP
1.47595e-117	0.482472	0.511	0.062	3.25093e-113	epi_all	SCNN1B	-0.573	3.04298	UP
1.89855e-117	0.473506	0.992	0.856	4.18174e-113	epi_all	CSTB	-1.848	0.212729	UP
4.67332e-117	0.704421	0.657	0.153	1.02934e-112	epi_all	MXD1	-0.81	2.10236	UP
5.28602e-117	0.816865	0.715	0.212	1.1643e-112	epi_all	KRT78	-0.927	1.75388	UP
1.64215e-116	0.599253	0.844	0.264	3.617e-112	epi_all	CTNNBIP1	-1.108	1.67671	UP
4.27497e-116	0.835461	0.898	0.467	9.41605e-112	epi_all	LCN2	-1.365	0.943293	UP
5.80251e-116	0.458449	0.538	0.074	1.27806e-111	epi_all	CRYBG2	-0.612	2.86201	UP
6.13604e-116	0.500161	0.613	0.112	1.35152e-111	epi_all	EPHX3	-0.725	2.45239	UP
9.42749e-116	0.646161	0.923	0.475	2.0765e-111	epi_all	SDC1	-1.398	0.958403	UP
1.04675e-115	0.606264	0.76	0.218	2.30558e-111	epi_all	CDH1	-0.978	1.80167	UP
2.79246e-115	0.549083	0.52	0.071	6.15067e-111	epi_all	TTC9	-0.591	2.87262	UP
4.06597e-115	0.471702	0.594	0.105	8.9557e-111	epi_all	ABHD17C	-0.699	2.50007	UP
6.04524e-115	0.465106	0.524	0.071	1.33152e-110	epi_all	TMEM184A	-0.595	2.88368	UP
1.07708e-113	0.56592	0.677	0.16	2.37238e-109	epi_all	RAPGEFL1	-0.837	2.08108	UP
1.26896e-113	0.510922	0.545	0.082	2.795e-109	epi_all	CDA	-0.627	2.73256	UP
3.02677e-113	0.616247	0.852	0.295	6.66676e-109	epi_all	LAD1	-1.147	1.53014	UP
3.85018e-113	0.752663	0.596	0.132	8.48041e-109	epi_all	C15orf48	-0.728	2.17477	UP
3.9413e-113	0.695028	0.888	0.377	8.6811e-109	epi_all	KRT16	-1.265	1.236	UP
4.15364e-113	0.596418	0.533	0.084	9.14882e-109	epi_all	DUOX2	-0.617	2.66567	UP
1.08316e-112	0.555389	0.59	0.11	2.38577e-108	epi_all	CXCL17	-0.7	2.42321	UP
1.10602e-112	0.463054	0.589	0.104	2.43611e-108	epi_all	TENT5B	-0.693	2.50168	UP
1.68817e-112	0.609334	0.719	0.195	3.71837e-108	epi_all	PDZK1IP1	-0.914	1.88252	UP
1.74353e-112	0.585096	0.785	0.231	3.8403e-108	epi_all	CRYBG1	-1.016	1.7648	UP
1.78799e-112	0.429783	0.988	0.87	3.93822e-108	epi_all	KRT4	-1.858	0.183496	UP
2.03966e-112	0.649406	0.926	0.441	4.49255e-108	epi_all	NIBAN2	-1.367	1.07023	UP
2.42195e-112	0.519858	0.417	0.029	5.33459e-108	epi_all	SPRR1A	-0.446	3.84592	UP
7.52735e-112	0.674191	0.802	0.271	1.65797e-107	epi_all	PPP1R3C	-1.073	1.56531	UP
2.55253e-111	0.599722	0.765	0.228	5.6222e-107	epi_all	RAB25	-0.993	1.74643	UP
2.86992e-111	0.620234	0.874	0.341	6.32128e-107	epi_all	DNAJB1	-1.215	1.35786	UP
5.23882e-111	0.632214	0.555	0.1	1.1539e-106	epi_all	AIF1L	-0.655	2.47249	UP
7.80192e-111	0.447688	0.568	0.097	1.71845e-106	epi_all	DUOXA1	-0.665	2.54983	UP
1.57003e-110	0.554596	0.624	0.134	3.45814e-106	epi_all	PIM1	-0.758	2.21931	UP
1.57729e-110	0.484117	0.6	0.116	3.47415e-106	epi_all	GNA15	-0.716	2.37084	UP
1.72973e-110	0.493743	0.571	0.098	3.8099e-106	epi_all	SDCBP2	-0.669	2.54264	UP
2.65831e-110	0.507714	0.709	0.172	5.8552e-106	epi_all	ESRP1	-0.881	2.04338	UP
3.99046e-110	0.619686	0.986	0.735	8.78939e-106	epi_all	EMP1	-1.721	0.423843	UP
5.92391e-110	0.488065	0.51	0.071	1.3048e-105	epi_all	ENDOU	-0.581	2.84461	UP
6.1539e-110	0.754066	0.807	0.323	1.35546e-105	epi_all	TMPRSS11B	-1.13	1.32103	UP
1.76134e-109	0.489144	0.575	0.106	3.87954e-105	epi_all	PRSS8	-0.681	2.4395	UP
2.34799e-109	0.569483	0.454	0.048	5.17169e-105	epi_all	LYPD2	-0.502	3.24159	UP
1.7791e-108	0.654108	0.924	0.448	3.91864e-104	epi_all	HOPX	-1.372	1.04439	UP
1.79318e-108	0.411092	0.525	0.078	3.94966e-104	epi_all	RIPK4	-0.603	2.75077	UP
7.64032e-108	0.581673	0.558	0.103	1.68286e-103	epi_all	UPK1A	-0.661	2.43762	UP
1.63471e-107	0.450322	0.595	0.113	3.60062e-103	epi_all	CERS3	-0.708	2.39657	UP
1.70031e-107	0.524999	0.63	0.138	3.7451e-103	epi_all	KLK8	-0.768	2.19068	UP
1.89081e-107	0.850276	0.733	0.249	4.1647e-103	epi_all	CRISP3	-0.982	1.55767	UP
2.57171e-107	0.524371	0.688	0.172	5.66446e-103	epi_all	NDRG4	-0.86	2	UP
8.00701e-107	0.57392	0.624	0.144	1.76362e-102	epi_all	TPRG1	-0.768	2.11548	UP
1.24065e-106	0.558499	0.712	0.199	2.73266e-102	epi_all	RHOV	-0.911	1.83911	UP
3.71304e-106	0.437782	0.568	0.099	8.17834e-102	epi_all	GRHL3	-0.667	2.52039	UP
4.87983e-106	0.470006	0.546	0.094	1.07483e-101	epi_all	HSPB8	-0.64	2.53817	UP
8.94606e-106	0.621852	0.967	0.74	1.97046e-101	epi_all	CRNN	-1.707	0.385991	UP
3.14256e-105	0.728433	0.616	0.154	6.92181e-101	epi_all	PSCA	-0.77	2	UP
3.96772e-105	0.444941	0.441	0.045	8.73929e-101	epi_all	CST6	-0.486	3.29278	UP
9.53109e-105	0.594106	0.971	0.668	2.09932e-100	epi_all	KRTDAP	-1.639	0.539623	UP
3.26023e-104	0.435081	0.504	0.074	7.18097e-100	epi_all	SDR9C7	-0.578	2.76783	UP
3.34014e-104	0.465982	0.653	0.15	7.35698e-100	epi_all	PPP1R13L	-0.803	2.12212	UP
4.49944e-104	0.606384	0.827	0.301	9.91047e-100	epi_all	CRYAB	-1.128	1.45812	UP
8.45441e-104	0.495325	0.513	0.085	1.86217e-99	epi_all	EPHA2	-0.598	2.59342	UP
9.65439e-103	0.656532	0.972	0.688	2.12648e-98	epi_all	CNFN	-1.66	0.498548	UP
3.35712e-102	0.423326	0.555	0.101	7.39439e-98	epi_all	ERBB3	-0.656	2.45813	UP
7.0609e-102	0.632474	0.572	0.123	1.55523e-97	epi_all	PLA2G4D	-0.695	2.21736	UP
8.57036e-102	0.616874	0.887	0.37	1.88771e-97	epi_all	KLF5	-1.257	1.26141	UP
8.57449e-102	0.550515	0.805	0.255	1.88862e-97	epi_all	PLIN3	-1.06	1.65849	UP
9.77347e-102	0.453936	0.471	0.063	2.1527e-97	epi_all	KRT80	-0.534	2.9023	UP
2.76746e-101	0.597938	0.813	0.298	6.09562e-97	epi_all	MAL2	-1.111	1.44794	UP
3.7098e-101	0.42845	0.562	0.104	8.17121e-97	epi_all	RHOD	-0.666	2.43399	UP
1.73273e-100	0.55815	0.961	0.597	3.8165e-96	epi_all	DSC2	-1.558	0.686805	UP
1.82212e-100	0.494184	0.649	0.157	4.01339e-96	epi_all	RANBP9	-0.806	2.04745	UP
3.96956e-100	0.508133	0.41	0.041	8.74336e-96	epi_all	CEACAM5	-0.451	3.32193	UP
1.3015e-99	0.526227	0.772	0.234	2.86667e-95	epi_all	GIPC1	-1.006	1.72209	UP
1.70287e-99	0.431523	0.518	0.088	3.75073e-95	epi_all	ARNTL2	-0.606	2.55738	UP
1.91292e-99	0.507559	0.494	0.08	4.2134e-95	epi_all	PRSS22	-0.574	2.62644	UP
2.47843e-99	0.378377	0.508	0.081	5.459e-95	epi_all	TRIM16	-0.589	2.64883	UP
4.95853e-99	0.480234	0.651	0.16	1.09217e-94	epi_all	PROM2	-0.811	2.02459	UP
6.09454e-99	0.489517	0.643	0.16	1.34238e-94	epi_all	MSMO1	-0.803	2.00675	UP
1.14121e-98	0.510285	0.588	0.131	2.51362e-94	epi_all	FCGBP	-0.719	2.16625	UP
1.89833e-98	0.444286	0.464	0.064	4.18125e-94	epi_all	CYP4F22	-0.528	2.85798	UP
2.49201e-98	0.529041	0.776	0.251	5.4889e-94	epi_all	HIGD1A	-1.027	1.62837	UP
4.55686e-98	0.612329	0.967	0.746	1.00369e-93	epi_all	MAL	-1.713	0.37434	UP
1.05591e-97	0.590156	0.911	0.433	2.32575e-93	epi_all	CLTB	-1.344	1.07308	UP
1.5023e-97	0.789686	0.707	0.238	3.30897e-93	epi_all	FAM25A	-0.945	1.57075	UP
1.99308e-97	0.426263	0.585	0.123	4.38996e-93	epi_all	MREG	-0.708	2.24978	UP
2.16093e-97	0.593136	0.946	0.493	4.75967e-93	epi_all	TRIM29	-1.439	0.940253	UP
2.28211e-97	0.496593	0.674	0.179	5.02656e-93	epi_all	CITED4	-0.853	1.91279	UP
3.96506e-97	0.482508	0.609	0.137	8.73344e-93	epi_all	NDUFA4L2	-0.746	2.15227	UP
6.56226e-97	0.516713	0.735	0.222	1.4454e-92	epi_all	ELOVL1	-0.957	1.72718	UP
1.19618e-96	0.563933	0.859	0.333	2.63472e-92	epi_all	ABLIM1	-1.192	1.36714	UP
1.38068e-96	0.425455	0.562	0.114	3.04108e-92	epi_all	SDR16C5	-0.676	2.30154	UP
3.42339e-96	0.577181	0.838	0.317	7.54036e-92	epi_all	DHCR24	-1.155	1.40247	UP
3.51001e-96	0.503526	0.988	0.84	7.73115e-92	epi_all	SPRR2A	-1.828	0.234122	UP
7.83525e-96	0.415373	0.375	0.028	1.72579e-91	epi_all	LINC02487	-0.403	3.74339	UP
8.39375e-96	0.429132	0.599	0.133	1.84881e-91	epi_all	SORD	-0.732	2.17113	UP
1.29835e-95	0.403298	0.55	0.107	2.85975e-91	epi_all	EPHA1	-0.657	2.36182	UP
3.35459e-95	0.621021	0.876	0.429	7.38882e-91	epi_all	SERPINB1	-1.305	1.02995	UP
5.13561e-95	0.564539	0.741	0.239	1.13117e-90	epi_all	FGFR3	-0.98	1.63246	UP
5.76362e-95	0.479593	0.709	0.202	1.26949e-90	epi_all	ST14	-0.911	1.81143	UP
7.5099e-95	0.593569	0.671	0.192	1.65413e-90	epi_all	UPP1	-0.863	1.80521	UP
1.08348e-93	0.346964	0.397	0.038	2.38647e-89	epi_all	DGAT2	-0.435	3.38507	UP
2.29155e-93	0.435281	0.529	0.1	5.04737e-89	epi_all	SORT1	-0.629	2.40327	UP
2.38781e-93	0.449184	0.516	0.096	5.25939e-89	epi_all	F3	-0.612	2.42626	UP
2.50081e-93	0.417766	0.442	0.06	5.50829e-89	epi_all	KLK7	-0.502	2.88101	UP
2.75163e-93	0.514291	0.692	0.197	6.06074e-89	epi_all	ZFP36	-0.889	1.81258	UP
9.2579e-93	0.38311	0.532	0.101	2.03915e-88	epi_all	GPR87	-0.633	2.39707	UP
1.20871e-92	0.474962	0.673	0.183	2.6623e-88	epi_all	IL20RB	-0.856	1.87876	UP
1.42758e-92	0.552358	0.852	0.335	3.14439e-88	epi_all	HEBP2	-1.187	1.34669	UP
1.45262e-92	0.488004	0.733	0.219	3.19954e-88	epi_all	TUBB6	-0.952	1.74288	UP
2.439e-92	0.412755	0.564	0.12	5.37214e-88	epi_all	DTX2	-0.684	2.23266	UP
4.50964e-92	0.380219	0.498	0.087	9.93293e-88	epi_all	TP53I3	-0.585	2.51706	UP
5.30202e-92	0.289494	0.998	0.997	1.16782e-87	epi_all	SPRR3	-1.995	0.00144631	UP
1.2312e-91	0.545948	0.559	0.127	2.71184e-87	epi_all	LMO7	-0.686	2.13802	UP
1.85508e-91	0.354956	0.439	0.059	4.08601e-87	epi_all	MIR210HG	-0.498	2.89543	UP
2.0122e-91	0.755723	0.84	0.482	4.43206e-87	epi_all	PI3	-1.322	0.801356	UP
1.23025e-90	0.5707	0.485	0.094	2.70974e-86	epi_all	GPRC5A	-0.579	2.36725	UP
1.5944e-90	0.496273	0.73	0.224	3.51183e-86	epi_all	CARHSP1	-0.954	1.7044	UP
3.23933e-90	0.482926	0.469	0.084	7.13496e-86	epi_all	MUC4	-0.553	2.48113	UP
5.52179e-90	0.554567	0.971	0.569	1.21623e-85	epi_all	PKP1	-1.54	0.771043	UP
9.51801e-90	0.417771	0.505	0.094	2.09644e-85	epi_all	POF1B	-0.599	2.42555	UP
1.44114e-89	0.440658	0.614	0.155	3.17425e-85	epi_all	ALS2CL	-0.769	1.98597	UP
1.80537e-89	0.460781	0.704	0.198	3.97651e-85	epi_all	ADIPOR1	-0.902	1.83007	UP
4.74301e-89	0.454076	0.491	0.091	1.0447e-84	epi_all	FAM83A	-0.582	2.43178	UP
5.87651e-89	0.395091	0.398	0.048	1.29436e-84	epi_all	LYPD5	-0.446	3.05166	UP
7.16881e-89	0.547431	0.844	0.348	1.579e-84	epi_all	RAB10	-1.192	1.27816	UP
1.00972e-88	0.437545	0.7	0.198	2.224e-84	epi_all	LYPLA1	-0.898	1.82185	UP
1.16853e-88	0.574154	0.867	0.364	2.57381e-84	epi_all	C19orf33	-1.231	1.25209	UP
1.83484e-88	0.377891	0.489	0.088	4.04142e-84	epi_all	CDKN2B	-0.577	2.47426	UP
4.46828e-88	0.445783	0.41	0.053	9.84184e-84	epi_all	AL355312.4	-0.463	2.95156	UP
7.85062e-88	0.379822	0.53	0.107	1.72918e-83	epi_all	ITPKC	-0.637	2.30838	UP
1.19169e-87	0.716657	0.852	0.42	2.62483e-83	epi_all	ERO1A	-1.272	1.02046	UP
1.34887e-87	0.365067	0.387	0.044	2.97102e-83	epi_all	TGFA	-0.431	3.13676	UP
1.37232e-87	0.398806	0.624	0.151	3.02266e-83	epi_all	TOM1	-0.775	2.047	UP
1.87805e-87	0.503215	0.716	0.226	4.1366e-83	epi_all	SCD	-0.942	1.66364	UP
4.04504e-87	0.551579	0.882	0.38	8.9096e-83	epi_all	ARF6	-1.262	1.21478	UP
6.95025e-87	0.435928	0.67	0.189	1.53086e-82	epi_all	TOLLIP	-0.859	1.82577	UP
9.32786e-87	0.553183	0.855	0.36	2.05456e-82	epi_all	PGD	-1.215	1.24793	UP
1.2791e-86	0.478864	0.41	0.056	2.81734e-82	epi_all	CD177	-0.466	2.87213	UP
1.34416e-86	0.452368	0.663	0.186	2.96066e-82	epi_all	SH3GL1	-0.849	1.83371	UP
2.23817e-86	0.396815	0.986	0.778	4.9298e-82	epi_all	S100A11	-1.764	0.341817	UP
2.56781e-86	0.4313	0.695	0.201	5.65585e-82	epi_all	F11R	-0.896	1.78982	UP
3.31536e-86	0.452291	0.351	0.031	7.30242e-82	epi_all	DUOXA2	-0.382	3.50113	UP
4.11612e-86	0.329608	0.474	0.082	9.06616e-82	epi_all	TM7SF2	-0.556	2.53119	UP
4.97915e-86	0.365214	0.504	0.1	1.09671e-81	epi_all	ESRP2	-0.604	2.33342	UP
6.51419e-86	0.426168	0.66	0.181	1.43482e-81	epi_all	TST	-0.841	1.86648	UP
7.33386e-86	0.331306	0.389	0.045	1.61536e-81	epi_all	PLEKHN1	-0.434	3.11177	UP
1.36669e-85	0.385028	0.562	0.129	3.01028e-81	epi_all	DUOX1	-0.691	2.1232	UP
2.32544e-85	0.307685	0.992	0.905	5.122e-81	epi_all	FABP5	-1.897	0.132422	UP
2.4863e-85	0.348124	0.376	0.041	5.47633e-81	epi_all	ASPG	-0.417	3.19704	UP
3.9251e-85	0.418855	0.679	0.192	8.64544e-81	epi_all	BAIAP2	-0.871	1.82231	UP
6.16995e-85	0.530931	0.952	0.562	1.35899e-80	epi_all	DSG3	-1.514	0.760391	UP
7.47789e-85	0.419654	0.6	0.148	1.64708e-80	epi_all	METRNL	-0.748	2.01937	UP
8.17324e-85	0.550935	0.858	0.359	1.80024e-80	epi_all	EZR	-1.217	1.25699	UP
1.44836e-84	0.402986	0.61	0.157	3.19015e-80	epi_all	SCRIB	-0.767	1.95804	UP
1.73267e-84	0.503193	0.786	0.27	3.81637e-80	epi_all	RIOK3	-1.056	1.54157	UP
1.77308e-84	0.561499	0.853	0.367	3.90538e-80	epi_all	MPZL2	-1.22	1.21677	UP
1.80566e-84	0.413073	0.363	0.038	3.97714e-80	epi_all	HEPHL1	-0.401	3.2559	UP
2.19482e-84	0.521383	0.769	0.279	4.8343e-80	epi_all	NECTIN1	-1.048	1.46272	UP
2.74104e-84	0.549667	0.874	0.373	6.03742e-80	epi_all	SPINT2	-1.247	1.22846	UP
3.2408e-84	0.419787	0.397	0.054	7.13818e-80	epi_all	CEACAM1	-0.451	2.87811	UP
3.27299e-84	0.296674	0.379	0.042	7.20909e-80	epi_all	NUAK2	-0.421	3.17374	UP
3.58183e-84	0.35684	0.345	0.03	7.88934e-80	epi_all	SFTA2	-0.375	3.52356	UP
6.32497e-84	0.392716	0.595	0.15	1.39314e-79	epi_all	DNAJC5	-0.745	1.98793	UP
7.72074e-84	0.360449	0.503	0.102	1.70057e-79	epi_all	MYH14	-0.605	2.30199	UP
2.23531e-83	0.376854	0.415	0.062	4.92348e-79	epi_all	MPZL3	-0.477	2.74277	UP
2.26053e-83	0.342635	0.421	0.062	4.97904e-79	epi_all	ACPP	-0.483	2.76348	UP
2.40998e-83	0.362461	0.467	0.086	5.30822e-79	epi_all	C5orf66-AS1	-0.553	2.44101	UP
2.83311e-83	0.34196	0.438	0.071	6.24022e-79	epi_all	GGT6	-0.509	2.62504	UP
3.12586e-83	0.424741	0.596	0.158	6.88501e-79	epi_all	BARX2	-0.754	1.91539	UP
9.84661e-83	0.516354	0.438	0.077	2.16882e-78	epi_all	HMOX1	-0.515	2.508	UP
1.4589e-82	0.363134	0.421	0.064	3.21338e-78	epi_all	ME1	-0.485	2.71768	UP
1.68065e-82	0.296416	0.354	0.035	3.7018e-78	epi_all	CAMSAP3	-0.389	3.33832	UP
2.39274e-82	0.498246	0.81	0.291	5.27025e-78	epi_all	HMGA1	-1.101	1.4769	UP
1.15192e-81	0.470028	0.495	0.109	2.53723e-77	epi_all	GRPEL2	-0.604	2.1831	UP
1.20052e-81	0.409362	0.548	0.133	2.64427e-77	epi_all	SEMA4B	-0.681	2.04275	UP
2.23705e-81	0.66933	0.522	0.134	4.92733e-77	epi_all	LCE3E	-0.656	1.96182	UP
4.01302e-81	0.519979	0.862	0.366	8.83907e-77	epi_all	LRP10	-1.228	1.23584	UP
5.03597e-81	0.527367	0.762	0.283	1.10922e-76	epi_all	HMGCS1	-1.045	1.42899	UP
6.02907e-81	0.333397	0.522	0.112	1.32796e-76	epi_all	OSBPL2	-0.634	2.22055	UP
8.58391e-81	0.484016	0.714	0.242	1.89069e-76	epi_all	TUBA4A	-0.956	1.56092	UP
1.18154e-80	0.324834	0.336	0.03	2.60247e-76	epi_all	LINC02560	-0.366	3.48543	UP
2.11884e-80	0.419916	0.45	0.082	4.66695e-76	epi_all	SH3BGRL2	-0.532	2.45623	UP
2.49266e-80	0.325401	0.468	0.089	5.49033e-76	epi_all	TINCR	-0.557	2.39463	UP
3.32019e-80	0.51063	0.419	0.073	7.31306e-76	epi_all	KLK6	-0.492	2.52098	UP
3.76254e-80	0.323584	0.351	0.037	8.28738e-76	epi_all	S100A12	-0.388	3.24587	UP
7.88502e-80	0.375952	0.329	0.028	1.73675e-75	epi_all	TMPRSS2	-0.357	3.55459	UP
7.95891e-80	0.37587	0.566	0.138	1.75303e-75	epi_all	CDKN1A	-0.704	2.03613	UP
8.62891e-80	0.441241	0.692	0.212	1.9006e-75	epi_all	AFDN	-0.904	1.70671	UP
8.91511e-80	0.407286	0.627	0.176	1.96364e-75	epi_all	ATP6V1D	-0.803	1.83289	UP
8.9442e-80	0.36065	0.424	0.071	1.97005e-75	epi_all	C18orf25	-0.495	2.57817	UP
8.94459e-80	0.487248	0.734	0.248	1.97013e-75	epi_all	SERPINB5	-0.982	1.56544	UP
9.60892e-80	0.326884	0.466	0.088	2.11646e-75	epi_all	LLGL2	-0.554	2.40475	UP
1.48252e-79	0.387122	0.555	0.139	3.26539e-75	epi_all	LGMN	-0.694	1.9974	UP
1.67923e-79	0.534811	0.873	0.38	3.69867e-75	epi_all	SLC9A3R1	-1.253	1.19998	UP
1.84217e-79	0.7175	0.821	0.41	4.05756e-75	epi_all	SPRR2E	-1.231	1.00176	UP
1.96272e-79	0.316332	0.39	0.054	4.32308e-75	epi_all	OVOL1	-0.444	2.85244	UP
2.3227e-79	0.374752	0.408	0.064	5.11599e-75	epi_all	CPA4	-0.472	2.67243	UP
6.02299e-79	0.369591	0.573	0.142	1.32662e-74	epi_all	RBM47	-0.715	2.01264	UP
1.28454e-78	0.367662	0.545	0.13	2.82932e-74	epi_all	ZBTB7B	-0.675	2.06774	UP
1.95482e-78	0.383581	0.576	0.152	4.30568e-74	epi_all	DDIT4	-0.728	1.922	UP
2.69674e-78	0.393486	0.652	0.189	5.93984e-74	epi_all	SF3B3	-0.841	1.78649	UP
4.28714e-78	0.341627	0.548	0.131	9.44286e-74	epi_all	STAP2	-0.679	2.06461	UP
4.97358e-78	0.324212	0.394	0.058	1.09548e-73	epi_all	SMIM5	-0.452	2.76407	UP
5.28056e-78	0.319495	0.488	0.1	1.1631e-73	epi_all	ULK3	-0.588	2.28688	UP
9.21989e-78	0.351879	0.477	0.097	2.03077e-73	epi_all	SERINC2	-0.574	2.29793	UP
1.48353e-77	0.457135	0.564	0.158	3.26763e-73	epi_all	PHLDA1	-0.722	1.83577	UP
2.32224e-77	0.490029	0.796	0.305	5.11497e-73	epi_all	VAMP8	-1.101	1.38396	UP
3.0878e-77	0.367294	0.573	0.146	6.80118e-73	epi_all	NT5C2	-0.719	1.97257	UP
6.04247e-77	0.341374	0.537	0.127	1.33091e-72	epi_all	COMTD1	-0.664	2.08009	UP
6.12761e-77	0.272396	0.28	0.013	1.34967e-72	epi_all	ATP13A4	-0.293	4.42884	UP
6.15842e-77	0.3806	0.576	0.151	1.35645e-72	epi_all	UBE2G1	-0.727	1.93152	UP
7.46161e-77	0.337806	0.518	0.117	1.64349e-72	epi_all	NEBL	-0.635	2.14644	UP
1.06784e-76	0.486054	0.778	0.291	2.35203e-72	epi_all	B4GALT1	-1.069	1.41875	UP
1.29075e-76	0.38445	0.617	0.173	2.84301e-72	epi_all	FAM83H	-0.79	1.8345	UP
1.45672e-76	0.341151	0.426	0.075	3.20856e-72	epi_all	ALDH3B2	-0.501	2.50589	UP
1.81367e-76	0.493891	0.687	0.238	3.99479e-72	epi_all	NAMPT	-0.925	1.52935	UP
3.40472e-76	0.369117	0.572	0.15	7.49924e-72	epi_all	CD82	-0.722	1.93105	UP
3.7404e-76	0.269986	0.377	0.051	8.2386e-72	epi_all	GRB7	-0.428	2.886	UP
4.75752e-76	0.407437	0.982	0.711	1.04789e-71	epi_all	YWHAZ	-1.693	0.465873	UP
5.63073e-76	0.474173	0.828	0.319	1.24022e-71	epi_all	TMOD3	-1.147	1.37607	UP
5.95249e-76	0.318477	0.488	0.102	1.31109e-71	epi_all	DENND2C	-0.59	2.25831	UP
1.30906e-75	0.388575	0.603	0.167	2.88333e-71	epi_all	RMND5A	-0.77	1.85231	UP
2.2298e-75	0.393967	0.658	0.204	4.91135e-71	epi_all	CHP1	-0.862	1.68952	UP
2.54569e-75	0.435956	0.68	0.216	5.60713e-71	epi_all	SYTL1	-0.896	1.6545	UP
2.64252e-75	0.382899	0.628	0.183	5.82041e-71	epi_all	NBEAL2	-0.811	1.77892	UP
3.10988e-75	0.338942	0.541	0.13	6.84983e-71	epi_all	CMAS	-0.671	2.05712	UP
4.06028e-75	0.28709	0.407	0.066	8.94317e-71	epi_all	DAPP1	-0.473	2.62449	UP
4.44674e-75	0.462918	0.984	0.729	9.79439e-71	epi_all	KRT6C	-1.713	0.43274	UP
5.16791e-75	0.319273	0.468	0.096	1.13828e-70	epi_all	PYGL	-0.564	2.2854	UP
6.67372e-75	0.35995	0.995	0.83	1.46995e-70	epi_all	SFN	-1.825	0.261585	UP
8.25377e-75	0.319657	0.397	0.063	1.81797e-70	epi_all	AL512274.1	-0.46	2.65572	UP
8.6199e-75	0.558754	0.616	0.212	1.89862e-70	epi_all	CEACAM6	-0.828	1.53887	UP
1.23963e-74	0.413789	0.683	0.221	2.7304e-70	epi_all	RAB5IF	-0.904	1.62784	UP
2.16562e-74	0.333541	0.481	0.106	4.76999e-70	epi_all	SH3RF2	-0.587	2.18197	UP
2.51731e-74	0.331147	0.502	0.116	5.54462e-70	epi_all	EBP	-0.618	2.11356	UP
2.80496e-74	0.547407	0.421	0.084	6.17821e-70	epi_all	RNASE7	-0.505	2.32536	UP
4.10816e-74	0.292187	0.469	0.097	9.04864e-70	epi_all	GJB5	-0.566	2.27353	UP
4.11149e-74	0.360053	0.564	0.148	9.05597e-70	epi_all	NAA20	-0.712	1.9301	UP
1.0268e-73	0.261898	0.348	0.042	2.26163e-69	epi_all	FUT2	-0.39	3.05063	UP
1.08098e-73	0.534872	0.504	0.133	2.38096e-69	epi_all	SPNS2	-0.637	1.922	UP
1.13398e-73	0.483713	0.943	0.602	2.49771e-69	epi_all	AQP3	-1.545	0.647494	UP
1.16576e-73	0.646496	0.852	0.462	2.56769e-69	epi_all	ECM1	-1.314	0.882961	UP
1.48043e-73	0.516576	0.872	0.425	3.2608e-69	epi_all	C4orf3	-1.297	1.03687	UP
2.02183e-73	0.303607	0.461	0.095	4.45329e-69	epi_all	INAVA	-0.556	2.27877	UP
3.48207e-73	0.405717	0.712	0.235	7.6696e-69	epi_all	IDH2	-0.947	1.59922	UP
4.59011e-73	0.310283	0.432	0.082	1.01102e-68	epi_all	PPARD	-0.514	2.39734	UP
5.46274e-73	0.420195	0.488	0.116	1.20322e-68	epi_all	CITED2	-0.604	2.07276	UP
5.60918e-73	0.342204	0.558	0.143	1.23548e-68	epi_all	MAPK13	-0.701	1.96425	UP
7.05229e-73	0.291614	0.457	0.094	1.55334e-68	epi_all	ORMDL2	-0.551	2.28146	UP
7.43956e-73	0.348873	0.578	0.153	1.63864e-68	epi_all	ZNF750	-0.731	1.91754	UP
2.02514e-72	0.52053	0.758	0.301	4.46057e-68	epi_all	QSOX1	-1.059	1.33243	UP
2.35193e-72	0.285884	0.417	0.074	5.18036e-68	epi_all	CLDN1	-0.491	2.49445	UP
4.14498e-72	0.377522	0.622	0.18	9.12974e-68	epi_all	PDLIM2	-0.802	1.78892	UP
8.01253e-72	0.347227	0.582	0.159	1.76484e-67	epi_all	REEP4	-0.741	1.87199	UP
8.39067e-72	0.287471	0.354	0.048	1.84813e-67	epi_all	ANGPTL4	-0.402	2.88264	UP
9.42948e-72	0.467469	0.979	0.649	2.07694e-67	epi_all	CRABP2	-1.628	0.59309	UP
1.32378e-71	0.328699	0.991	0.801	2.91575e-67	epi_all	GAPDH	-1.792	0.307083	UP
2.07097e-71	0.340983	0.498	0.12	4.56151e-67	epi_all	SQLE	-0.618	2.05311	UP
2.29705e-71	0.369186	0.613	0.178	5.05948e-67	epi_all	NAPRT	-0.791	1.78401	UP
2.84236e-71	0.498325	0.718	0.262	6.26058e-67	epi_all	FGFBP1	-0.98	1.45442	UP
2.90362e-71	0.636088	0.921	0.623	6.39552e-67	epi_all	SPRR2D	-1.544	0.563969	UP
3.35557e-71	0.26619	0.4	0.068	7.39097e-67	epi_all	SPTBN2	-0.468	2.55639	UP
3.44336e-71	0.307586	0.495	0.115	7.58434e-67	epi_all	ASCC2	-0.61	2.10579	UP
3.95063e-71	0.340969	0.611	0.176	8.70167e-67	epi_all	PPP4R1	-0.787	1.7956	UP
4.19568e-71	0.386589	0.638	0.199	9.2414e-67	epi_all	VPS4B	-0.837	1.68079	UP
9.791e-71	0.323369	0.296	0.026	2.15657e-66	epi_all	GCOM1	-0.322	3.50901	UP
1.32094e-70	0.531142	0.826	0.37	2.9095e-66	epi_all	PABPC3	-1.196	1.15862	UP
1.94935e-70	0.2917	0.421	0.078	4.29364e-66	epi_all	PCDH1	-0.499	2.43227	UP
2.33585e-70	0.289614	0.42	0.079	5.14495e-66	epi_all	SEMA4D	-0.499	2.41046	UP
2.33952e-70	0.338545	0.264	0.015	5.15303e-66	epi_all	CLDN17	-0.279	4.1375	UP
2.53403e-70	0.420402	0.748	0.267	5.58144e-66	epi_all	PDCD6	-1.015	1.4862	UP
3.80332e-70	0.313538	0.396	0.069	8.37718e-66	epi_all	RAB11FIP1	-0.465	2.52083	UP
4.22727e-70	0.302421	0.326	0.038	9.31098e-66	epi_all	ALOX12B	-0.364	3.1008	UP
4.66817e-70	0.375797	0.663	0.209	1.02821e-65	epi_all	PPP2CA	-0.872	1.66551	UP
4.67122e-70	0.365702	0.295	0.027	1.02888e-65	epi_all	DHRS9	-0.322	3.44968	UP
5.13754e-70	0.420122	0.767	0.278	1.1316e-65	epi_all	TALDO1	-1.045	1.46414	UP
5.38646e-70	0.39346	0.604	0.181	1.18642e-65	epi_all	BNIP3	-0.785	1.73856	UP
8.3291e-70	0.379708	0.553	0.157	1.83457e-65	epi_all	FAT2	-0.71	1.81651	UP
8.37643e-70	0.396058	0.644	0.205	1.84499e-65	epi_all	JUNB	-0.849	1.65144	UP
1.97266e-69	0.285076	0.411	0.077	4.34499e-65	epi_all	GALE	-0.488	2.41621	UP
2.74964e-69	0.353157	0.636	0.194	6.05636e-65	epi_all	TTLL12	-0.83	1.71297	UP
2.85999e-69	0.297567	0.469	0.107	6.29942e-65	epi_all	TMEM154	-0.576	2.13198	UP
2.99067e-69	0.452927	0.807	0.325	6.58726e-65	epi_all	CAPN1	-1.132	1.31213	UP
3.77581e-69	0.27944	0.422	0.082	8.31661e-65	epi_all	ANKRD22	-0.504	2.36355	UP
3.78844e-69	0.301633	0.459	0.1	8.34441e-65	epi_all	PLEKHM1	-0.559	2.19849	UP
3.88602e-69	0.303431	0.349	0.051	8.55935e-65	epi_all	CHMP4C	-0.4	2.77466	UP
4.54884e-69	0.312535	0.482	0.11	1.00193e-64	epi_all	MBOAT2	-0.592	2.13153	UP
4.87752e-69	0.430095	0.803	0.316	1.07432e-64	epi_all	DBNL	-1.119	1.34548	UP
5.5992e-69	0.319238	0.435	0.09	1.23328e-64	epi_all	GFOD2	-0.525	2.27302	UP
7.57619e-69	0.263913	0.369	0.058	1.66873e-64	epi_all	CDS1	-0.427	2.6695	UP
7.97354e-69	0.452992	0.819	0.334	1.75625e-64	epi_all	STK24	-1.153	1.29402	UP
1.67121e-68	0.334987	0.313	0.037	3.68101e-64	epi_all	CTSV	-0.35	3.08057	UP
1.81202e-68	0.476408	0.778	0.314	3.99115e-64	epi_all	DAPL1	-1.092	1.30901	UP
2.31936e-68	0.386162	0.657	0.21	5.10861e-64	epi_all	IMPA2	-0.867	1.6455	UP
2.90667e-68	0.294032	0.422	0.084	6.40224e-64	epi_all	KAZN	-0.506	2.32878	UP
3.21635e-68	0.393655	0.687	0.229	7.08434e-64	epi_all	CAPG	-0.916	1.58496	UP
3.58247e-68	0.556433	0.944	0.594	7.89074e-64	epi_all	GLUL	-1.538	0.668324	UP
3.65886e-68	0.632528	0.922	0.594	8.059e-64	epi_all	CRCT1	-1.516	0.634304	UP
3.72187e-68	0.26727	0.415	0.081	8.1978e-64	epi_all	SUSD4	-0.496	2.35712	UP
3.99449e-68	0.345958	0.599	0.176	8.79827e-64	epi_all	LRRFIP2	-0.775	1.76698	UP
4.17349e-68	0.356991	0.663	0.21	9.19254e-64	epi_all	RAB5A	-0.873	1.65862	UP
4.31688e-68	0.40691	0.729	0.258	9.50836e-64	epi_all	FAM162A	-0.987	1.49855	UP
4.92998e-68	0.399775	0.746	0.268	1.08588e-63	epi_all	MKNK2	-1.014	1.47694	UP
6.51044e-68	0.30509	0.51	0.127	1.43399e-63	epi_all	MRPS10	-0.637	2.00567	UP
8.13201e-68	0.408098	0.492	0.129	1.79116e-63	epi_all	PPIF	-0.621	1.93129	UP
1.01176e-67	0.303336	0.518	0.131	2.22851e-63	epi_all	CDCP1	-0.649	1.98339	UP
1.02974e-67	0.457211	0.825	0.337	2.2681e-63	epi_all	VDAC2	-1.162	1.29165	UP
1.05293e-67	0.441103	0.746	0.284	2.31919e-63	epi_all	ARPC3	-1.03	1.39328	UP
1.336e-67	0.250866	0.329	0.043	2.94267e-63	epi_all	NOD2	-0.372	2.93568	UP
1.55945e-67	0.461098	0.831	0.346	3.43485e-63	epi_all	PPA1	-1.177	1.26408	UP
2.24879e-67	0.266688	0.391	0.07	4.95318e-63	epi_all	BTBD11	-0.461	2.48174	UP
2.359e-67	0.317502	0.47	0.111	5.19594e-63	epi_all	FAM83G	-0.581	2.0821	UP
2.44154e-67	0.326975	0.359	0.058	5.37775e-63	epi_all	LY6K	-0.417	2.62986	UP
2.81421e-67	0.260756	0.386	0.067	6.19858e-63	epi_all	NLRX1	-0.453	2.52637	UP
3.33287e-67	0.487203	0.912	0.515	7.34098e-63	epi_all	NDRG1	-1.427	0.824461	UP
5.63167e-67	0.368745	0.707	0.242	1.24043e-62	epi_all	TMED3	-0.949	1.5467	UP
1.02797e-66	0.341759	0.552	0.156	2.2642e-62	epi_all	ARPC5L	-0.708	1.82312	UP
1.18106e-66	0.321086	0.516	0.136	2.60141e-62	epi_all	TUBB2A	-0.652	1.92376	UP
1.83388e-66	0.308454	0.271	0.021	4.0393e-62	epi_all	PADI1	-0.292	3.68983	UP
2.45797e-66	0.308289	0.446	0.1	5.41393e-62	epi_all	CELSR2	-0.546	2.15704	UP
2.52023e-66	0.40132	0.621	0.202	5.55107e-62	epi_all	C10orf99	-0.823	1.62024	UP
2.68901e-66	0.258972	0.316	0.039	5.92281e-62	epi_all	MROH6	-0.355	3.01838	UP
2.88231e-66	0.392147	0.393	0.076	6.34857e-62	epi_all	ANKRD37	-0.469	2.37046	UP
2.94708e-66	0.267465	0.384	0.068	6.49124e-62	epi_all	DEGS2	-0.452	2.4975	UP
3.26346e-66	0.323527	0.534	0.144	7.1881e-62	epi_all	SQOR	-0.678	1.89077	UP
4.31352e-66	0.271033	0.406	0.081	9.50095e-62	epi_all	ARHGEF4	-0.487	2.32549	UP
4.36699e-66	0.281742	0.256	0.016	9.61873e-62	epi_all	SLC6A14	-0.272	4	UP
4.52396e-66	0.469312	0.944	0.606	9.96448e-62	epi_all	SERPINB3	-1.55	0.639469	UP
5.74947e-66	0.327805	0.52	0.14	1.26638e-61	epi_all	GALNT5	-0.66	1.89308	UP
5.86671e-66	0.43547	0.963	0.623	1.2922e-61	epi_all	DYNLL1	-1.586	0.628304	UP
6.15022e-66	0.489587	0.842	0.38	1.35465e-61	epi_all	TUBA1C	-1.222	1.14782	UP
9.41761e-66	0.331647	0.308	0.038	2.07432e-61	epi_all	LRRC20	-0.346	3.01886	UP
1.10353e-65	0.28972	0.314	0.039	2.43063e-61	epi_all	RNF223	-0.353	3.00922	UP
1.16267e-65	0.362434	0.279	0.027	2.56089e-61	epi_all	S100P	-0.306	3.36923	UP
1.21503e-65	0.268551	0.393	0.074	2.67623e-61	epi_all	NFKBIZ	-0.467	2.40893	UP
1.55052e-65	0.45056	0.845	0.369	3.41518e-61	epi_all	TMBIM1	-1.214	1.19533	UP
1.81548e-65	0.282643	0.408	0.082	3.99877e-61	epi_all	DUSP16	-0.49	2.31487	UP
1.92113e-65	0.279156	0.438	0.094	4.23148e-61	epi_all	ARHGEF10L	-0.532	2.2202	UP
2.00415e-65	0.539302	0.859	0.433	4.41433e-61	epi_all	MIR205HG	-1.292	0.988291	UP
2.18123e-65	0.235174	0.33	0.046	4.80438e-61	epi_all	BICDL1	-0.376	2.84276	UP
2.28806e-65	0.255248	0.385	0.071	5.03968e-61	epi_all	IQANK1	-0.456	2.43897	UP
2.52586e-65	0.295732	0.508	0.132	5.56347e-61	epi_all	NDST1	-0.64	1.94429	UP
3.07863e-65	0.236755	0.363	0.06	6.781e-61	epi_all	EPN3	-0.423	2.59694	UP
3.12539e-65	0.364922	0.643	0.209	6.88398e-61	epi_all	SEMA3F	-0.852	1.62132	UP
3.27611e-65	0.294517	0.46	0.108	7.21597e-61	epi_all	ZNF385A	-0.568	2.0906	UP
3.31889e-65	0.336837	0.588	0.174	7.31019e-61	epi_all	IRF6	-0.762	1.75673	UP
3.44222e-65	0.430013	0.673	0.249	7.58184e-61	epi_all	DDR1	-0.922	1.43446	UP
4.65594e-65	0.277777	0.337	0.051	1.02552e-60	epi_all	AC019349.1	-0.388	2.72418	UP
6.07675e-65	0.574588	0.494	0.15	1.33846e-60	epi_all	SPRR2F	-0.644	1.71955	UP
6.12022e-65	0.253155	0.284	0.028	1.34804e-60	epi_all	PAX9	-0.312	3.34239	UP
6.26137e-65	0.279558	0.412	0.085	1.37913e-60	epi_all	UBE2F	-0.497	2.27711	UP
1.1895e-64	0.281114	0.485	0.119	2.61998e-60	epi_all	SLC12A6	-0.604	2.02702	UP
1.26052e-64	0.310098	0.498	0.13	2.77641e-60	epi_all	KRT18	-0.628	1.93763	UP
1.81379e-64	0.292672	0.466	0.113	3.99505e-60	epi_all	TMEM254	-0.579	2.04401	UP
1.86986e-64	0.378496	0.561	0.17	4.11856e-60	epi_all	CCNG2	-0.731	1.72247	UP
2.11136e-64	0.287498	0.504	0.129	4.65049e-60	epi_all	PGM2	-0.633	1.96605	UP
2.27016e-64	0.271765	0.435	0.097	5.00024e-60	epi_all	PNP	-0.532	2.16496	UP
2.43902e-64	0.258021	0.386	0.073	5.37219e-60	epi_all	IPPK	-0.459	2.40263	UP
3.14803e-64	0.276793	0.536	0.143	6.93386e-60	epi_all	CYB561	-0.679	1.90622	UP
3.18509e-64	0.31686	0.982	0.81	7.01548e-60	epi_all	HSPB1	-1.792	0.277801	UP
3.92485e-64	0.249213	0.359	0.061	8.64487e-60	epi_all	GSDMC	-0.42	2.5571	UP
4.38419e-64	0.402747	0.706	0.251	9.65663e-60	epi_all	SLC2A1	-0.957	1.49198	UP
1.0628e-63	0.299906	0.53	0.146	2.34091e-59	epi_all	PRRG4	-0.676	1.86002	UP
1.09169e-63	0.265305	0.417	0.089	2.40456e-59	epi_all	PLD1	-0.506	2.22817	UP
1.66899e-63	0.309042	0.522	0.143	3.67612e-59	epi_all	PLA2G4B	-0.665	1.86803	UP
1.85542e-63	0.270995	0.478	0.117	4.08675e-59	epi_all	MICALL1	-0.595	2.0305	UP
2.56508e-63	0.234493	0.337	0.052	5.64984e-59	epi_all	CCDC120	-0.389	2.69617	UP
2.80087e-63	0.395279	0.719	0.262	6.1692e-59	epi_all	BLVRB	-0.981	1.45642	UP
3.22351e-63	0.456948	0.851	0.373	7.1001e-59	epi_all	GM2A	-1.224	1.18998	UP
3.34324e-63	0.399574	0.688	0.255	7.36381e-59	epi_all	BHLHE40	-0.943	1.43191	UP
3.56378e-63	0.279781	0.424	0.093	7.84958e-59	epi_all	ALOX15B	-0.517	2.18876	UP
6.08089e-63	0.305635	0.413	0.089	1.33938e-58	epi_all	PELI1	-0.502	2.21426	UP
6.52049e-63	0.244796	0.284	0.031	1.4362e-58	epi_all	ESPL1	-0.315	3.19555	UP
6.78029e-63	0.24855	0.35	0.058	1.49343e-58	epi_all	TUFT1	-0.408	2.59323	UP
8.40423e-63	0.247775	0.378	0.071	1.85112e-58	epi_all	SHMT1	-0.449	2.4125	UP
8.5902e-63	0.314283	0.494	0.131	1.89208e-58	epi_all	NMRK1	-0.625	1.91494	UP
1.36111e-62	0.322154	0.308	0.041	2.99797e-58	epi_all	IL36RN	-0.349	2.90923	UP
1.40512e-62	0.43383	0.319	0.049	3.09492e-58	epi_all	SPRR2B	-0.368	2.7027	UP
1.74688e-62	0.216532	0.265	0.023	3.84769e-58	epi_all	RASAL1	-0.288	3.52629	UP
1.90569e-62	0.266391	0.295	0.035	4.19748e-58	epi_all	HCG22	-0.33	3.07529	UP
2.17084e-62	0.256165	0.356	0.061	4.78149e-58	epi_all	SLC6A9	-0.417	2.545	UP
2.50621e-62	0.463734	0.459	0.123	5.52017e-58	epi_all	YOD1	-0.582	1.89984	UP
2.52287e-62	0.443249	0.771	0.325	5.55688e-58	epi_all	CLCA2	-1.096	1.24629	UP
2.95039e-62	0.30942	0.525	0.148	6.49853e-58	epi_all	NSG1	-0.673	1.82672	UP
3.69633e-62	0.312061	0.561	0.166	8.14154e-58	epi_all	TMEM134	-0.727	1.75682	UP
3.86242e-62	0.307396	0.571	0.168	8.50737e-58	epi_all	TOM1L2	-0.739	1.76503	UP
4.21975e-62	0.339935	0.617	0.198	9.29442e-58	epi_all	AP1B1	-0.815	1.63977	UP
4.52381e-62	0.27674	0.515	0.138	9.96415e-58	epi_all	RCOR1	-0.653	1.8999	UP
5.66158e-62	0.285399	0.401	0.083	1.24702e-57	epi_all	PFKFB3	-0.484	2.27242	UP
5.70789e-62	0.321827	0.512	0.14	1.25722e-57	epi_all	TRIP10	-0.652	1.87072	UP
7.84354e-62	0.397856	0.784	0.308	1.72762e-57	epi_all	PLS3	-1.092	1.34792	UP
9.40952e-62	0.214972	0.263	0.023	2.07254e-57	epi_all	RAET1E	-0.286	3.51536	UP
9.59867e-62	0.320067	0.579	0.177	2.1142e-57	epi_all	SDC4	-0.756	1.70981	UP
9.66944e-62	0.445445	0.851	0.392	2.12979e-57	epi_all	RAB11A	-1.243	1.11831	UP
9.71771e-62	0.341602	0.478	0.127	2.14042e-57	epi_all	IER3	-0.605	1.91218	UP
1.05655e-61	0.345335	0.63	0.208	2.32716e-57	epi_all	PITHD1	-0.838	1.59877	UP
1.72144e-61	0.248059	0.338	0.055	3.79165e-57	epi_all	RDH13	-0.393	2.61952	UP
2.02427e-61	0.272932	0.495	0.13	4.45866e-57	epi_all	FRMD8	-0.625	1.92892	UP
2.74074e-61	0.273036	0.427	0.098	6.03676e-57	epi_all	RAB38	-0.525	2.12338	UP
2.9732e-61	0.325401	0.624	0.201	6.54877e-57	epi_all	KIF1C	-0.825	1.63435	UP
3.50878e-61	0.336124	0.564	0.174	7.72844e-57	epi_all	TMEM54	-0.738	1.69661	UP
4.46891e-61	0.217802	0.267	0.025	9.84321e-57	epi_all	SLC5A1	-0.292	3.41684	UP
5.20242e-61	0.481328	0.897	0.551	1.14588e-56	epi_all	KRT6B	-1.448	0.703056	UP
9.25989e-61	0.281911	0.399	0.086	2.03958e-56	epi_all	RDH12	-0.485	2.21398	UP
9.76255e-61	0.265844	0.445	0.106	2.1503e-56	epi_all	BCL2L1	-0.551	2.06974	UP
1.49881e-60	0.245683	0.41	0.089	3.30127e-56	epi_all	MVK	-0.499	2.20375	UP
1.6273e-60	0.351933	0.656	0.226	3.5843e-56	epi_all	STMP1	-0.882	1.53737	UP
3.06706e-60	0.249296	0.403	0.087	6.75551e-56	epi_all	SLC22A23	-0.49	2.21169	UP
3.15641e-60	0.297011	0.307	0.044	6.9523e-56	epi_all	FMO2	-0.351	2.80266	UP
3.30673e-60	0.36147	0.631	0.219	7.28341e-56	epi_all	ERBB2	-0.85	1.52671	UP
3.45532e-60	0.233551	0.272	0.029	7.61069e-56	epi_all	ADGRF1	-0.301	3.22948	UP
4.12093e-60	0.368722	0.72	0.267	9.07676e-56	epi_all	CNOT1	-0.987	1.43116	UP
4.80761e-60	0.253386	0.39	0.081	1.05892e-55	epi_all	RASSF5	-0.471	2.26748	UP
5.76924e-60	0.290587	0.485	0.13	1.27073e-55	epi_all	RNF141	-0.615	1.89947	UP
8.16159e-60	0.268392	0.436	0.104	1.79767e-55	epi_all	SMAGP	-0.54	2.06774	UP
1.28499e-59	0.252356	0.362	0.069	2.83031e-55	epi_all	TNFRSF21	-0.431	2.39132	UP
1.98071e-59	0.454964	0.88	0.418	4.36271e-55	epi_all	TUBB4B	-1.298	1.074	UP
2.41535e-59	0.269542	0.446	0.111	5.32005e-55	epi_all	LIMK2	-0.557	2.00648	UP
2.72853e-59	0.377664	0.656	0.235	6.00987e-55	epi_all	GALNT1	-0.891	1.48104	UP
3.21648e-59	0.265754	0.46	0.117	7.08462e-55	epi_all	MVD	-0.577	1.97513	UP
4.33894e-59	0.218673	0.998	0.897	9.55696e-55	epi_all	ACTG1	-1.895	0.153932	UP
4.54532e-59	0.269837	0.44	0.107	1.00115e-54	epi_all	CAPNS2	-0.547	2.03989	UP
4.57898e-59	0.203866	0.218	0.01	1.00857e-54	epi_all	FUT6	-0.228	4.44626	UP
5.94894e-59	0.269904	0.516	0.146	1.31031e-54	epi_all	OSTF1	-0.662	1.8214	UP
6.51902e-59	0.21951	0.292	0.038	1.43588e-54	epi_all	FAM3B	-0.33	2.9419	UP
7.08706e-59	0.244573	0.401	0.089	1.561e-54	epi_all	HMOX2	-0.49	2.17172	UP
7.34826e-59	0.265906	0.345	0.063	1.61853e-54	epi_all	HK2	-0.408	2.45317	UP
7.47679e-59	0.278662	0.308	0.047	1.64684e-54	epi_all	MYZAP	-0.355	2.7122	UP
7.93458e-59	0.248897	0.38	0.077	1.74767e-54	epi_all	MYO5B	-0.457	2.30307	UP
1.23353e-58	0.355088	0.977	0.739	2.71697e-54	epi_all	S100A10	-1.716	0.402784	UP
1.3913e-58	0.220796	0.408	0.09	3.06447e-54	epi_all	NSDHL	-0.498	2.18057	UP
1.54744e-58	0.27021	0.48	0.13	3.40839e-54	epi_all	IDI1	-0.61	1.88452	UP
1.99642e-58	0.342828	0.666	0.237	4.39732e-54	epi_all	KLF4	-0.903	1.49064	UP
2.43562e-58	0.384485	0.704	0.265	5.36469e-54	epi_all	SEC61G	-0.969	1.40958	UP
2.72385e-58	0.278862	0.405	0.094	5.99955e-54	epi_all	SUSD6	-0.499	2.10719	UP
2.87272e-58	0.244696	0.431	0.103	6.32745e-54	epi_all	UBAP1	-0.534	2.06504	UP
3.56759e-58	0.246536	0.475	0.123	7.85797e-54	epi_all	FAM219B	-0.598	1.94927	UP
4.60637e-58	0.273419	0.538	0.158	1.0146e-53	epi_all	RREB1	-0.696	1.76768	UP
5.36595e-58	0.370333	0.712	0.27	1.18191e-53	epi_all	ROMO1	-0.982	1.39892	UP
5.80362e-58	0.246233	0.385	0.082	1.27831e-53	epi_all	VPS37B	-0.467	2.23116	UP
1.03071e-57	0.325507	0.567	0.186	2.27023e-53	epi_all	ADGRG1	-0.753	1.60805	UP
1.06774e-57	0.327118	0.621	0.213	2.35181e-53	epi_all	PRELID1	-0.834	1.54374	UP
1.2807e-57	0.227121	0.401	0.089	2.82086e-53	epi_all	BAIAP2L1	-0.49	2.17172	UP
1.32932e-57	0.286572	0.342	0.067	2.92796e-53	epi_all	FAM83D	-0.409	2.35176	UP
1.35614e-57	0.296978	0.544	0.166	2.98704e-53	epi_all	HMGCR	-0.71	1.71242	UP
1.45232e-57	0.303773	0.544	0.165	3.19887e-53	epi_all	RAB3D	-0.709	1.72114	UP
1.62263e-57	0.32628	0.658	0.226	3.57402e-53	epi_all	RXRA	-0.884	1.54176	UP
1.64022e-57	0.294191	0.506	0.146	3.61275e-53	epi_all	ADIPOR2	-0.652	1.79317	UP
1.85062e-57	0.306136	0.588	0.189	4.07617e-53	epi_all	ZDHHC5	-0.777	1.63743	UP
1.93184e-57	0.283515	0.21	0.009	4.25506e-53	epi_all	ATG9B	-0.219	4.54432	UP
2.10761e-57	0.455228	0.868	0.432	4.64221e-53	epi_all	PGAM1	-1.3	1.00666	UP
2.35594e-57	0.280401	0.562	0.173	5.18919e-53	epi_all	UBA6	-0.735	1.6998	UP
2.60578e-57	0.260991	0.404	0.095	5.7395e-53	epi_all	HES2	-0.499	2.08836	UP
2.74246e-57	0.267435	0.491	0.136	6.04054e-53	epi_all	MTSS1	-0.627	1.85212	UP
2.93359e-57	0.293552	0.364	0.075	6.46153e-53	epi_all	NABP1	-0.439	2.27898	UP
2.93754e-57	0.275369	0.573	0.176	6.47022e-53	epi_all	MPST	-0.749	1.70296	UP
3.04015e-57	0.193355	0.267	0.03	6.69624e-53	epi_all	TMPRSS13	-0.297	3.15381	UP
3.63187e-57	0.330659	0.701	0.253	7.99955e-53	epi_all	TMEM159	-0.954	1.47028	UP
3.71654e-57	0.221171	0.28	0.036	8.18605e-53	epi_all	PGLYRP4	-0.316	2.95936	UP
3.73384e-57	0.375673	0.729	0.285	8.22415e-53	epi_all	AP2S1	-1.014	1.35496	UP
5.00749e-57	0.287718	0.566	0.177	1.10295e-52	epi_all	TSPAN14	-0.743	1.67705	UP
5.57087e-57	0.343253	0.67	0.243	1.22704e-52	epi_all	MIDN	-0.913	1.4632	UP
7.0809e-57	0.281874	0.483	0.134	1.55964e-52	epi_all	NMU	-0.617	1.84979	UP
7.72357e-57	0.281013	0.466	0.127	1.70119e-52	epi_all	PRELID3B	-0.593	1.8755	UP
8.49346e-57	0.295074	0.581	0.184	1.87077e-52	epi_all	NDFIP2	-0.765	1.65883	UP
8.92985e-57	0.330002	0.606	0.212	1.96689e-52	epi_all	SREBF2	-0.818	1.51525	UP
9.4205e-57	0.352539	0.656	0.238	2.07496e-52	epi_all	ARRDC3	-0.894	1.46273	UP
1.13974e-56	0.383329	0.713	0.277	2.5104e-52	epi_all	TNFSF10	-0.99	1.36402	UP
1.64149e-56	0.24102	0.375	0.079	3.61554e-52	epi_all	RFFL	-0.454	2.24697	UP
1.68935e-56	0.256682	0.46	0.12	3.72096e-52	epi_all	SH3BP1	-0.58	1.9386	UP
2.20391e-56	0.247879	0.432	0.108	4.85432e-52	epi_all	EPHB3	-0.54	2	UP
2.2963e-56	0.245473	0.356	0.071	5.05783e-52	epi_all	FBXO34	-0.427	2.32599	UP
2.33849e-56	0.242935	0.421	0.102	5.15075e-52	epi_all	CEP170B	-0.523	2.04525	UP
2.42485e-56	0.414615	0.743	0.308	5.34096e-52	epi_all	AKR1B10	-1.051	1.27043	UP
2.86825e-56	0.244074	0.238	0.021	6.3176e-52	epi_all	LY6G6C	-0.259	3.5025	UP
3.31911e-56	0.270571	0.425	0.104	7.31067e-52	epi_all	ABHD5	-0.529	2.03088	UP
3.5271e-56	0.463768	0.366	0.087	7.7688e-52	epi_all	TGM3	-0.453	2.07276	UP
3.66178e-56	0.260192	0.398	0.094	8.06543e-52	epi_all	PLA2G4F	-0.492	2.08204	UP
3.91722e-56	0.222576	0.419	0.1	8.62806e-52	epi_all	TJP2	-0.519	2.06695	UP
5.23813e-56	0.257509	0.532	0.156	1.15375e-51	epi_all	ACAA1	-0.688	1.76988	UP
5.7518e-56	0.251317	0.452	0.117	1.26689e-51	epi_all	SIRT7	-0.569	1.94981	UP
6.65137e-56	0.207712	0.328	0.058	1.46503e-51	epi_all	PLEKHA7	-0.386	2.49957	UP
8.59131e-56	0.321342	0.583	0.195	1.89232e-51	epi_all	JPT1	-0.778	1.58002	UP
1.064e-55	0.295474	0.352	0.072	2.34357e-51	epi_all	MUC20	-0.424	2.28951	UP
1.20049e-55	0.241847	0.223	0.015	2.64419e-51	epi_all	ATP6V1C2	-0.238	3.89401	UP
1.50248e-55	0.257151	0.455	0.122	3.30937e-51	epi_all	DGKA	-0.577	1.89899	UP
1.82937e-55	0.217112	0.385	0.084	4.02936e-51	epi_all	RMND5B	-0.469	2.1964	UP
2.1827e-55	0.300745	0.583	0.193	4.80761e-51	epi_all	BICD2	-0.776	1.5949	UP
2.23777e-55	0.415634	0.844	0.372	4.92891e-51	epi_all	TECR	-1.216	1.18194	UP
2.4698e-55	0.1942	0.222	0.015	5.43997e-51	epi_all	PLA2G4E	-0.237	3.88753	UP
3.09044e-55	0.394402	0.762	0.312	6.807e-51	epi_all	GBP6	-1.074	1.28824	UP
3.22702e-55	0.246268	0.448	0.117	7.10784e-51	epi_all	ARRDC1	-0.565	1.93699	UP
3.31479e-55	0.310659	0.574	0.189	7.30117e-51	epi_all	NDUFB3	-0.763	1.60266	UP
3.65883e-55	0.303439	0.574	0.188	8.05893e-51	epi_all	RPS6KB2	-0.762	1.61032	UP
3.93701e-55	0.216379	0.306	0.05	8.67165e-51	epi_all	RNF19B	-0.356	2.61353	UP
4.88733e-55	0.236955	0.398	0.093	1.07648e-50	epi_all	BX255925.3	-0.491	2.09747	UP
6.25679e-55	0.38334	0.761	0.314	1.37812e-50	epi_all	ELL2	-1.075	1.27713	UP
6.95544e-55	0.290066	0.538	0.168	1.532e-50	epi_all	MGLL	-0.706	1.67914	UP
7.65149e-55	0.17083	0.226	0.018	1.68532e-50	epi_all	CARD14	-0.244	3.65025	UP
8.76674e-55	0.291361	0.512	0.156	1.93096e-50	epi_all	DOCK9	-0.668	1.7146	UP
1.15471e-54	0.354234	0.715	0.283	2.54336e-50	epi_all	HK1	-0.998	1.33714	UP
2.52328e-54	0.272156	0.478	0.139	5.55777e-50	epi_all	TSTD1	-0.617	1.78193	UP
2.68525e-54	0.377827	0.764	0.314	5.91454e-50	epi_all	TM4SF1	-1.078	1.28281	UP
3.13016e-54	0.371404	0.782	0.324	6.8945e-50	epi_all	NPEPPS	-1.106	1.27117	UP
3.49606e-54	0.22274	0.295	0.047	7.70042e-50	epi_all	KCTD11	-0.342	2.64998	UP
3.61515e-54	0.223724	0.404	0.097	7.96273e-50	epi_all	TACC2	-0.501	2.0583	UP
3.75907e-54	0.210504	0.351	0.072	8.27973e-50	epi_all	ZC3H12A	-0.423	2.2854	UP
5.3559e-54	0.280442	0.495	0.151	1.17969e-49	epi_all	METAP1	-0.646	1.71288	UP
6.50676e-54	0.266488	0.285	0.043	1.43318e-49	epi_all	HILPDA	-0.328	2.72855	UP
7.50076e-54	0.220545	0.277	0.039	1.65212e-49	epi_all	B3GALT5	-0.316	2.82834	UP
7.75705e-54	0.23437	0.31	0.054	1.70857e-49	epi_all	USP6NL	-0.364	2.52124	UP
1.64327e-53	0.225884	0.352	0.074	3.61946e-49	epi_all	EFNA3	-0.426	2.24998	UP
1.9275e-53	0.199983	0.308	0.053	4.2455e-49	epi_all	MED8	-0.361	2.53887	UP
1.97787e-53	0.33036	0.642	0.235	4.35646e-49	epi_all	COA3	-0.877	1.44991	UP
2.6906e-53	0.194474	0.34	0.067	5.92632e-49	epi_all	ITPRIP	-0.407	2.3433	UP
2.86761e-53	0.205093	0.317	0.058	6.31619e-49	epi_all	UNC13D	-0.375	2.45036	UP
2.97739e-53	0.306448	0.609	0.211	6.558e-49	epi_all	WDR26	-0.82	1.5292	UP
3.80461e-53	0.348413	0.993	0.848	8.38003e-49	epi_all	SPINK5	-1.841	0.227729	UP
4.043e-53	0.310648	0.327	0.066	8.90512e-49	epi_all	GABRP	-0.393	2.30875	UP
4.62783e-53	0.271509	0.525	0.164	1.01933e-48	epi_all	MFSD1	-0.689	1.67862	UP
5.9711e-53	0.327939	0.602	0.212	1.31519e-48	epi_all	FASN	-0.814	1.5057	UP
7.99178e-53	0.304305	0.63	0.222	1.76027e-48	epi_all	SLC25A39	-0.852	1.50479	UP
1.08518e-52	0.225594	0.407	0.101	2.39022e-48	epi_all	ARHGAP32	-0.508	2.01067	UP
1.17615e-52	0.214654	0.259	0.034	2.5906e-48	epi_all	LRG1	-0.293	2.92935	UP
1.3038e-52	0.236508	0.425	0.11	2.87175e-48	epi_all	GPR157	-0.535	1.94996	UP
1.6004e-52	0.224912	0.336	0.069	3.52505e-48	epi_all	FAM83C	-0.405	2.28379	UP
1.78514e-52	0.285252	0.47	0.138	3.93195e-48	epi_all	DENND10	-0.608	1.76799	UP
1.83319e-52	0.264091	0.344	0.072	4.03779e-48	epi_all	TP53INP2	-0.416	2.25634	UP
1.89346e-52	0.294195	0.636	0.222	4.17053e-48	epi_all	MAST4	-0.858	1.51847	UP
1.89664e-52	0.218679	0.35	0.074	4.17753e-48	epi_all	MAP7	-0.424	2.24176	UP
2.17569e-52	0.209743	0.308	0.056	4.79217e-48	epi_all	AL390719.2	-0.364	2.45943	UP
2.80634e-52	0.198938	0.293	0.048	6.18124e-48	epi_all	SHB	-0.341	2.60979	UP
3.02261e-52	0.245198	0.559	0.179	6.6576e-48	epi_all	CSK	-0.738	1.64289	UP
3.11513e-52	0.248048	0.506	0.153	6.86138e-48	epi_all	NCK2	-0.659	1.72561	UP
3.61048e-52	0.198904	0.312	0.057	7.95245e-48	epi_all	CDC42BPG	-0.369	2.45251	UP
3.83241e-52	0.217123	0.229	0.021	8.44126e-48	epi_all	AC004816.1	-0.25	3.44689	UP
4.61075e-52	0.244338	0.475	0.138	1.01556e-47	epi_all	STARD10	-0.613	1.78326	UP
5.23108e-52	0.361424	0.711	0.288	1.1522e-47	epi_all	PTPRF	-0.999	1.30378	UP
5.30748e-52	0.19697	0.319	0.06	1.16903e-47	epi_all	SLC35C1	-0.379	2.41052	UP
6.02614e-52	0.180832	0.236	0.025	1.32732e-47	epi_all	RTKN2	-0.261	3.23879	UP
6.44515e-52	0.197257	0.301	0.052	1.41961e-47	epi_all	TMPRSS4	-0.353	2.53318	UP
6.48853e-52	0.256052	0.337	0.071	1.42916e-47	epi_all	ZNF426	-0.408	2.24686	UP
6.6498e-52	0.24211	0.343	0.074	1.46468e-47	epi_all	HIST1H2AC	-0.417	2.21261	UP
7.04482e-52	0.2566	0.275	0.043	1.55169e-47	epi_all	AVPI1	-0.318	2.67702	UP
8.97788e-52	0.356572	0.74	0.292	1.97747e-47	epi_all	VDAC1	-1.032	1.34156	UP
1.00432e-51	0.19656	0.259	0.035	2.21211e-47	epi_all	ANXA3	-0.294	2.88753	UP
1.20106e-51	0.198485	0.323	0.062	2.64546e-47	epi_all	RABGGTA	-0.385	2.38119	UP
1.42167e-51	0.331933	0.728	0.291	3.13137e-47	epi_all	DNAJB6	-1.019	1.32292	UP
1.4649e-51	0.249593	0.438	0.12	3.2266e-47	epi_all	ZBTB7C	-0.558	1.8679	UP
1.56348e-51	0.320434	0.642	0.239	3.44373e-47	epi_all	SNRPD3	-0.881	1.42556	UP
1.57316e-51	0.230907	0.45	0.126	3.46504e-47	epi_all	MAP2K3	-0.576	1.8365	UP
1.60171e-51	0.269637	0.504	0.155	3.52793e-47	epi_all	LRATD1	-0.659	1.70116	UP
1.60911e-51	0.398648	0.852	0.386	3.54423e-47	epi_all	PRDX6	-1.238	1.14225	UP
1.66419e-51	0.222742	0.429	0.116	3.66554e-47	epi_all	RELCH	-0.545	1.88685	UP
1.741e-51	0.236402	0.481	0.139	3.83473e-47	epi_all	ERG28	-0.62	1.79095	UP
1.76049e-51	0.202515	0.289	0.048	3.87766e-47	epi_all	HOMER2	-0.337	2.58996	UP
1.80686e-51	0.212874	0.428	0.111	3.97978e-47	epi_all	MPP7	-0.539	1.94705	UP
1.92793e-51	0.222298	0.382	0.092	4.24645e-47	epi_all	STN1	-0.474	2.05387	UP
2.66293e-51	0.23966	0.471	0.138	5.86538e-47	epi_all	DUSP22	-0.609	1.77106	UP
2.8869e-51	0.193777	0.247	0.031	6.35869e-47	epi_all	BSPRY	-0.278	2.99417	UP
3.44846e-51	0.216105	0.379	0.09	7.59559e-47	epi_all	GJB3	-0.469	2.0742	UP
3.82819e-51	0.215143	0.372	0.087	8.43197e-47	epi_all	SGPL1	-0.459	2.09622	UP
4.33001e-51	0.185896	0.282	0.045	9.53729e-47	epi_all	CXCR2	-0.327	2.6477	UP
4.6878e-51	0.221493	0.399	0.099	1.03253e-46	epi_all	OCLN	-0.498	2.01089	UP
6.22084e-51	0.281823	0.546	0.179	1.3702e-46	epi_all	HACD2	-0.725	1.60894	UP
6.47881e-51	0.238724	0.484	0.143	1.42702e-46	epi_all	SFT2D2	-0.627	1.75899	UP
7.46649e-51	0.338209	0.636	0.241	1.64457e-46	epi_all	PHGDH	-0.877	1.39999	UP
9.52704e-51	0.267367	0.569	0.191	2.09843e-46	epi_all	SUCLG1	-0.76	1.57486	UP
1.00845e-50	0.271901	0.518	0.167	2.2212e-46	epi_all	RNF149	-0.685	1.6331	UP
1.02183e-50	0.221436	0.387	0.096	2.25068e-46	epi_all	ACAT2	-0.483	2.01123	UP
1.04189e-50	0.269995	0.572	0.192	2.29487e-46	epi_all	IL13RA1	-0.764	1.57491	UP
1.11067e-50	0.25481	0.513	0.157	2.44637e-46	epi_all	MFSD14B	-0.67	1.70819	UP
1.12168e-50	0.350167	0.959	0.702	2.47061e-46	epi_all	P4HB	-1.661	0.45006	UP
1.20181e-50	0.248293	0.526	0.169	2.6471e-46	epi_all	DIAPH1	-0.695	1.63804	UP
1.37741e-50	0.186709	0.284	0.046	3.03389e-46	epi_all	KCNK1	-0.33	2.62619	UP
1.69542e-50	0.183527	0.317	0.061	3.73434e-46	epi_all	RRAGD	-0.378	2.3776	UP
1.70593e-50	0.213123	0.232	0.025	3.75747e-46	epi_all	MAP3K9	-0.257	3.21412	UP
1.82558e-50	0.291673	0.623	0.228	4.02101e-46	epi_all	TWF1	-0.851	1.4502	UP
2.0694e-50	0.186645	0.285	0.047	4.55806e-46	epi_all	MACC1	-0.332	2.60023	UP
2.37276e-50	0.264216	0.427	0.12	5.22623e-46	epi_all	PHACTR4	-0.547	1.8312	UP
2.48957e-50	0.368778	0.743	0.314	5.48353e-46	epi_all	EIF6	-1.057	1.2426	UP
2.51138e-50	0.268866	0.469	0.143	5.53156e-46	epi_all	VAV3	-0.612	1.71357	UP
3.0558e-50	0.224974	0.481	0.142	6.73071e-46	epi_all	TSG101	-0.623	1.76015	UP
3.12122e-50	0.224252	0.242	0.029	6.8748e-46	epi_all	EREG	-0.271	3.06088	UP
3.13524e-50	0.180802	0.275	0.043	6.90568e-46	epi_all	CWH43	-0.318	2.67702	UP
3.30832e-50	0.261885	0.578	0.196	7.28691e-46	epi_all	GID8	-0.774	1.56022	UP
3.98284e-50	0.187775	0.232	0.025	8.77261e-46	epi_all	RAET1L	-0.257	3.21412	UP
4.00233e-50	0.295144	0.671	0.25	8.81553e-46	epi_all	NAPA	-0.921	1.42438	UP
5.85207e-50	0.226076	0.377	0.092	1.28898e-45	epi_all	LDLR	-0.469	2.03486	UP
6.68046e-50	0.257749	0.506	0.159	1.47144e-45	epi_all	MYO6	-0.665	1.67011	UP
7.19632e-50	0.290891	0.562	0.191	1.58506e-45	epi_all	SASH1	-0.753	1.557	UP
9.64707e-50	0.274096	0.445	0.131	2.12486e-45	epi_all	SOWAHC	-0.576	1.76424	UP
1.16427e-49	0.220516	0.362	0.087	2.56443e-45	epi_all	MCUR1	-0.449	2.0569	UP
1.61685e-49	0.209182	0.361	0.085	3.56128e-45	epi_all	TMEM265	-0.446	2.08646	UP
1.77916e-49	0.245158	0.41	0.111	3.91879e-45	epi_all	ABHD12	-0.521	1.88506	UP
1.77991e-49	0.41481	0.905	0.48	3.92042e-45	epi_all	PGK1	-1.385	0.914883	UP
1.80494e-49	0.19382	0.284	0.048	3.97556e-45	epi_all	MUC15	-0.332	2.56478	UP
2.57786e-49	0.174244	0.247	0.033	5.67799e-45	epi_all	PPP1R14B-AS1	-0.28	2.90397	UP
2.66196e-49	0.214756	0.405	0.106	5.86323e-45	epi_all	ZNRF1	-0.511	1.93386	UP
2.66545e-49	0.22622	0.368	0.089	5.87093e-45	epi_all	BLZF1	-0.457	2.04783	UP
3.05942e-49	0.174102	0.235	0.028	6.73868e-45	epi_all	HCAR2	-0.263	3.06916	UP
3.84553e-49	0.185064	0.291	0.051	8.47017e-45	epi_all	VLDLR	-0.342	2.51245	UP
3.99769e-49	0.238146	0.532	0.174	8.8053e-45	epi_all	CLCN3	-0.706	1.61234	UP
4.61285e-49	0.229948	0.476	0.143	1.01603e-44	epi_all	TPD52L1	-0.619	1.73495	UP
4.62673e-49	0.265054	0.518	0.173	1.01908e-44	epi_all	GGCT	-0.691	1.58218	UP
5.02305e-49	0.206123	0.32	0.065	1.10638e-44	epi_all	ALDOC	-0.385	2.29956	UP
5.20695e-49	0.428443	0.854	0.45	1.14688e-44	epi_all	DBI	-1.304	0.924311	UP
5.26773e-49	0.167599	0.266	0.041	1.16027e-44	epi_all	SH2D4A	-0.307	2.69773	UP
5.63896e-49	0.187472	0.312	0.062	1.24204e-44	epi_all	DHCR7	-0.374	2.33121	UP
6.40661e-49	0.224926	0.44	0.127	1.41112e-44	epi_all	PTGES2	-0.567	1.79268	UP
6.53063e-49	0.229915	0.541	0.178	1.43844e-44	epi_all	PPP2R2A	-0.719	1.60375	UP
6.70532e-49	0.325927	0.453	0.143	1.47691e-44	epi_all	LPIN1	-0.596	1.6635	UP
7.0081e-49	0.273578	0.559	0.192	1.5436e-44	epi_all	MINK1	-0.751	1.54174	UP
8.80636e-49	0.307101	0.652	0.249	1.93969e-44	epi_all	TNIP1	-0.901	1.38873	UP
1.08993e-48	0.266323	0.63	0.229	2.40067e-44	epi_all	CCDC6	-0.859	1.46	UP
1.43414e-48	0.198207	0.337	0.075	3.15884e-44	epi_all	TBC1D2	-0.412	2.16779	UP
1.90605e-48	0.303769	0.526	0.183	4.19827e-44	epi_all	LTB4R	-0.709	1.52322	UP
2.29928e-48	0.207869	0.369	0.091	5.0644e-44	epi_all	DHRS1	-0.46	2.01968	UP
2.60417e-48	0.268349	0.574	0.199	5.73594e-44	epi_all	MAPK6	-0.773	1.52828	UP
2.91171e-48	0.600879	0.725	0.378	6.41334e-44	epi_all	LCE3D	-1.103	0.939595	UP
3.00654e-48	0.210056	0.361	0.087	6.62219e-44	epi_all	SLC27A4	-0.448	2.05291	UP
3.08236e-48	0.302599	0.564	0.201	6.78921e-44	epi_all	CA12	-0.765	1.4885	UP
4.53619e-48	0.295345	0.645	0.242	9.99141e-44	epi_all	NHP2	-0.887	1.41429	UP
4.60452e-48	0.223441	0.428	0.12	1.01419e-43	epi_all	TFAP2A	-0.548	1.83458	UP
6.42772e-48	0.177528	0.31	0.062	1.41577e-43	epi_all	EML2	-0.372	2.32193	UP
6.86056e-48	0.243867	0.506	0.162	1.51111e-43	epi_all	BAG3	-0.668	1.64314	UP
7.04012e-48	0.251508	0.53	0.176	1.55066e-43	epi_all	CAB39	-0.706	1.59042	UP
7.83869e-48	0.424465	0.771	0.364	1.72655e-43	epi_all	MT1X	-1.135	1.08279	UP
7.98986e-48	0.185838	0.357	0.084	1.75985e-43	epi_all	RIT1	-0.441	2.08746	UP
9.14109e-48	0.175747	0.252	0.038	2.01342e-43	epi_all	CYP3A5	-0.29	2.72935	UP
1.27265e-47	0.281454	0.429	0.127	2.80313e-43	epi_all	TSC22D2	-0.556	1.75615	UP
1.4725e-47	0.343825	0.525	0.189	3.24333e-43	epi_all	CD55	-0.714	1.47393	UP
1.50996e-47	0.315672	0.693	0.276	3.32583e-43	epi_all	RER1	-0.969	1.32819	UP
1.54551e-47	0.414666	0.947	0.575	3.40413e-43	epi_all	LDHA	-1.522	0.719802	UP
1.58288e-47	0.209781	0.385	0.1	3.48644e-43	epi_all	SGPP2	-0.485	1.94486	UP
1.65392e-47	0.266102	0.524	0.177	3.64292e-43	epi_all	DRAP1	-0.701	1.56582	UP
1.7556e-47	0.20355	0.426	0.12	3.86688e-43	epi_all	PFKP	-0.546	1.82782	UP
1.92632e-47	0.19298	0.341	0.078	4.24292e-43	epi_all	DDI2	-0.419	2.12823	UP
2.83308e-47	0.308272	0.714	0.287	6.24013e-43	epi_all	MCL1	-1.001	1.31487	UP
2.88489e-47	0.213249	0.424	0.119	6.35426e-43	epi_all	PLD2	-0.543	1.8331	UP
3.27825e-47	0.215911	0.432	0.125	7.22067e-43	epi_all	SLC11A2	-0.557	1.7891	UP
3.44472e-47	0.254676	0.546	0.19	7.58733e-43	epi_all	RANGAP1	-0.736	1.5229	UP
3.46344e-47	0.217468	0.386	0.101	7.62857e-43	epi_all	CERS4	-0.487	1.93425	UP
3.52906e-47	0.223535	0.425	0.121	7.7731e-43	epi_all	SOX7	-0.546	1.81246	UP
4.02333e-47	0.350754	0.791	0.338	8.86179e-43	epi_all	H2AFY	-1.129	1.22665	UP
4.32328e-47	0.348862	0.804	0.361	9.52246e-43	epi_all	FOSL2	-1.165	1.1552	UP
4.70359e-47	0.220251	0.364	0.093	1.03601e-42	epi_all	ETHE1	-0.457	1.96864	UP
4.80093e-47	0.414083	0.933	0.51	1.05745e-42	epi_all	MYL12B	-1.443	0.87138	UP
5.01163e-47	0.194865	0.365	0.09	1.10386e-42	epi_all	CLIP4	-0.455	2.0199	UP
5.84112e-47	0.230079	0.511	0.169	1.28657e-42	epi_all	SMARCA4	-0.68	1.5963	UP
5.86845e-47	0.267443	0.562	0.201	1.29259e-42	epi_all	EIF4A3	-0.763	1.48337	UP
6.23378e-47	0.247949	0.522	0.173	1.37305e-42	epi_all	PINK1	-0.695	1.59328	UP
6.47202e-47	0.183081	0.313	0.065	1.42553e-42	epi_all	ACOX3	-0.378	2.26765	UP
6.82009e-47	0.263302	0.422	0.127	1.50219e-42	epi_all	SLC9A3-AS1	-0.549	1.73241	UP
7.17964e-47	0.21499	0.443	0.131	1.58139e-42	epi_all	TRAPPC3	-0.574	1.75774	UP
7.71442e-47	0.168873	0.282	0.051	1.69918e-42	epi_all	POLB	-0.333	2.46713	UP
7.91154e-47	0.216754	0.464	0.142	1.7426e-42	epi_all	PSMD11	-0.606	1.70823	UP
7.98784e-47	0.281858	0.651	0.247	1.7594e-42	epi_all	ETF1	-0.898	1.39815	UP
8.24012e-47	0.254108	0.587	0.211	1.81497e-42	epi_all	KLF3	-0.798	1.47612	UP
8.43351e-47	0.243728	0.352	0.089	1.85756e-42	epi_all	ANXA8	-0.441	1.9837	UP
9.41367e-47	0.258698	0.51	0.17	2.07346e-42	epi_all	HRAS	-0.68	1.58496	UP
9.71208e-47	0.391946	0.744	0.344	2.13918e-42	epi_all	DSG1	-1.088	1.11289	UP
1.11815e-46	0.203025	0.406	0.111	2.46284e-42	epi_all	RABGEF1	-0.517	1.87092	UP
1.12544e-46	0.177442	0.313	0.067	2.4789e-42	epi_all	RASSF7	-0.38	2.22393	UP
1.13072e-46	0.282449	0.707	0.283	2.49051e-42	epi_all	RAB5B	-0.99	1.32091	UP
1.24348e-46	0.198606	0.347	0.082	2.73889e-42	epi_all	GSKIP	-0.429	2.08124	UP
1.29133e-46	0.206076	0.362	0.091	2.84429e-42	epi_all	FAM110C	-0.453	1.99205	UP
1.4155e-46	0.188245	0.363	0.09	3.11777e-42	epi_all	TMEM30B	-0.453	2.01197	UP
1.46502e-46	0.232213	0.512	0.167	3.22686e-42	epi_all	CLDND1	-0.679	1.6163	UP
1.4966e-46	0.196809	0.398	0.108	3.2964e-42	epi_all	MMAB	-0.506	1.88174	UP
1.59901e-46	0.190291	0.233	0.031	3.52197e-42	epi_all	ARG2	-0.264	2.90999	UP
1.6763e-46	0.22702	0.218	0.025	3.69221e-42	epi_all	RNF39	-0.243	3.12433	UP
2.06788e-46	0.23281	0.446	0.136	4.5547e-42	epi_all	KANK1	-0.582	1.71344	UP
2.17661e-46	0.193809	0.307	0.064	4.7942e-42	epi_all	CKMT1B	-0.371	2.26209	UP
2.23864e-46	0.176425	0.257	0.041	4.93083e-42	epi_all	AMACR	-0.298	2.64807	UP
2.50838e-46	0.274062	0.603	0.222	5.52495e-42	epi_all	POLR1D	-0.825	1.4416	UP
2.5279e-46	0.225646	0.443	0.133	5.56796e-42	epi_all	TNKS1BP1	-0.576	1.73588	UP
2.66376e-46	0.214571	0.481	0.15	5.8672e-42	epi_all	BCL3	-0.631	1.68107	UP
2.7793e-46	0.315295	0.684	0.278	6.12169e-42	epi_all	BZW1	-0.962	1.29891	UP
2.81753e-46	0.284019	0.635	0.243	6.20589e-42	epi_all	GNAI3	-0.878	1.3858	UP
2.89721e-46	0.269462	0.628	0.232	6.3814e-42	epi_all	H2AFJ	-0.86	1.43664	UP
3.33185e-46	0.412209	0.886	0.465	7.33874e-42	epi_all	KRT19	-1.351	0.930076	UP
3.64172e-46	0.197635	0.426	0.121	8.02126e-42	epi_all	CHMP1B	-0.547	1.81585	UP
4.23655e-46	0.185477	0.307	0.064	9.33142e-42	epi_all	CCDC85C	-0.371	2.26209	UP
4.74976e-46	0.22092	0.445	0.136	1.04618e-41	epi_all	MTCH2	-0.581	1.7102	UP
4.99874e-46	0.199018	0.417	0.118	1.10102e-41	epi_all	TOX4	-0.535	1.82126	UP
5.19698e-46	0.205043	0.362	0.091	1.14469e-41	epi_all	SOX15	-0.453	1.99205	UP
5.7077e-46	0.276798	0.659	0.254	1.25718e-41	epi_all	NRBP1	-0.913	1.37545	UP
6.29547e-46	0.20894	0.428	0.123	1.38664e-41	epi_all	ATP6V1B2	-0.551	1.79895	UP
7.27163e-46	0.185089	0.329	0.075	1.60165e-41	epi_all	SEC23B	-0.404	2.13313	UP
7.88119e-46	0.255949	0.561	0.199	1.73591e-41	epi_all	IMP3	-0.76	1.49523	UP
7.90756e-46	0.214074	0.455	0.137	1.74172e-41	epi_all	UBALD2	-0.592	1.73169	UP
8.32093e-46	0.263266	0.627	0.232	1.83277e-41	epi_all	ARL8B	-0.859	1.43434	UP
1.22851e-45	0.289794	0.644	0.253	2.70593e-41	epi_all	NDRG2	-0.897	1.34792	UP
1.26848e-45	0.251219	0.544	0.192	2.79395e-41	epi_all	ABR	-0.736	1.5025	UP
1.32327e-45	0.404732	0.923	0.541	2.91463e-41	epi_all	TPI1	-1.464	0.770702	UP
1.38225e-45	0.17375	0.172	0.008	3.04455e-41	epi_all	DEFB4A	-0.18	4.42626	UP
1.38824e-45	0.210162	0.443	0.133	3.05774e-41	epi_all	BOK	-0.576	1.73588	UP
1.39343e-45	0.247695	0.355	0.091	3.06916e-41	epi_all	NT5C3A	-0.446	1.96388	UP
1.5158e-45	0.201178	0.362	0.094	3.33871e-41	epi_all	MRPL15	-0.456	1.94526	UP
1.57605e-45	0.229209	0.52	0.176	3.4714e-41	epi_all	UBE2K	-0.696	1.56294	UP
1.67964e-45	0.250223	0.512	0.173	3.69957e-41	epi_all	OTUB1	-0.685	1.56537	UP
1.77872e-45	0.224121	0.495	0.162	3.91782e-41	epi_all	ECHDC2	-0.657	1.61143	UP
1.90896e-45	0.184526	0.291	0.058	4.20469e-41	epi_all	JMJD7	-0.349	2.32689	UP
2.0714e-45	0.230408	0.446	0.137	4.56247e-41	epi_all	SERTAD2	-0.583	1.70287	UP
2.07399e-45	0.278379	0.622	0.241	4.56818e-41	epi_all	MAFB	-0.863	1.36788	UP
2.11125e-45	0.156189	0.225	0.028	4.65024e-41	epi_all	BIK	-0.253	3.00643	UP
2.11487e-45	0.242835	0.568	0.202	4.65821e-41	epi_all	CHMP2A	-0.77	1.49154	UP
2.13837e-45	0.250181	0.59	0.214	4.70998e-41	epi_all	ABI1	-0.804	1.4631	UP
2.25438e-45	0.244615	0.572	0.205	4.96549e-41	epi_all	FLNB	-0.777	1.48039	UP
2.34423e-45	0.226712	0.474	0.15	5.1634e-41	epi_all	MXI1	-0.624	1.65992	UP
2.63219e-45	0.184759	0.305	0.064	5.79766e-41	epi_all	GOLGA6L9	-0.369	2.25267	UP
2.64116e-45	0.238971	0.502	0.168	5.81741e-41	epi_all	SPTLC1	-0.67	1.57923	UP
2.6424e-45	0.216707	0.391	0.107	5.82016e-41	epi_all	CD68	-0.498	1.86956	UP
3.12001e-45	0.175967	0.274	0.051	6.87213e-41	epi_all	BDH1	-0.325	2.42561	UP
3.37633e-45	0.202187	0.253	0.041	7.43671e-41	epi_all	EGLN3	-0.294	2.62544	UP
3.68816e-45	0.198333	0.389	0.105	8.12354e-41	epi_all	KAT2B	-0.494	1.88938	UP
4.43281e-45	0.290413	0.62	0.238	9.76371e-41	epi_all	VMP1	-0.858	1.38131	UP
4.80479e-45	0.199023	0.42	0.123	1.0583e-40	epi_all	AGTRAP	-0.543	1.77173	UP
4.93104e-45	0.174391	0.293	0.06	1.08611e-40	epi_all	TMEM41A	-0.353	2.28787	UP
4.935e-45	0.225977	0.474	0.153	1.08698e-40	epi_all	KCMF1	-0.627	1.63136	UP
5.2026e-45	0.263013	0.59	0.22	1.14592e-40	epi_all	PDXK	-0.81	1.42321	UP
5.65129e-45	0.191195	0.383	0.103	1.24475e-40	epi_all	DENND2D	-0.486	1.8947	UP
5.9376e-45	0.221848	0.426	0.128	1.30782e-40	epi_all	LSR	-0.554	1.73471	UP
5.99065e-45	0.241418	0.511	0.176	1.3195e-40	epi_all	FKBP4	-0.687	1.53775	UP
6.08566e-45	0.189341	0.342	0.081	1.34043e-40	epi_all	IKZF2	-0.423	2.078	UP
1.11647e-44	0.269851	0.511	0.177	2.45914e-40	epi_all	VSNL1	-0.688	1.52957	UP
1.32785e-44	0.166511	0.218	0.027	2.92472e-40	epi_all	RNF208	-0.245	3.0133	UP
1.51325e-44	0.205398	0.39	0.107	3.33308e-40	epi_all	SLC35F6	-0.497	1.86586	UP
1.57875e-44	0.170155	0.18	0.012	3.47736e-40	epi_all	RNF222	-0.192	3.90689	UP
1.72658e-44	0.226898	0.384	0.107	3.80298e-40	epi_all	FAM43A	-0.491	1.8435	UP
1.74947e-44	0.235649	0.604	0.219	3.85338e-40	epi_all	ATP6AP1	-0.823	1.46362	UP
1.75212e-44	0.181578	0.362	0.092	3.85922e-40	epi_all	MYD88	-0.454	1.97628	UP
1.78732e-44	0.225326	0.498	0.166	3.93675e-40	epi_all	ATP11B	-0.664	1.58496	UP
1.98578e-44	0.291748	0.306	0.07	4.37388e-40	epi_all	PLCXD1	-0.376	2.1281	UP
2.08513e-44	0.299481	0.7	0.283	4.5927e-40	epi_all	RARG	-0.983	1.30655	UP
2.36593e-44	0.17056	0.268	0.049	5.21119e-40	epi_all	GTPBP2	-0.317	2.45138	UP
2.63077e-44	0.247398	0.526	0.183	5.79454e-40	epi_all	EIF4E	-0.709	1.52322	UP
2.73449e-44	0.216043	0.503	0.168	6.02299e-40	epi_all	NPLOC4	-0.671	1.5821	UP
2.76504e-44	0.160953	0.198	0.02	6.09029e-40	epi_all	IL22RA1	-0.218	3.30743	UP
3.22321e-44	0.232009	0.532	0.186	7.09945e-40	epi_all	DYNLT1	-0.718	1.51612	UP
3.36356e-44	0.200201	0.508	0.169	7.40857e-40	epi_all	TMEM141	-0.677	1.58781	UP
3.68682e-44	0.185976	0.327	0.078	8.12058e-40	epi_all	UNC13B	-0.405	2.06774	UP
4.09189e-44	0.252387	0.363	0.1	9.01281e-40	epi_all	FBXO32	-0.463	1.85997	UP
4.1462e-44	0.185222	0.28	0.056	9.13241e-40	epi_all	ZG16B	-0.336	2.32193	UP
4.19098e-44	0.203058	0.462	0.145	9.23105e-40	epi_all	KIAA1217	-0.607	1.67184	UP
4.35886e-44	0.287843	0.512	0.184	9.60083e-40	epi_all	PLXNB1	-0.696	1.47644	UP
4.59785e-44	0.286504	0.492	0.173	1.01272e-39	epi_all	PRDM1	-0.665	1.50789	UP
4.72762e-44	0.189846	0.373	0.1	1.04131e-39	epi_all	GPD2	-0.473	1.89918	UP
4.91157e-44	0.167461	0.361	0.093	1.08182e-39	epi_all	PANK2	-0.454	1.9567	UP
5.09998e-44	0.194761	0.341	0.086	1.12332e-39	epi_all	TRIM7	-0.427	1.98736	UP
5.41628e-44	0.177462	0.306	0.067	1.19299e-39	epi_all	KLC3	-0.373	2.1913	UP
5.41747e-44	0.190904	0.264	0.048	1.19325e-39	epi_all	ABO	-0.312	2.45943	UP
5.96314e-44	0.205327	0.436	0.134	1.31344e-39	epi_all	CROT	-0.57	1.7021	UP
6.05942e-44	0.224715	0.495	0.166	1.33465e-39	epi_all	ZFYVE21	-0.661	1.57625	UP
6.13679e-44	0.177167	0.348	0.087	1.35169e-39	epi_all	EXPH5	-0.435	2	UP
6.28795e-44	0.239128	0.482	0.162	1.38498e-39	epi_all	ETFA	-0.644	1.57304	UP
6.37039e-44	0.224794	0.462	0.148	1.40314e-39	epi_all	INPP1	-0.61	1.6423	UP
6.95873e-44	0.188995	0.299	0.063	1.53273e-39	epi_all	EPB41L3	-0.362	2.24672	UP
7.07172e-44	0.220037	0.429	0.131	1.55762e-39	epi_all	MMP24OS	-0.56	1.71141	UP
7.1427e-44	0.157185	0.306	0.065	1.57325e-39	epi_all	B3GNT5	-0.371	2.23502	UP
7.578e-44	0.183835	0.21	0.025	1.66913e-39	epi_all	HPSE	-0.235	3.07039	UP
8.55177e-44	0.178883	0.303	0.067	1.88361e-39	epi_all	FAM110A	-0.37	2.17708	UP
9.23027e-44	0.226497	0.511	0.171	2.03306e-39	epi_all	MGST2	-0.682	1.57933	UP
1.04924e-43	0.172101	0.368	0.097	2.31105e-39	epi_all	CAMSAP1	-0.465	1.92365	UP
1.06939e-43	0.198196	0.359	0.096	2.35544e-39	epi_all	ATL2	-0.455	1.90288	UP
1.16307e-43	0.198755	0.35	0.091	2.56178e-39	epi_all	FOXQ1	-0.441	1.94342	UP
1.18894e-43	0.171453	0.322	0.076	2.61875e-39	epi_all	HSDL2	-0.398	2.08299	UP
1.22676e-43	0.259534	0.984	0.817	2.70206e-39	epi_all	ANXA2	-1.801	0.268322	UP
1.33256e-43	0.160276	0.324	0.076	2.93509e-39	epi_all	PIGN	-0.4	2.09192	UP
1.67324e-43	0.319244	0.736	0.319	3.68549e-39	epi_all	ACTR3	-1.055	1.20615	UP
1.77858e-43	0.184417	0.31	0.072	3.9175e-39	epi_all	NIPAL4	-0.382	2.1062	UP
1.80065e-43	0.234905	0.578	0.213	3.96611e-39	epi_all	RAB18	-0.791	1.44022	UP
1.89013e-43	0.176009	0.391	0.108	4.1632e-39	epi_all	FAM135A	-0.499	1.85614	UP
1.92771e-43	0.229357	0.382	0.11	4.24597e-39	epi_all	ALDH3A1	-0.492	1.79607	UP
2.36894e-43	0.208155	0.461	0.147	5.21783e-39	epi_all	PMVK	-0.608	1.64895	UP
2.41419e-43	0.1764	0.354	0.091	5.3175e-39	epi_all	ANKRD35	-0.445	1.95981	UP
2.49526e-43	0.171869	0.317	0.074	5.49607e-39	epi_all	RCAN3	-0.391	2.09889	UP
2.51485e-43	0.262851	0.61	0.229	5.53921e-39	epi_all	NDUFC1	-0.839	1.41346	UP
3.11216e-43	0.214032	0.531	0.184	6.85483e-39	epi_all	KCTD3	-0.715	1.52901	UP
3.87824e-43	0.227939	0.544	0.191	8.54221e-39	epi_all	PDLIM5	-0.735	1.51003	UP
4.4235e-43	0.203294	0.46	0.148	9.74321e-39	epi_all	NSFL1C	-0.608	1.63604	UP
4.47838e-43	0.225275	0.369	0.105	9.86407e-39	epi_all	DEFB1	-0.474	1.81323	UP
4.99472e-43	0.22346	0.491	0.166	1.10014e-38	epi_all	ANAPC7	-0.657	1.56454	UP
5.90944e-43	0.179345	0.334	0.082	1.30161e-38	epi_all	OAS1	-0.416	2.02615	UP
6.98149e-43	0.170301	0.282	0.059	1.53774e-38	epi_all	GTF2IRD1	-0.341	2.25691	UP
6.99349e-43	0.208543	0.488	0.161	1.54039e-38	epi_all	RALA	-0.649	1.59982	UP
7.20993e-43	0.389915	0.95	0.652	1.58806e-38	epi_all	LY6D	-1.602	0.543056	UP
7.21713e-43	0.188655	0.341	0.087	1.58965e-38	epi_all	ARHGEF18	-0.428	1.97068	UP
7.44398e-43	0.193121	0.358	0.096	1.63961e-38	epi_all	RASAL2	-0.454	1.89885	UP
7.83895e-43	0.192079	0.312	0.073	1.72661e-38	epi_all	CDH3	-0.385	2.09558	UP
8.7291e-43	0.230151	0.477	0.163	1.92267e-38	epi_all	CNDP2	-0.64	1.54912	UP
9.70126e-43	0.21083	0.455	0.144	2.1368e-38	epi_all	OGDH	-0.599	1.6598	UP
9.888e-43	0.168004	0.296	0.064	2.17793e-38	epi_all	HIP1R	-0.36	2.20945	UP
1.00145e-42	0.209744	0.495	0.166	2.2058e-38	epi_all	ELOC	-0.661	1.57625	UP
1.0835e-42	0.161563	0.2	0.022	2.38652e-38	epi_all	SLC37A2	-0.222	3.18442	UP
1.09443e-42	0.171515	0.327	0.079	2.41059e-38	epi_all	CASZ1	-0.406	2.04937	UP
1.17507e-42	0.223936	0.543	0.191	2.58821e-38	epi_all	CLINT1	-0.734	1.50738	UP
1.22055e-42	0.164266	0.259	0.048	2.68839e-38	epi_all	ESPN	-0.307	2.43185	UP
1.30343e-42	0.17951	0.373	0.102	2.87094e-38	epi_all	SMS	-0.475	1.87061	UP
1.35862e-42	0.185465	0.375	0.105	2.9925e-38	epi_all	STX6	-0.48	1.8365	UP
1.54216e-42	0.213276	0.455	0.15	3.39675e-38	epi_all	TMEM189	-0.605	1.6009	UP
1.6804e-42	0.177577	0.3	0.067	3.70124e-38	epi_all	DHX32	-0.367	2.16273	UP
1.76581e-42	0.189526	0.16	0.008	3.88936e-38	epi_all	ANXA9	-0.168	4.32193	UP
1.81463e-42	0.231421	0.546	0.199	3.9969e-38	epi_all	PITPNA	-0.745	1.45613	UP
1.97064e-42	0.185407	0.393	0.113	4.34054e-38	epi_all	MAP2K1	-0.506	1.79821	UP
2.03052e-42	0.161698	0.301	0.067	4.47243e-38	epi_all	ANKRD9	-0.368	2.16753	UP
2.0563e-42	0.182483	0.422	0.127	4.52922e-38	epi_all	SBF1	-0.549	1.73241	UP
2.36e-42	0.199278	0.19	0.019	5.19814e-38	epi_all	VSIG8	-0.209	3.32193	UP
2.37849e-42	0.166884	0.316	0.074	5.23887e-38	epi_all	C12orf29	-0.39	2.09433	UP
2.48786e-42	0.230262	0.488	0.166	5.47977e-38	epi_all	RCC2	-0.654	1.5557	UP
2.56288e-42	0.268436	0.614	0.242	5.645e-38	epi_all	TIMM8B	-0.856	1.34323	UP
2.81247e-42	0.195039	0.365	0.1	6.19474e-38	epi_all	FCHO2	-0.465	1.8679	UP
2.84245e-42	0.205148	0.335	0.087	6.26078e-38	epi_all	STON2	-0.422	1.94507	UP
2.92043e-42	0.296929	0.726	0.311	6.43254e-38	epi_all	RAB2A	-1.037	1.22305	UP
3.40201e-42	0.233886	0.54	0.195	7.49327e-38	epi_all	NR2F6	-0.735	1.46949	UP
4.0491e-42	0.197315	0.366	0.103	8.91854e-38	epi_all	MYO19	-0.469	1.8292	UP
4.20877e-42	0.314655	0.664	0.274	9.27023e-38	epi_all	TP63	-0.938	1.27701	UP
4.30727e-42	0.264379	0.628	0.247	9.4872e-38	epi_all	EMC4	-0.875	1.34625	UP
4.84151e-42	0.274795	0.642	0.255	1.06639e-37	epi_all	ATP6V1F	-0.897	1.33208	UP
5.36923e-42	0.234544	0.327	0.085	1.18263e-37	epi_all	DUSP14	-0.412	1.94376	UP
5.40479e-42	0.186769	0.398	0.117	1.19046e-37	epi_all	SH3YL1	-0.515	1.76626	UP
5.65492e-42	0.192035	0.358	0.097	1.24555e-37	epi_all	AKIRIN2	-0.455	1.8839	UP
5.65816e-42	0.269977	0.613	0.242	1.24627e-37	epi_all	TMEM45A	-0.855	1.34088	UP
6.16848e-42	0.250094	0.58	0.217	1.35867e-37	epi_all	CXADR	-0.797	1.41836	UP
7.65539e-42	0.173079	0.286	0.063	1.68618e-37	epi_all	PAK6	-0.349	2.18259	UP
8.24313e-42	0.225803	0.541	0.196	1.81563e-37	epi_all	CYP51A1	-0.737	1.46477	UP
8.29732e-42	0.201773	0.515	0.177	1.82757e-37	epi_all	COPS6	-0.692	1.54082	UP
8.3088e-42	0.255568	0.604	0.232	1.8301e-37	epi_all	VAT1	-0.836	1.38042	UP
1.08108e-41	0.285047	0.681	0.285	2.38118e-37	epi_all	HM13	-0.966	1.25669	UP
1.11738e-41	0.240282	0.568	0.213	2.46113e-37	epi_all	NDUFV2	-0.781	1.41504	UP
1.15447e-41	0.34333	0.69	0.309	2.54284e-37	epi_all	TXNDC17	-0.999	1.15899	UP
1.16466e-41	0.20199	0.439	0.14	2.56528e-37	epi_all	KLHL21	-0.579	1.64879	UP
1.2516e-41	0.162481	0.287	0.063	2.75677e-37	epi_all	IL20RA	-0.35	2.18763	UP
1.33211e-41	0.2534	0.649	0.253	2.93411e-37	epi_all	TMEM165	-0.902	1.35908	UP
1.36714e-41	0.216549	0.502	0.175	3.01127e-37	epi_all	GTF3C1	-0.677	1.52033	UP
1.37828e-41	0.206094	0.453	0.146	3.03581e-37	epi_all	KATNBL1	-0.599	1.63354	UP
1.427e-41	0.197456	0.45	0.145	3.14311e-37	epi_all	ACOX1	-0.595	1.63387	UP
1.45468e-41	0.268605	0.683	0.276	3.20408e-37	epi_all	HES1	-0.959	1.30722	UP
1.50607e-41	0.170693	0.34	0.088	3.31728e-37	epi_all	STXBP2	-0.428	1.94996	UP
1.62205e-41	0.227808	0.489	0.169	3.57274e-37	epi_all	JPT2	-0.658	1.53281	UP
1.84602e-41	0.179541	0.307	0.074	4.06605e-37	epi_all	WNT4	-0.381	2.05264	UP
1.9364e-41	0.17601	0.169	0.012	4.26512e-37	epi_all	KRT24	-0.181	3.81592	UP
2.01365e-41	0.297067	0.685	0.289	4.43527e-37	epi_all	CD47	-0.974	1.24503	UP
2.05798e-41	0.154306	0.303	0.07	4.53291e-37	epi_all	ACVR1B	-0.373	2.11389	UP
2.29767e-41	0.161271	0.309	0.074	5.06084e-37	epi_all	GOT1	-0.383	2.06201	UP
2.4065e-41	0.161322	0.293	0.066	5.30056e-37	epi_all	ARL4D	-0.359	2.15036	UP
2.42767e-41	0.202658	0.523	0.183	5.34719e-37	epi_all	ZFAND6	-0.706	1.51497	UP
2.58105e-41	0.220715	0.17	0.013	5.68503e-37	epi_all	CHAC1	-0.183	3.70895	UP
2.62459e-41	0.167045	0.277	0.058	5.78091e-37	epi_all	ZDHHC13	-0.335	2.25576	UP
2.66562e-41	0.128657	0.161	0.009	5.87129e-37	epi_all	SERPINB11	-0.17	4.16099	UP
2.74281e-41	0.177135	0.371	0.103	6.04132e-37	epi_all	BCL10	-0.474	1.84877	UP
2.85234e-41	0.261235	0.616	0.243	6.28256e-37	epi_all	NET1	-0.859	1.34197	UP
2.88042e-41	0.242119	0.469	0.16	6.34442e-37	epi_all	UGCG	-0.629	1.55152	UP
3.14789e-41	0.180305	0.307	0.074	6.93355e-37	epi_all	PYM1	-0.381	2.05264	UP
3.27832e-41	0.176744	0.363	0.1	7.22082e-37	epi_all	DIP2B	-0.463	1.85997	UP
3.76565e-41	0.218133	0.502	0.173	8.29422e-37	epi_all	KIAA1522	-0.675	1.53692	UP
3.87628e-41	0.213346	0.481	0.164	8.53791e-37	epi_all	SMDT1	-0.645	1.55234	UP
3.94989e-41	0.241678	0.488	0.174	8.70002e-37	epi_all	SNRPD1	-0.662	1.48779	UP
3.95988e-41	0.149955	0.23	0.038	8.72203e-37	epi_all	SLC39A2	-0.268	2.59756	UP
4.02384e-41	0.242621	0.592	0.228	8.86292e-37	epi_all	CS	-0.82	1.37656	UP
4.1312e-41	0.347973	0.788	0.382	9.09939e-37	epi_all	ENSA	-1.17	1.04462	UP
4.22095e-41	0.278462	0.228	0.039	9.29706e-37	epi_all	DUSP5	-0.267	2.54749	UP
4.3002e-41	0.132669	0.228	0.035	9.47162e-37	epi_all	NHSL1	-0.263	2.70361	UP
4.49423e-41	0.149034	0.263	0.051	9.899e-37	epi_all	TIFA	-0.314	2.36649	UP
4.91002e-41	0.259682	0.589	0.23	1.08148e-36	epi_all	FDFT1	-0.819	1.35663	UP
6.41281e-41	0.383751	0.895	0.467	1.41249e-36	epi_all	PPP1CB	-1.362	0.938465	UP
6.70281e-41	0.389001	0.918	0.546	1.47636e-36	epi_all	SH3BGRL3	-1.464	0.749593	UP
7.01752e-41	0.25309	0.552	0.209	1.54568e-36	epi_all	NME1	-0.761	1.40117	UP
7.44948e-41	0.225427	0.442	0.146	1.64082e-36	epi_all	SREK1IP1	-0.588	1.59808	UP
8.35117e-41	0.197119	0.456	0.151	1.83943e-36	epi_all	GLRX3	-0.607	1.59449	UP
8.38924e-41	0.240263	0.567	0.211	1.84781e-36	epi_all	NDUFA6	-0.778	1.42611	UP
9.19048e-41	0.201083	0.387	0.116	2.0243e-36	epi_all	GATM	-0.503	1.73821	UP
9.41343e-41	0.193087	0.421	0.131	2.0734e-36	epi_all	IER5	-0.552	1.68425	UP
9.77737e-41	0.145765	0.23	0.038	2.15356e-36	epi_all	LINC01001	-0.268	2.59756	UP
1.05506e-40	0.14318	0.26	0.051	2.32387e-36	epi_all	LPAR5	-0.311	2.34994	UP
1.09506e-40	0.239924	0.567	0.216	2.41198e-36	epi_all	HBP1	-0.783	1.39232	UP
1.25184e-40	0.155846	0.294	0.067	2.75729e-36	epi_all	CASTOR1	-0.361	2.13358	UP
1.57682e-40	0.35641	0.765	0.363	3.47311e-36	epi_all	COX6B1	-1.128	1.07549	UP
1.81112e-40	0.237082	0.512	0.184	3.98918e-36	epi_all	GOT2	-0.696	1.47644	UP
1.82926e-40	0.205151	0.375	0.108	4.02912e-36	epi_all	SAMD9	-0.483	1.79586	UP
1.86817e-40	0.247884	0.56	0.211	4.11482e-36	epi_all	ECHS1	-0.771	1.40818	UP
1.97495e-40	0.167873	0.394	0.117	4.35003e-36	epi_all	SLC66A2	-0.511	1.75169	UP
2.11385e-40	0.251023	0.613	0.242	4.65597e-36	epi_all	PSMD8	-0.855	1.34088	UP
2.12075e-40	0.175538	0.331	0.086	4.67115e-36	epi_all	HTATIP2	-0.417	1.94442	UP
2.14421e-40	0.167626	0.278	0.059	4.72284e-36	epi_all	CYP4B1	-0.337	2.2363	UP
2.64545e-40	0.167497	0.303	0.072	5.82686e-36	epi_all	SNAP29	-0.375	2.07325	UP
2.99051e-40	0.161756	0.302	0.072	6.5869e-36	epi_all	RECQL5	-0.374	2.06848	UP
3.09893e-40	0.155854	0.3	0.07	6.82569e-36	epi_all	STK39	-0.37	2.09954	UP
3.36269e-40	0.222722	0.519	0.189	7.40667e-36	epi_all	SCAMP2	-0.708	1.45735	UP
3.72887e-40	0.241287	0.566	0.216	8.21321e-36	epi_all	TOB1	-0.782	1.38977	UP
3.82974e-40	0.175675	0.275	0.059	8.43539e-36	epi_all	NPAS2	-0.334	2.22064	UP
4.61949e-40	0.152447	0.251	0.049	1.01749e-35	epi_all	RHBDL2	-0.3	2.35683	UP
4.78562e-40	0.179302	0.295	0.07	1.05408e-35	epi_all	FOXN1	-0.365	2.07529	UP
4.85249e-40	0.384512	0.9	0.495	1.06881e-35	epi_all	TPM4	-1.395	0.862496	UP
4.98406e-40	0.176276	0.317	0.081	1.09779e-35	epi_all	MARCH5	-0.398	1.96849	UP
4.98702e-40	0.180876	0.442	0.144	1.09844e-35	epi_all	N4BP1	-0.586	1.61798	UP
5.10156e-40	0.166525	0.237	0.042	1.12367e-35	epi_all	SLC49A4	-0.279	2.49643	UP
5.18434e-40	0.317397	0.711	0.321	1.1419e-35	epi_all	ANXA11	-1.032	1.14728	UP
5.51266e-40	0.191754	0.449	0.149	1.21422e-35	epi_all	SSNA1	-0.598	1.5914	UP
5.5988e-40	0.317841	0.254	0.054	1.23319e-35	epi_all	RPTN	-0.308	2.2338	UP
6.37799e-40	0.242058	0.476	0.169	1.40481e-35	epi_all	EFHD2	-0.645	1.49394	UP
7.02871e-40	0.263648	0.66	0.271	1.54814e-35	epi_all	CSNK2B	-0.931	1.28417	UP
7.37552e-40	0.145137	0.244	0.045	1.62453e-35	epi_all	PHLDB3	-0.289	2.43888	UP
8.86737e-40	0.154985	0.324	0.082	1.95313e-35	epi_all	CTTNBP2NL	-0.406	1.9823	UP
9.20112e-40	0.266656	0.663	0.275	2.02664e-35	epi_all	ARPC1A	-0.938	1.26958	UP
9.45119e-40	0.189964	0.364	0.107	2.08172e-35	epi_all	ALDOA	-0.471	1.76633	UP
9.72514e-40	0.289057	0.326	0.093	2.14206e-35	epi_all	KRT17	-0.419	1.80957	UP
9.89596e-40	0.188099	0.441	0.144	2.17968e-35	epi_all	MAEA	-0.585	1.61471	UP
9.98813e-40	0.249343	0.607	0.243	2.19998e-35	epi_all	METTL9	-0.85	1.32074	UP
1.03029e-39	0.277604	0.684	0.287	2.26932e-35	epi_all	SRSF9	-0.971	1.25295	UP
1.04235e-39	0.201992	0.391	0.119	2.29588e-35	epi_all	ZRANB1	-0.51	1.71621	UP
1.04866e-39	0.165771	0.328	0.087	2.30978e-35	epi_all	PACSIN3	-0.415	1.91461	UP
1.09069e-39	0.230633	0.568	0.217	2.40235e-35	epi_all	DCXR	-0.785	1.3882	UP
1.12434e-39	0.234549	0.599	0.236	2.47647e-35	epi_all	H1F0	-0.835	1.34377	UP
1.18186e-39	0.226054	0.569	0.214	2.60317e-35	epi_all	DCTN2	-0.783	1.41082	UP
1.18646e-39	0.154961	0.32	0.081	2.6133e-35	epi_all	RALGPS2	-0.401	1.98208	UP
1.26981e-39	0.233545	0.499	0.181	2.79688e-35	epi_all	PTGR1	-0.68	1.46305	UP
1.37519e-39	0.151781	0.257	0.051	3.029e-35	epi_all	ARHGEF5	-0.308	2.3332	UP
1.40864e-39	0.155392	0.32	0.081	3.10268e-35	epi_all	PSD4	-0.401	1.98208	UP
1.44558e-39	0.189463	0.365	0.107	3.18404e-35	epi_all	CRNDE	-0.472	1.77029	UP
1.46149e-39	0.153644	0.252	0.049	3.21908e-35	epi_all	SNX24	-0.301	2.36257	UP
1.60997e-39	0.264998	0.637	0.258	3.54611e-35	epi_all	MLF2	-0.895	1.30392	UP
1.68422e-39	0.161851	0.306	0.074	3.70966e-35	epi_all	PPP1R13B	-0.38	2.04793	UP
1.79177e-39	0.164144	0.33	0.087	3.94655e-35	epi_all	THOC3	-0.417	1.92338	UP
1.83873e-39	0.196926	0.334	0.093	4.05e-35	epi_all	PLCH2	-0.427	1.84455	UP
1.85701e-39	0.194975	0.427	0.138	4.09025e-35	epi_all	ACSL1	-0.565	1.62957	UP
2.03852e-39	0.182511	0.242	0.046	4.49005e-35	epi_all	PTPN3	-0.288	2.3953	UP
2.05499e-39	0.175063	0.414	0.13	4.52633e-35	epi_all	NDUFA7	-0.544	1.67112	UP
2.11645e-39	0.19996	0.462	0.157	4.66169e-35	epi_all	WDR45B	-0.619	1.55713	UP
2.13435e-39	0.516482	0.767	0.561	4.70112e-35	epi_all	S100A7	-1.328	0.451226	UP
2.2974e-39	0.259526	0.595	0.237	5.06025e-35	epi_all	SNRPB	-0.832	1.328	UP
2.31033e-39	0.272755	0.635	0.265	5.08872e-35	epi_all	NAGK	-0.9	1.26076	UP
2.32341e-39	0.181474	0.181	0.019	5.11754e-35	epi_all	SLCO4A1	-0.2	3.25192	UP
2.52097e-39	0.304813	0.737	0.33	5.5527e-35	epi_all	GPI	-1.067	1.1592	UP
2.58996e-39	0.179683	0.383	0.113	5.70464e-35	epi_all	PEF1	-0.496	1.76102	UP
2.61465e-39	0.188185	0.352	0.102	5.75904e-35	epi_all	COQ9	-0.454	1.78701	UP
2.63429e-39	0.202108	0.39	0.121	5.80228e-35	epi_all	HR	-0.511	1.68847	UP
2.89205e-39	0.195843	0.474	0.163	6.37002e-35	epi_all	CHMP5	-0.637	1.54002	UP
2.89631e-39	0.181359	0.432	0.141	6.3794e-35	epi_all	MAPK14	-0.573	1.61534	UP
2.962e-39	0.145595	0.257	0.051	6.52411e-35	epi_all	GDPD3	-0.308	2.3332	UP
4.16194e-39	0.16709	0.348	0.097	9.16709e-35	epi_all	BLOC1S2	-0.445	1.84303	UP
4.35815e-39	0.187749	0.426	0.14	9.59925e-35	epi_all	RAP2B	-0.566	1.60543	UP
4.98069e-39	0.136384	0.214	0.033	1.09705e-34	epi_all	SH2D3A	-0.247	2.69707	UP
5.22402e-39	0.219801	0.462	0.162	1.15064e-34	epi_all	ZNF219	-0.624	1.5119	UP
5.23194e-39	0.193051	0.428	0.14	1.15239e-34	epi_all	KPNA2	-0.568	1.61218	UP
5.35466e-39	0.201687	0.491	0.177	1.17942e-34	epi_all	RGS12	-0.668	1.47197	UP
5.51903e-39	0.229739	0.474	0.174	1.21562e-34	epi_all	GPX2	-0.648	1.4458	UP
5.73812e-39	0.12302	0.2	0.027	1.26388e-34	epi_all	EYA2	-0.227	2.88897	UP
5.73894e-39	0.168902	0.342	0.095	1.26406e-34	epi_all	SRC	-0.437	1.848	UP
6.28913e-39	0.164339	0.412	0.129	1.38524e-34	epi_all	PPP1R7	-0.541	1.67527	UP
6.34499e-39	0.168292	0.433	0.141	1.39755e-34	epi_all	IL4R	-0.574	1.61867	UP
6.53299e-39	0.179735	0.345	0.098	1.43896e-34	epi_all	RETSAT	-0.443	1.81574	UP
7.06707e-39	0.162526	0.313	0.08	1.55659e-34	epi_all	CNOT11	-0.393	1.96809	UP
7.76559e-39	0.160297	0.3	0.074	1.71045e-34	epi_all	AP002761.4	-0.374	2.01937	UP
7.90694e-39	0.181064	0.515	0.184	1.74158e-34	epi_all	CUL3	-0.699	1.48487	UP
9.27457e-39	0.172487	0.415	0.133	2.04282e-34	epi_all	MFSD5	-0.548	1.64169	UP
9.41475e-39	0.176611	0.247	0.049	2.07369e-34	epi_all	WWC1	-0.296	2.33366	UP
9.90811e-39	0.218918	0.439	0.153	2.18236e-34	epi_all	CLUH	-0.592	1.52069	UP
1.02314e-38	0.134729	0.187	0.022	2.25358e-34	epi_all	B3GNT8	-0.209	3.08746	UP
1.24116e-38	0.161806	0.399	0.124	2.73378e-34	epi_all	MIEN1	-0.523	1.68605	UP
1.30886e-38	0.160141	0.421	0.134	2.88289e-34	epi_all	DVL1	-0.555	1.65159	UP
1.33054e-38	0.17925	0.399	0.125	2.93064e-34	epi_all	KCTD1	-0.524	1.67446	UP
1.3417e-38	0.163725	0.494	0.169	2.95523e-34	epi_all	RALB	-0.663	1.54749	UP
1.43704e-38	0.188566	0.496	0.179	3.16522e-34	epi_all	R3HDM4	-0.675	1.47038	UP
1.53706e-38	0.195319	0.401	0.13	3.38554e-34	epi_all	PSMD6	-0.531	1.62509	UP
1.53999e-38	0.165124	0.321	0.084	3.39197e-34	epi_all	AACS	-0.405	1.93411	UP
1.54333e-38	0.138858	0.149	0.008	3.39934e-34	epi_all	SLC15A1	-0.157	4.21917	UP
1.54872e-38	0.151995	0.275	0.063	3.41121e-34	epi_all	AAGAB	-0.338	2.12601	UP
1.56378e-38	0.176369	0.406	0.128	3.44438e-34	epi_all	SP1	-0.534	1.66534	UP
1.57847e-38	0.173248	0.39	0.119	3.47673e-34	epi_all	CLPX	-0.509	1.71251	UP
1.58243e-38	0.176299	0.399	0.124	3.48546e-34	epi_all	TM9SF4	-0.523	1.68605	UP
1.70578e-38	0.148554	0.236	0.044	3.75715e-34	epi_all	GRHL2	-0.28	2.42321	UP
1.72355e-38	0.309614	0.734	0.334	3.79628e-34	epi_all	CMPK1	-1.068	1.13593	UP
1.85568e-38	0.148185	0.237	0.044	4.08732e-34	epi_all	TCAF2	-0.281	2.42931	UP
1.94092e-38	0.169752	0.366	0.108	4.27506e-34	epi_all	ANKRD13A	-0.474	1.76081	UP
2.08952e-38	0.355475	0.788	0.376	4.60237e-34	epi_all	COX7B	-1.164	1.06746	UP
2.104e-38	0.308969	0.793	0.366	4.63428e-34	epi_all	SRSF5	-1.159	1.11548	UP
2.20921e-38	0.225158	0.574	0.225	4.86601e-34	epi_all	TFG	-0.799	1.35113	UP
2.36805e-38	0.204764	0.544	0.206	5.21588e-34	epi_all	MARCH7	-0.75	1.40096	UP
2.3698e-38	0.15999	0.356	0.102	5.21972e-34	epi_all	BCKDHA	-0.458	1.80331	UP
2.38412e-38	0.159267	0.3	0.074	5.25127e-34	epi_all	HSBP1L1	-0.374	2.01937	UP
2.51264e-38	0.163598	0.328	0.088	5.53434e-34	epi_all	CELSR1	-0.416	1.89812	UP
2.83787e-38	0.303419	0.733	0.331	6.25069e-34	epi_all	EMP2	-1.064	1.14698	UP
2.88316e-38	0.315153	0.817	0.389	6.35045e-34	epi_all	WNK1	-1.206	1.07057	UP
3.34071e-38	0.158124	0.296	0.073	7.35824e-34	epi_all	DNAJA4	-0.369	2.01963	UP
3.37194e-38	0.193447	0.449	0.153	7.42704e-34	epi_all	LTA4H	-0.602	1.55318	UP
3.42985e-38	0.180748	0.413	0.134	7.55459e-34	epi_all	ESRRA	-0.547	1.62391	UP
3.44836e-38	0.157326	0.237	0.044	7.59536e-34	epi_all	XG	-0.281	2.42931	UP
4.11687e-38	0.206554	0.489	0.176	9.06783e-34	epi_all	CHCHD1	-0.665	1.47426	UP
4.29828e-38	0.168189	0.387	0.12	9.4674e-34	epi_all	LETM1	-0.507	1.6893	UP
4.71599e-38	0.202321	0.56	0.214	1.03874e-33	epi_all	SH3GLB2	-0.774	1.38782	UP
4.9145e-38	0.133356	0.167	0.015	1.08247e-33	epi_all	TGM5	-0.182	3.47681	UP
4.93291e-38	0.158192	0.387	0.117	1.08652e-33	epi_all	MKRN1	-0.504	1.72583	UP
5.03495e-38	0.162798	0.328	0.09	1.109e-33	epi_all	UCHL3	-0.418	1.8657	UP
5.04688e-38	0.367282	0.767	0.388	1.11163e-33	epi_all	KRT10	-1.155	0.98317	UP
5.30616e-38	0.147839	0.183	0.022	1.16873e-33	epi_all	C5orf66	-0.205	3.05627	UP
5.32319e-38	0.164229	0.363	0.107	1.17249e-33	epi_all	MYCBP	-0.47	1.76236	UP
5.51842e-38	0.128869	0.236	0.044	1.21549e-33	epi_all	AP1M2	-0.28	2.42321	UP
6.81252e-38	0.18673	0.366	0.112	1.50052e-33	epi_all	RGS14	-0.478	1.70834	UP
7.10404e-38	0.150181	0.358	0.103	1.56474e-33	epi_all	STXBP5	-0.461	1.79732	UP
7.26201e-38	0.125257	0.208	0.031	1.59953e-33	epi_all	TTC39A	-0.239	2.74624	UP
7.62757e-38	0.153963	0.319	0.085	1.68005e-33	epi_all	CPEB2	-0.404	1.90802	UP
7.72291e-38	0.181589	0.355	0.105	1.70105e-33	epi_all	NANS	-0.46	1.75743	UP
7.75636e-38	0.288492	0.72	0.313	1.70842e-33	epi_all	ATP2A2	-1.033	1.20183	UP
7.77844e-38	0.222107	0.566	0.219	1.71328e-33	epi_all	TPD52L2	-0.785	1.36987	UP
8.37246e-38	0.172061	0.422	0.138	1.84412e-33	epi_all	CYTH1	-0.56	1.61257	UP
8.88094e-38	0.175044	0.407	0.132	1.95612e-33	epi_all	KREMEN1	-0.539	1.62449	UP
9.17771e-38	0.199193	0.25	0.053	2.02148e-33	epi_all	MUC1	-0.303	2.23786	UP
1.02659e-37	0.385241	0.866	0.484	2.26116e-33	epi_all	PRDX1	-1.35	0.83936	UP
1.08246e-37	0.197038	0.51	0.188	2.38423e-33	epi_all	GPBP1L1	-0.698	1.43976	UP
1.16313e-37	0.152114	0.375	0.113	2.5619e-33	epi_all	TNKS2	-0.488	1.73057	UP
1.18337e-37	0.189674	0.337	0.097	2.6065e-33	epi_all	FAM83F	-0.434	1.79669	UP
1.19004e-37	0.189744	0.448	0.153	2.62118e-33	epi_all	DDT	-0.601	1.54997	UP
1.26793e-37	0.349464	0.825	0.421	2.79275e-33	epi_all	PDCD4	-1.246	0.970574	UP
1.33309e-37	0.169494	0.281	0.068	2.93626e-33	epi_all	TNS4	-0.349	2.04696	UP
1.46106e-37	0.167286	0.265	0.059	3.21812e-33	epi_all	CYP4F12	-0.324	2.16721	UP
1.53783e-37	0.151038	0.324	0.087	3.38722e-33	epi_all	PAQR7	-0.411	1.89691	UP
1.55049e-37	0.319504	0.778	0.367	3.41511e-33	epi_all	CTNND1	-1.145	1.08399	UP
1.68068e-37	0.256163	0.691	0.292	3.70187e-33	epi_all	MAP2K2	-0.983	1.24272	UP
1.72169e-37	0.200169	0.488	0.177	3.79219e-33	epi_all	REXO2	-0.665	1.46313	UP
1.80334e-37	0.165901	0.4	0.127	3.97204e-33	epi_all	LRRC8A	-0.527	1.65517	UP
1.89834e-37	0.243312	0.595	0.243	4.18129e-33	epi_all	PSMC6	-0.838	1.29193	UP
1.93485e-37	0.121997	0.137	0.005	4.2617e-33	epi_all	XDH	-0.142	4.7761	UP
1.94462e-37	0.211654	0.529	0.199	4.28323e-33	epi_all	UBE2N	-0.728	1.4105	UP
2.06449e-37	0.1453	0.315	0.083	4.54724e-33	epi_all	TIMM23	-0.398	1.92417	UP
2.09131e-37	0.151805	0.294	0.074	4.60632e-33	epi_all	SEMA4A	-0.368	1.99022	UP
2.21815e-37	0.161513	0.306	0.079	4.88569e-33	epi_all	GALNT3	-0.385	1.95361	UP
2.50767e-37	0.215201	0.462	0.166	5.52339e-33	epi_all	RND3	-0.628	1.47671	UP
2.5263e-37	0.147301	0.17	0.018	5.56444e-33	epi_all	LNX1	-0.188	3.23947	UP
2.58658e-37	0.173462	0.373	0.115	5.6972e-33	epi_all	ILVBL	-0.488	1.69754	UP
3.04402e-37	0.168367	0.338	0.097	6.70475e-33	epi_all	CAPN15	-0.435	1.80097	UP
3.05189e-37	0.153983	0.343	0.097	6.7221e-33	epi_all	RAB35	-0.44	1.82215	UP
3.19371e-37	0.242918	0.637	0.263	7.03447e-33	epi_all	NDUFB11	-0.9	1.27623	UP
3.20486e-37	0.215674	0.567	0.22	7.05903e-33	epi_all	PPP4C	-0.787	1.36585	UP
3.26183e-37	0.1537	0.308	0.081	7.1845e-33	epi_all	MRPL49	-0.389	1.92694	UP
3.44156e-37	0.151756	0.357	0.105	7.58037e-33	epi_all	TMEM41B	-0.462	1.76553	UP
3.51258e-37	0.190785	0.541	0.205	7.73681e-33	epi_all	YPEL5	-0.746	1.4	UP
3.99237e-37	0.17862	0.442	0.151	8.79359e-33	epi_all	TMEM9B	-0.593	1.5495	UP
4.09876e-37	0.195741	0.447	0.156	9.02794e-33	epi_all	VPS25	-0.603	1.51873	UP
4.32619e-37	0.14197	0.239	0.048	9.52886e-33	epi_all	PI4K2A	-0.287	2.3159	UP
4.38873e-37	0.1893	0.454	0.16	9.66662e-33	epi_all	TM7SF3	-0.614	1.50462	UP
4.46035e-37	0.160394	0.342	0.098	9.82437e-33	epi_all	BCAS2	-0.44	1.80314	UP
4.47526e-37	0.167793	0.336	0.097	9.85721e-33	epi_all	PRKAG1	-0.433	1.7924	UP
4.86371e-37	0.168865	0.155	0.012	1.07128e-32	epi_all	LINC01214	-0.167	3.69116	UP
4.89213e-37	0.175289	0.427	0.143	1.07754e-32	epi_all	RAB22A	-0.57	1.57822	UP
5.26413e-37	0.132289	0.246	0.051	1.15948e-32	epi_all	TMEM63B	-0.297	2.27009	UP
5.44636e-37	0.143625	0.182	0.023	1.19962e-32	epi_all	KLK5	-0.205	2.98423	UP
5.55488e-37	0.19078	0.382	0.122	1.22352e-32	epi_all	KIFC2	-0.504	1.64669	UP
5.78048e-37	0.195739	0.359	0.11	1.27321e-32	epi_all	SNHG3	-0.469	1.70648	UP
5.93934e-37	0.137306	0.249	0.052	1.3082e-32	epi_all	SMPD2	-0.301	2.25956	UP
6.33779e-37	0.193819	0.539	0.204	1.39596e-32	epi_all	TOR1AIP2	-0.743	1.40172	UP
6.46352e-37	0.157337	0.188	0.025	1.42365e-32	epi_all	SHROOM3	-0.213	2.91073	UP
7.07179e-37	0.181171	0.436	0.149	1.55763e-32	epi_all	SC5D	-0.585	1.54902	UP
7.99304e-37	0.240256	0.583	0.231	1.76055e-32	epi_all	TOMM6	-0.814	1.3356	UP
8.17631e-37	0.195191	0.476	0.172	1.80091e-32	epi_all	UFC1	-0.648	1.46855	UP
9.78903e-37	0.363551	0.757	0.383	2.15613e-32	epi_all	SERPINB4	-1.14	0.982949	UP
1.03499e-36	0.147145	0.319	0.087	2.27968e-32	epi_all	AIG1	-0.406	1.87447	UP
1.09126e-36	0.156138	0.365	0.11	2.40361e-32	epi_all	SSH3	-0.475	1.73039	UP
1.11197e-36	0.33529	0.97	0.729	2.44922e-32	epi_all	S100A2	-1.699	0.412066	UP
1.11612e-36	0.148657	0.358	0.106	2.45837e-32	epi_all	VAPB	-0.464	1.7559	UP
1.17955e-36	0.291293	0.662	0.285	2.59808e-32	epi_all	NDUFA1	-0.947	1.21587	UP
1.36905e-36	0.200631	0.58	0.227	3.01547e-32	epi_all	DNM2	-0.807	1.35336	UP
1.4166e-36	0.181246	0.426	0.145	3.12019e-32	epi_all	FURIN	-0.571	1.5548	UP
1.54116e-36	0.219815	0.588	0.238	3.39456e-32	epi_all	CDC42SE1	-0.826	1.30485	UP
1.55389e-36	0.169181	0.424	0.142	3.42261e-32	epi_all	HS6ST1	-0.566	1.57817	UP
1.66518e-36	0.159334	0.404	0.131	3.66774e-32	epi_all	STRN	-0.535	1.62479	UP
1.73968e-36	0.145859	0.329	0.093	3.83182e-32	epi_all	MANSC1	-0.422	1.82278	UP
1.8326e-36	0.141086	0.257	0.058	4.03649e-32	epi_all	RAB24	-0.315	2.14764	UP
2.01258e-36	0.167602	0.473	0.169	4.43292e-32	epi_all	GNL3	-0.642	1.48482	UP
2.01624e-36	0.247127	0.656	0.274	4.44097e-32	epi_all	SSU72	-0.93	1.25952	UP
2.0889e-36	0.147049	0.371	0.113	4.601e-32	epi_all	SLC35A3	-0.484	1.7151	UP
2.31032e-36	0.143557	0.201	0.032	5.0887e-32	epi_all	FAM160A1	-0.233	2.65105	UP
2.31929e-36	0.133805	0.28	0.068	5.10847e-32	epi_all	CNPPD1	-0.348	2.04182	UP
2.35598e-36	0.169834	0.316	0.087	5.18928e-32	epi_all	PPP1R3B	-0.403	1.86084	UP
2.61479e-36	0.168888	0.399	0.129	5.75934e-32	epi_all	GTF3C6	-0.528	1.62902	UP
2.65434e-36	0.154713	0.267	0.061	5.84645e-32	epi_all	ZNF117	-0.328	2.12996	UP
2.7006e-36	0.206242	0.582	0.228	5.94834e-32	epi_all	RAB6A	-0.81	1.35199	UP
2.95427e-36	0.168587	0.309	0.084	6.50708e-32	epi_all	PGAP2	-0.393	1.87915	UP
3.19186e-36	0.195247	0.531	0.202	7.03038e-32	epi_all	TMEM147	-0.733	1.39436	UP
3.39547e-36	0.1544	0.361	0.11	7.47886e-32	epi_all	GPCPD1	-0.471	1.7145	UP
3.47204e-36	0.166791	0.39	0.125	7.64752e-32	epi_all	CEBPA	-0.515	1.64155	UP
3.65146e-36	0.160474	0.358	0.108	8.04272e-32	epi_all	NADSYN1	-0.466	1.72893	UP
4.77808e-36	0.31043	0.693	0.315	1.05242e-31	epi_all	ATP5MF	-1.008	1.1375	UP
4.82636e-36	0.122647	0.17	0.019	1.06305e-31	epi_all	AP000547.3	-0.189	3.16146	UP
4.96834e-36	0.136227	0.289	0.073	1.09433e-31	epi_all	ALDH5A1	-0.362	1.9851	UP
5.30845e-36	0.11407	0.207	0.034	1.16924e-31	epi_all	DOP1B	-0.241	2.60602	UP
5.88951e-36	0.139111	0.196	0.03	1.29722e-31	epi_all	CCDC9B	-0.226	2.70782	UP
5.9162e-36	0.128998	0.175	0.021	1.3031e-31	epi_all	PLS1	-0.196	3.05889	UP
6.89552e-36	0.191033	0.463	0.166	1.51881e-31	epi_all	RAB4A	-0.629	1.47983	UP
6.90238e-36	0.14696	0.322	0.09	1.52032e-31	epi_all	KLF8	-0.412	1.83906	UP
7.36457e-36	0.164344	0.253	0.058	1.62212e-31	epi_all	BPGM	-0.311	2.12501	UP
7.65647e-36	0.115273	0.195	0.029	1.68641e-31	epi_all	CRB3	-0.224	2.74935	UP
7.83721e-36	0.123365	0.177	0.022	1.72622e-31	epi_all	PLA2G3	-0.199	3.00817	UP
8.30975e-36	0.15166	0.264	0.062	1.8303e-31	epi_all	PLAU	-0.326	2.0902	UP
8.38407e-36	0.143991	0.253	0.057	1.84668e-31	epi_all	CKMT1A	-0.31	2.1501	UP
8.86279e-36	0.131281	0.204	0.034	1.95212e-31	epi_all	TMEM238	-0.238	2.58496	UP
8.91982e-36	0.161542	0.34	0.1	1.96468e-31	epi_all	COPS7A	-0.44	1.76553	UP
9.49149e-36	0.145648	0.435	0.148	2.0906e-31	epi_all	CEBPD	-0.583	1.55542	UP
9.76691e-36	0.137181	0.263	0.061	2.15126e-31	epi_all	AK4	-0.324	2.10818	UP
1.14195e-35	0.12895	0.208	0.035	2.51525e-31	epi_all	B4GALNT3	-0.243	2.57116	UP
1.272e-35	0.143686	0.342	0.1	2.8017e-31	epi_all	PSMD9	-0.442	1.774	UP
1.31018e-35	0.168232	0.422	0.143	2.88579e-31	epi_all	NIPAL2	-0.565	1.56123	UP
1.37685e-35	0.141481	0.258	0.06	3.03264e-31	epi_all	SPINT1-AS1	-0.318	2.10434	UP
1.45274e-35	0.158615	0.361	0.11	3.19981e-31	epi_all	SMG5	-0.471	1.7145	UP
1.481e-35	0.148187	0.365	0.113	3.26206e-31	epi_all	SORL1	-0.478	1.69157	UP
1.60091e-35	0.173107	0.532	0.2	3.52616e-31	epi_all	ATP6V0D1	-0.732	1.41143	UP
1.6155e-35	0.146115	0.264	0.062	3.5583e-31	epi_all	SELENOI	-0.326	2.0902	UP
1.66311e-35	0.147225	0.279	0.069	3.66317e-31	epi_all	IFFO2	-0.348	2.0156	UP
1.777e-35	0.141625	0.3	0.08	3.91402e-31	epi_all	MEAK7	-0.38	1.90689	UP
1.8233e-35	0.182713	0.487	0.181	4.01601e-31	epi_all	ADRM1	-0.668	1.42793	UP
2.04162e-35	0.225854	0.589	0.242	4.49686e-31	epi_all	FDPS	-0.831	1.28326	UP
2.05244e-35	0.157655	0.46	0.16	4.5207e-31	epi_all	GORASP2	-0.62	1.52356	UP
2.10272e-35	0.221331	0.198	0.033	4.63146e-31	epi_all	APOBEC3A	-0.231	2.58496	UP
2.135e-35	0.356805	0.824	0.439	4.70255e-31	epi_all	UQCRH	-1.263	0.908423	UP
2.17809e-35	0.144877	0.312	0.087	4.79745e-31	epi_all	DESI1	-0.399	1.84246	UP
2.27108e-35	0.172583	0.401	0.133	5.00229e-31	epi_all	RRM1	-0.534	1.59218	UP
2.55691e-35	0.134455	0.209	0.037	5.63185e-31	epi_all	FHDC1	-0.246	2.49791	UP
2.5768e-35	0.124012	0.172	0.021	5.67565e-31	epi_all	GRAMD1C	-0.193	3.03395	UP
2.67368e-35	0.144063	0.376	0.118	5.88905e-31	epi_all	PSME3	-0.494	1.67195	UP
2.70355e-35	0.141588	0.34	0.1	5.95485e-31	epi_all	TBC1D10A	-0.44	1.76553	UP
2.7351e-35	0.200525	0.583	0.233	6.02432e-31	epi_all	UBE2B	-0.816	1.32317	UP
2.78449e-35	0.212982	0.569	0.229	6.13311e-31	epi_all	CDV3	-0.798	1.31308	UP
2.92476e-35	0.145146	0.251	0.057	6.44207e-31	epi_all	ARHGEF37	-0.308	2.13865	UP
2.96645e-35	0.133724	0.191	0.029	6.5339e-31	epi_all	CYP2C18	-0.22	2.71945	UP
3.03801e-35	0.165427	0.354	0.109	6.69152e-31	epi_all	TMEM19	-0.463	1.69942	UP
3.25781e-35	0.169051	0.327	0.097	7.17566e-31	epi_all	ADAM9	-0.424	1.75323	UP
3.28152e-35	0.194223	0.611	0.245	7.22787e-31	epi_all	EPN1	-0.856	1.31839	UP
3.50313e-35	0.184715	0.449	0.16	7.71599e-31	epi_all	WASL	-0.609	1.48864	UP
3.57611e-35	0.214572	0.616	0.252	7.87674e-31	epi_all	GABARAPL2	-0.868	1.28951	UP
3.68617e-35	0.183364	0.52	0.198	8.11915e-31	epi_all	UBE2H	-0.718	1.39301	UP
3.80932e-35	0.127073	0.201	0.033	8.39041e-31	epi_all	BLNK	-0.234	2.60666	UP
3.94512e-35	0.149121	0.326	0.093	8.68951e-31	epi_all	MRPS36	-0.419	1.80957	UP
4.41024e-35	0.132784	0.229	0.046	9.714e-31	epi_all	AC020978.5	-0.275	2.31564	UP
4.70039e-35	0.16464	0.466	0.169	1.03531e-30	epi_all	TLE3	-0.635	1.46331	UP
5.41131e-35	0.206432	0.34	0.107	1.19189e-30	epi_all	SLC7A5	-0.447	1.66792	UP
5.42948e-35	0.372641	0.869	0.498	1.1959e-30	epi_all	FXYD3	-1.367	0.80321	UP
6.02227e-35	0.129896	0.233	0.048	1.32647e-30	epi_all	ELOVL6	-0.281	2.27922	UP
6.17787e-35	0.154136	0.386	0.127	1.36074e-30	epi_all	YARS	-0.513	1.60377	UP
6.20149e-35	0.203298	0.607	0.246	1.36594e-30	epi_all	MBD2	-0.853	1.30304	UP
6.42356e-35	0.289128	0.743	0.341	1.41485e-30	epi_all	EIF4H	-1.084	1.12359	UP
6.50644e-35	0.176457	0.457	0.165	1.43311e-30	epi_all	AKT2	-0.622	1.46973	UP
7.25165e-35	0.153066	0.431	0.149	1.59725e-30	epi_all	CCDC124	-0.58	1.53238	UP
7.41873e-35	0.170206	0.487	0.179	1.63405e-30	epi_all	IER2	-0.666	1.44396	UP
7.72305e-35	0.175888	0.46	0.165	1.70108e-30	epi_all	VEGFA	-0.625	1.47917	UP
7.94821e-35	0.152765	0.407	0.136	1.75067e-30	epi_all	CES2	-0.543	1.58142	UP
8.22338e-35	0.146951	0.359	0.11	1.81128e-30	epi_all	OXSR1	-0.469	1.70648	UP
8.27686e-35	0.137632	0.368	0.115	1.82306e-30	epi_all	SPTLC2	-0.483	1.67807	UP
8.97261e-35	0.167986	0.466	0.169	1.97631e-30	epi_all	PPP6C	-0.635	1.46331	UP
9.67506e-35	0.158441	0.314	0.09	2.13103e-30	epi_all	TLCD3A	-0.404	1.80277	UP
9.76451e-35	0.149876	0.3	0.083	2.15073e-30	epi_all	GPSM2	-0.383	1.85378	UP
9.89717e-35	0.151455	0.391	0.128	2.17995e-30	epi_all	LRP11	-0.519	1.61102	UP
9.90715e-35	0.148069	0.28	0.072	2.18215e-30	epi_all	GSTO2	-0.352	1.95936	UP
9.98802e-35	0.22655	0.637	0.273	2.19996e-30	epi_all	NGRN	-0.91	1.22239	UP
1.00828e-34	0.159425	0.422	0.145	2.22083e-30	epi_all	UBE2V2	-0.567	1.54119	UP
1.08902e-34	0.213738	0.531	0.21	2.39867e-30	epi_all	EI24	-0.741	1.33832	UP
1.1616e-34	0.196722	0.359	0.116	2.55854e-30	epi_all	MACO1	-0.475	1.62986	UP
1.17751e-34	0.129627	0.2	0.034	2.59359e-30	epi_all	TYRO3	-0.234	2.55639	UP
1.28248e-34	0.145985	0.347	0.105	2.8248e-30	epi_all	PRKCH	-0.452	1.72455	UP
1.3585e-34	0.161583	0.396	0.132	2.99224e-30	epi_all	HECA	-0.528	1.58496	UP
1.42985e-34	0.184803	0.504	0.195	3.14938e-30	epi_all	NDUFS2	-0.699	1.36995	UP
1.5073e-34	0.133401	0.28	0.071	3.31998e-30	epi_all	HAGH	-0.351	1.97954	UP
1.5587e-34	0.134482	0.379	0.122	3.43318e-30	epi_all	UBA3	-0.501	1.63532	UP
1.61946e-34	0.315158	0.743	0.353	3.56702e-30	epi_all	ATP5MPL	-1.096	1.07369	UP
1.65824e-34	0.166491	0.401	0.136	3.65244e-30	epi_all	YKT6	-0.537	1.56	UP
1.711e-34	0.156295	0.249	0.058	3.76864e-30	epi_all	LRRC75A	-0.307	2.10202	UP
1.73611e-34	0.136319	0.345	0.104	3.82396e-30	epi_all	ZDHHC21	-0.449	1.73001	UP
1.80521e-34	0.197023	0.536	0.21	3.97615e-30	epi_all	HDAC1	-0.746	1.35184	UP
1.81624e-34	0.366284	0.939	0.675	4.00045e-30	epi_all	KRT1	-1.614	0.476238	UP
1.87655e-34	0.160509	0.382	0.125	4.13328e-30	epi_all	BTF3L4	-0.507	1.61164	UP
1.91149e-34	0.134408	0.204	0.036	4.21024e-30	epi_all	TICAM1	-0.24	2.5025	UP
2.02617e-34	0.153687	0.326	0.095	4.46283e-30	epi_all	ACADM	-0.421	1.77887	UP
2.07577e-34	0.282036	0.764	0.354	4.57209e-30	epi_all	NFKBIA	-1.118	1.10982	UP
2.13846e-34	0.180286	0.48	0.179	4.71018e-30	epi_all	MRPL52	-0.659	1.42307	UP
2.21088e-34	0.175014	0.524	0.202	4.86968e-30	epi_all	VPS26A	-0.726	1.37521	UP
2.29728e-34	0.13767	0.3	0.081	5.05999e-30	epi_all	STK38	-0.381	1.88897	UP
2.32179e-34	0.162715	0.418	0.144	5.11397e-30	epi_all	DGCR2	-0.562	1.53743	UP
2.33658e-34	0.156693	0.369	0.119	5.14656e-30	epi_all	PIAS3	-0.488	1.63266	UP
2.36656e-34	0.186768	0.495	0.186	5.21258e-30	epi_all	WSB2	-0.681	1.41213	UP
2.37636e-34	0.22632	0.607	0.251	5.23417e-30	epi_all	COPE	-0.858	1.27401	UP
2.39386e-34	0.144997	0.331	0.099	5.27272e-30	epi_all	SLC20A2	-0.43	1.74133	UP
2.60276e-34	0.136662	0.162	0.018	5.73283e-30	epi_all	SCNN1G	-0.18	3.16993	UP
2.78251e-34	0.130465	0.225	0.046	6.12876e-30	epi_all	PUSL1	-0.271	2.29022	UP
2.93684e-34	0.199232	0.539	0.212	6.46868e-30	epi_all	ECH1	-0.751	1.34622	UP
3.11282e-34	0.309271	0.758	0.355	6.85631e-30	epi_all	UQCR10	-1.113	1.09438	UP
3.22559e-34	0.128737	0.217	0.042	7.10468e-30	epi_all	IRX5	-0.259	2.36923	UP
3.27004e-34	0.111231	0.117	0.002	7.20259e-30	epi_all	ARHGAP40	-0.119	5.87036	UP
3.31808e-34	0.348472	0.838	0.425	7.3084e-30	epi_all	PLP2	-1.263	0.979487	UP
3.34072e-34	0.15779	0.245	0.057	7.35827e-30	epi_all	HLA-DQB2	-0.302	2.10375	UP
3.36139e-34	0.331743	0.79	0.427	7.4038e-30	epi_all	GPX3	-1.217	0.887617	UP
3.38431e-34	0.133148	0.273	0.068	7.45428e-30	epi_all	COMMD1	-0.341	2.00529	UP
3.39493e-34	0.180742	0.498	0.19	7.47767e-30	epi_all	CHMP1A	-0.688	1.39015	UP
3.58395e-34	0.172536	0.488	0.183	7.894e-30	epi_all	ACSL3	-0.671	1.41504	UP
3.63782e-34	0.283071	0.733	0.339	8.01265e-30	epi_all	VCP	-1.072	1.11253	UP
3.75161e-34	0.141633	0.204	0.037	8.26329e-30	epi_all	ST3GAL4	-0.241	2.46297	UP
3.86425e-34	0.244039	0.699	0.304	8.51139e-30	epi_all	NCKAP1	-1.003	1.20122	UP
3.88711e-34	0.115775	0.221	0.044	8.56174e-30	epi_all	KALRN	-0.265	2.32847	UP
4.15052e-34	0.153678	0.408	0.141	9.14192e-30	epi_all	PANK3	-0.549	1.53287	UP
4.17222e-34	0.144093	0.347	0.106	9.18973e-30	epi_all	G6PD	-0.453	1.71087	UP
4.21654e-34	0.140175	0.148	0.013	9.28735e-30	epi_all	GCNT3	-0.161	3.50901	UP
4.27049e-34	0.152351	0.391	0.13	9.40618e-30	epi_all	MARK2	-0.521	1.58866	UP
4.30892e-34	0.327798	0.776	0.387	9.49083e-30	epi_all	RAN	-1.163	1.00372	UP
4.49983e-34	0.224522	0.592	0.247	9.91133e-30	epi_all	ZNF706	-0.839	1.26109	UP
4.61121e-34	0.150777	0.315	0.09	1.01566e-29	epi_all	RAB27B	-0.405	1.80735	UP
4.65415e-34	0.190183	0.571	0.229	1.02512e-29	epi_all	PSMD2	-0.8	1.31814	UP
4.84079e-34	0.186505	0.469	0.173	1.06623e-29	epi_all	UBE2E1	-0.642	1.43882	UP
4.95072e-34	0.134623	0.186	0.028	1.09045e-29	epi_all	MAFF	-0.214	2.7318	UP
5.19292e-34	0.143052	0.3	0.083	1.14379e-29	epi_all	STK40	-0.383	1.85378	UP
5.55941e-34	0.248951	0.708	0.314	1.22452e-29	epi_all	RAB7A	-1.022	1.17298	UP
5.69759e-34	0.187156	0.503	0.193	1.25495e-29	epi_all	LTBR	-0.696	1.38196	UP
5.81455e-34	0.130129	0.306	0.084	1.28071e-29	epi_all	MAPKAPK3	-0.39	1.86507	UP
5.85623e-34	0.184605	0.477	0.178	1.28989e-29	epi_all	MRPL57	-0.655	1.42211	UP
5.97309e-34	0.150206	0.412	0.141	1.31563e-29	epi_all	RNF181	-0.553	1.54695	UP
6.84413e-34	0.132657	0.239	0.054	1.50749e-29	epi_all	ARHGEF16	-0.293	2.14598	UP
6.89744e-34	0.140598	0.21	0.04	1.51923e-29	epi_all	NIPAL1	-0.25	2.39232	UP
6.99229e-34	0.127064	0.231	0.049	1.54012e-29	epi_all	PRKCZ	-0.28	2.23704	UP
8.62153e-34	0.149052	0.429	0.15	1.89898e-29	epi_all	MRPS16	-0.579	1.51602	UP
9.76762e-34	0.169066	0.411	0.143	2.15142e-29	epi_all	KIAA1671	-0.554	1.52312	UP
1.04497e-33	0.128067	0.146	0.013	2.30165e-29	epi_all	MYEOV	-0.159	3.48938	UP
1.05403e-33	0.150666	0.424	0.148	2.3216e-29	epi_all	PARD3	-0.572	1.51847	UP
1.06446e-33	0.133673	0.274	0.071	2.34457e-29	epi_all	NIPAL3	-0.345	1.94828	UP
1.06617e-33	0.139009	0.302	0.085	2.34834e-29	epi_all	ATG4D	-0.387	1.82901	UP
1.07468e-33	0.159207	0.46	0.168	2.36708e-29	epi_all	MEA1	-0.628	1.45317	UP
1.07921e-33	0.189006	0.526	0.209	2.37708e-29	epi_all	ACAP3	-0.735	1.33156	UP
1.12897e-33	0.143867	0.265	0.066	2.48667e-29	epi_all	GMPPB	-0.331	2.00545	UP
1.26702e-33	0.224933	0.606	0.254	2.79074e-29	epi_all	TMED9	-0.86	1.25449	UP
1.28718e-33	0.252922	0.651	0.288	2.83515e-29	epi_all	ATP6V1G1	-0.939	1.17659	UP
1.34335e-33	0.355744	0.94	0.603	2.95886e-29	epi_all	TSPO	-1.543	0.640503	UP
1.50324e-33	0.117389	0.302	0.083	3.31105e-29	epi_all	IL17RC	-0.385	1.86337	UP
1.50805e-33	0.176765	0.373	0.126	3.32162e-29	epi_all	GATAD2A	-0.499	1.56575	UP
1.56204e-33	0.135959	0.344	0.106	3.44055e-29	epi_all	EMC3	-0.45	1.69834	UP
1.57515e-33	0.223625	0.674	0.296	3.46943e-29	epi_all	RNF11	-0.97	1.18715	UP
1.61056e-33	0.119752	0.158	0.018	3.54741e-29	epi_all	BCO2	-0.176	3.13386	UP
1.63875e-33	0.140217	0.393	0.132	3.60952e-29	epi_all	KIF1B	-0.525	1.57399	UP
1.6605e-33	0.33823	0.923	0.618	3.65742e-29	epi_all	CD59	-1.541	0.578724	UP
1.66317e-33	0.259568	0.67	0.301	3.66329e-29	epi_all	WDR1	-0.971	1.1544	UP
1.66834e-33	0.122622	0.286	0.077	3.67469e-29	epi_all	ZDHHC6	-0.363	1.89308	UP
1.75888e-33	0.126152	0.312	0.089	3.8741e-29	epi_all	MTX2	-0.401	1.80967	UP
1.77203e-33	0.177832	0.443	0.163	3.90307e-29	epi_all	RNF145	-0.606	1.44243	UP
1.78197e-33	0.150977	0.355	0.111	3.92496e-29	epi_all	NHSL2	-0.466	1.67726	UP
1.80628e-33	0.152533	0.371	0.122	3.9785e-29	epi_all	LRBA	-0.493	1.60454	UP
1.83485e-33	0.129216	0.285	0.076	4.04144e-29	epi_all	ZNF562	-0.361	1.90689	UP
1.83857e-33	0.16483	0.41	0.142	4.04963e-29	epi_all	MRPL14	-0.552	1.52973	UP
1.8542e-33	0.148133	0.33	0.1	4.08405e-29	epi_all	SERTAD1	-0.43	1.72247	UP
1.90916e-33	0.124655	0.281	0.074	4.20511e-29	epi_all	TMEM51	-0.355	1.92497	UP
1.99046e-33	0.172976	0.468	0.174	4.38419e-29	epi_all	CSNK1D	-0.642	1.42742	UP
2.04344e-33	0.125459	0.259	0.063	4.50088e-29	epi_all	PDZD11	-0.322	2.03953	UP
2.24233e-33	0.194922	0.547	0.219	4.93896e-29	epi_all	DHRS3	-0.766	1.32061	UP
2.25496e-33	0.15831	0.396	0.135	4.96677e-29	epi_all	XPOT	-0.531	1.55254	UP
2.29906e-33	0.128904	0.3	0.084	5.06392e-29	epi_all	NSF	-0.384	1.8365	UP
2.43844e-33	0.129432	0.223	0.047	5.37092e-29	epi_all	SLC37A1	-0.27	2.24631	UP
2.46386e-33	0.146263	0.369	0.121	5.42689e-29	epi_all	GARS	-0.49	1.60861	UP
2.51528e-33	0.228675	0.624	0.268	5.54015e-29	epi_all	SLC44A2	-0.892	1.21931	UP
2.64702e-33	0.236162	0.632	0.272	5.83033e-29	epi_all	ASAH1	-0.904	1.21632	UP
2.68098e-33	0.159805	0.315	0.094	5.90512e-29	epi_all	TFRC	-0.409	1.74462	UP
2.69133e-33	0.156475	0.258	0.064	5.92792e-29	epi_all	CDK7	-0.322	2.01123	UP
2.75411e-33	0.156986	0.369	0.121	6.06621e-29	epi_all	TBC1D14	-0.49	1.60861	UP
2.76517e-33	0.280242	0.75	0.348	6.09056e-29	epi_all	PLXNB2	-1.098	1.1078	UP
2.89759e-33	0.165633	0.459	0.171	6.38224e-29	epi_all	SH3BP2	-0.63	1.4245	UP
3.00395e-33	0.172586	0.471	0.176	6.6165e-29	epi_all	TRAPPC1	-0.647	1.42015	UP
3.0487e-33	0.150226	0.209	0.041	6.71507e-29	epi_all	IGSF9	-0.25	2.34981	UP
3.14683e-33	0.274296	0.671	0.311	6.9312e-29	epi_all	PPP1R14B	-0.982	1.1094	UP
3.20103e-33	0.145131	0.299	0.084	7.05059e-29	epi_all	HOOK2	-0.383	1.83168	UP
3.33285e-33	0.149484	0.35	0.112	7.34093e-29	epi_all	PDHA1	-0.462	1.64386	UP
3.50337e-33	0.146903	0.41	0.141	7.71652e-29	epi_all	ADK	-0.551	1.53993	UP
3.54037e-33	0.179334	0.398	0.14	7.79801e-29	epi_all	BTG3	-0.538	1.50734	UP
3.5531e-33	0.34221	0.882	0.488	7.82607e-29	epi_all	CAPNS1	-1.37	0.853898	UP
3.59622e-33	0.124367	0.149	0.015	7.92104e-29	epi_all	GYS2	-0.164	3.31228	UP
3.61596e-33	0.160599	0.414	0.147	7.96451e-29	epi_all	CANT1	-0.561	1.49381	UP
3.6454e-33	0.148495	0.337	0.105	8.02936e-29	epi_all	ATP6V1H	-0.442	1.68236	UP
3.75927e-33	0.168043	0.459	0.169	8.28016e-29	epi_all	UBQLN1	-0.628	1.44147	UP
3.83557e-33	0.189334	0.226	0.049	8.44823e-29	epi_all	GPAT3	-0.275	2.20547	UP
3.84946e-33	0.147152	0.435	0.155	8.47883e-29	epi_all	POLDIP2	-0.59	1.48875	UP
3.9083e-33	0.128515	0.228	0.049	8.60843e-29	epi_all	MYCL	-0.277	2.21818	UP
4.11849e-33	0.161918	0.321	0.097	9.0714e-29	epi_all	HERC6	-0.418	1.72652	UP
4.20683e-33	0.183683	0.218	0.046	9.26596e-29	epi_all	PMAIP1	-0.264	2.24462	UP
4.65356e-33	0.116628	0.148	0.015	1.02499e-28	epi_all	LEXM	-0.163	3.30256	UP
4.78029e-33	0.118588	0.205	0.038	1.05291e-28	epi_all	FDXR	-0.243	2.43155	UP
4.78551e-33	0.173513	0.475	0.179	1.05406e-28	epi_all	MMADHC	-0.654	1.40797	UP
4.84897e-33	0.159155	0.337	0.105	1.06803e-28	epi_all	EPHX2	-0.442	1.68236	UP
4.96459e-33	0.131025	0.306	0.087	1.0935e-28	epi_all	CCNYL1	-0.393	1.81444	UP
4.98243e-33	0.133749	0.138	0.011	1.09743e-28	epi_all	B3GNT3	-0.149	3.64909	UP
5.72532e-33	0.147842	0.368	0.121	1.26106e-28	epi_all	CBR3	-0.489	1.6047	UP
5.75089e-33	0.143494	0.257	0.064	1.26669e-28	epi_all	CLN8	-0.321	2.00562	UP
5.79182e-33	0.120397	0.208	0.04	1.27571e-28	epi_all	P2RY2	-0.248	2.37851	UP
5.90443e-33	0.361544	0.861	0.492	1.30051e-28	epi_all	TXN	-1.353	0.807355	UP
5.90549e-33	0.174599	0.481	0.186	1.30074e-28	epi_all	EML3	-0.667	1.37073	UP
5.98781e-33	0.17472	0.45	0.169	1.31888e-28	epi_all	EFS	-0.619	1.4129	UP
6.60762e-33	0.119602	0.242	0.056	1.45539e-28	epi_all	SLC25A10	-0.298	2.11151	UP
6.63867e-33	0.292801	0.712	0.349	1.46223e-28	epi_all	SAT1	-1.061	1.02865	UP
6.7265e-33	0.131152	0.253	0.062	1.48158e-28	epi_all	FNTB	-0.315	2.0288	UP
7.1607e-33	0.222595	0.569	0.235	1.57721e-28	epi_all	SLIRP	-0.804	1.27577	UP
7.18963e-33	0.120907	0.201	0.037	1.58359e-28	epi_all	LTB4R2	-0.238	2.4416	UP
7.48818e-33	0.259797	0.627	0.277	1.64935e-28	epi_all	NDUFB1	-0.904	1.17858	UP
7.82547e-33	0.118031	0.291	0.08	1.72364e-28	epi_all	SLC24A3	-0.371	1.86295	UP
7.8374e-33	0.106347	0.263	0.065	1.72627e-28	epi_all	TPRN	-0.328	2.01655	UP
7.88219e-33	0.104156	0.155	0.018	1.73613e-28	epi_all	SPAG17	-0.173	3.1062	UP
8.29993e-33	0.123462	0.244	0.058	1.82814e-28	epi_all	STK35	-0.302	2.07276	UP
8.43125e-33	0.197875	0.622	0.26	1.85707e-28	epi_all	C9orf16	-0.882	1.2584	UP
8.57146e-33	0.130572	0.243	0.057	1.88795e-28	epi_all	IKBKE	-0.3	2.09192	UP
8.72731e-33	0.116801	0.228	0.049	1.92228e-28	epi_all	INO80C	-0.277	2.21818	UP
8.89496e-33	0.173973	0.428	0.158	1.9592e-28	epi_all	TPD52	-0.586	1.43769	UP
8.99297e-33	0.166725	0.489	0.189	1.98079e-28	epi_all	RBM10	-0.678	1.37145	UP
1.01121e-32	0.108048	0.19	0.032	2.22729e-28	epi_all	AC068587.4	-0.222	2.56986	UP
1.02565e-32	0.166067	0.477	0.182	2.25909e-28	epi_all	VDAC3	-0.659	1.39005	UP
1.10111e-32	0.149457	0.378	0.128	2.42531e-28	epi_all	CCNC	-0.506	1.56224	UP
1.14816e-32	0.100755	0.141	0.012	2.52893e-28	epi_all	CGN	-0.153	3.55459	UP
1.23969e-32	0.147868	0.379	0.127	2.73055e-28	epi_all	RNPEP	-0.506	1.57737	UP
1.24067e-32	0.12599	0.237	0.054	2.7327e-28	epi_all	SLC39A11	-0.291	2.13386	UP
1.26688e-32	0.257506	0.646	0.294	2.79042e-28	epi_all	SGK1	-0.94	1.13572	UP
1.27639e-32	0.162985	0.482	0.184	2.81138e-28	epi_all	SDHC	-0.666	1.38933	UP
1.29384e-32	0.125379	0.182	0.029	2.84982e-28	epi_all	CD207	-0.211	2.64981	UP
1.35489e-32	0.186381	0.53	0.213	2.98429e-28	epi_all	HADHB	-0.743	1.31514	UP
1.35863e-32	0.139713	0.231	0.052	2.99253e-28	epi_all	MAPK7	-0.283	2.15131	UP
1.37545e-32	0.113631	0.28	0.074	3.02957e-28	epi_all	SLC25A23	-0.354	1.91983	UP
1.60689e-32	0.163953	0.452	0.17	3.53934e-28	epi_all	MAX	-0.622	1.41079	UP
1.61151e-32	0.266577	0.742	0.341	3.5495e-28	epi_all	CTTN	-1.083	1.12165	UP
1.65063e-32	0.158532	0.41	0.143	3.63568e-28	epi_all	TMEM127	-0.553	1.51961	UP
1.65352e-32	0.141118	0.383	0.13	3.64204e-28	epi_all	DNAJA2	-0.513	1.55883	UP
1.68747e-32	0.158726	0.356	0.117	3.71681e-28	epi_all	IGSF3	-0.473	1.60537	UP
1.73504e-32	0.146082	0.396	0.137	3.8216e-28	epi_all	DCTN5	-0.533	1.53132	UP
1.92885e-32	0.147469	0.271	0.072	4.24848e-28	epi_all	DUSP11	-0.343	1.91222	UP
2.00588e-32	0.0997809	0.151	0.016	4.41815e-28	epi_all	DBNDD1	-0.167	3.2384	UP
2.09767e-32	0.154974	0.247	0.061	4.62034e-28	epi_all	TMEM80	-0.308	2.01763	UP
2.10782e-32	0.252784	0.653	0.299	4.64269e-28	epi_all	HDGF	-0.952	1.12694	UP
2.15183e-32	0.23098	0.596	0.262	4.73962e-28	epi_all	NDUFB9	-0.858	1.18575	UP
2.21324e-32	0.156008	0.529	0.206	4.87489e-28	epi_all	POLD4	-0.735	1.36062	UP
2.22841e-32	0.14817	0.376	0.127	4.90829e-28	epi_all	ATP8B1	-0.503	1.5659	UP
2.24395e-32	0.213441	0.665	0.289	4.94253e-28	epi_all	SLK	-0.954	1.20228	UP
2.47302e-32	0.145792	0.445	0.163	5.44706e-28	epi_all	WIPI2	-0.608	1.44893	UP
2.60941e-32	0.12654	0.278	0.075	5.74749e-28	epi_all	TXNDC9	-0.353	1.89012	UP
2.73619e-32	0.114802	0.13	0.008	6.02674e-28	epi_all	MUC22	-0.138	4.02237	UP
2.76048e-32	0.170536	0.445	0.166	6.08024e-28	epi_all	DCTN3	-0.611	1.42262	UP
2.83178e-32	0.17874	0.548	0.221	6.23729e-28	epi_all	VPS29	-0.769	1.31013	UP
2.84526e-32	0.130882	0.286	0.079	6.26698e-28	epi_all	IRX3	-0.365	1.85609	UP
2.88868e-32	0.124951	0.189	0.033	6.3626e-28	epi_all	LIPE-AS1	-0.222	2.51785	UP
2.90825e-32	0.132234	0.371	0.123	6.40572e-28	epi_all	ACTR10	-0.494	1.59276	UP
2.91356e-32	0.134435	0.182	0.03	6.41742e-28	epi_all	ZBED2	-0.212	2.6009	UP
2.93622e-32	0.132905	0.277	0.075	6.46732e-28	epi_all	GPD1L	-0.352	1.88492	UP
2.96627e-32	0.178246	0.52	0.206	6.53351e-28	epi_all	MDH1	-0.726	1.33587	UP
3.29383e-32	0.199709	0.537	0.22	7.25498e-28	epi_all	CSNK1E	-0.757	1.28742	UP
3.33066e-32	0.15759	0.433	0.158	7.33612e-28	epi_all	CCDC12	-0.591	1.45444	UP
3.33688e-32	0.171695	0.245	0.061	7.34981e-28	epi_all	ESRG	-0.306	2.0059	UP
3.34741e-32	0.303128	0.799	0.386	7.37301e-28	epi_all	NDUFB4	-1.185	1.04959	UP
3.40183e-32	0.140196	0.184	0.031	7.49288e-28	epi_all	DCUN1D3	-0.215	2.56937	UP
3.40309e-32	0.113071	0.188	0.032	7.49565e-28	epi_all	GPT2	-0.22	2.55459	UP
3.40769e-32	0.139955	0.384	0.132	7.50578e-28	epi_all	FAM214A	-0.516	1.54057	UP
3.41605e-32	0.155167	0.184	0.031	7.52419e-28	epi_all	SESN2	-0.215	2.56937	UP
3.46613e-32	0.12983	0.233	0.054	7.63451e-28	epi_all	WNT7B	-0.287	2.1093	UP
3.6134e-32	0.121249	0.294	0.084	7.95887e-28	epi_all	FTSJ1	-0.378	1.80735	UP
3.64693e-32	0.1694	0.443	0.166	8.03272e-28	epi_all	ITGA2	-0.609	1.41612	UP
3.69793e-32	0.155894	0.411	0.146	8.14507e-28	epi_all	GTF2A2	-0.557	1.49317	UP
4.01498e-32	0.18005	0.547	0.222	8.8434e-28	epi_all	UBE2V1	-0.769	1.30098	UP
4.10794e-32	0.143959	0.4	0.14	9.04816e-28	epi_all	AP1G1	-0.54	1.51457	UP
4.10853e-32	0.156702	0.369	0.125	9.04944e-28	epi_all	GSTA4	-0.494	1.56169	UP
4.32331e-32	0.137708	0.385	0.132	9.52253e-28	epi_all	RETREG3	-0.517	1.54432	UP
4.60479e-32	0.153729	0.347	0.113	1.01425e-27	epi_all	RNF126	-0.46	1.61861	UP
4.68963e-32	0.16945	0.512	0.202	1.03294e-27	epi_all	DR1	-0.714	1.34179	UP
5.01848e-32	0.111412	0.153	0.018	1.10537e-27	epi_all	N4BP3	-0.171	3.08746	UP
5.12184e-32	0.119608	0.372	0.123	1.12814e-27	epi_all	KDM5C	-0.495	1.59664	UP
5.39584e-32	0.128453	0.288	0.082	1.18849e-27	epi_all	ADPRHL2	-0.37	1.81237	UP
5.67457e-32	0.19172	0.539	0.218	1.24988e-27	epi_all	NAA50	-0.757	1.30596	UP
5.94584e-32	0.184269	0.58	0.238	1.30963e-27	epi_all	ATP6V1E1	-0.818	1.28509	UP
6.0941e-32	0.106207	0.163	0.022	1.34229e-27	epi_all	C1orf210	-0.185	2.8893	UP
6.62622e-32	0.171333	0.384	0.133	1.45949e-27	epi_all	IDH3A	-0.517	1.52968	UP
6.67395e-32	0.139101	0.14	0.013	1.47e-27	epi_all	CRYM	-0.153	3.42884	UP
6.84739e-32	0.154998	0.383	0.132	1.50821e-27	epi_all	PCBD1	-0.515	1.53681	UP
6.86686e-32	0.149043	0.334	0.105	1.51249e-27	epi_all	USP5	-0.439	1.66946	UP
7.1096e-32	0.140438	0.222	0.049	1.56596e-27	epi_all	PPP2R2C	-0.271	2.17971	UP
7.40783e-32	0.141947	0.313	0.095	1.63165e-27	epi_all	B4GALT5	-0.408	1.72016	UP
7.4604e-32	0.234965	0.646	0.285	1.64323e-27	epi_all	RBX1	-0.931	1.18057	UP
7.6745e-32	0.217513	0.617	0.269	1.69039e-27	epi_all	NDUFB8	-0.886	1.19766	UP
7.93911e-32	0.207148	0.559	0.233	1.74867e-27	epi_all	UQCRFS1	-0.792	1.26252	UP
8.11878e-32	0.128501	0.287	0.081	1.78824e-27	epi_all	ACAD9	-0.368	1.82506	UP
8.12128e-32	0.147758	0.344	0.113	1.78879e-27	epi_all	BACH1	-0.457	1.60609	UP
8.44187e-32	0.175149	0.506	0.201	1.85941e-27	epi_all	FAM102A	-0.707	1.33194	UP
8.66789e-32	0.344162	0.897	0.577	1.90919e-27	epi_all	CD9	-1.474	0.636537	UP
8.68961e-32	0.254888	0.716	0.331	1.91397e-27	epi_all	PPP1CA	-1.047	1.11313	UP
8.82237e-32	0.16401	0.144	0.015	1.94321e-27	epi_all	KRT23	-0.159	3.26303	UP
9.15367e-32	0.144203	0.415	0.146	2.01619e-27	epi_all	ACP1	-0.561	1.50714	UP
9.15993e-32	0.166996	0.45	0.17	2.01757e-27	epi_all	HGS	-0.62	1.40439	UP
9.90522e-32	0.173049	0.547	0.223	2.18172e-27	epi_all	HSPA1B	-0.77	1.2945	UP
1.0308e-31	0.153577	0.31	0.094	2.27045e-27	epi_all	ZNF431	-0.404	1.72154	UP
1.0359e-31	0.124532	0.195	0.037	2.28168e-27	epi_all	USP54	-0.232	2.39788	UP
1.03635e-31	0.17781	0.482	0.192	2.28267e-27	epi_all	ARL4C	-0.674	1.32793	UP
1.06174e-31	0.251843	0.685	0.316	2.33858e-27	epi_all	ALDH3A2	-1.001	1.11618	UP
1.11321e-31	0.147154	0.324	0.103	2.45195e-27	epi_all	MTMR1	-0.427	1.65335	UP
1.26947e-31	0.149914	0.385	0.134	2.79615e-27	epi_all	YY1AP1	-0.519	1.52263	UP
1.31178e-31	0.118527	0.188	0.034	2.88933e-27	epi_all	SOX9	-0.222	2.46713	UP
1.33571e-31	0.15786	0.469	0.181	2.94204e-27	epi_all	ZNF770	-0.65	1.3736	UP
1.3849e-31	0.1448	0.365	0.123	3.05038e-27	epi_all	LAMTOR2	-0.488	1.56924	UP
1.42023e-31	0.136267	0.292	0.084	3.12819e-27	epi_all	CC2D1A	-0.376	1.79751	UP
1.44485e-31	0.134238	0.252	0.064	3.18242e-27	epi_all	RHBDF2	-0.316	1.97728	UP
1.45762e-31	0.14722	0.452	0.168	3.21055e-27	epi_all	SLC25A1	-0.62	1.42786	UP
1.47323e-31	0.13178	0.244	0.06	3.24493e-27	epi_all	NOL12	-0.304	2.02385	UP
1.50039e-31	0.176137	0.56	0.227	3.30476e-27	epi_all	TXNL4A	-0.787	1.30273	UP
1.54392e-31	0.217167	0.645	0.281	3.40064e-27	epi_all	ATP6V0E1	-0.926	1.19873	UP
1.55933e-31	0.182798	0.638	0.27	3.43459e-27	epi_all	PDCD6IP	-0.908	1.2406	UP
1.66464e-31	0.120107	0.233	0.055	3.66654e-27	epi_all	ECHDC3	-0.288	2.08283	UP
1.69361e-31	0.121165	0.212	0.045	3.73035e-27	epi_all	ZNF710	-0.257	2.23607	UP
1.77044e-31	0.144307	0.314	0.097	3.89956e-27	epi_all	WRNIP1	-0.411	1.69471	UP
1.80677e-31	0.125981	0.163	0.023	3.97958e-27	epi_all	ANO8	-0.186	2.82517	UP
1.86354e-31	0.107232	0.231	0.053	4.10462e-27	epi_all	RNF144B	-0.284	2.12383	UP
1.99757e-31	0.240353	0.628	0.277	4.39984e-27	epi_all	SNRPG	-0.905	1.18088	UP
2.07707e-31	0.137888	0.373	0.127	4.57496e-27	epi_all	MFSD6	-0.5	1.55435	UP
2.11016e-31	0.185234	0.534	0.215	4.64784e-27	epi_all	ARF4	-0.749	1.3125	UP
2.16178e-31	0.132572	0.337	0.107	4.76155e-27	epi_all	TIMM17B	-0.444	1.65514	UP
2.33204e-31	0.237865	0.597	0.268	5.13656e-27	epi_all	DEGS1	-0.865	1.1555	UP
2.42221e-31	0.257416	0.758	0.357	5.33517e-27	epi_all	AHNAK2	-1.115	1.08627	UP
2.55731e-31	0.131031	0.33	0.104	5.63274e-27	epi_all	SRPK1	-0.434	1.66588	UP
2.83689e-31	0.140269	0.355	0.117	6.24854e-27	epi_all	PDCD2	-0.472	1.60131	UP
2.90089e-31	0.136593	0.245	0.061	6.3895e-27	epi_all	RBP7	-0.306	2.0059	UP
2.96041e-31	0.136653	0.413	0.15	6.5206e-27	epi_all	KMT5A	-0.563	1.46118	UP
3.11153e-31	0.183942	0.497	0.2	6.85345e-27	epi_all	DYNLT3	-0.697	1.31325	UP
3.12259e-31	0.182731	0.522	0.213	6.87782e-27	epi_all	FRMD6	-0.735	1.2932	UP
3.15676e-31	0.162297	0.488	0.19	6.95309e-27	epi_all	PRR13	-0.678	1.36088	UP
3.18107e-31	0.150018	0.46	0.175	7.00663e-27	epi_all	RNF10	-0.635	1.39428	UP
3.23465e-31	0.143616	0.375	0.129	7.12463e-27	epi_all	LAMTOR3	-0.504	1.53952	UP
3.26722e-31	0.146538	0.37	0.127	7.19639e-27	epi_all	EPB41L1	-0.497	1.5427	UP
3.37188e-31	0.141746	0.273	0.076	7.42689e-27	epi_all	RNF103	-0.349	1.84483	UP
3.43419e-31	0.13299	0.267	0.072	7.56415e-27	epi_all	CBX4	-0.339	1.89077	UP
3.43618e-31	0.100784	0.117	0.005	7.56854e-27	epi_all	TJP3	-0.122	4.54844	UP
3.4741e-31	0.152264	0.447	0.168	7.65206e-27	epi_all	SAMD4B	-0.615	1.41181	UP
3.53568e-31	0.149439	0.44	0.164	7.78769e-27	epi_all	SLAIN2	-0.604	1.42381	UP
3.75174e-31	0.150903	0.327	0.104	8.26358e-27	epi_all	STK38L	-0.431	1.65271	UP
3.76898e-31	0.223525	0.624	0.278	8.30156e-27	epi_all	MDH2	-0.902	1.16646	UP
4.06979e-31	0.224915	0.49	0.203	8.96412e-27	epi_all	LAMB3	-0.693	1.2713	UP
4.22109e-31	0.144136	0.382	0.133	9.29738e-27	epi_all	LARP4B	-0.515	1.52215	UP
4.23655e-31	0.156565	0.396	0.143	9.33142e-27	epi_all	UPF1	-0.539	1.46949	UP
4.31768e-31	0.135113	0.277	0.078	9.51012e-27	epi_all	LRRC1	-0.355	1.82834	UP
4.37757e-31	0.117886	0.211	0.045	9.64205e-27	epi_all	HAS3	-0.256	2.22925	UP
4.50622e-31	0.129465	0.155	0.02	9.9254e-27	epi_all	AC144831.1	-0.175	2.9542	UP
4.54227e-31	0.133303	0.411	0.146	1.00048e-26	epi_all	IER3IP1	-0.557	1.49317	UP
4.68252e-31	0.159635	0.468	0.18	1.03137e-26	epi_all	MZT2A	-0.648	1.37851	UP
4.71392e-31	0.113605	0.277	0.077	1.03829e-26	epi_all	ZDHHC12	-0.354	1.84696	UP
5.032e-31	0.104207	0.133	0.012	1.10835e-26	epi_all	AC010503.4	-0.145	3.47032	UP
5.04875e-31	0.128579	0.288	0.084	1.11204e-26	epi_all	FEM1A	-0.372	1.77761	UP
5.37563e-31	0.147684	0.403	0.146	1.18404e-26	epi_all	MGAT4B	-0.549	1.46481	UP
5.41373e-31	0.244607	0.711	0.323	1.19243e-26	epi_all	SERP1	-1.034	1.13832	UP
5.42636e-31	0.127423	0.286	0.082	1.19521e-26	epi_all	KDM2B	-0.368	1.80232	UP
5.60517e-31	0.142063	0.396	0.142	1.23459e-26	epi_all	COPS5	-0.538	1.47961	UP
5.80252e-31	0.177283	0.487	0.19	1.27806e-26	epi_all	PHB	-0.677	1.35792	UP
5.89158e-31	0.12475	0.236	0.057	1.29768e-26	epi_all	NACC1	-0.293	2.04975	UP
6.03677e-31	0.1162	0.31	0.094	1.32966e-26	epi_all	HINT3	-0.404	1.72154	UP
6.09385e-31	0.135855	0.46	0.176	1.34223e-26	epi_all	PIEZO1	-0.636	1.38606	UP
6.14611e-31	0.141226	0.362	0.123	1.35374e-26	epi_all	MRPL36	-0.485	1.55733	UP
6.47785e-31	0.146421	0.411	0.15	1.42681e-26	epi_all	SCOC	-0.561	1.45418	UP
6.5162e-31	0.242227	0.656	0.301	1.43526e-26	epi_all	PPP2R1A	-0.957	1.12393	UP
6.79517e-31	0.135788	0.281	0.081	1.49671e-26	epi_all	ABCC1	-0.362	1.79458	UP
6.81099e-31	0.130611	0.271	0.074	1.50019e-26	epi_all	UBE3B	-0.345	1.8727	UP
7.53595e-31	0.134919	0.314	0.098	1.65987e-26	epi_all	FARSB	-0.412	1.67991	UP
7.55849e-31	0.147183	0.305	0.094	1.66483e-26	epi_all	EMC6	-0.399	1.69808	UP
7.62943e-31	0.265725	0.762	0.353	1.68046e-26	epi_all	HSBP1	-1.115	1.11012	UP
7.76139e-31	0.410792	0.422	0.182	1.70952e-26	epi_all	FLG	-0.604	1.2133	UP
7.91316e-31	0.0916911	0.113	0.005	1.74295e-26	epi_all	SLC13A4	-0.118	4.49825	UP
7.92797e-31	0.256402	0.736	0.347	1.74621e-26	epi_all	MTPN	-1.083	1.08477	UP
8.28177e-31	0.200211	0.523	0.22	1.82414e-26	epi_all	NDUFAB1	-0.743	1.24931	UP
8.35321e-31	0.141763	0.38	0.133	1.83988e-26	epi_all	MRPL3	-0.513	1.51457	UP
1.01421e-30	0.151325	0.385	0.138	2.2339e-26	epi_all	ABCD3	-0.523	1.48019	UP
1.05067e-30	0.130219	0.331	0.107	2.3142e-26	epi_all	FBXW11	-0.438	1.62922	UP
1.08373e-30	0.162323	0.544	0.219	2.38702e-26	epi_all	MAPK1	-0.763	1.31268	UP
1.0883e-30	0.213064	0.601	0.261	2.39709e-26	epi_all	SYNGR2	-0.862	1.20332	UP
1.11017e-30	0.146151	0.301	0.093	2.44526e-26	epi_all	UCK2	-0.394	1.69446	UP
1.12064e-30	0.159326	0.482	0.19	2.46833e-26	epi_all	MAPK3	-0.672	1.34303	UP
1.2316e-30	0.112585	0.308	0.094	2.71273e-26	epi_all	TBC1D20	-0.402	1.7122	UP
1.30835e-30	0.110146	0.237	0.058	2.88177e-26	epi_all	TTC7A	-0.295	2.03076	UP
1.35005e-30	0.146338	0.482	0.187	2.97363e-26	epi_all	ZNF655	-0.669	1.36599	UP
1.42747e-30	0.139144	0.383	0.134	3.14415e-26	epi_all	TIAM1	-0.517	1.51511	UP
1.4442e-30	0.141291	0.394	0.14	3.181e-26	epi_all	TRAF7	-0.534	1.49277	UP
1.44979e-30	0.148851	0.445	0.169	3.19331e-26	epi_all	SRP68	-0.614	1.39678	UP
1.4542e-30	0.158517	0.526	0.213	3.20301e-26	epi_all	UBE2M	-0.739	1.30421	UP
1.45471e-30	0.145003	0.352	0.12	3.20415e-26	epi_all	GSS	-0.472	1.55254	UP
1.47441e-30	0.214197	0.659	0.292	3.24754e-26	epi_all	RNF187	-0.951	1.17431	UP
1.4983e-30	0.134927	0.294	0.087	3.30015e-26	epi_all	CASP1	-0.381	1.75673	UP
1.53082e-30	0.185632	0.575	0.243	3.37179e-26	epi_all	AK2	-0.818	1.24261	UP
1.63415e-30	0.143842	0.445	0.166	3.59937e-26	epi_all	BUD31	-0.611	1.42262	UP
1.67449e-30	0.104159	0.23	0.054	3.68824e-26	epi_all	TEX2	-0.284	2.0906	UP
1.67732e-30	0.343928	0.86	0.472	3.69447e-26	epi_all	DSC3	-1.332	0.86555	UP
1.69686e-30	0.163539	0.361	0.125	3.7375e-26	epi_all	SNHG1	-0.486	1.53007	UP
1.69753e-30	0.137869	0.394	0.141	3.73899e-26	epi_all	FBXO3	-0.535	1.4825	UP
1.71578e-30	0.150679	0.375	0.132	3.77917e-26	epi_all	MRPS18C	-0.507	1.50635	UP
1.73373e-30	0.167833	0.307	0.097	3.81871e-26	epi_all	DUSP1	-0.404	1.66218	UP
1.76368e-30	0.266998	0.263	0.076	3.88469e-26	epi_all	KRT2	-0.339	1.79099	UP
1.85805e-30	0.115701	0.265	0.072	4.09254e-26	epi_all	DEDD2	-0.337	1.87992	UP
2.01988e-30	0.133204	0.278	0.08	4.44898e-26	epi_all	PRKCI	-0.358	1.79701	UP
2.04472e-30	0.172445	0.554	0.227	4.5037e-26	epi_all	TMEM50A	-0.781	1.28719	UP
2.10641e-30	0.136865	0.215	0.048	4.63958e-26	epi_all	ZBTB5	-0.263	2.16323	UP
2.10992e-30	0.106569	0.254	0.067	4.6473e-26	epi_all	NPC1	-0.321	1.9226	UP
2.25827e-30	0.118243	0.33	0.106	4.97407e-26	epi_all	GGA1	-0.436	1.6384	UP
2.40065e-30	0.279015	0.744	0.362	5.28768e-26	epi_all	HSPA5	-1.106	1.03931	UP
2.44527e-30	0.1503	0.296	0.09	5.38596e-26	epi_all	SLC6A8	-0.386	1.7176	UP
2.46312e-30	0.153893	0.403	0.148	5.42526e-26	epi_all	GABRE	-0.551	1.44518	UP
2.52005e-30	0.154732	0.464	0.179	5.55065e-26	epi_all	SELENOK	-0.643	1.37417	UP
2.53306e-30	0.182514	0.567	0.238	5.57931e-26	epi_all	SUN2	-0.805	1.25239	UP
2.57205e-30	0.0976435	0.168	0.026	5.6652e-26	epi_all	ABCA12	-0.194	2.69188	UP
2.58031e-30	0.138474	0.257	0.07	5.6834e-26	epi_all	ALDH4A1	-0.327	1.87634	UP
2.606e-30	0.158412	0.494	0.196	5.73998e-26	epi_all	KDM2A	-0.69	1.33366	UP
2.6067e-30	0.131617	0.295	0.088	5.74152e-26	epi_all	ERMP1	-0.383	1.74514	UP
2.62586e-30	0.139989	0.414	0.153	5.78371e-26	epi_all	EIF2S1	-0.567	1.4361	UP
2.67964e-30	0.127565	0.239	0.059	5.90217e-26	epi_all	CNKSR3	-0.298	2.01822	UP
2.6823e-30	0.129133	0.306	0.094	5.90803e-26	epi_all	LPIN3	-0.4	1.7028	UP
2.75197e-30	0.127021	0.292	0.086	6.06148e-26	epi_all	PATJ	-0.378	1.76356	UP
2.75549e-30	0.151084	0.419	0.156	6.06923e-26	epi_all	TAF15	-0.575	1.4254	UP
2.79478e-30	0.1096	0.188	0.035	6.15579e-26	epi_all	FBXO46	-0.223	2.42531	UP
2.81305e-30	0.157696	0.392	0.143	6.19603e-26	epi_all	EFNA1	-0.535	1.45484	UP
3.16286e-30	0.126467	0.211	0.047	6.96651e-26	epi_all	MOSPD1	-0.258	2.16651	UP
3.21398e-30	0.314086	0.725	0.37	7.07911e-26	epi_all	LGALS7B	-1.095	0.970456	UP
3.24574e-30	0.214114	0.614	0.271	7.14907e-26	epi_all	GNG5	-0.885	1.17995	UP
3.43077e-30	0.243751	0.669	0.308	7.55661e-26	epi_all	CYCS	-0.977	1.11908	UP
3.47674e-30	0.146769	0.467	0.181	7.65786e-26	epi_all	COBLL1	-0.648	1.36743	UP
3.54145e-30	0.26279	0.209	0.048	7.8004e-26	epi_all	KPRP	-0.257	2.1224	UP
3.5821e-30	0.107337	0.219	0.05	7.88993e-26	epi_all	AC104825.1	-0.269	2.13093	UP
3.5977e-30	0.119797	0.301	0.09	7.92429e-26	epi_all	NDEL1	-0.391	1.74177	UP
3.76215e-30	0.164892	0.44	0.169	8.28651e-26	epi_all	AGAP3	-0.609	1.38048	UP
3.77965e-30	0.114895	0.244	0.062	8.32505e-26	epi_all	STRBP	-0.306	1.97654	UP
3.78137e-30	0.114182	0.246	0.064	8.32885e-26	epi_all	KDM3A	-0.31	1.94251	UP
3.79396e-30	0.114258	0.292	0.086	8.35658e-26	epi_all	NUP98	-0.378	1.76356	UP
3.9784e-30	0.115693	0.183	0.034	8.76282e-26	epi_all	KDF1	-0.217	2.42824	UP
4.0604e-30	0.255938	0.716	0.339	8.94344e-26	epi_all	CD46	-1.055	1.07867	UP
4.06681e-30	0.148916	0.41	0.152	8.95756e-26	epi_all	CHMP2B	-0.562	1.43155	UP
4.1868e-30	0.162843	0.361	0.127	9.22185e-26	epi_all	UBAC1	-0.488	1.50717	UP
4.20249e-30	0.135736	0.427	0.158	9.2564e-26	epi_all	RHOG	-0.585	1.43431	UP
4.40532e-30	0.144194	0.391	0.142	9.70316e-26	epi_all	MRPL18	-0.533	1.46128	UP
4.53392e-30	0.142009	0.298	0.091	9.9864e-26	epi_all	DEF6	-0.389	1.71137	UP
4.53642e-30	0.158836	0.347	0.119	9.99191e-26	epi_all	SIRPA	-0.466	1.54397	UP
4.70494e-30	0.204621	0.574	0.252	1.03631e-25	epi_all	TNFAIP2	-0.826	1.18763	UP
4.86209e-30	0.145119	0.41	0.151	1.07092e-25	epi_all	MRPL27	-0.561	1.44108	UP
4.95188e-30	0.145856	0.401	0.147	1.0907e-25	epi_all	MRPL37	-0.548	1.44779	UP
5.00904e-30	0.127077	0.387	0.137	1.10329e-25	epi_all	NCK1	-0.524	1.49816	UP
5.34238e-30	0.145596	0.338	0.113	1.17671e-25	epi_all	PRKX	-0.451	1.5807	UP
5.36042e-30	0.114247	0.169	0.028	1.18069e-25	epi_all	SLC25A25-AS1	-0.197	2.59352	UP
5.36473e-30	0.142386	0.474	0.185	1.18164e-25	epi_all	HSPA4	-0.659	1.35736	UP
5.6567e-30	0.192244	0.625	0.277	1.24595e-25	epi_all	HECTD1	-0.902	1.17397	UP
5.68563e-30	0.114656	0.345	0.115	1.25232e-25	epi_all	GTF2H5	-0.46	1.58496	UP
5.74361e-30	0.111303	0.244	0.062	1.26509e-25	epi_all	DPP3	-0.306	1.97654	UP
5.76063e-30	0.143191	0.426	0.16	1.26884e-25	epi_all	CLPTM1	-0.586	1.41278	UP
5.94052e-30	0.149581	0.396	0.144	1.30846e-25	epi_all	UQCC2	-0.54	1.45943	UP
6.17609e-30	0.13579	0.408	0.151	1.36035e-25	epi_all	SS18	-0.559	1.43402	UP
6.19377e-30	0.143276	0.369	0.13	1.36424e-25	epi_all	CYB5R1	-0.499	1.50511	UP
6.20983e-30	0.149214	0.433	0.164	1.36778e-25	epi_all	FAM32A	-0.597	1.40067	UP
6.56352e-30	0.126015	0.271	0.077	1.44568e-25	epi_all	LGALSL	-0.348	1.81536	UP
6.57779e-30	0.121367	0.383	0.135	1.44882e-25	epi_all	UBAC2	-0.518	1.50438	UP
7.14848e-30	0.283757	0.789	0.406	1.57452e-25	epi_all	PRDX2	-1.195	0.958546	UP
7.20973e-30	0.316406	0.957	0.686	1.58802e-25	epi_all	PPIA	-1.643	0.48031	UP
7.33756e-30	0.128221	0.33	0.107	1.61617e-25	epi_all	EIF4EBP1	-0.437	1.62486	UP
7.44879e-30	0.147079	0.384	0.138	1.64067e-25	epi_all	LSS	-0.522	1.47644	UP
7.61304e-30	0.250319	0.802	0.387	1.67685e-25	epi_all	WASF2	-1.189	1.05127	UP
7.7941e-30	0.099962	0.121	0.008	1.71673e-25	epi_all	FLG-AS1	-0.129	3.91886	UP
8.56618e-30	0.119026	0.377	0.131	1.88679e-25	epi_all	GLYR1	-0.508	1.525	UP
8.6391e-30	0.103059	0.154	0.021	1.90285e-25	epi_all	TRIM16L	-0.175	2.87447	UP
9.0104e-30	0.144613	0.306	0.097	1.98463e-25	epi_all	ELAC2	-0.403	1.65748	UP
9.07126e-30	0.132416	0.308	0.097	1.99804e-25	epi_all	VARS	-0.405	1.66687	UP
9.25784e-30	0.0993164	0.147	0.018	2.03913e-25	epi_all	SH3PXD2A-AS1	-0.165	3.02975	UP
9.40241e-30	0.115042	0.31	0.097	2.07097e-25	epi_all	DCAF11	-0.407	1.67621	UP
9.5064e-30	0.109519	0.127	0.011	2.09388e-25	epi_all	LIPH	-0.138	3.52925	UP
9.50989e-30	0.117157	0.21	0.047	2.09465e-25	epi_all	ARHGEF35	-0.257	2.15966	UP
9.95895e-30	0.122464	0.299	0.091	2.19356e-25	epi_all	VPS52	-0.39	1.71621	UP
1.00586e-29	0.196026	0.594	0.26	2.21551e-25	epi_all	PSMA6	-0.854	1.19195	UP
1.03433e-29	0.139571	0.425	0.161	2.27822e-25	epi_all	ACTR1A	-0.586	1.4004	UP
1.04066e-29	0.13339	0.442	0.168	2.29216e-25	epi_all	GAK	-0.61	1.39559	UP
1.0499e-29	0.099605	0.337	0.11	2.31252e-25	epi_all	HIPK2	-0.447	1.61525	UP
1.05886e-29	0.131232	0.356	0.122	2.33225e-25	epi_all	COG4	-0.478	1.545	UP
1.12958e-29	0.124885	0.385	0.137	2.48801e-25	epi_all	ZDHHC20	-0.522	1.49068	UP
1.18101e-29	0.113416	0.209	0.046	2.60129e-25	epi_all	PLAA	-0.255	2.1838	UP
1.22499e-29	0.178936	0.56	0.236	2.69817e-25	epi_all	DYNLRB1	-0.796	1.24664	UP
1.25094e-29	0.135931	0.324	0.106	2.75532e-25	epi_all	MTA2	-0.43	1.61193	UP
1.25653e-29	0.151946	0.231	0.059	2.76764e-25	epi_all	TP53BP2	-0.29	1.96911	UP
1.32384e-29	0.129607	0.254	0.069	2.91588e-25	epi_all	P2RY1	-0.323	1.88016	UP
1.33825e-29	0.176053	0.495	0.204	2.94763e-25	epi_all	SDHD	-0.699	1.27886	UP
1.38731e-29	0.136409	0.308	0.099	3.05569e-25	epi_all	P3H2	-0.407	1.63743	UP
1.43205e-29	0.120283	0.191	0.038	3.15424e-25	epi_all	FGF11	-0.229	2.3295	UP
1.44183e-29	0.204078	0.562	0.245	3.17576e-25	epi_all	PSMA2	-0.807	1.19779	UP
1.45425e-29	0.128394	0.326	0.107	3.20314e-25	epi_all	ATG9A	-0.433	1.60726	UP
1.46066e-29	0.147151	0.373	0.133	3.21725e-25	epi_all	AP1G2	-0.506	1.48775	UP
1.64958e-29	0.128497	0.348	0.118	3.63336e-25	epi_all	C16orf72	-0.466	1.5603	UP
1.6705e-29	0.106977	0.237	0.061	3.67945e-25	epi_all	ZNF561	-0.298	1.95801	UP
1.68148e-29	0.118274	0.211	0.048	3.70364e-25	epi_all	SH3TC1	-0.259	2.13614	UP
1.71474e-29	0.159476	0.489	0.199	3.77688e-25	epi_all	AMD1	-0.688	1.29707	UP
1.75678e-29	0.157159	0.467	0.187	3.86949e-25	epi_all	ZDHHC3	-0.654	1.32038	UP
1.76766e-29	0.110365	0.3	0.092	3.89345e-25	epi_all	RTCA	-0.392	1.70526	UP
1.77954e-29	0.206351	0.639	0.283	3.91961e-25	epi_all	COX5A	-0.922	1.17501	UP
1.79279e-29	0.217993	0.68	0.307	3.9488e-25	epi_all	GNG12	-0.987	1.1473	UP
1.83202e-29	0.111374	0.348	0.116	4.03522e-25	epi_all	SGSM3	-0.464	1.58496	UP
1.88396e-29	0.119447	0.281	0.084	4.14961e-25	epi_all	ABRACL	-0.365	1.74211	UP
1.90477e-29	0.149814	0.358	0.127	4.19544e-25	epi_all	RAB7B	-0.485	1.49513	UP
1.95299e-29	0.208214	0.607	0.271	4.30165e-25	epi_all	PA2G4	-0.878	1.1634	UP
1.96591e-29	0.121464	0.289	0.087	4.33011e-25	epi_all	TC2N	-0.376	1.73198	UP
1.97661e-29	0.123326	0.33	0.109	4.35369e-25	epi_all	PDCD10	-0.439	1.59814	UP
1.98487e-29	0.123305	0.368	0.128	4.37186e-25	epi_all	BCR	-0.496	1.52356	UP
2.03922e-29	0.10543	0.167	0.028	4.49158e-25	epi_all	CNKSR1	-0.195	2.57635	UP
2.08255e-29	0.298188	0.761	0.379	4.58702e-25	epi_all	ATP5MD	-1.14	1.0057	UP
2.12245e-29	0.192807	0.562	0.246	4.6749e-25	epi_all	GRK2	-0.808	1.19191	UP
2.26615e-29	0.131027	0.322	0.105	4.99143e-25	epi_all	MRPS15	-0.427	1.61667	UP
2.27793e-29	0.11203	0.181	0.034	5.01737e-25	epi_all	PLEKHG6	-0.215	2.41238	UP
2.3669e-29	0.187434	0.505	0.209	5.21332e-25	epi_all	TOMM5	-0.714	1.27278	UP
2.43148e-29	0.138566	0.363	0.128	5.35558e-25	epi_all	SEPTIN8	-0.491	1.50383	UP
2.45061e-29	0.213072	0.554	0.243	5.39771e-25	epi_all	MRPL51	-0.797	1.18893	UP
2.5531e-29	0.166424	0.524	0.217	5.62346e-25	epi_all	USF2	-0.741	1.27187	UP
2.576e-29	0.119083	0.299	0.093	5.6739e-25	epi_all	LSM14B	-0.392	1.68484	UP
3.05673e-29	0.195426	0.603	0.266	6.73276e-25	epi_all	RAD23B	-0.869	1.18073	UP
3.06784e-29	0.129715	0.281	0.085	6.75722e-25	epi_all	ZNF410	-0.366	1.72504	UP
3.12127e-29	0.149321	0.358	0.127	6.8749e-25	epi_all	E2F4	-0.485	1.49513	UP
3.23622e-29	0.112497	0.183	0.035	7.1281e-25	epi_all	LMTK2	-0.218	2.38642	UP
3.28757e-29	0.12974	0.302	0.095	7.24121e-25	epi_all	PSMD10	-0.397	1.66855	UP
3.31621e-29	0.119292	0.32	0.103	7.30428e-25	epi_all	GUCD1	-0.423	1.63543	UP
3.32454e-29	0.132012	0.382	0.137	7.32264e-25	epi_all	COPG1	-0.519	1.4794	UP
3.40174e-29	0.131433	0.417	0.156	7.49267e-25	epi_all	FBRS	-0.573	1.4185	UP
3.42576e-29	0.165459	0.494	0.201	7.54558e-25	epi_all	ESYT2	-0.695	1.29732	UP
3.56448e-29	0.103579	0.2	0.043	7.85113e-25	epi_all	MDFI	-0.243	2.21759	UP
3.9249e-29	0.127988	0.319	0.104	8.64498e-25	epi_all	NOP16	-0.423	1.61697	UP
4.03735e-29	0.125217	0.233	0.06	8.89267e-25	epi_all	MRPL46	-0.293	1.9573	UP
4.04778e-29	0.114354	0.214	0.05	8.91563e-25	epi_all	CENPP	-0.264	2.09761	UP
4.16464e-29	0.12744	0.327	0.109	9.17303e-25	epi_all	CEBPG	-0.436	1.58496	UP
4.22611e-29	0.148637	0.504	0.207	9.30842e-25	epi_all	FNTA	-0.711	1.28379	UP
4.32298e-29	0.126139	0.364	0.127	9.5218e-25	epi_all	UBE2A	-0.491	1.51911	UP
4.40099e-29	0.164159	0.448	0.177	9.69362e-25	epi_all	MAP7D1	-0.625	1.33975	UP
4.54889e-29	0.157061	0.519	0.213	1.00194e-24	epi_all	MRPS24	-0.732	1.28488	UP
4.62707e-29	0.110823	0.308	0.097	1.01916e-24	epi_all	PARD6G	-0.405	1.66687	UP
4.77789e-29	0.119674	0.35	0.12	1.05238e-24	epi_all	VTI1B	-0.47	1.54432	UP
4.80018e-29	0.202173	0.58	0.256	1.05729e-24	epi_all	CCT5	-0.836	1.17991	UP
4.91323e-29	0.14435	0.312	0.101	1.08219e-24	epi_all	MRPS25	-0.413	1.62719	UP
5.06266e-29	0.133077	0.392	0.144	1.1151e-24	epi_all	KEAP1	-0.536	1.44478	UP
5.21641e-29	0.175291	0.536	0.227	1.14897e-24	epi_all	ARF3	-0.763	1.23954	UP
5.63148e-29	0.115088	0.354	0.121	1.24039e-24	epi_all	PSENEN	-0.475	1.54874	UP
5.97575e-29	0.0982005	0.165	0.027	1.31622e-24	epi_all	SERPINB8	-0.192	2.61143	UP
6.15224e-29	0.102856	0.223	0.054	1.35509e-24	epi_all	VPS9D1	-0.277	2.04601	UP
6.25266e-29	0.110082	0.19	0.039	1.37721e-24	epi_all	PAIP2B	-0.229	2.28445	UP
6.44807e-29	0.104071	0.224	0.055	1.42025e-24	epi_all	RAMAC	-0.279	2.026	UP
6.62246e-29	0.151175	0.457	0.18	1.45866e-24	epi_all	HSD17B10	-0.637	1.3442	UP
6.64962e-29	0.14007	0.445	0.171	1.46465e-24	epi_all	TAF10	-0.616	1.37981	UP
6.68099e-29	0.110928	0.285	0.085	1.47155e-24	epi_all	MTMR3	-0.37	1.74543	UP
6.77659e-29	0.127334	0.343	0.117	1.49261e-24	epi_all	BEX4	-0.46	1.5517	UP
6.961e-29	0.117321	0.242	0.064	1.53323e-24	epi_all	MRPL58	-0.306	1.91886	UP
6.99396e-29	0.124134	0.334	0.111	1.54049e-24	epi_all	TSPAN6	-0.445	1.58929	UP
7.02131e-29	0.0938661	0.149	0.021	1.54651e-24	epi_all	SOX21	-0.17	2.82685	UP
7.42272e-29	0.176303	0.406	0.156	1.63493e-24	epi_all	PAICS	-0.562	1.37993	UP
7.44335e-29	0.147747	0.519	0.214	1.63947e-24	epi_all	USP7	-0.733	1.27812	UP
7.61886e-29	0.133578	0.225	0.057	1.67813e-24	epi_all	MIR222HG	-0.282	1.98089	UP
8.31865e-29	0.291155	0.805	0.413	1.83227e-24	epi_all	CTNNA1	-1.218	0.962847	UP
8.48759e-29	0.121215	0.237	0.063	1.86948e-24	epi_all	CORO2A	-0.3	1.91146	UP
8.71901e-29	0.0947402	0.116	0.008	1.92045e-24	epi_all	CAPN14	-0.124	3.85798	UP
8.74955e-29	0.143718	0.285	0.087	1.92718e-24	epi_all	RNF169	-0.372	1.71187	UP
9.06052e-29	0.134186	0.341	0.117	1.99567e-24	epi_all	UBE3C	-0.458	1.54326	UP
9.10617e-29	0.0926174	0.24	0.063	2.00573e-24	epi_all	TINF2	-0.303	1.92961	UP
9.12023e-29	0.125229	0.404	0.15	2.00882e-24	epi_all	KIAA1191	-0.554	1.42939	UP
9.23292e-29	0.12628	0.354	0.124	2.03364e-24	epi_all	IARS2	-0.478	1.51341	UP
9.45818e-29	0.144838	0.243	0.067	2.08326e-24	epi_all	NQO1	-0.31	1.85872	UP
9.67216e-29	0.14741	0.307	0.1	2.13039e-24	epi_all	EIF5AL1	-0.407	1.61824	UP
9.87113e-29	0.104744	0.198	0.043	2.17421e-24	epi_all	ZNF544	-0.241	2.20309	UP
9.9813e-29	0.139101	0.509	0.207	2.19848e-24	epi_all	KPNA4	-0.716	1.29803	UP
1.00407e-28	0.12698	0.32	0.106	2.21156e-24	epi_all	TEAD3	-0.426	1.59401	UP
1.07957e-28	0.115101	0.228	0.058	2.37787e-24	epi_all	PPP1R14C	-0.286	1.97491	UP
1.10923e-28	0.212494	0.588	0.265	2.4432e-24	epi_all	PRXL2A	-0.853	1.14982	UP
1.12462e-28	0.0933376	0.113	0.007	2.47709e-24	epi_all	C4orf19	-0.12	4.01282	UP
1.12503e-28	0.100762	0.165	0.028	2.47799e-24	epi_all	ADGRF4	-0.193	2.55897	UP
1.14083e-28	0.12289	0.404	0.15	2.5128e-24	epi_all	EXOC3	-0.554	1.42939	UP
1.15154e-28	0.135735	0.457	0.179	2.53638e-24	epi_all	CWC15	-0.636	1.35223	UP
1.15234e-28	0.140727	0.49	0.195	2.53815e-24	epi_all	CMTM6	-0.685	1.32931	UP
1.17036e-28	0.11167	0.254	0.071	2.57783e-24	epi_all	MIGA2	-0.325	1.83894	UP
1.20279e-28	0.115189	0.323	0.107	2.64927e-24	epi_all	TMEM246	-0.43	1.59392	UP
1.21599e-28	0.194159	0.576	0.253	2.67834e-24	epi_all	SRSF1	-0.829	1.18693	UP
1.23047e-28	0.114189	0.291	0.09	2.71023e-24	epi_all	DLG3	-0.381	1.69302	UP
1.29204e-28	0.118933	0.263	0.075	2.84586e-24	epi_all	VARS2	-0.338	1.8101	UP
1.40712e-28	0.115951	0.228	0.058	3.09932e-24	epi_all	CDKN2AIP	-0.286	1.97491	UP
1.41514e-28	0.104131	0.237	0.061	3.11699e-24	epi_all	MEGF9	-0.298	1.95801	UP
1.49729e-28	0.137628	0.487	0.193	3.29794e-24	epi_all	AKR1A1	-0.68	1.33532	UP
1.62892e-28	0.0988804	0.203	0.045	3.58785e-24	epi_all	C15orf41	-0.248	2.17348	UP
1.68885e-28	0.246793	0.671	0.321	3.71986e-24	epi_all	CBR1	-0.992	1.06374	UP
1.70787e-28	0.243438	0.743	0.361	3.76176e-24	epi_all	EIF4G1	-1.104	1.04136	UP
1.74645e-28	0.204801	0.6	0.268	3.84672e-24	epi_all	HSPA9	-0.868	1.16273	UP
1.81514e-28	0.111355	0.275	0.082	3.99803e-24	epi_all	RAB40C	-0.357	1.74574	UP
1.98746e-28	0.217121	0.585	0.261	4.37758e-24	epi_all	TMEM258	-0.846	1.16439	UP
2.16528e-28	0.140008	0.47	0.188	4.76924e-24	epi_all	VAMP3	-0.658	1.32193	UP
2.17359e-28	0.148771	0.37	0.135	4.78754e-24	epi_all	ITPR3	-0.505	1.45457	UP
2.19778e-28	0.114128	0.243	0.066	4.84083e-24	epi_all	CXCL16	-0.309	1.88042	UP
2.24344e-28	0.151975	0.495	0.202	4.94139e-24	epi_all	ALDH9A1	-0.697	1.29307	UP
2.28745e-28	0.125251	0.389	0.141	5.03834e-24	epi_all	C14orf119	-0.53	1.46407	UP
2.48553e-28	0.316824	0.827	0.448	5.47462e-24	epi_all	UQCRQ	-1.275	0.884389	UP
2.8195e-28	0.137448	0.361	0.129	6.21023e-24	epi_all	C1D	-0.49	1.48463	UP
2.8376e-28	0.120058	0.385	0.142	6.2501e-24	epi_all	ATP6V1A	-0.527	1.43897	UP
3.03245e-28	0.151782	0.473	0.189	6.67927e-24	epi_all	AP3S1	-0.662	1.32345	UP
3.05118e-28	0.111181	0.372	0.133	6.72054e-24	epi_all	FRMD4B	-0.505	1.48388	UP
3.20134e-28	0.113438	0.209	0.049	7.05127e-24	epi_all	H2AFY2	-0.258	2.09265	UP
3.2936e-28	0.279111	0.713	0.366	7.25448e-24	epi_all	CCND1	-1.079	0.962058	UP
3.32285e-28	0.103685	0.231	0.06	7.31892e-24	epi_all	PEX11B	-0.291	1.94486	UP
3.58091e-28	0.0978814	0.299	0.094	7.88731e-24	epi_all	CHCHD5	-0.393	1.66941	UP
4.04274e-28	0.116848	0.355	0.124	8.90453e-24	epi_all	PPP1R11	-0.479	1.51748	UP
4.20849e-28	0.105607	0.263	0.075	9.26961e-24	epi_all	COP1	-0.338	1.8101	UP
4.47757e-28	0.0906181	0.13	0.014	9.86231e-24	epi_all	CYP2J2	-0.144	3.21501	UP
4.5065e-28	0.0891734	0.161	0.027	9.92601e-24	epi_all	ACOT11	-0.188	2.57603	UP
4.51418e-28	0.125622	0.436	0.169	9.94293e-24	epi_all	SUPT4H1	-0.605	1.3673	UP
4.53033e-28	0.132191	0.362	0.13	9.97852e-24	epi_all	UGDH	-0.492	1.47748	UP
4.53129e-28	0.112092	0.207	0.048	9.98063e-24	epi_all	GMDS	-0.255	2.10852	UP
4.5589e-28	0.135903	0.412	0.157	1.00414e-23	epi_all	SIRT2	-0.569	1.39188	UP
4.58516e-28	0.147779	0.201	0.047	1.00993e-23	epi_all	RDH10	-0.248	2.09646	UP
4.66528e-28	0.18224	0.599	0.265	1.02757e-23	epi_all	CYFIP1	-0.864	1.17656	UP
4.91477e-28	0.127351	0.341	0.12	1.08253e-23	epi_all	PSMG3	-0.461	1.50674	UP
5.01628e-28	0.113899	0.355	0.125	1.10489e-23	epi_all	BTBD6	-0.48	1.50589	UP
5.04018e-28	0.120282	0.406	0.153	1.11015e-23	epi_all	SBNO2	-0.559	1.40795	UP
5.14411e-28	0.165	0.54	0.234	1.13304e-23	epi_all	GLO1	-0.774	1.20645	UP
5.1564e-28	0.10346	0.218	0.054	1.13575e-23	epi_all	SNX11	-0.272	2.0133	UP
5.17909e-28	0.135596	0.264	0.078	1.14075e-23	epi_all	KIFC3	-0.342	1.75899	UP
5.24695e-28	0.157824	0.501	0.21	1.15569e-23	epi_all	UBE2R2	-0.711	1.25442	UP
5.27596e-28	0.13914	0.197	0.044	1.16208e-23	epi_all	PLK3	-0.241	2.16262	UP
5.5707e-28	0.159598	0.392	0.15	1.227e-23	epi_all	SLC7A1	-0.542	1.38589	UP
5.60841e-28	0.124758	0.249	0.07	1.23531e-23	epi_all	ABHD17B	-0.319	1.83072	UP
5.81666e-28	0.0931093	0.193	0.041	1.28118e-23	epi_all	FZD10	-0.234	2.23491	UP
5.92642e-28	0.175692	0.214	0.054	1.30535e-23	epi_all	RASGEF1B	-0.268	1.98658	UP
5.9522e-28	0.0994354	0.217	0.053	1.31103e-23	epi_all	AGFG2	-0.27	2.03363	UP
6.03157e-28	0.127521	0.268	0.08	1.32851e-23	epi_all	PLCD3	-0.348	1.74416	UP
6.11896e-28	0.207088	0.566	0.255	1.34776e-23	epi_all	TKT	-0.821	1.1503	UP
6.25967e-28	0.119938	0.352	0.123	1.37875e-23	epi_all	AGPAT2	-0.475	1.51692	UP
6.30924e-28	0.243527	0.658	0.308	1.38967e-23	epi_all	HSPE1	-0.966	1.09516	UP
6.51594e-28	0.192966	0.509	0.222	1.4352e-23	epi_all	RPL22L1	-0.731	1.19711	UP
6.51776e-28	0.166284	0.552	0.24	1.4356e-23	epi_all	NAP1L4	-0.792	1.20163	UP
6.64436e-28	0.092075	0.133	0.015	1.46349e-23	epi_all	CALML3-AS1	-0.148	3.14839	UP
6.69637e-28	0.124446	0.344	0.121	1.47494e-23	epi_all	SDHB	-0.465	1.5074	UP
6.73405e-28	0.106843	0.301	0.097	1.48324e-23	epi_all	ATXN7L3	-0.398	1.63371	UP
6.88473e-28	0.103901	0.203	0.047	1.51643e-23	epi_all	SMURF1	-0.25	2.11075	UP
6.8982e-28	0.10224	0.155	0.025	1.5194e-23	epi_all	EPGN	-0.18	2.63227	UP
6.97519e-28	0.124966	0.343	0.12	1.53635e-23	epi_all	HSPA4L	-0.463	1.51517	UP
7.08981e-28	0.0986217	0.235	0.062	1.5616e-23	epi_all	MSRB1	-0.297	1.92232	UP
7.20801e-28	0.182408	0.552	0.242	1.58764e-23	epi_all	CCT7	-0.794	1.18966	UP
7.2253e-28	0.11896	0.338	0.116	1.59145e-23	epi_all	TIPRL	-0.454	1.5429	UP
7.2686e-28	0.0933808	0.188	0.039	1.60098e-23	epi_all	ZNF212	-0.227	2.26919	UP
7.3244e-28	0.11115	0.301	0.097	1.61327e-23	epi_all	GTF3C2	-0.398	1.63371	UP
7.65852e-28	0.108285	0.274	0.082	1.68687e-23	epi_all	TCHP	-0.356	1.74048	UP
7.94525e-28	0.116633	0.219	0.055	1.75002e-23	epi_all	ADGRG6	-0.274	1.99343	UP
7.95928e-28	0.112176	0.271	0.081	1.75311e-23	epi_all	GGH	-0.352	1.7423	UP
8.06818e-28	0.136352	0.452	0.179	1.7771e-23	epi_all	IRAK1	-0.631	1.33636	UP
8.47848e-28	0.1298	0.435	0.171	1.86747e-23	epi_all	AGPAT3	-0.606	1.34702	UP
8.57033e-28	0.109227	0.293	0.092	1.8877e-23	epi_all	GSE1	-0.385	1.67119	UP
8.71472e-28	0.117572	0.245	0.069	1.9195e-23	epi_all	TAB3	-0.314	1.82811	UP
8.73781e-28	0.138414	0.49	0.198	1.92459e-23	epi_all	PSMD4	-0.688	1.30728	UP
8.76327e-28	0.106299	0.196	0.044	1.9302e-23	epi_all	FOS	-0.24	2.15528	UP
8.9504e-28	0.0977882	0.242	0.066	1.97142e-23	epi_all	NKIRAS2	-0.308	1.87447	UP
8.95071e-28	0.110908	0.414	0.156	1.97148e-23	epi_all	ENDOD1	-0.57	1.40808	UP
9.16408e-28	0.12837	0.292	0.094	2.01848e-23	epi_all	BOLA3	-0.386	1.63524	UP
9.1936e-28	0.105463	0.341	0.118	2.02498e-23	epi_all	TAP2	-0.459	1.53098	UP
9.39104e-28	0.145958	0.142	0.02	2.06847e-23	epi_all	SPINK6	-0.162	2.82782	UP
1.01643e-27	0.17997	0.515	0.223	2.23879e-23	epi_all	PSMB6	-0.738	1.20753	UP
1.11484e-27	0.18821	0.569	0.249	2.45556e-23	epi_all	NOP10	-0.818	1.19228	UP
1.1155e-27	0.0962525	0.299	0.095	2.45701e-23	epi_all	DDOST	-0.394	1.65415	UP
1.15404e-27	0.115651	0.326	0.111	2.54189e-23	epi_all	SEC24C	-0.437	1.55431	UP
1.19882e-27	0.0967788	0.261	0.076	2.64051e-23	epi_all	CCDC167	-0.337	1.77998	UP
1.33365e-27	0.0987194	0.2	0.045	2.93751e-23	epi_all	EIPR1	-0.245	2.152	UP
1.37417e-27	0.261498	0.732	0.368	3.02674e-23	epi_all	MAT2A	-1.1	0.992138	UP
1.3786e-27	0.104277	0.342	0.118	3.03651e-23	epi_all	NDUFV3	-0.46	1.53521	UP
1.37942e-27	0.231215	0.691	0.324	3.03831e-23	epi_all	GNB2	-1.015	1.09269	UP
1.39651e-27	0.146362	0.417	0.163	3.07596e-23	epi_all	SDHA	-0.58	1.35518	UP
1.4049e-27	0.120812	0.284	0.09	3.09442e-23	epi_all	MPV17	-0.374	1.65789	UP
1.41048e-27	0.206923	0.544	0.245	3.10673e-23	epi_all	IVNS1ABP	-0.789	1.15082	UP
1.4615e-27	0.108593	0.34	0.117	3.2191e-23	epi_all	SIAH2	-0.457	1.53903	UP
1.50661e-27	0.156417	0.484	0.2	3.31847e-23	epi_all	SNHG16	-0.684	1.27501	UP
1.51932e-27	0.120541	0.284	0.089	3.34645e-23	epi_all	KCNJ15	-0.373	1.67401	UP
1.56608e-27	0.0958875	0.226	0.059	3.44945e-23	epi_all	C6orf47	-0.285	1.93754	UP
1.57863e-27	0.118682	0.28	0.087	3.4771e-23	epi_all	DOT1L	-0.367	1.68634	UP
1.64752e-27	0.113151	0.221	0.057	3.62882e-23	epi_all	LIG3	-0.278	1.95501	UP
1.68669e-27	0.100689	0.232	0.061	3.71511e-23	epi_all	ELMO3	-0.293	1.92724	UP
1.72356e-27	0.12881	0.344	0.123	3.79632e-23	epi_all	CSKMT	-0.467	1.48375	UP
1.78175e-27	0.107087	0.16	0.028	3.92448e-23	epi_all	EVPLL	-0.188	2.51457	UP
1.79435e-27	0.112528	0.334	0.115	3.95224e-23	epi_all	MRPL13	-0.449	1.53821	UP
1.79615e-27	0.105846	0.186	0.039	3.9562e-23	epi_all	RBP1	-0.225	2.25376	UP
1.83566e-27	0.130845	0.384	0.143	4.04322e-23	epi_all	ZNF664	-0.527	1.42509	UP
1.92933e-27	0.116345	0.256	0.074	4.24953e-23	epi_all	SNX19	-0.33	1.79055	UP
1.94545e-27	0.113866	0.313	0.104	4.28504e-23	epi_all	DEAF1	-0.417	1.58958	UP
2.07629e-27	0.100222	0.326	0.111	4.57323e-23	epi_all	EDEM1	-0.437	1.55431	UP
2.09403e-27	0.127098	0.271	0.083	4.6123e-23	epi_all	MFSD11	-0.354	1.70711	UP
2.11992e-27	0.114904	0.354	0.127	4.66935e-23	epi_all	VTA1	-0.481	1.47892	UP
2.18397e-27	0.12939	0.403	0.153	4.81042e-23	epi_all	MCTS1	-0.556	1.39725	UP
2.28653e-27	0.117949	0.442	0.174	5.03632e-23	epi_all	FLII	-0.616	1.34496	UP
2.34581e-27	0.157133	0.553	0.238	5.16687e-23	epi_all	ANAPC11	-0.791	1.21632	UP
2.38838e-27	0.112124	0.291	0.093	5.26064e-23	epi_all	SKA2	-0.384	1.64572	UP
2.50849e-27	0.201415	0.578	0.268	5.5252e-23	epi_all	SREBF1	-0.846	1.10884	UP
2.55115e-27	0.103668	0.19	0.041	5.61916e-23	epi_all	SH3BP5L	-0.231	2.2123	UP
2.55302e-27	0.087937	0.278	0.084	5.62328e-23	epi_all	GRPEL1	-0.362	1.72662	UP
2.57058e-27	0.107649	0.308	0.102	5.66195e-23	epi_all	PPIL2	-0.41	1.59436	UP
2.65917e-27	0.0888619	0.236	0.064	5.85709e-23	epi_all	KLHL18	-0.3	1.88264	UP
2.69777e-27	0.102653	0.28	0.087	5.94211e-23	epi_all	WDR55	-0.367	1.68634	UP
2.70617e-27	0.110104	0.439	0.17	5.96062e-23	epi_all	EGLN1	-0.609	1.36869	UP
2.79927e-27	0.136156	0.463	0.186	6.16568e-23	epi_all	PGLS	-0.649	1.31571	UP
2.83706e-27	0.145414	0.422	0.168	6.2489e-23	epi_all	SELENOT	-0.59	1.32878	UP
2.84712e-27	0.0842652	0.131	0.015	6.27107e-23	epi_all	AC103718.1	-0.146	3.12653	UP
2.90492e-27	0.323874	0.886	0.525	6.39838e-23	epi_all	ATP5F1B	-1.411	0.754989	UP
2.94283e-27	0.14606	0.543	0.231	6.48188e-23	epi_all	YPEL3	-0.774	1.23306	UP
2.97821e-27	0.189392	0.568	0.256	6.5598e-23	epi_all	SPPL3	-0.824	1.14975	UP
3.02658e-27	0.0938073	0.179	0.036	6.66634e-23	epi_all	FAM174A	-0.215	2.31389	UP
3.17201e-27	0.104363	0.273	0.084	6.98666e-23	epi_all	PLCD1	-0.357	1.70044	UP
3.19995e-27	0.173573	0.582	0.256	7.0482e-23	epi_all	POLR2A	-0.838	1.18488	UP
3.25258e-27	0.106573	0.238	0.066	7.16414e-23	epi_all	F12	-0.304	1.85042	UP
3.26839e-27	0.129565	0.242	0.069	7.19895e-23	epi_all	PITPNM3	-0.311	1.81034	UP
3.3595e-27	0.132287	0.49	0.202	7.39963e-23	epi_all	GOLGA2	-0.692	1.27843	UP
3.40721e-27	0.129778	0.32	0.11	7.50473e-23	epi_all	OSER1	-0.43	1.54057	UP
3.57375e-27	0.100923	0.392	0.144	7.87155e-23	epi_all	BROX	-0.536	1.44478	UP
3.6445e-27	0.148734	0.488	0.203	8.02739e-23	epi_all	COX16	-0.691	1.2654	UP
3.6666e-27	0.138513	0.417	0.163	8.07606e-23	epi_all	DUS1L	-0.58	1.35518	UP
3.68492e-27	0.151101	0.413	0.163	8.11642e-23	epi_all	TFAP2C	-0.576	1.34127	UP
3.76197e-27	0.104695	0.267	0.081	8.28612e-23	epi_all	ACSS2	-0.348	1.72085	UP
3.81649e-27	0.12418	0.357	0.129	8.40619e-23	epi_all	CLOCK	-0.486	1.46855	UP
3.85953e-27	0.1818	0.592	0.262	8.501e-23	epi_all	RBM8A	-0.854	1.17603	UP
3.87638e-27	0.0883093	0.25	0.071	8.53812e-23	epi_all	PRKCD	-0.321	1.81604	UP
4.05181e-27	0.114661	0.259	0.077	8.92452e-23	epi_all	PPFIBP2	-0.336	1.75002	UP
4.08388e-27	0.124416	0.229	0.062	8.99515e-23	epi_all	PTGS1	-0.291	1.88501	UP
4.45164e-27	0.318381	0.858	0.467	9.80519e-23	epi_all	ARPC2	-1.325	0.877555	UP
4.53497e-27	0.110416	0.209	0.051	9.98873e-23	epi_all	NINL	-0.26	2.03493	UP
4.63909e-27	0.115978	0.328	0.114	1.02181e-22	epi_all	CYTH2	-0.442	1.52466	UP
4.70441e-27	0.263196	0.791	0.403	1.03619e-22	epi_all	RBM3	-1.194	0.972898	UP
4.85372e-27	0.274006	0.961	0.742	1.06908e-22	epi_all	GSTP1	-1.703	0.373117	UP
4.88318e-27	0.0975559	0.133	0.017	1.07557e-22	epi_all	LRRC8E	-0.15	2.96782	UP
4.90952e-27	0.138346	0.383	0.145	1.08137e-22	epi_all	IRF9	-0.528	1.40129	UP
4.92948e-27	0.10811	0.271	0.083	1.08577e-22	epi_all	MPPE1	-0.354	1.70711	UP
5.04423e-27	0.118231	0.302	0.1	1.11104e-22	epi_all	LSM1	-0.402	1.59455	UP
5.05065e-27	0.140839	0.389	0.15	1.11246e-22	epi_all	SNHG19	-0.539	1.37481	UP
5.21789e-27	0.231121	0.678	0.324	1.14929e-22	epi_all	ACADVL	-1.002	1.06529	UP
5.36134e-27	0.102799	0.247	0.071	1.18089e-22	epi_all	STARD5	-0.318	1.79862	UP
5.50884e-27	0.116862	0.271	0.084	1.21338e-22	epi_all	PAK1	-0.355	1.68983	UP
5.51771e-27	0.141879	0.526	0.223	1.21533e-22	epi_all	SH3GLB1	-0.749	1.23802	UP
5.56105e-27	0.117584	0.287	0.092	1.22488e-22	epi_all	DOK4	-0.379	1.64134	UP
5.57234e-27	0.160487	0.595	0.263	1.22736e-22	epi_all	PSMB7	-0.858	1.17783	UP
5.61351e-27	0.0992344	0.271	0.082	1.23643e-22	epi_all	ANKS1A	-0.353	1.7246	UP
5.63082e-27	0.107932	0.239	0.067	1.24025e-22	epi_all	PREP	-0.306	1.83478	UP
5.7629e-27	0.111883	0.294	0.095	1.26934e-22	epi_all	ABCA5	-0.389	1.62982	UP
6.03794e-27	0.12275	0.254	0.076	1.32992e-22	epi_all	REPS1	-0.33	1.74076	UP
6.18612e-27	0.172487	0.55	0.242	1.36256e-22	epi_all	DAZAP1	-0.792	1.18442	UP
6.20009e-27	0.0890643	0.159	0.028	1.36563e-22	epi_all	LINC01133	-0.187	2.50553	UP
6.22108e-27	0.126722	0.422	0.166	1.37026e-22	epi_all	ANKRD13D	-0.588	1.34606	UP
6.3218e-27	0.126541	0.471	0.192	1.39244e-22	epi_all	RABL6	-0.663	1.29462	UP
6.40756e-27	0.13221	0.459	0.186	1.41133e-22	epi_all	CHMP4B	-0.645	1.30319	UP
6.70148e-27	0.0938884	0.306	0.101	1.47607e-22	epi_all	WDFY2	-0.407	1.59918	UP
6.7309e-27	0.142168	0.537	0.225	1.48255e-22	epi_all	LSM3	-0.762	1.255	UP
6.7852e-27	0.206675	0.652	0.299	1.49451e-22	epi_all	SAP18	-0.951	1.12473	UP
6.81575e-27	0.14367	0.48	0.199	1.50124e-22	epi_all	PSMF1	-0.679	1.27027	UP
6.90932e-27	0.181455	0.573	0.254	1.52185e-22	epi_all	BLCAP	-0.827	1.17371	UP
7.11805e-27	0.108421	0.338	0.119	1.56782e-22	epi_all	PRPSAP1	-0.457	1.50606	UP
7.14066e-27	0.112704	0.281	0.09	1.5728e-22	epi_all	MROH1	-0.371	1.64257	UP
7.18175e-27	0.133108	0.396	0.153	1.58185e-22	epi_all	PSMD3	-0.549	1.37197	UP
7.35493e-27	0.276489	0.725	0.368	1.62e-22	epi_all	COX7A2	-1.093	0.978275	UP
7.88248e-27	0.177811	0.502	0.217	1.7362e-22	epi_all	GLUD1	-0.719	1.20999	UP
7.88417e-27	0.0947628	0.207	0.051	1.73657e-22	epi_all	SLC25A43	-0.258	2.02106	UP
8.20075e-27	0.0932026	0.307	0.102	1.8063e-22	epi_all	SLC48A1	-0.409	1.58967	UP
8.3109e-27	0.191716	0.13	0.016	1.83056e-22	epi_all	SPRR2G	-0.146	3.02237	UP
8.40561e-27	0.144588	0.497	0.209	1.85142e-22	epi_all	IST1	-0.706	1.24974	UP
8.99238e-27	0.115495	0.364	0.134	1.98066e-22	epi_all	RAB8A	-0.498	1.44171	UP
9.00549e-27	0.101353	0.274	0.085	1.98355e-22	epi_all	DLST	-0.359	1.68864	UP
9.19009e-27	0.115537	0.345	0.123	2.02421e-22	epi_all	OLFML2A	-0.468	1.48794	UP
9.24942e-27	0.11779	0.207	0.051	2.03728e-22	epi_all	FBXO45	-0.258	2.02106	UP
9.83957e-27	0.094335	0.238	0.066	2.16726e-22	epi_all	CCDC137	-0.304	1.85042	UP
9.9094e-27	0.129935	0.4	0.156	2.18264e-22	epi_all	MRPS7	-0.556	1.35845	UP
1.0187e-26	0.1125	0.27	0.084	2.24379e-22	epi_all	OXCT1	-0.354	1.6845	UP
1.0281e-26	0.112111	0.158	0.028	2.26449e-22	epi_all	PARD6B	-0.186	2.49643	UP
1.05313e-26	0.117557	0.32	0.111	2.31963e-22	epi_all	MAU2	-0.431	1.52751	UP
1.06085e-26	0.130072	0.382	0.144	2.33662e-22	epi_all	AHSA1	-0.526	1.4075	UP
1.08867e-26	0.134716	0.455	0.185	2.3979e-22	epi_all	NDUFB5	-0.64	1.29834	UP
1.10985e-26	0.134815	0.452	0.183	2.44455e-22	epi_all	PPIC	-0.635	1.30448	UP
1.14402e-26	0.140675	0.4	0.157	2.51982e-22	epi_all	ALDH7A1	-0.557	1.34924	UP
1.2574e-26	0.113956	0.302	0.101	2.76954e-22	epi_all	PYCARD	-0.403	1.58019	UP
1.26546e-26	0.108627	0.221	0.058	2.7873e-22	epi_all	UNK	-0.279	1.92992	UP
1.26954e-26	0.1297	0.301	0.102	2.79629e-22	epi_all	PPP1R15B	-0.403	1.56119	UP
1.29478e-26	0.15854	0.558	0.241	2.85188e-22	epi_all	PPP2R5A	-0.799	1.21123	UP
1.32426e-26	0.114494	0.282	0.09	2.91681e-22	epi_all	BLMH	-0.372	1.6477	UP
1.32717e-26	0.183174	0.536	0.234	2.92323e-22	epi_all	SNRPF	-0.77	1.19572	UP
1.36133e-26	0.303911	0.912	0.561	2.99846e-22	epi_all	ATP6V0C	-1.473	0.701033	UP
1.42026e-26	0.116503	0.273	0.085	3.12826e-22	epi_all	AP1S1	-0.358	1.68337	UP
1.46974e-26	0.109919	0.292	0.095	3.23726e-22	epi_all	MTHFD1	-0.387	1.61997	UP
1.47112e-26	0.111805	0.226	0.061	3.24029e-22	epi_all	ABHD3	-0.287	1.88944	UP
1.48185e-26	0.0835094	0.125	0.014	3.26392e-22	epi_all	ZSWIM4	-0.139	3.15843	UP
1.52097e-26	0.0945056	0.289	0.094	3.35008e-22	epi_all	THAP4	-0.383	1.62034	UP
1.5248e-26	0.175368	0.548	0.241	3.35854e-22	epi_all	UBE2L3	-0.789	1.18514	UP
1.56582e-26	0.14022	0.412	0.166	3.44887e-22	epi_all	PSEN1	-0.578	1.31146	UP
1.62672e-26	0.152981	0.511	0.219	3.58301e-22	epi_all	TCP1	-0.73	1.22239	UP
1.65316e-26	0.130601	0.389	0.149	3.64125e-22	epi_all	IDH1	-0.538	1.38446	UP
1.66026e-26	0.120479	0.44	0.176	3.65688e-22	epi_all	MAP1LC3B	-0.616	1.32193	UP
1.66586e-26	0.0990204	0.152	0.025	3.66923e-22	epi_all	SLC9A7	-0.177	2.60407	UP
1.69516e-26	0.0947796	0.253	0.074	3.73376e-22	epi_all	CHFR	-0.327	1.77354	UP
1.71096e-26	0.11225	0.337	0.121	3.76856e-22	epi_all	PIGS	-0.458	1.47774	UP
1.72541e-26	0.108376	0.112	0.009	3.80039e-22	epi_all	C12orf56	-0.121	3.63743	UP
1.75387e-26	0.111063	0.324	0.113	3.86308e-22	epi_all	PREB	-0.437	1.51967	UP
1.832e-26	0.162029	0.52	0.223	4.03517e-22	epi_all	NCOA4	-0.743	1.22147	UP
1.84693e-26	0.124291	0.23	0.064	4.06804e-22	epi_all	MFSD2A	-0.294	1.84549	UP
1.89523e-26	0.0920975	0.207	0.051	4.17444e-22	epi_all	EFNA4	-0.258	2.02106	UP
1.98e-26	0.101014	0.212	0.054	4.36115e-22	epi_all	TMEM164	-0.266	1.97303	UP
2.15406e-26	0.247464	0.718	0.349	4.74453e-22	epi_all	COPS9	-1.067	1.04076	UP
2.21619e-26	0.0954275	0.235	0.065	4.88138e-22	epi_all	SLC31A1	-0.3	1.85415	UP
2.24843e-26	0.0964882	0.211	0.054	4.95239e-22	epi_all	WDR91	-0.265	1.96621	UP
2.30519e-26	0.168173	0.567	0.25	5.0774e-22	epi_all	PDAP1	-0.817	1.18142	UP
2.34052e-26	0.161052	0.522	0.225	5.15522e-22	epi_all	SF3B6	-0.747	1.21412	UP
2.45453e-26	0.10914	0.228	0.063	5.40636e-22	epi_all	CDCA4	-0.291	1.85561	UP
2.47948e-26	0.114723	0.366	0.137	5.4613e-22	epi_all	C1orf122	-0.503	1.41767	UP
2.54733e-26	0.108562	0.323	0.113	5.61074e-22	epi_all	EMG1	-0.436	1.51521	UP
2.54824e-26	0.119661	0.392	0.151	5.61274e-22	epi_all	EBNA1BP2	-0.543	1.37631	UP
2.58368e-26	0.173353	0.585	0.262	5.69081e-22	epi_all	UQCRC2	-0.847	1.15887	UP
2.60139e-26	0.10334	0.266	0.081	5.72982e-22	epi_all	SEH1L	-0.347	1.71543	UP
2.70402e-26	0.0955697	0.16	0.029	5.95588e-22	epi_all	RNF43	-0.189	2.46395	UP
2.75087e-26	0.124102	0.315	0.11	6.05907e-22	epi_all	IMP4	-0.425	1.51785	UP
2.7981e-26	0.0925487	0.189	0.043	6.16309e-22	epi_all	CBLC	-0.232	2.13598	UP
2.80434e-26	0.225135	0.725	0.35	6.17683e-22	epi_all	UBA1	-1.075	1.05063	UP
2.95183e-26	0.112341	0.323	0.113	6.50171e-22	epi_all	SAE1	-0.436	1.51521	UP
3.07937e-26	0.105132	0.216	0.057	6.78261e-22	epi_all	AKTIP	-0.273	1.922	UP
3.08959e-26	0.129419	0.446	0.182	6.80513e-22	epi_all	NECTIN2	-0.628	1.29311	UP
3.12096e-26	0.111076	0.308	0.106	6.87423e-22	epi_all	NRAS	-0.414	1.53887	UP
3.12162e-26	0.120277	0.383	0.146	6.87568e-22	epi_all	DUSP7	-0.529	1.39138	UP
3.18536e-26	0.110012	0.358	0.132	7.01608e-22	epi_all	MTLN	-0.49	1.43942	UP
3.21245e-26	0.0850724	0.193	0.044	7.07575e-22	epi_all	NUDT8	-0.237	2.13303	UP
3.44023e-26	0.0941911	0.24	0.068	7.57744e-22	epi_all	AL049840.5	-0.308	1.81943	UP
3.64756e-26	0.10299	0.296	0.099	8.03411e-22	epi_all	HIF1AN	-0.395	1.5801	UP
3.81779e-26	0.305465	0.877	0.498	8.40907e-22	epi_all	CSNK1A1	-1.375	0.816431	UP
3.8363e-26	0.133737	0.123	0.014	8.44983e-22	epi_all	AL355075.4	-0.137	3.13516	UP
3.87281e-26	0.106023	0.284	0.091	8.53025e-22	epi_all	ERLIN2	-0.375	1.64195	UP
3.89478e-26	0.111328	0.251	0.075	8.57864e-22	epi_all	RIOX2	-0.326	1.74272	UP
4.01055e-26	0.174305	0.597	0.268	8.83364e-22	epi_all	EIF3I	-0.865	1.1555	UP
4.01723e-26	0.105623	0.263	0.081	8.84834e-22	epi_all	HOOK1	-0.344	1.69907	UP
4.02214e-26	0.106435	0.215	0.056	8.85916e-22	epi_all	TMCO4	-0.271	1.94084	UP
4.10275e-26	0.116635	0.457	0.187	9.03672e-22	epi_all	AMOTL1	-0.644	1.28916	UP
4.11829e-26	0.111456	0.331	0.117	9.07095e-22	epi_all	DTX3L	-0.448	1.50032	UP
4.30242e-26	0.0943008	0.226	0.061	9.47652e-22	epi_all	RIN3	-0.287	1.88944	UP
4.60116e-26	0.128129	0.391	0.152	1.01345e-21	epi_all	TSN	-0.543	1.3631	UP
[truncated: 19,166 more rows]

## Sheet: Top_15_Up&Down
p_val	avg_log2FC	pct.1	pct.2	p_val_adj	cluster	gene	pct.diff	log.pct.diff	Regulation
4.7458e-123	0.901439	0.834	0.35	1.04531e-118	epi_all	SPINK7	-1.184	1.25269	UP
6.3752e-169	0.893002	0.753	0.148	1.4042e-164	epi_all	SLURP2	-0.901	2.34705	UP
5.51217e-153	0.887731	0.886	0.341	1.21411e-148	epi_all	KLK13	-1.227	1.37753	UP
8.6489e-158	0.880315	0.803	0.222	1.90501e-153	epi_all	KLK12	-1.025	1.85484	UP
6.068e-162	0.878858	0.9	0.34	1.33654e-157	epi_all	NCCRP1	-1.24	1.40439	UP
8.37272e-190	0.872714	0.957	0.484	1.84418e-185	epi_all	SBSN	-1.441	0.983512	UP
1.35557e-136	0.861839	0.757	0.208	2.98578e-132	epi_all	ALOX12	-0.965	1.86371	UP
1.89081e-107	0.850276	0.733	0.249	4.1647e-103	epi_all	CRISP3	-0.982	1.55767	UP
4.74537e-174	0.841766	0.963	0.491	1.04521e-169	epi_all	A2ML1	-1.454	0.971813	UP
4.27497e-116	0.835461	0.898	0.467	9.41605e-112	epi_all	LCN2	-1.365	0.943293	UP
9.64146e-160	0.831046	0.91	0.363	2.12363e-155	epi_all	MALL	-1.273	1.3259	UP
6.55617e-138	0.828584	0.771	0.235	1.44406e-133	epi_all	SLURP1	-1.006	1.71407	UP
2.96757e-144	0.826168	0.812	0.243	6.53636e-140	epi_all	SCEL	-1.055	1.74052	UP
1.45709e-151	0.823053	0.967	0.462	3.2094e-147	epi_all	IL1RN	-1.429	1.06562	UP
5.28602e-117	0.816865	0.715	0.212	1.1643e-112	epi_all	KRT78	-0.927	1.75388	UP
1.04188e-166	-0.897656	0.68	0.855	2.29485e-162	epi_all	VIM	-1.535	-0.33039	DOWN
9.86328e-88	-0.90206	0.243	0.578	2.17249e-83	epi_all	IGFBP6	-0.821	-1.25011	DOWN
5.28873e-120	-0.903123	0.475	0.755	1.16489e-115	epi_all	COL6A2	-1.23	-0.668549	DOWN
2.2572e-96	-0.955122	0.148	0.544	4.9717e-92	epi_all	MEG3	-0.692	-1.87801	DOWN
6.08906e-107	-0.975484	0.573	0.761	1.34118e-102	epi_all	IGKC	-1.334	-0.409361	DOWN
4.35059e-168	-0.99279	0.639	0.87	9.58261e-164	epi_all	PTGDS	-1.509	-0.445199	DOWN
1.53046e-216	-0.999242	0.732	0.94	3.371e-212	epi_all	IGFBP5	-1.672	-0.360817	DOWN
8.32475e-137	-1.01039	0.373	0.74	1.83361e-132	epi_all	AEBP1	-1.113	-0.98835	DOWN
6.07293e-148	-1.02049	0.578	0.842	1.33762e-143	epi_all	COL1A1	-1.42	-0.542751	DOWN
2.00352e-174	-1.02794	0.58	0.855	4.41296e-170	epi_all	FBLN1	-1.435	-0.559872	DOWN
6.05436e-107	-1.02863	0.268	0.644	1.33353e-102	epi_all	SFRP4	-0.912	-1.26483	DOWN
4.25901e-78	-1.03401	0.267	0.571	9.38089e-74	epi_all	IGHG1	-0.838	-1.09665	DOWN
2.08772e-216	-1.04758	0.716	0.939	4.59841e-212	epi_all	COL1A2	-1.655	-0.391166	DOWN
5.59657e-134	-1.06257	0.326	0.721	1.2327e-129	epi_all	MYL9	-1.047	-1.14513	DOWN
8.86274e-125	-1.07096	0.224	0.657	1.95211e-120	epi_all	CCDC80	-0.881	-1.55239	DOWN
Regulation	sig. genes
UP	7239
DOWN	1005
Total	8244
