# Supplementary material for: Spatial transcriptomics unveils estrogen-modulated immune responses and structural alterations in the ectocervical mucosa of depot medroxyprogesterone acetate users
Source: Sci Rep. 2025 Jan 6;15:1014. doi: 10.1038/s41598-024-83775-9 (PMC11704007; doi:10.1038/s41598-024-83775-9)
Supplement: Supplementary file 3 — Supplementary Material 3 [file 41598_2024_83775_MOESM3_ESM.xlsx]

## Sheet: Per subject and group
S2 Table. Summary statistics of predicted cell type composition of spots (deconvolution)
	P118	P105	P080	P031	P097	P108	P114	P107	Total mean	Control	DMPA	p.value	% of Submucosal spots	% of Epithelial spots
B cell	0.52	2.4	0.71	2.2	2.1	4.8	0.48	0.19	1.7	1.5	1.9	0.69	2	0.02
T cell	0.4	1.5	0.46	1.4	0.59	0.65	0.12	0.1	0.65	0.93	0.37	0.89	0.82	0.18
Keratinocyte	32.7	45	33.6	70.3	50.9	62.7	38.8	53.4	48.4	45.4	51.4	0.69	21.3	94.7
Fibroblast	58.3	38.5	62.3	22	27.7	25.2	56.2	43.5	41.7	45.3	38.1	0.69	64.5	4.5
Endothelial	5.2	7.4	1.6	2.1	10.7	2.4	3.5	1.9	4.4	4.1	4.6	0.49	6.8	0.28
Immune*	2.3	4.8	0.98	1.9	4.1	3.9	0.76	0.5	2.4	2.5	2.3	0.89	3.2	0.33
Lymphatics	0.53	0.43	0.33	0.08	3.9	0.34	0.19	0.37	0.77	0.34	1.2	0.34	1.3	6.7e-05
*Myeloid, Granulocyte, ILC, NK cells

## Sheet: Per cluster
	P118	P105	P080	P031	P097	P108	P114	P107	Total sum	Total mean	Control	DMPA	p.value
Cluster 8
B cell	7.2e-06	5.5e-04	1.2e-04	7.2e-05	0.33	0.2	0.01	1.3e-04	0.55	0.07	1.9e-04	0.14	0.06
T cell	6.1e-05	1.8e-03	1.6e-04	1.6e-05	7.8e-03	8.6e-05	7.4e-03	0	0.02	2.2e-03	5.1e-04	3.8e-03	0.49
Keratinocyte	3.6	4.3	4.4	4.3	18.2	2.5	3.5	1.1	41.8	5.2	4.2	6.3	0.69
Fibroblast	15	8.4	7.3	3.4	3	2.2	12.9	2.9	55	6.9	8.5	5.2	0.69
Endothelial	0.62	0.18	0.04	2.5e-04	0.6	3.9e-04	0.24	0.35	2	0.25	0.21	0.3	0.89
Immune*	0.11	0.06	0.07	6.5e-05	0.2	0.1	0.05	1.5e-04	0.59	0.07	0.06	0.09	1
Lymphatics	1.4e-05	0	0	0	0.02	0	1.4e-03	0	0.02	3.0e-03	3.6e-06	5.9e-03	0.2
Cluster 3
B cell	0.02	0.14	0.06	0.04	0.27	0.29	0.02	0.05	0.89	0.11	0.06	0.16	0.2
T cell	0.02	0.05	0	0.01	0.06	0.01	0	0.05	0.2	0.03	0.02	0.03	0.34
Keratinocyte	2.2	5.1	2.9	3.8	12.9	2.6	2.4	0.03	31.9	4	3.5	4.5	0.89
Fibroblast	16.8	5.7	12.5	3.7	4.3	3.5	11	3.5	61.1	7.6	9.7	5.6	0.49
Endothelial	0.49	0.39	0.06	0.06	1.6	0.05	0.46	1.1e-04	3.1	0.39	0.25	0.52	0.34
Immune*	0.45	0.41	0.22	0.17	0.87	0.18	0.06	0.15	2.5	0.31	0.31	0.32	0.34
Lymphatics	0.01	2.4e-03	2.9e-03	0	0.32	0.02	1.3e-04	2.6e-05	0.36	0.04	4.5e-03	0.09	0.69
Cluster 0
B cell	0.22	0.48	0.41	0.57	0.77	0.27	0.33	0.02	3.1	0.38	0.42	0.35	0.34
T cell	0.02	0.28	0.26	0.46	0.18	0.02	0.08	0	1.3	0.16	0.26	0.07	0.41
Keratinocyte	2.2	4.5	1.6	7.6	3.9	1.4	3.2	0.1	24.5	3.1	4	2.1	0.69
Fibroblast	14.5	3.5	16.6	3.9	6.3	0.87	12.1	1.9	59.6	7.5	9.6	5.3	1
Endothelial	0.31	0.63	0.32	0.4	2.5	0.09	0.66	0.07	5	0.62	0.41	0.83	0.69
Immune*	0.83	1.2	0.48	0.6	1.5	0.27	0.47	0.03	5.4	0.68	0.79	0.57	0.77
Lymphatics	0.17	1.1e-03	0.14	0.01	0.67	0.05	0.07	0	1.1	0.14	0.08	0.2	0.11
*Myeloid, Granulocyte, ILC, NK cells
