# Supplementary material for: Spatial transcriptomics unveils estrogen-modulated immune responses and structural alterations in the ectocervical mucosa of depot medroxyprogesterone acetate users
Source: Sci Rep. 2025 Jan 6;15:1014. doi: 10.1038/s41598-024-83775-9 (PMC11704007; doi:10.1038/s41598-024-83775-9)
Supplement: Supplementary file 4 — Supplementary Material 4 [file 41598_2024_83775_MOESM4_ESM.xlsx]

## Sheet: Epithelium GOslim
S5 Table. Gene set enrichment analysis by GO (gene ontology) for each cluster in the DMPA group as compared to controls
SlimID	Count	Percent	Term	go_ids	go_terms
GO:0000003	0	0	reproduction
GO:0002376	69	20.9726	immune system process	GO:0001788, GO:0001909, GO:0001910, GO:0001913, GO:0002250, GO:0002252, GO:0002253, GO:0002437, GO:0002443, GO:0002445, GO:0002449, GO:0002455, GO:0002456, GO:0002460, GO:0002478, GO:0002501, GO:0002503, GO:0002504, GO:0002682, GO:0002683, GO:0002684, GO:0002697, GO:0002698, GO:0002704, GO:0002706, GO:0002764, GO:0002768, GO:0002920, GO:0006956, GO:0006958, GO:0006959, GO:0019724, GO:0019730, GO:…	antibody-dependent cellular cytotoxicity, leukocyte mediated cytotoxicity, regulation of leukocyte mediated cytotoxicity, T cell mediated cytotoxicity, adaptive immune response, immune effector process, activation of immune response, inflammatory response to antigenic stimulus, leukocyte mediated immunity, type II hypersensitivity, lymphocyte mediated immunity, humoral immune response mediated by…
GO:0005975	0	0	carbohydrate metabolic process
GO:0006259	0	0	DNA metabolic process
GO:0006629	4	1.21581	lipid metabolic process	GO:0034440, GO:0042759, GO:0046889, GO:0051121	lipid oxidation, long-chain fatty acid biosynthetic process, positive regulation of lipid biosynthetic process, hepoxilin metabolic process
GO:0007049	1	0.303951	cell cycle	GO:1900087	positive regulation of G1/S transition of mitotic cell cycle
GO:0007610	0	0	behavior
GO:0008283	7	2.12766	cell population proliferation	GO:0008285, GO:0050673, GO:0050678, GO:0050679, GO:0050680, GO:0070661, GO:0070663	negative regulation of cell population proliferation, epithelial cell proliferation, regulation of epithelial cell proliferation, positive regulation of epithelial cell proliferation, negative regulation of epithelial cell proliferation, leukocyte proliferation, regulation of leukocyte proliferation
GO:0009056	19	5.77508	catabolic process	GO:0000423, GO:0009057, GO:0009063, GO:0009172, GO:0009894, GO:0009896, GO:0010498, GO:0016054, GO:0016236, GO:0030163, GO:0042176, GO:0042454, GO:0044248, GO:0044282, GO:0045732, GO:0046130, GO:0046164, GO:0051603, GO:1901565	mitophagy, macromolecule catabolic process, cellular amino acid catabolic process, purine deoxyribonucleoside monophosphate catabolic process, regulation of catabolic process, positive regulation of catabolic process, proteasomal protein catabolic process, organic acid catabolic process, macroautophagy, protein catabolic process, regulation of protein catabolic process, ribonucleoside catabolic p…
GO:0012501	5	1.51976	programmed cell death	GO:0006915, GO:0043067, GO:0043069, GO:0071887, GO:0097190	apoptotic process, regulation of programmed cell death, negative regulation of programmed cell death, leukocyte apoptotic process, apoptotic signaling pathway
GO:0016043	23	6.99088	cellular component organization	GO:0000423, GO:0002501, GO:0002503, GO:0006626, GO:0007005, GO:0010256, GO:0010257, GO:0016050, GO:0030032, GO:0031032, GO:0032989, GO:0043149, GO:0045109, GO:0048041, GO:0061024, GO:0061572, GO:0065003, GO:0070071, GO:0070925, GO:0097581, GO:1901201, GO:1902745, GO:1903055	mitophagy, peptide antigen assembly with MHC protein complex, peptide antigen assembly with MHC class II protein complex, protein targeting to mitochondrion, mitochondrion organization, endomembrane system organization, NADH dehydrogenase complex assembly, vesicle organization, lamellipodium assembly, actomyosin structure organization, cellular component morphogenesis, stress fiber assembly, inte…
GO:0016070	15	4.55927	RNA metabolic process	GO:0000375, GO:0006396, GO:0006397, GO:0008380, GO:0009451, GO:0016071, GO:0016072, GO:0034470, GO:0034660, GO:0043484, GO:0045944, GO:0048024, GO:0050684, GO:0051254, GO:1903311	RNA splicing, via transesterification reactions, RNA processing, mRNA processing, RNA splicing, RNA modification, mRNA metabolic process, rRNA metabolic process, ncRNA processing, ncRNA metabolic process, regulation of RNA splicing, positive regulation of transcription by RNA polymerase II, regulation of mRNA splicing, via spliceosome, regulation of mRNA processing, positive regulation of RNA met…
GO:0019538	15	4.55927	protein metabolic process	GO:0002181, GO:0006508, GO:0006513, GO:0010466, GO:0010498, GO:0030162, GO:0030163, GO:0032446, GO:0042176, GO:0043687, GO:0045732, GO:0051247, GO:0051248, GO:0051603, GO:0051604	cytoplasmic translation, proteolysis, protein monoubiquitination, negative regulation of peptidase activity, proteasomal protein catabolic process, regulation of proteolysis, protein catabolic process, protein modification by small protein conjugation, regulation of protein catabolic process, post-translational protein modification, positive regulation of protein catabolic process, positive regul…
GO:0023052	18	5.47112	signaling	GO:0002764, GO:0002768, GO:0007249, GO:0010469, GO:0019221, GO:0023056, GO:0023057, GO:0035773, GO:0038171, GO:0050851, GO:0050852, GO:0050853, GO:0051969, GO:0061178, GO:0097190, GO:1902531, GO:1902533, GO:2000660	immune response-regulating signaling pathway, immune response-regulating cell surface receptor signaling pathway, I-kappaB kinase/NF-kappaB signaling, regulation of signaling receptor activity, cytokine-mediated signaling pathway, positive regulation of signaling, negative regulation of signaling, insulin secretion involved in cellular response to glucose stimulus, cannabinoid signaling pathway, …
GO:0030154	10	3.03951	cell differentiation	GO:0009913, GO:0030099, GO:0030216, GO:0030855, GO:0031424, GO:0043382, GO:0045595, GO:0045597, GO:0045637, GO:0051145	epidermal cell differentiation, myeloid cell differentiation, keratinocyte differentiation, epithelial cell differentiation, keratinization, positive regulation of memory T cell differentiation, regulation of cell differentiation, positive regulation of cell differentiation, regulation of myeloid cell differentiation, smooth muscle cell differentiation
GO:0032502	19	5.77508	developmental process	GO:0008544, GO:0009913, GO:0030097, GO:0030099, GO:0030216, GO:0030855, GO:0031424, GO:0031641, GO:0032989, GO:0043382, GO:0043588, GO:0045595, GO:0045597, GO:0045637, GO:0051093, GO:0051145, GO:0060414, GO:0060429, GO:0070168	epidermis development, epidermal cell differentiation, hemopoiesis, myeloid cell differentiation, keratinocyte differentiation, epithelial cell differentiation, keratinization, regulation of myelination, cellular component morphogenesis, positive regulation of memory T cell differentiation, skin development, regulation of cell differentiation, positive regulation of cell differentiation, regulati…
GO:0042592	6	1.82371	homeostatic process	GO:0001894, GO:0001895, GO:0035773, GO:0048871, GO:0061178	tissue homeostasis, retina homeostasis, insulin secretion involved in cellular response to glucose stimulus, multicellular organismal homeostasis, regulation of insulin secretion involved in cellular response to glucose stimulus
GO:0050877	1	0.303951	nervous system process	GO:0051969	regulation of transmission of nerve impulse
GO:0050896	74	22.4924	response to stimulus	GO:0001788, GO:0001913, GO:0002250, GO:0002253, GO:0002347, GO:0002437, GO:0002445, GO:0002455, GO:0002456, GO:0002460, GO:0002764, GO:0002768, GO:0002831, GO:0002920, GO:0006952, GO:0006954, GO:0006956, GO:0006958, GO:0006959, GO:0007249, GO:0009611, GO:0009615, GO:0009617, GO:0009636, GO:0009719, GO:0010273, GO:0010469, GO:0019221, GO:0019724, GO:0019730, GO:0019731, GO:0030449, GO:0031347, GO:…	antibody-dependent cellular cytotoxicity, T cell mediated cytotoxicity, adaptive immune response, activation of immune response, response to tumor cell, inflammatory response to antigenic stimulus, type II hypersensitivity, humoral immune response mediated by circulating immunoglobulin, T cell mediated immunity, adaptive immune response based on somatic recombination of immune receptors built fro…
GO:0051234	40	12.1581	establishment of localization	GO:0006405, GO:0006605, GO:0006626, GO:0006839, GO:0006886, GO:0006897, GO:0006898, GO:0015931, GO:0016192, GO:0016197, GO:0031623, GO:0032386, GO:0032388, GO:0033157, GO:0035773, GO:0043001, GO:0045184, GO:0046903, GO:0046907, GO:0048193, GO:0051028, GO:0051049, GO:0051050, GO:0051051, GO:0051168, GO:0051169, GO:0051236, GO:0061178, GO:0065002, GO:0070201, GO:0071985, GO:0072594, GO:0072599, GO:…	RNA export from nucleus, protein targeting, protein targeting to mitochondrion, mitochondrial transport, intracellular protein transport, endocytosis, receptor-mediated endocytosis, nucleobase-containing compound transport, vesicle-mediated transport, endosomal transport, receptor internalization, regulation of intracellular transport, positive regulation of intracellular transport, regulation of…
GO:1901135	3	0.911854	carbohydrate derivative metabolic process	GO:0009119, GO:0042454, GO:0046130	ribonucleoside metabolic process, ribonucleoside catabolic process, purine ribonucleoside catabolic process

## Sheet: Submucosa GOslim
SlimID	Count	Percent	Term	go_ids	go_terms
GO:0000003	8	1.0101	reproduction	GO:0001890, GO:0003006, GO:0007548, GO:0032504, GO:0035112, GO:0046545, GO:0060745, GO:1905936	placenta development, developmental process involved in reproduction, sex differentiation, multicellular organism reproduction, genitalia morphogenesis, development of primary female sexual characteristics, mammary gland branching involved in pregnancy, regulation of germ cell proliferation
GO:0002376	62	7.82828	immune system process	GO:0001788, GO:0001867, GO:0001909, GO:0002218, GO:0002250, GO:0002252, GO:0002253, GO:0002262, GO:0002418, GO:0002424, GO:0002443, GO:0002449, GO:0002455, GO:0002460, GO:0002478, GO:0002483, GO:0002521, GO:0002638, GO:0002682, GO:0002683, GO:0002684, GO:0002686, GO:0002698, GO:0002704, GO:0002716, GO:0002764, GO:0002768, GO:0002840, GO:0006956, GO:0006958, GO:0006959, GO:0019724, GO:0019730, GO:…	antibody-dependent cellular cytotoxicity, complement activation, lectin pathway, leukocyte mediated cytotoxicity, activation of innate immune response, adaptive immune response, immune effector process, activation of immune response, myeloid cell homeostasis, immune response to tumor cell, T cell mediated immune response to tumor cell, leukocyte mediated immunity, lymphocyte mediated immunity, hu…
GO:0005975	4	0.505051	carbohydrate metabolic process	GO:0006109, GO:0006110, GO:0019321, GO:0043470	regulation of carbohydrate metabolic process, regulation of glycolytic process, pentose metabolic process, regulation of carbohydrate catabolic process
GO:0006259	6	0.757576	DNA metabolic process	GO:0006278, GO:0006306, GO:0010833, GO:0048293, GO:0051052	RNA-dependent DNA biosynthetic process, DNA methylation, telomere maintenance via telomere lengthening, regulation of isotype switching to IgE isotypes, regulation of DNA metabolic process
GO:0006629	7	0.883838	lipid metabolic process	GO:0006707, GO:0008210, GO:0016042, GO:0031943, GO:0031946, GO:0090030	cholesterol catabolic process, estrogen metabolic process, lipid catabolic process, regulation of glucocorticoid metabolic process, regulation of glucocorticoid biosynthetic process, regulation of steroid hormone biosynthetic process
GO:0007049	6	0.757576	cell cycle	GO:0000278, GO:0010564, GO:0022402, GO:0051726, GO:1903047	mitotic cell cycle, regulation of cell cycle process, cell cycle process, regulation of cell cycle, mitotic cell cycle process
GO:0007610	0	0	behavior
GO:0008283	17	2.14646	cell population proliferation	GO:0001935, GO:0001938, GO:0008284, GO:0008285, GO:0033002, GO:0033599, GO:0042104, GO:0048144, GO:0048147, GO:0048659, GO:0050673, GO:0050678, GO:0050679, GO:0072089, GO:0072091, GO:1905936, GO:2000648	endothelial cell proliferation, positive regulation of endothelial cell proliferation, positive regulation of cell population proliferation, negative regulation of cell population proliferation, muscle cell proliferation, regulation of mammary gland epithelial cell proliferation, positive regulation of activated T cell proliferation, fibroblast proliferation, negative regulation of fibroblast pro…
GO:0009056	34	4.29293	catabolic process	GO:0006110, GO:0006401, GO:0006402, GO:0006707, GO:0009057, GO:0009894, GO:0009895, GO:0009896, GO:0010498, GO:0016042, GO:0016236, GO:0030163, GO:0030574, GO:0031329, GO:0031331, GO:0032434, GO:0032435, GO:0042176, GO:0042177, GO:0043470, GO:0043489, GO:0044248, GO:0044282, GO:0045732, GO:0051603, GO:0061013, GO:0061136, GO:1901565, GO:1901799, GO:1902369, GO:1903050, GO:1903051, GO:2000058, GO:…	regulation of glycolytic process, RNA catabolic process, mRNA catabolic process, cholesterol catabolic process, macromolecule catabolic process, regulation of catabolic process, negative regulation of catabolic process, positive regulation of catabolic process, proteasomal protein catabolic process, lipid catabolic process, macroautophagy, protein catabolic process, collagen catabolic process, re…
GO:0012501	19	2.39899	programmed cell death	GO:0001836, GO:0006915, GO:0036462, GO:0043067, GO:0043068, GO:0043069, GO:0070059, GO:0070229, GO:0097190, GO:0097191, GO:0097193, GO:0097283, GO:0140639, GO:1902253, GO:1904019, GO:2001233, GO:2001234, GO:2001242, GO:2001243	release of cytochrome c from mitochondria, apoptotic process, TRAIL-activated apoptotic signaling pathway, regulation of programmed cell death, positive regulation of programmed cell death, negative regulation of programmed cell death, intrinsic apoptotic signaling pathway in response to endoplasmic reticulum stress, negative regulation of lymphocyte apoptotic process, apoptotic signaling pathway…
GO:0016043	78	9.84848	cellular component organization	GO:0001558, GO:0001732, GO:0001765, GO:0001836, GO:0006338, GO:0007005, GO:0007009, GO:0007010, GO:0007015, GO:0007029, GO:0007033, GO:0008154, GO:0008361, GO:0010256, GO:0010593, GO:0010635, GO:0010637, GO:0010638, GO:0010716, GO:0010833, GO:0022411, GO:0022617, GO:0030042, GO:0030199, GO:0030832, GO:0030835, GO:0030837, GO:0030952, GO:0031032, GO:0031333, GO:0031334, GO:0032231, GO:0032233, GO:…	regulation of cell growth, formation of cytoplasmic translation initiation complex, membrane raft assembly, release of cytochrome c from mitochondria, chromatin remodeling, mitochondrion organization, plasma membrane organization, cytoskeleton organization, actin filament organization, endoplasmic reticulum organization, vacuole organization, actin polymerization or depolymerization, regulation o…
GO:0016070	31	3.91414	RNA metabolic process	GO:0000122, GO:0000375, GO:0000380, GO:0000470, GO:0006396, GO:0006397, GO:0006401, GO:0006402, GO:0008380, GO:0016071, GO:0016072, GO:0016479, GO:0034470, GO:0034660, GO:0036261, GO:0043433, GO:0043489, GO:0043618, GO:0043620, GO:0045944, GO:0048024, GO:0050684, GO:0051090, GO:0051254, GO:0061013, GO:1902369, GO:1902679, GO:1902895, GO:1903311, GO:1903312, GO:2000630	negative regulation of transcription by RNA polymerase II, RNA splicing, via transesterification reactions, alternative mRNA splicing, via spliceosome, maturation of LSU-rRNA, RNA processing, mRNA processing, RNA catabolic process, mRNA catabolic process, RNA splicing, mRNA metabolic process, rRNA metabolic process, negative regulation of transcription by RNA polymerase I, ncRNA processing, ncRNA…
GO:0019538	59	7.44949	protein metabolic process	GO:0000209, GO:0001732, GO:0002181, GO:0002183, GO:0006413, GO:0006446, GO:0006468, GO:0006470, GO:0006473, GO:0006508, GO:0010498, GO:0010952, GO:0030162, GO:0030163, GO:0031056, GO:0031396, GO:0031399, GO:0031400, GO:0031401, GO:0032434, GO:0032435, GO:0032446, GO:0032543, GO:0033619, GO:0035065, GO:0035066, GO:0035304, GO:0035520, GO:0038083, GO:0042176, GO:0042177, GO:0043543, GO:0043687, GO:…	protein polyubiquitination, formation of cytoplasmic translation initiation complex, cytoplasmic translation, cytoplasmic translational initiation, translational initiation, regulation of translational initiation, protein phosphorylation, protein dephosphorylation, protein acetylation, proteolysis, proteasomal protein catabolic process, positive regulation of peptidase activity, regulation of pro…
GO:0023052	54	6.81818	signaling	GO:0000165, GO:0001836, GO:0002764, GO:0002768, GO:0007167, GO:0007169, GO:0007178, GO:0007179, GO:0007267, GO:0009755, GO:0019221, GO:0023041, GO:0023056, GO:0023057, GO:0030111, GO:0030178, GO:0030510, GO:0030512, GO:0030522, GO:0031098, GO:0034141, GO:0036462, GO:0038127, GO:0043567, GO:0043568, GO:0045743, GO:0048009, GO:0050851, GO:0050853, GO:0051897, GO:0060070, GO:0060395, GO:0060828, GO:…	MAPK cascade, release of cytochrome c from mitochondria, immune response-regulating signaling pathway, immune response-regulating cell surface receptor signaling pathway, enzyme linked receptor protein signaling pathway, transmembrane receptor protein tyrosine kinase signaling pathway, transmembrane receptor protein serine/threonine kinase signaling pathway, transforming growth factor beta recept…
GO:0030154	49	6.18687	cell differentiation	GO:0001570, GO:0001649, GO:0001837, GO:0001885, GO:0002062, GO:0002064, GO:0002065, GO:0002521, GO:0009913, GO:0010001, GO:0010720, GO:0022008, GO:0030099, GO:0030216, GO:0030855, GO:0031424, GO:0034446, GO:0035987, GO:0042063, GO:0042551, GO:0043382, GO:0045165, GO:0045444, GO:0045445, GO:0045591, GO:0045595, GO:0045596, GO:0045597, GO:0045598, GO:0045599, GO:0045666, GO:0045667, GO:0045687, GO:…	vasculogenesis, osteoblast differentiation, epithelial to mesenchymal transition, endothelial cell development, chondrocyte differentiation, epithelial cell development, columnar/cuboidal epithelial cell differentiation, leukocyte differentiation, epidermal cell differentiation, glial cell differentiation, positive regulation of cell development, neurogenesis, myeloid cell differentiation, kerati…
GO:0032502	120	15.1515	developmental process	GO:0000902, GO:0001501, GO:0001570, GO:0001649, GO:0001701, GO:0001706, GO:0001837, GO:0001885, GO:0001890, GO:0001944, GO:0002062, GO:0002064, GO:0002065, GO:0002521, GO:0003006, GO:0003007, GO:0003151, GO:0003158, GO:0003170, GO:0007417, GO:0007507, GO:0007517, GO:0007548, GO:0008544, GO:0009790, GO:0009887, GO:0009913, GO:0010001, GO:0010635, GO:0010637, GO:0010720, GO:0021762, GO:0022008, GO:…	cell morphogenesis, skeletal system development, vasculogenesis, osteoblast differentiation, in utero embryonic development, endoderm formation, epithelial to mesenchymal transition, endothelial cell development, placenta development, vasculature development, chondrocyte differentiation, epithelial cell development, columnar/cuboidal epithelial cell differentiation, leukocyte differentiation, dev…
GO:0042592	14	1.76768	homeostatic process	GO:0001894, GO:0001895, GO:0002262, GO:0003097, GO:0019725, GO:0033212, GO:0034101, GO:0035633, GO:0045453, GO:0048871, GO:0048878, GO:0070295, GO:0097577	tissue homeostasis, retina homeostasis, myeloid cell homeostasis, renal water transport, cellular homeostasis, iron import into cell, erythrocyte homeostasis, maintenance of blood-brain barrier, bone resorption, multicellular organismal homeostasis, chemical homeostasis, renal water absorption, sequestering of iron ion
GO:0050877	0	0	nervous system process
GO:0050896	164	20.7071	response to stimulus	GO:0000165, GO:0001788, GO:0001836, GO:0001867, GO:0002218, GO:0002250, GO:0002253, GO:0002347, GO:0002418, GO:0002424, GO:0002455, GO:0002460, GO:0002716, GO:0002764, GO:0002768, GO:0002831, GO:0002833, GO:0002834, GO:0002835, GO:0002840, GO:0006952, GO:0006954, GO:0006956, GO:0006958, GO:0006959, GO:0006974, GO:0006979, GO:0007167, GO:0007169, GO:0007178, GO:0007179, GO:0009266, GO:0009611, GO:…	MAPK cascade, antibody-dependent cellular cytotoxicity, release of cytochrome c from mitochondria, complement activation, lectin pathway, activation of innate immune response, adaptive immune response, activation of immune response, response to tumor cell, immune response to tumor cell, T cell mediated immune response to tumor cell, humoral immune response mediated by circulating immunoglobulin, …
GO:0051234	53	6.69192	establishment of localization	GO:0003097, GO:0006605, GO:0006612, GO:0006613, GO:0006886, GO:0006897, GO:0007097, GO:0008088, GO:0010970, GO:0015793, GO:0015918, GO:0015986, GO:0016192, GO:0016482, GO:0030705, GO:0032239, GO:0032386, GO:0032388, GO:0032410, GO:0032413, GO:0033157, GO:0033212, GO:0034764, GO:0034766, GO:0042147, GO:0043266, GO:0043268, GO:0043271, GO:0045184, GO:0046831, GO:0046907, GO:0048548, GO:0051049, GO:…	renal water transport, protein targeting, protein targeting to membrane, cotranslational protein targeting to membrane, intracellular protein transport, endocytosis, nuclear migration, axo-dendritic transport, transport along microtubule, glycerol transport, sterol transport, ATP synthesis coupled proton transport, vesicle-mediated transport, cytosolic transport, cytoskeleton-dependent intracellu…
GO:1901135	7	0.883838	carbohydrate derivative metabolic process	GO:0006110, GO:0006754, GO:0015986, GO:0046390, GO:0051156, GO:1901137	regulation of glycolytic process, ATP biosynthetic process, ATP synthesis coupled proton transport, ribose phosphate biosynthetic process, glucose 6-phosphate metabolic process, carbohydrate derivative biosynthetic process

## Sheet: Superficial
id	pathway	pval	padj	log2err	ES	NES	size	leadingEdge	rank_at_max	leading_edge	core_enrichment
GO:0002250	GOBP_ADAPTIVE_IMMUNE_RESPONSE	3.78572e-10	2.30926e-06	0.814036	0.473373	1.9163	339	IGKC, IGHA1, JCHAIN, HLA-DRB1, IGHG1, CEACAM1, IGLC2, JUNB, IGHA2, CD55, HLA-DRA, CD74, HLA-C, RNF19B, CTSS, HLA-DQB1, HLA-DPA1, DENND1B, IRF1, NECTIN2, HLA-DPB1, CD81, IGLC3, IGLC1, TRBC1, C1RL, C1QBP, CD46, MLH1, SIPA1, TFRC, NOTCH1, IGHG4, SERPING1, MYD88, RORA, HLA-B, B2M, DUSP10, C1QB, SHLD2, CD3D, IL7R, TFEB, RAP1GAP, JAK2, JAK1, TAP1, HMGB1, HLA-DQA1, HLA-A, RC3H2, CTSH, C1R, AKIRIN2, IL1R…	2093	tags=22%, list=15%, signal=20%	IGKC,IGHA1,JCHAIN,HLA-DRB1,IGHG1,CEACAM1,IGLC2,JUNB,IGHA2,CD55,HLA-DRA,CD74,HLA-C,RNF19B,CTSS,HLA-DQB1,HLA-DPA1,DENND1B,IRF1,NECTIN2,HLA-DPB1,CD81,IGLC3,IGLC1,TRBC1,C1RL,C1QBP,CD46,MLH1,SIPA1,TFRC,NOTCH1,IGHG4,SERPING1,MYD88,RORA,HLA-B,B2M,DUSP10,C1QB,SHLD2,CD3D,IL7R,TFEB,RAP1GAP,JAK2,JAK1,TAP1,HMGB1,HLA-DQA1,HLA-A,RC3H2,CTSH,C1R,AKIRIN2,IL1R1,SIRT1,IL4R,TNFRSF1B,TYK2,PRDM1,ICAM1,FCER1G,HLA-F,CD3…
GO:0019724	GOBP_B_CELL_MEDIATED_IMMUNITY	6.05548e-10	2.30926e-06	0.801216	0.638309	2.21476	99	IGKC, IGHA1, IGHG1, IGLC2, IGHA2, CD55, CD74, NECTIN2, CD81, IGLC3, IGLC1, C1RL, C1QBP, CD46, MLH1, TFRC, IGHG4, SERPING1, MYD88, C1QB, SHLD2	977	tags=21%, list=7%, signal=20%	IGKC,IGHA1,IGHG1,IGLC2,IGHA2,CD55,CD74,NECTIN2,CD81,IGLC3,IGLC1,C1RL,C1QBP,CD46,MLH1,TFRC,IGHG4,SERPING1,MYD88,C1QB,SHLD2
GO:0002449	GOBP_LYMPHOCYTE_MEDIATED_IMMUNITY	1.3201e-09	3.35612e-06	0.788187	0.516788	1.99187	215	IGKC, IGHA1, SERPINB4, HLA-DRB1, IGHG1, CEACAM1, IGLC2, IGHA2, CD55, HLA-DRA, CD74, HLA-C, RNF19B, DENND1B, NECTIN2, CD81, IGLC3, IGLC1, C1RL, C1QBP, CD46, MLH1, TFRC, STAT5B, IGHG4, SERPING1, SERPINB9, MYD88, HLA-B, B2M, RASGRP1, C1QB, SHLD2, IL7R, ARL8B, HMGB1, HLA-A, CTSH, C1R, LGALS9, IL1R1, IL4R, TNFRSF1B, ICAM1, FCER1G, HLA-F, RAET1G, THOC1, PRKCD, C3	1879	tags=23%, list=13%, signal=20%	IGKC,IGHA1,SERPINB4,HLA-DRB1,IGHG1,CEACAM1,IGLC2,IGHA2,CD55,HLA-DRA,CD74,HLA-C,RNF19B,DENND1B,NECTIN2,CD81,IGLC3,IGLC1,C1RL,C1QBP,CD46,MLH1,TFRC,STAT5B,IGHG4,SERPING1,SERPINB9,MYD88,HLA-B,B2M,RASGRP1,C1QB,SHLD2,IL7R,ARL8B,HMGB1,HLA-A,CTSH,C1R,LGALS9,IL1R1,IL4R,TNFRSF1B,ICAM1,FCER1G,HLA-F,RAET1G,THOC1,PRKCD,C3
GO:0002460	GOBP_ADAPTIVE_IMMUNE_RESPONSE_BASED_ON_SOMATIC_RECOMBINATION_OF_IMMUNE_RECEPTORS_BUILT_FROM_IMMUNOGLOBULIN_SUPERFAMILY_DOMAINS	1.03131e-08	1.8151e-05	0.74774	0.497706	1.93964	232	IGKC, IGHA1, HLA-DRB1, IGHG1, CEACAM1, IGLC2, JUNB, IGHA2, CD55, HLA-DRA, CD74, HLA-C, DENND1B, NECTIN2, CD81, IGLC3, IGLC1, C1RL, C1QBP, CD46, MLH1, TFRC, NOTCH1, IGHG4, SERPING1, MYD88, RORA, HLA-B, B2M, C1QB, SHLD2, IL7R, JAK2, JAK1, HMGB1, HLA-A, RC3H2, CTSH, C1R, IL1R1, IL4R, TNFRSF1B, TYK2, ICAM1, FCER1G, HLA-F, ANXA1, RAET1G, THOC1, PRKCD, C3	1879	tags=22%, list=13%, signal=19%	IGKC,IGHA1,HLA-DRB1,IGHG1,CEACAM1,IGLC2,JUNB,IGHA2,CD55,HLA-DRA,CD74,HLA-C,DENND1B,NECTIN2,CD81,IGLC3,IGLC1,C1RL,C1QBP,CD46,MLH1,TFRC,NOTCH1,IGHG4,SERPING1,MYD88,RORA,HLA-B,B2M,C1QB,SHLD2,IL7R,JAK2,JAK1,HMGB1,HLA-A,RC3H2,CTSH,C1R,IL1R1,IL4R,TNFRSF1B,TYK2,ICAM1,FCER1G,HLA-F,ANXA1,RAET1G,THOC1,PRKCD,C3
GO:0044419	GOBP_BIOLOGICAL_PROCESS_INVOLVED_IN_INTERSPECIES_INTERACTION_BETWEEN_ORGANISMS	1.18992e-08	1.8151e-05	0.74774	0.344242	1.5049	1214	IGHA1, SERPINB4, JCHAIN, APOBEC3A, KLK7, HLA-DRB1, LAMTOR5, IGHG1, CEACAM1, DEFB1, LITAF, IGHA2, STAT1, CD55, CXCL1, DIO2, CD74, SOD2, PLAC8, HLA-C, NR1D1, RNF19B, CFD, ZFP36, CTSS, HIF1A, ZYX, GBP2, TMEM45B, TMPRSS4, UBE2L6, HSPA1A, IER3, CSNK2A1, EREG, CXCL6, ADAM15, FAU, STOM, VAMP8, GRN, HLA-DPA1, APOL1, IRF1, UBE2K, NECTIN2, HDAC2, BST2, CHMP2A, EFNB2, PRDX3, NCBP3, GSN, DDX21, SAMHD1, GTF2F…	2053	tags=21%, list=14%, signal=20%	IGHA1,SERPINB4,JCHAIN,APOBEC3A,KLK7,HLA-DRB1,LAMTOR5,IGHG1,CEACAM1,DEFB1,LITAF,IGHA2,STAT1,CD55,CXCL1,DIO2,CD74,SOD2,PLAC8,HLA-C,NR1D1,RNF19B,CFD,ZFP36,CTSS,HIF1A,ZYX,GBP2,TMEM45B,TMPRSS4,UBE2L6,HSPA1A,IER3,CSNK2A1,EREG,CXCL6,ADAM15,FAU,STOM,VAMP8,GRN,HLA-DPA1,APOL1,IRF1,UBE2K,NECTIN2,HDAC2,BST2,CHMP2A,EFNB2,PRDX3,NCBP3,GSN,DDX21,SAMHD1,GTF2F1,KPNA3,SELENOK,IFNGR2,CHMP3,CD81,SMAD3,KLK5,ITGB8,ADM,…
GO:0002443	GOBP_LEUKOCYTE_MEDIATED_IMMUNITY	3.79295e-08	4.82147e-05	0.719513	0.460596	1.8288	291	IGKC, IGHA1, SERPINB4, HLA-DRB1, IGHG1, CEACAM1, IGLC2, IGHA2, CD55, HLA-DRA, CD74, HLA-C, RNF19B, CXCL6, VAMP8, DENND1B, NECTIN2, BST2, PTGDS, DDX21, CD81, IGLC3, IGLC1, KMT2E, ANXA3, C1RL, C1QBP, CD46, MLH1, TFRC, WDR1, STAT5B, IGHG4, SERPING1, SERPINB9, MYD88, HLA-B, B2M, RASGRP1, C1QB, NDST2, SHLD2, IL7R, ARL8B, HMGB1, TUSC2, SNAP23, HLA-A, CTSH, C1R, LGALS9, IL1R1, IL4R, TNFRSF1B, ICAM1, FCE…	1909	tags=22%, list=13%, signal=19%	IGKC,IGHA1,SERPINB4,HLA-DRB1,IGHG1,CEACAM1,IGLC2,IGHA2,CD55,HLA-DRA,CD74,HLA-C,RNF19B,CXCL6,VAMP8,DENND1B,NECTIN2,BST2,PTGDS,DDX21,CD81,IGLC3,IGLC1,KMT2E,ANXA3,C1RL,C1QBP,CD46,MLH1,TFRC,WDR1,STAT5B,IGHG4,SERPING1,SERPINB9,MYD88,HLA-B,B2M,RASGRP1,C1QB,NDST2,SHLD2,IL7R,ARL8B,HMGB1,TUSC2,SNAP23,HLA-A,CTSH,C1R,LGALS9,IL1R1,IL4R,TNFRSF1B,ICAM1,FCER1G,HLA-F,RAET1G,THOC1,TLR3,PRKCD,C3,S100A13
GO:0006958	GOBP_COMPLEMENT_ACTIVATION_CLASSICAL_PATHWAY	6.41176e-08	6.21424e-05	0.704976	0.819045	2.22222	24	IGHA1, IGHG1, IGHA2, CD55, C1RL, C1QBP, CD46, IGHG4, SERPING1, C1QB	884	tags=42%, list=6%, signal=39%	IGHA1,IGHG1,IGHA2,CD55,C1RL,C1QBP,CD46,IGHG4,SERPING1,C1QB
GO:0006956	GOBP_COMPLEMENT_ACTIVATION	6.51815e-08	6.21424e-05	0.704976	0.74286	2.18256	37	IGHA1, IGHG1, IGHA2, CD55, CFD, C1RL, C1QBP, CD46, IGHG4, SERPING1, C1QB	884	tags=30%, list=6%, signal=28%	IGHA1,IGHG1,IGHA2,CD55,CFD,C1RL,C1QBP,CD46,IGHG4,SERPING1,C1QB
GO:0002455	GOBP_HUMORAL_IMMUNE_RESPONSE_MEDIATED_BY_CIRCULATING_IMMUNOGLOBULIN	2.09253e-07	0.00017733	0.690132	0.778207	2.18804	31	IGHA1, IGHG1, IGHA2, CD55, CD81, C1RL, C1QBP, CD46, IGHG4, SERPING1, C1QB	884	tags=35%, list=6%, signal=33%	IGHA1,IGHG1,IGHA2,CD55,CD81,C1RL,C1QBP,CD46,IGHG4,SERPING1,C1QB
GO:0002252	GOBP_IMMUNE_EFFECTOR_PROCESS	3.59751e-07	0.000274382	0.674963	0.400576	1.66059	455	IGKC, IGHA1, SERPINB4, KLK7, HLA-DRB1, IGHG1, CEACAM1, IGLC2, JUNB, LITAF, IGHA2, CD55, HLA-DRA, CD74, HLA-C, RNF19B, CFD, CXCL6, VAMP8, GRN, DENND1B, NECTIN2, BST2, PTGDS, DDX21, SELENOK, CD81, KLK5, IGLC3, IGLC1, KMT2E, ANXA3, WNT5A, DNAJB9, C1RL, C1QBP, CD46, MLH1, TFRC, INAVA, WDR1, CD47, STAT5B, IGHG4, SERPING1, SERPINB9, MYD88, RORA, FGL2, HLA-B, B2M, RASGRP1, DUSP10, C1QB, NDST2, SHLD2, PS…	1965	tags=20%, list=14%, signal=18%	IGKC,IGHA1,SERPINB4,KLK7,HLA-DRB1,IGHG1,CEACAM1,IGLC2,JUNB,LITAF,IGHA2,CD55,HLA-DRA,CD74,HLA-C,RNF19B,CFD,CXCL6,VAMP8,GRN,DENND1B,NECTIN2,BST2,PTGDS,DDX21,SELENOK,CD81,KLK5,IGLC3,IGLC1,KMT2E,ANXA3,WNT5A,DNAJB9,C1RL,C1QBP,CD46,MLH1,TFRC,INAVA,WDR1,CD47,STAT5B,IGHG4,SERPING1,SERPINB9,MYD88,RORA,FGL2,HLA-B,B2M,RASGRP1,DUSP10,C1QB,NDST2,SHLD2,PSEN1,PAK1,IL7R,JAK1,ARL8B,SLC7A5,HMGB1,LCP1,TUSC2,SNAP23,…
GO:0030216	GOBP_KERATINOCYTE_DIFFERENTIATION	8.43456e-07	0.000584822	0.659444	-0.50073	-2.01392	138	SPRR2B, SPRR2G, TGM3, S100A7, SPRR2F, SPRR2E, KRT14, LCE3D, LCE3E, KRT2, ZBED2, KRT78, SPRR2D, KRT16, CFLAR, CDSN, FLNB, KRT76, KRT6C, PRKCH, ALOX15B, SPRR1B, NME2, FOSL2, KRT1	495	tags=18%, list=3%, signal=18%	FOSL2,NME2,SPRR1B,ALOX15B,PRKCH,KRT6C,KRT76,FLNB,CDSN,CFLAR,KRT16,SPRR2D,KRT78,ZBED2,KRT2,LCE3E,LCE3D,KRT14,SPRR2E,SPRR2F,S100A7,TGM3,SPRR2G,SPRR2B
GO:0031424	GOBP_KERATINIZATION	9.44356e-07	0.000600217	0.659444	-0.652418	-2.33309	58	SPRR2B, SPRR2G, TGM3, SPRR2F, SPRR2E, LCE3D, LCE3E, KRT2, KRT78, SPRR2D, KRT16, CDSN, KRT76, KRT6C, SPRR1B, KRT1, LCE5A	613	tags=29%, list=4%, signal=28%	KRT1,SPRR1B,KRT6C,KRT76,CDSN,KRT16,SPRR2D,KRT78,KRT2,LCE3E,LCE3D,SPRR2E,SPRR2F,TGM3,SPRR2G,SPRR2B
GO:0006952	GOBP_DEFENSE_RESPONSE	1.16962e-06	0.000686206	0.643552	0.330117	1.44326	1218	IGHA1, SERPINB4, JCHAIN, APOBEC3A, KLK7, HLA-DRB1, CXCL17, IGHG1, CEACAM1, DEFB1, IGHA2, STAT1, CD55, CXCL1, CD74, PLAC8, HLA-C, NR1D1, RNF19B, CFD, ZFP36, CTSS, HIF1A, B4GALT1, ZYX, GBP2, TMEM45B, UBE2L6, GAS5, HSPA1A, IER3, EREG, CXCL6, ADAM15, FAU, VAMP8, GRN, HLA-DPA1, APOL1, IRF1, UBE2K, NECTIN2, BST2, TXNIP, TIAL1, NCBP3, GSN, DDX21, SAMHD1, SELENOK, IFNGR2, CHMP3, CD81, SOCS6, SMAD3, KLK5,…	2093	tags=22%, list=15%, signal=20%	IGHA1,SERPINB4,JCHAIN,APOBEC3A,KLK7,HLA-DRB1,CXCL17,IGHG1,CEACAM1,DEFB1,IGHA2,STAT1,CD55,CXCL1,CD74,PLAC8,HLA-C,NR1D1,RNF19B,CFD,ZFP36,CTSS,HIF1A,B4GALT1,ZYX,GBP2,TMEM45B,UBE2L6,GAS5,HSPA1A,IER3,EREG,CXCL6,ADAM15,FAU,VAMP8,GRN,HLA-DPA1,APOL1,IRF1,UBE2K,NECTIN2,BST2,TXNIP,TIAL1,NCBP3,GSN,DDX21,SAMHD1,SELENOK,IFNGR2,CHMP3,CD81,SOCS6,SMAD3,KLK5,ADM,PARK7,VIM,HNRNPA0,CAV1,RAB14,TNFRSF1A,PTPN2,DDX17,A…
GO:0050778	GOBP_POSITIVE_REGULATION_OF_IMMUNE_RESPONSE	1.78011e-06	0.00096978	0.643552	0.378006	1.58333	546	IGKC, IGHA1, KLK7, HLA-DRB1, IGHG1, CEACAM1, IGHA2, CD55, HLA-DRA, CD74, HLA-C, NR1D1, CFD, PHPT1, CTSS, HLA-DQB1, GBP2, HSPA1A, EREG, VAMP8, HLA-DPA1, DENND1B, IRF1, UBE2K, NECTIN2, HLA-DPB1, CD81, KLK5, IGLC3, PARK7, CAV1, IGLC1, PTPN2, WNT5A, TRBC1, C1RL, C1QBP, CD46, TRIM25, MLH1, TFRC, INAVA, LSM14A, IPO5, RNF185, CD47, STAT5B, IGHG4, SERPING1, BIRC2, OAS1, MYD88, CYLD, HLA-B, B2M, XIAP, RAS…	1980	tags=21%, list=14%, signal=19%	IGKC,IGHA1,KLK7,HLA-DRB1,IGHG1,CEACAM1,IGHA2,CD55,HLA-DRA,CD74,HLA-C,NR1D1,CFD,PHPT1,CTSS,HLA-DQB1,GBP2,HSPA1A,EREG,VAMP8,HLA-DPA1,DENND1B,IRF1,UBE2K,NECTIN2,HLA-DPB1,CD81,KLK5,IGLC3,PARK7,CAV1,IGLC1,PTPN2,WNT5A,TRBC1,C1RL,C1QBP,CD46,TRIM25,MLH1,TFRC,INAVA,LSM14A,IPO5,RNF185,CD47,STAT5B,IGHG4,SERPING1,BIRC2,OAS1,MYD88,CYLD,HLA-B,B2M,XIAP,RASGRP1,RIOK3,PUM1,SIN3A,DDX3X,FOSL1,C1QB,USP15,SHLD2,RAB7B…
GO:0097205	GOBP_RENAL_FILTRATION	2.00088e-06	0.00101738	0.627257	0.81764	2.10361	20	IGHA1, JCHAIN, IGHA2, SULF2, AQP1	75	tags=20%, list=1%, signal=20%	IGHA1,JCHAIN,IGHA2,SULF2
GO:0043588	GOBP_SKIN_DEVELOPMENT	2.35698e-06	0.00112354	0.627257	-0.411052	-1.77149	254	SPRR2B, SPRR2G, TGM3, S100A7, SPRR2F, SPRR2E, KRT14, LCE3D, LCE3E, KRT2, ZBED2, KRT78, DKK1, SPRR2D, COL3A1, KRT16, CFLAR, CDSN, FLNB, KRT76, ATP7A, IL18, KRT6C, PRKCH, ALOX15B, HPSE, SPRR1B, NME2, ALOX12, FOSL2, DHCR24, ITGA2, KRT1, PUM2, LCE5A, COL1A1, NUMA1, FOXQ1, ALOXE3, TRPC4AP, LSR, COL5A2, OVOL1, DLX3, KRT3, ACER1, KRT5, TP63, LGR4, ASH1L, AP3B1, COL1A2, AHDC1, EXTL3, SOS1, FOXN1, DKK4, M…	1517	tags=24%, list=11%, signal=21%	EPHA2,MYSM1,DKK4,FOXN1,SOS1,EXTL3,AHDC1,COL1A2,AP3B1,ASH1L,LGR4,TP63,KRT5,ACER1,KRT3,DLX3,OVOL1,COL5A2,LSR,TRPC4AP,ALOXE3,FOXQ1,NUMA1,COL1A1,LCE5A,PUM2,KRT1,ITGA2,DHCR24,FOSL2,ALOX12,NME2,SPRR1B,HPSE,ALOX15B,PRKCH,KRT6C,IL18,ATP7A,KRT76,FLNB,CDSN,CFLAR,KRT16,COL3A1,SPRR2D,DKK1,KRT78,ZBED2,KRT2,LCE3E,LCE3D,KRT14,SPRR2E,SPRR2F,S100A7,TGM3,SPRR2G,SPRR2B
GO:0002682	GOBP_REGULATION_OF_IMMUNE_SYSTEM_PROCESS	3.45782e-06	0.00150327	0.627257	0.329758	1.4382	1108	IGKC, IGHA1, SERPINB4, KLK7, HLA-DRB1, CXCL17, IGHG1, CEACAM1, JUNB, LITAF, IGHA2, STAT1, CD55, HLA-DRA, CD74, HES1, HLA-C, NR1D1, CFD, HSPH1, ZFP36, SDC4, PHPT1, CTSS, HIF1A, HLA-DQB1, GBP2, MIA3, HSPA1A, EREG, CXCL6, DUSP1, VAMP8, TSC22D1, GRN, HLA-DPA1, DENND1B, IRF1, UBE2K, NECTIN2, BST2, EFNB2, DDX21, SAMHD1, PNP, HLA-DPB1, AQP3, SELENOK, CNN2, CD81, SOCS6, SMAD3, KLK5, IGLC3, PARK7, CAV1, K…	2519	tags=24%, list=18%, signal=21%	IGKC,IGHA1,SERPINB4,KLK7,HLA-DRB1,CXCL17,IGHG1,CEACAM1,JUNB,LITAF,IGHA2,STAT1,CD55,HLA-DRA,CD74,HES1,HLA-C,NR1D1,CFD,HSPH1,ZFP36,SDC4,PHPT1,CTSS,HIF1A,HLA-DQB1,GBP2,MIA3,HSPA1A,EREG,CXCL6,DUSP1,VAMP8,TSC22D1,GRN,HLA-DPA1,DENND1B,IRF1,UBE2K,NECTIN2,BST2,EFNB2,DDX21,SAMHD1,PNP,HLA-DPB1,AQP3,SELENOK,CNN2,CD81,SOCS6,SMAD3,KLK5,IGLC3,PARK7,CAV1,KLF10,IGLC1,PTPN2,WNT5A,DNAJB9,TRBC1,C1RL,C1QBP,CD46,TRIM…
GO:0009913	GOBP_EPIDERMAL_CELL_DIFFERENTIATION	3.61173e-06	0.00150327	0.627257	-0.444537	-1.8313	183	SPRR2B, SPRR2G, TGM3, S100A7, SPRR2F, SPRR2E, KRT14, LCE3D, LCE3E, KRT2, ZBED2, KRT78, SPRR2D, KRT16, SOD1, CFLAR, CDSN, FLNB, KRT76, KRT6C, PRKCH, ALOX15B, SPRR1B, NME2, PITX2, FOSL2, KRT1	495	tags=15%, list=3%, signal=14%	FOSL2,PITX2,NME2,SPRR1B,ALOX15B,PRKCH,KRT6C,KRT76,FLNB,CDSN,CFLAR,SOD1,KRT16,SPRR2D,KRT78,ZBED2,KRT2,LCE3E,LCE3D,KRT14,SPRR2E,SPRR2F,S100A7,TGM3,SPRR2G,SPRR2B
GO:0008544	GOBP_EPIDERMIS_DEVELOPMENT	3.74486e-06	0.00150327	0.627257	-0.38054	-1.68868	297	SPRR2B, SPRR2G, TGM3, S100A7, SPRR2F, SPRR2E, KRT14, LCE3D, LCE3E, KRT2, ZBED2, KRT78, DKK1, SPRR2D, KRTDAP, KRT16, SOD1, CFLAR, CDSN, FLNB, KRT76, ATP7A, COL17A1, IL18, KRT6C, PRKCH, ALOX15B, ALDH3A2, YBX1, HPSE, SPRR1B, NME2, ALOX12, PITX2, FOSL2, KRT1, PUM2, LCE5A, MAFG, HOXB13, NUMA1, FOXQ1, PLOD1, FLOT2, ALOXE3, TRPC4AP, LSR, OVOL1, DLX3, CRABP2, KRT3, ACER1	1035	tags=18%, list=7%, signal=17%	KRT3,CRABP2,DLX3,OVOL1,LSR,TRPC4AP,ALOXE3,FLOT2,PLOD1,FOXQ1,NUMA1,HOXB13,MAFG,LCE5A,PUM2,KRT1,FOSL2,PITX2,ALOX12,NME2,SPRR1B,HPSE,YBX1,ALDH3A2,ALOX15B,PRKCH,KRT6C,IL18,COL17A1,ATP7A,KRT76,FLNB,CDSN,CFLAR,SOD1,KRT16,KRTDAP,SPRR2D,DKK1,KRT78,ZBED2,KRT2,LCE3E,LCE3D,KRT14,SPRR2E,SPRR2F,S100A7,TGM3,SPRR2G,SPRR2B
GO:0042759	GOBP_LONG_CHAIN_FATTY_ACID_BIOSYNTHETIC_PROCESS	4.97503e-06	0.00189723	0.610527	-0.837839	-2.21475	16	GPX4, ALOX15B, ELOVL6, ALOX12, GSTP1, QKI, ACOT7, ALOXE3	900	tags=50%, list=6%, signal=47%	ACOT7,QKI,GSTP1,ALOX12,ELOVL6,ALOX15B,GPX4
GO:0098542	GOBP_DEFENSE_RESPONSE_TO_OTHER_ORGANISM	6.53317e-06	0.00235662	0.610527	0.345428	1.48786	834	IGHA1, SERPINB4, JCHAIN, APOBEC3A, KLK7, IGHG1, CEACAM1, DEFB1, IGHA2, STAT1, CD55, CXCL1, CD74, PLAC8, HLA-C, NR1D1, RNF19B, CFD, CTSS, ZYX, GBP2, TMEM45B, UBE2L6, HSPA1A, EREG, CXCL6, ADAM15, FAU, VAMP8, GRN, HLA-DPA1, APOL1, IRF1, UBE2K, NECTIN2, BST2, NCBP3, GSN, DDX21, SAMHD1, SELENOK, IFNGR2, CHMP3, KLK5, VIM, CAV1, RAB14, TNFRSF1A, PTPN2, DDX17, ANXA3, WNT5A, CXCL16, C1RL, C1QBP, CD46, TRI…	2053	tags=23%, list=14%, signal=20%	IGHA1,SERPINB4,JCHAIN,APOBEC3A,KLK7,IGHG1,CEACAM1,DEFB1,IGHA2,STAT1,CD55,CXCL1,CD74,PLAC8,HLA-C,NR1D1,RNF19B,CFD,CTSS,ZYX,GBP2,TMEM45B,UBE2L6,HSPA1A,EREG,CXCL6,ADAM15,FAU,VAMP8,GRN,HLA-DPA1,APOL1,IRF1,UBE2K,NECTIN2,BST2,NCBP3,GSN,DDX21,SAMHD1,SELENOK,IFNGR2,CHMP3,KLK5,VIM,CAV1,RAB14,TNFRSF1A,PTPN2,DDX17,ANXA3,WNT5A,CXCL16,C1RL,C1QBP,CD46,TRIM25,PRSS3,INAVA,LSM14A,IPO5,CLDN1,NCK1,IFITM3,PPP1R14B,R…
GO:0030155	GOBP_REGULATION_OF_CELL_ADHESION	6.79764e-06	0.00235662	0.610527	0.358771	1.51119	605	OLFM4, HLA-DRB1, FBLN1, CEACAM1, MUC1, CD55, HLA-DRA, CD74, HES1, CD164, HSPH1, SDC4, VCL, HLA-DQB1, MIA3, S100A10, ADAM15, DUSP1, HLA-DPA1, IRF1, EFNB2, PNP, HLA-DPB1, SELENOK, SERPINE2, CD81, SOCS6, SMAD3, LAMC1, CAV1, PTPN2, ABCA12, ATP5F1B, WNT5A, ADAM9, C1QBP, RASA1, CD46, DLG1, SIPA1, TFRC, SMARCB1, SOX9, CORO1C, NCK1, F11R, CHST2, PHF10, NOTCH1, CDH1, CD47, STAT5B, ERBB3, SEMA4D, FGL2, RRA…	2521	tags=25%, list=18%, signal=21%	OLFM4,HLA-DRB1,FBLN1,CEACAM1,MUC1,CD55,HLA-DRA,CD74,HES1,CD164,HSPH1,SDC4,VCL,HLA-DQB1,MIA3,S100A10,ADAM15,DUSP1,HLA-DPA1,IRF1,EFNB2,PNP,HLA-DPB1,SELENOK,SERPINE2,CD81,SOCS6,SMAD3,LAMC1,CAV1,PTPN2,ABCA12,ATP5F1B,WNT5A,ADAM9,C1QBP,RASA1,CD46,DLG1,SIPA1,TFRC,SMARCB1,SOX9,CORO1C,NCK1,F11R,CHST2,PHF10,NOTCH1,CDH1,CD47,STAT5B,ERBB3,SEMA4D,FGL2,RRAS,B2M,RASGRP1,NRARP,TWSG1,DUSP10,FXYD5,EPHB3,EPB41L5,VE…
GO:0045730	GOBP_RESPIRATORY_BURST	7.24555e-06	0.00238766	0.610527	0.738793	2.09614	32	IGHA1, JCHAIN, IGHA2, CD55, GRN, SELENOK, PGAM1, DUSP10, NOXO1	1199	tags=28%, list=8%, signal=26%	IGHA1,JCHAIN,IGHA2,CD55,GRN,SELENOK,PGAM1,DUSP10,NOXO1
GO:0060267	GOBP_POSITIVE_REGULATION_OF_RESPIRATORY_BURST	7.51327e-06	0.00238766	0.610527	0.950068	1.90971	7	IGHA1, JCHAIN, IGHA2	40	tags=43%, list=0%, signal=43%	IGHA1,JCHAIN,IGHA2
GO:0050776	GOBP_REGULATION_OF_IMMUNE_RESPONSE	9.42774e-06	0.00287621	0.593325	0.351355	1.4912	681	IGKC, IGHA1, SERPINB4, KLK7, HLA-DRB1, IGHG1, CEACAM1, JUNB, IGHA2, CD55, HLA-DRA, CD74, HLA-C, NR1D1, CFD, PHPT1, CTSS, HLA-DQB1, GBP2, HSPA1A, EREG, VAMP8, GRN, HLA-DPA1, DENND1B, IRF1, UBE2K, NECTIN2, SAMHD1, HLA-DPB1, CD81, SMAD3, KLK5, IGLC3, PARK7, CAV1, IGLC1, PTPN2, WNT5A, TRBC1, C1RL, C1QBP, CD46, TRIM25, MLH1, TFRC, INAVA, LSM14A, IPO5, RNF185, CD47, STAT5B, IGHG4, SERPING1, BIRC2, OAS1…	1980	tags=20%, list=14%, signal=18%	IGKC,IGHA1,SERPINB4,KLK7,HLA-DRB1,IGHG1,CEACAM1,JUNB,IGHA2,CD55,HLA-DRA,CD74,HLA-C,NR1D1,CFD,PHPT1,CTSS,HLA-DQB1,GBP2,HSPA1A,EREG,VAMP8,GRN,HLA-DPA1,DENND1B,IRF1,UBE2K,NECTIN2,SAMHD1,HLA-DPB1,CD81,SMAD3,KLK5,IGLC3,PARK7,CAV1,IGLC1,PTPN2,WNT5A,TRBC1,C1RL,C1QBP,CD46,TRIM25,MLH1,TFRC,INAVA,LSM14A,IPO5,RNF185,CD47,STAT5B,IGHG4,SERPING1,BIRC2,OAS1,SERPINB9,MYD88,CYLD,FGL2,HLA-B,B2M,XIAP,RASGRP1,RIOK3,…
GO:0010628	GOBP_POSITIVE_REGULATION_OF_GENE_EXPRESSION	1.01557e-05	0.00297914	0.593325	0.338258	1.45878	846	KLK7, LAMTOR5, CXCL17, STAT1, CD55, CD74, HES1, SULF2, ZFP36, SFRP4, HIF1A, SNRNP70, EIF4A3, S100A10, HSPA1A, EREG, TMED10, HLA-DPA1, DENND1B, IRF1, HDAC2, GSN, DDX21, SH3BGRL, PNP, NOC2L, HLA-DPB1, SELENOK, LMNA, RUNX2, CNN2, CD81, SMAD3, KLK5, ITGB8, EIF4G2, PARK7, ATMIN, VIM, HNRNPA0, CAV1, FOXC1, DAZAP1, POLR2G, WNT5A, DNAJB9, ANXA2, ATP6AP2, KRT17, C1QBP, TRIM16, FTX, CD46, MLH1, TFRC, INAVA…	2603	tags=25%, list=18%, signal=21%	KLK7,LAMTOR5,CXCL17,STAT1,CD55,CD74,HES1,SULF2,ZFP36,SFRP4,HIF1A,SNRNP70,EIF4A3,S100A10,HSPA1A,EREG,TMED10,HLA-DPA1,DENND1B,IRF1,HDAC2,GSN,DDX21,SH3BGRL,PNP,NOC2L,HLA-DPB1,SELENOK,LMNA,RUNX2,CNN2,CD81,SMAD3,KLK5,ITGB8,EIF4G2,PARK7,ATMIN,VIM,HNRNPA0,CAV1,FOXC1,DAZAP1,POLR2G,WNT5A,DNAJB9,ANXA2,ATP6AP2,KRT17,C1QBP,TRIM16,FTX,CD46,MLH1,TFRC,INAVA,SMARCB1,AGPAT1,SOX9,NCK1,NOTCH1,TMF1,GJA1,STAT5B,FUS,O…
GO:0002684	GOBP_POSITIVE_REGULATION_OF_IMMUNE_SYSTEM_PROCESS	2.57421e-05	0.00727166	0.57561	0.340824	1.46029	790	IGKC, IGHA1, KLK7, HLA-DRB1, CXCL17, IGHG1, CEACAM1, IGHA2, CD55, HLA-DRA, CD74, HES1, HLA-C, NR1D1, CFD, HSPH1, PHPT1, CTSS, HLA-DQB1, GBP2, MIA3, HSPA1A, EREG, VAMP8, HLA-DPA1, DENND1B, IRF1, UBE2K, NECTIN2, EFNB2, DDX21, PNP, HLA-DPB1, AQP3, SELENOK, CD81, KLK5, IGLC3, PARK7, CAV1, KLF10, IGLC1, PTPN2, WNT5A, DNAJB9, TRBC1, C1RL, C1QBP, CD46, TRIM25, MOSPD2, MLH1, TFRC, INAVA, LSM14A, FOS, SMA…	2519	tags=24%, list=18%, signal=21%	IGKC,IGHA1,KLK7,HLA-DRB1,CXCL17,IGHG1,CEACAM1,IGHA2,CD55,HLA-DRA,CD74,HES1,HLA-C,NR1D1,CFD,HSPH1,PHPT1,CTSS,HLA-DQB1,GBP2,MIA3,HSPA1A,EREG,VAMP8,HLA-DPA1,DENND1B,IRF1,UBE2K,NECTIN2,EFNB2,DDX21,PNP,HLA-DPB1,AQP3,SELENOK,CD81,KLK5,IGLC3,PARK7,CAV1,KLF10,IGLC1,PTPN2,WNT5A,DNAJB9,TRBC1,C1RL,C1QBP,CD46,TRIM25,MOSPD2,MLH1,TFRC,INAVA,LSM14A,FOS,SMARCB1,IPO5,NCK1,RNF185,PHF10,CD47,STAT5B,IGHG4,SERPING1,E…
GO:0009615	GOBP_RESPONSE_TO_VIRUS	2.97632e-05	0.00810728	0.57561	0.393387	1.59094	338	APOBEC3A, LAMTOR5, STAT1, HIF1A, GBP2, VAMP8, IRF1, BST2, NCBP3, DDX21, SAMHD1, GTF2F1, SELENOK, IFNGR2, CHMP3, SMAD3, ITGB8, CFL1, DDX17, C1QBP, TRIM25, LSM14A, NCK1, IFITM3, RNF185, IRF9, IFNAR2, OAS1, TRIM8, MYD88, FGL2, RIOK3, CXCL10, SIN3A, DDX56, DDX3X, FOSL1, ISG20, EXT1, IRF2, TRIM38, RAB7B, IFI27, SERINC5, RELA, DTX3L, RNF135, TSPAN6, PARP9, IFNGR1, UBE2W, JAK2, JAK1, NPLOC4, SHFL, H19, …	1968	tags=23%, list=14%, signal=20%	APOBEC3A,LAMTOR5,STAT1,HIF1A,GBP2,VAMP8,IRF1,BST2,NCBP3,DDX21,SAMHD1,GTF2F1,SELENOK,IFNGR2,CHMP3,SMAD3,ITGB8,CFL1,DDX17,C1QBP,TRIM25,LSM14A,NCK1,IFITM3,RNF185,IRF9,IFNAR2,OAS1,TRIM8,MYD88,FGL2,RIOK3,CXCL10,SIN3A,DDX56,DDX3X,FOSL1,ISG20,EXT1,IRF2,TRIM38,RAB7B,IFI27,SERINC5,RELA,DTX3L,RNF135,TSPAN6,PARP9,IFNGR1,UBE2W,JAK2,JAK1,NPLOC4,SHFL,H19,CSNK1A1,LGALS9,SMPD1,AUP1,TRIM13,UFD1,SERINC3,DNAJC3,TYK…
GO:0060263	GOBP_REGULATION_OF_RESPIRATORY_BURST	3.31686e-05	0.00872333	0.557332	0.818005	2.0412	16	IGHA1, JCHAIN, IGHA2, GRN, DUSP10, NOXO1	1199	tags=38%, list=8%, signal=34%	IGHA1,JCHAIN,IGHA2,GRN,DUSP10,NOXO1
GO:0034097	GOBP_RESPONSE_TO_CYTOKINE	3.80843e-05	0.00966452	0.557332	0.340749	1.44735	684	TXNDC17, CEACAM1, HK2, MT2A, STAT1, CXCL1, CD74, HES1, NR1D1, ZFP36, HIF1A, ZYX, GBP2, CDKN2B, HSPA1A, EREG, CXCL6, DUSP1, HLA-DPA1, ACKR3, IRF1, UBE2K, BST2, GSN, SAMHD1, SRSF7, UGCG, IFNGR2, VIM, CAV1, FOXC1, TNFRSF1A, PTPN2, ATP5F1B, WNT5A, SLC25A5, CXCL16, ADAM9, TRIM25, TFRC, LSM14A, FOS, AGPAT1, SOX9, TUBA1A, CLDN1, IFITM3, RNF185, RAF1, NOTCH1, CD47, IL36RN, PMM1, STAT5B, FASN, IFNAR2, ASA…	2321	tags=24%, list=16%, signal=21%	TXNDC17,CEACAM1,HK2,MT2A,STAT1,CXCL1,CD74,HES1,NR1D1,ZFP36,HIF1A,ZYX,GBP2,CDKN2B,HSPA1A,EREG,CXCL6,DUSP1,HLA-DPA1,ACKR3,IRF1,UBE2K,BST2,GSN,SAMHD1,SRSF7,UGCG,IFNGR2,VIM,CAV1,FOXC1,TNFRSF1A,PTPN2,ATP5F1B,WNT5A,SLC25A5,CXCL16,ADAM9,TRIM25,TFRC,LSM14A,FOS,AGPAT1,SOX9,TUBA1A,CLDN1,IFITM3,RNF185,RAF1,NOTCH1,CD47,IL36RN,PMM1,STAT5B,FASN,IFNAR2,ASAH1,BIRC2,OAS1,SLC27A1,MAPK3,MYD88,CYLD,RORA,XIAP,CXCL10,…
GO:0008285	GOBP_NEGATIVE_REGULATION_OF_CELL_POPULATION_PROLIFERATION	3.92815e-05	0.00966452	0.557332	0.354856	1.49787	622	FGFBP1, HLA-DRB1, FBLN1, CEACAM1, IGFBP5, STAT1, IFRD1, ATP5IF1, CXCL1, SOD2, HES1, XDH, SDC4, SFRP4, B4GALT1, CDKN2B, HSPA1A, EREG, DUSP1, TSC22D1, ACKR3, IRF1, HDAC2, PTGDS, CTBP1, TIAL1, EFNB2, SERPINE2, LMNA, SMAD3, ADM, SF1, VIM, CAV1, CERS2, RBM5, KLF10, ATRAID, PTPN2, S100A11, WNT5A, NDRG4, DLG1, EPPK1, SMARCB1, SOX9, TSKU, PDCD4, RAF1, NOTCH1, RNF10, CDH1, SPINT1, NDRG1, PTPN9, SEMA4D, B2…	2905	tags=28%, list=20%, signal=23%	FGFBP1,HLA-DRB1,FBLN1,CEACAM1,IGFBP5,STAT1,IFRD1,ATP5IF1,CXCL1,SOD2,HES1,XDH,SDC4,SFRP4,B4GALT1,CDKN2B,HSPA1A,EREG,DUSP1,TSC22D1,ACKR3,IRF1,HDAC2,PTGDS,CTBP1,TIAL1,EFNB2,SERPINE2,LMNA,SMAD3,ADM,SF1,VIM,CAV1,CERS2,RBM5,KLF10,ATRAID,PTPN2,S100A11,WNT5A,NDRG4,DLG1,EPPK1,SMARCB1,SOX9,TSKU,PDCD4,RAF1,NOTCH1,RNF10,CDH1,SPINT1,NDRG1,PTPN9,SEMA4D,B2M,PDCD5,WDR6,IFI30,TWSG1,DUSP10,TFDP1,FOSL1,MTSS1,KLF13,…
GO:0022407	GOBP_REGULATION_OF_CELL_CELL_ADHESION	4.35071e-05	0.0103696	0.557332	0.382107	1.55874	367	HLA-DRB1, CEACAM1, CD55, HLA-DRA, CD74, HES1, HSPH1, SDC4, HLA-DQB1, MIA3, HLA-DPA1, IRF1, EFNB2, PNP, HLA-DPB1, SELENOK, SERPINE2, CD81, SOCS6, CAV1, PTPN2, ABCA12, WNT5A, CD46, DLG1, TFRC, SMARCB1, NCK1, F11R, CHST2, PHF10, NOTCH1, CDH1, CD47, STAT5B, FGL2, B2M, RASGRP1, NRARP, TWSG1, DUSP10, FXYD5, EPHB3, EPB41L5, VEGFA, AIF1, RELA, IL7R, TGFBR2, JAK2, KLF4, SMARCD3, METTL3, JAK1, ACTL6A, ETS1…	2665	tags=29%, list=19%, signal=24%	HLA-DRB1,CEACAM1,CD55,HLA-DRA,CD74,HES1,HSPH1,SDC4,HLA-DQB1,MIA3,HLA-DPA1,IRF1,EFNB2,PNP,HLA-DPB1,SELENOK,SERPINE2,CD81,SOCS6,CAV1,PTPN2,ABCA12,WNT5A,CD46,DLG1,TFRC,SMARCB1,NCK1,F11R,CHST2,PHF10,NOTCH1,CDH1,CD47,STAT5B,FGL2,B2M,RASGRP1,NRARP,TWSG1,DUSP10,FXYD5,EPHB3,EPB41L5,VEGFA,AIF1,RELA,IL7R,TGFBR2,JAK2,KLF4,SMARCD3,METTL3,JAK1,ACTL6A,ETS1,CITED2,HMGB1,CELSR2,RUNX1,HLA-DQA1,SART1,HLA-A,RC3H2,N…
GO:0035773	GOBP_INSULIN_SECRETION_INVOLVED_IN_CELLULAR_RESPONSE_TO_GLUCOSE_STIMULUS	4.8569e-05	0.0112253	0.557332	0.637438	1.93819	47	HLA-DRB1, NR1D1, HIF1A, PIM3, MPC2, ABCA12, RAF1, ENY2, SRI, OSBP, SELENOT, RBM4, TIAM1, EFNA5, SIDT2, PRKCE	1965	tags=34%, list=14%, signal=29%	HLA-DRB1,NR1D1,HIF1A,PIM3,MPC2,ABCA12,RAF1,ENY2,SRI,OSBP,SELENOT,RBM4,TIAM1,EFNA5,SIDT2,PRKCE
GO:0002253	GOBP_ACTIVATION_OF_IMMUNE_RESPONSE	5.15465e-05	0.0115631	0.557332	0.376762	1.54045	404	IGKC, IGHA1, HLA-DRB1, IGHG1, CEACAM1, IGHA2, CD55, NR1D1, CFD, PHPT1, CTSS, HLA-DQB1, GBP2, HSPA1A, DENND1B, IRF1, NECTIN2, HLA-DPB1, CD81, IGLC3, CAV1, IGLC1, PTPN2, TRBC1, C1RL, C1QBP, CD46, TRIM25, INAVA, LSM14A, IPO5, CD47, IGHG4, SERPING1, BIRC2, OAS1, MYD88, CYLD, XIAP, RIOK3, PUM1, SIN3A, DDX3X, FOSL1, C1QB, USP15, RAB7B, CD3D, PSEN1, PAK1, RELA, XRCC5, PJA2, RNF135, TSPAN6, GPR108, DAB2I…	1980	tags=20%, list=14%, signal=18%	IGKC,IGHA1,HLA-DRB1,IGHG1,CEACAM1,IGHA2,CD55,NR1D1,CFD,PHPT1,CTSS,HLA-DQB1,GBP2,HSPA1A,DENND1B,IRF1,NECTIN2,HLA-DPB1,CD81,IGLC3,CAV1,IGLC1,PTPN2,TRBC1,C1RL,C1QBP,CD46,TRIM25,INAVA,LSM14A,IPO5,CD47,IGHG4,SERPING1,BIRC2,OAS1,MYD88,CYLD,XIAP,RIOK3,PUM1,SIN3A,DDX3X,FOSL1,C1QB,USP15,RAB7B,CD3D,PSEN1,PAK1,RELA,XRCC5,PJA2,RNF135,TSPAN6,GPR108,DAB2IP,NPLOC4,HMGB1,KHDRBS1,HLA-A,RC3H2,C1R,CSNK1A1,LGALS9,NO…
GO:0001816	GOBP_CYTOKINE_PRODUCTION	6.51338e-05	0.0141936	0.538434	0.35114	1.47439	583	HLA-DRB1, LAMTOR5, CXCL17, CEACAM1, LITAF, STAT1, CD55, CD74, SULF2, ZFP36, HIF1A, HSPA1A, SERPINB1, EREG, CXCL6, TMED10, HLA-DPA1, DENND1B, IRF1, HDAC2, BST2, DDX21, RBX1, PNP, HLA-DPB1, SELENOK, CD81, SMAD3, ITGB8, PARK7, CD2AP, WNT5A, ATP6AP2, C1QBP, TRIM16, CD46, INAVA, AGPAT1, TSKU, PDCD4, F11R, CD47, IL36RN, TMF1, STAT5B, OAS1, MYD88, CYLD, RORA, HLA-B, B2M, XIAP, RASGRP1, RIOK3, CUL3, TWSG…	2786	tags=25%, list=20%, signal=21%	HLA-DRB1,LAMTOR5,CXCL17,CEACAM1,LITAF,STAT1,CD55,CD74,SULF2,ZFP36,HIF1A,HSPA1A,SERPINB1,EREG,CXCL6,TMED10,HLA-DPA1,DENND1B,IRF1,HDAC2,BST2,DDX21,RBX1,PNP,HLA-DPB1,SELENOK,CD81,SMAD3,ITGB8,PARK7,CD2AP,WNT5A,ATP6AP2,C1QBP,TRIM16,CD46,INAVA,AGPAT1,TSKU,PDCD4,F11R,CD47,IL36RN,TMF1,STAT5B,OAS1,MYD88,CYLD,RORA,HLA-B,B2M,XIAP,RASGRP1,RIOK3,CUL3,TWSG1,DDX56,DDX3X,HSP90AB1,IQGAP1,AIF1,TRIM38,RAB7B,PSEN1,R…
GO:0030097	GOBP_HEMOPOIESIS	6.90426e-05	0.0146274	0.538434	0.332707	1.4205	726	HLA-DRB1, CEACAM1, JUNB, STAT1, ATP5IF1, HLA-DRA, CD74, SOD2, HES1, CD164, ZFP36, HIF1A, CDKN2B, HSPA1A, TSC22D1, IRF1, PRDX3, CHD2, PNP, NBEAL2, RUNX2, CNN2, CD81, EBP, ITGB8, ZBTB7A, SYVN1, FOXC1, KLF10, HERC6, KMT2E, PTPN2, WNT5A, SLC25A5, DNAJB9, ANXA2, CD46, FBXO7, TFRC, NR3C1, FOS, WDR1, SMARCB1, PHF10, NOTCH1, PGM3, FBN1, SBDS, STAT5B, FASN, PTBP3, SGPL1, MYD88, RORA, FGL2, HLA-B, ASXL1, R…	2511	tags=24%, list=18%, signal=21%	HLA-DRB1,CEACAM1,JUNB,STAT1,ATP5IF1,HLA-DRA,CD74,SOD2,HES1,CD164,ZFP36,HIF1A,CDKN2B,HSPA1A,TSC22D1,IRF1,PRDX3,CHD2,PNP,NBEAL2,RUNX2,CNN2,CD81,EBP,ITGB8,ZBTB7A,SYVN1,FOXC1,KLF10,HERC6,KMT2E,PTPN2,WNT5A,SLC25A5,DNAJB9,ANXA2,CD46,FBXO7,TFRC,NR3C1,FOS,WDR1,SMARCB1,PHF10,NOTCH1,PGM3,FBN1,SBDS,STAT5B,FASN,PTBP3,SGPL1,MYD88,RORA,FGL2,HLA-B,ASXL1,RRAS,B2M,UFL1,RASGRP1,NRARP,SIN3A,TWSG1,DUSP10,SFXN1,MEIS1…
GO:0030099	GOBP_MYELOID_CELL_DIFFERENTIATION	7.21832e-05	0.0148795	0.538434	0.386219	1.55313	326	HLA-DRB1, CEACAM1, JUNB, STAT1, ATP5IF1, CD74, ZFP36, HIF1A, CDKN2B, HSPA1A, PRDX3, NBEAL2, CD81, ITGB8, ZBTB7A, KLF10, KMT2E, PTPN2, SLC25A5, ANXA2, TFRC, NR3C1, FOS, WDR1, FBN1, STAT5B, FASN, PTBP3, MYD88, B2M, UFL1, SFXN1, MEIS1, KLF13, RCOR1, GPR137, VEGFA, RAB7B, PSEN1, CTNNB1, ALAS1, ACVR1B, ZNF675, TGFBR2, JAK2, PRMT1, TMEM14C, EIF6, ETS1, ANKRD54, CITED2, RUNX1, RARG, HMGB2, LGALS9, CASP1…	2511	tags=27%, list=18%, signal=22%	HLA-DRB1,CEACAM1,JUNB,STAT1,ATP5IF1,CD74,ZFP36,HIF1A,CDKN2B,HSPA1A,PRDX3,NBEAL2,CD81,ITGB8,ZBTB7A,KLF10,KMT2E,PTPN2,SLC25A5,ANXA2,TFRC,NR3C1,FOS,WDR1,FBN1,STAT5B,FASN,PTBP3,MYD88,B2M,UFL1,SFXN1,MEIS1,KLF13,RCOR1,GPR137,VEGFA,RAB7B,PSEN1,CTNNB1,ALAS1,ACVR1B,ZNF675,TGFBR2,JAK2,PRMT1,TMEM14C,EIF6,ETS1,ANKRD54,CITED2,RUNX1,RARG,HMGB2,LGALS9,CASP10,CSF1,CUL4A,SIRT1,FLNA,IREB2,SRC,MMP9,RPS14,SH3PXD2A,T…
GO:0006396	GOBP_RNA_PROCESSING	7.69907e-05	0.015097	0.538434	0.325264	1.40408	847	RBPMS, SNRNP70, CCNL2, EIF4A3, HSPA1A, NOP10, TBL3, HNRNPF, PRPF40A, DDX5, NCBP3, RPL7L1, HNRNPR, DDX21, SRSF7, STRAP, ELAC2, PRPF4B, RTRAF, SMAD3, SF1, ZBTB7A, SRRM2, HNRNPA0, EMG1, RNPS1, RBM5, DAZAP1, DDX17, PAPOLA, USP22, RBM39, RBFOX2, C1QBP, KRI1, SRSF6, VIRMA, RBMS2, SRSF2, SREK1IP1, ENY2, HNRNPM, ZNF638, SNU13, SBDS, ZC3H7B, NOP58, PTBP3, SLU7, SLTM, FUS, SNRPE, RBM3, RPL7, ZC3H14, EFTUD2…	2801	tags=28%, list=20%, signal=24%	RBPMS,SNRNP70,CCNL2,EIF4A3,HSPA1A,NOP10,TBL3,HNRNPF,PRPF40A,DDX5,NCBP3,RPL7L1,HNRNPR,DDX21,SRSF7,STRAP,ELAC2,PRPF4B,RTRAF,SMAD3,SF1,ZBTB7A,SRRM2,HNRNPA0,EMG1,RNPS1,RBM5,DAZAP1,DDX17,PAPOLA,USP22,RBM39,RBFOX2,C1QBP,KRI1,SRSF6,VIRMA,RBMS2,SRSF2,SREK1IP1,ENY2,HNRNPM,ZNF638,SNU13,SBDS,ZC3H7B,NOP58,PTBP3,SLU7,SLTM,FUS,SNRPE,RBM3,RPL7,ZC3H14,EFTUD2,RIOK3,RPP21,WDR6,PUM1,CRIPT,SRSF3,DDX56,ATXN7L3,DDX3X,…
GO:0002831	GOBP_REGULATION_OF_RESPONSE_TO_BIOTIC_STIMULUS	7.97653e-05	0.015097	0.538434	0.372163	1.5184	388	SERPINB4, KLK7, HLA-DRB1, CEACAM1, STAT1, CD55, NR1D1, CTSS, GBP2, HSPA1A, EREG, CXCL6, GRN, IRF1, UBE2K, NECTIN2, SAMHD1, SELENOK, KLK5, CAV1, PTPN2, WNT5A, C1QBP, TRIM25, INAVA, LSM14A, IPO5, RNF185, STAT5B, SERPING1, BIRC2, OAS1, MAPK3, SERPINB9, MYD88, CYLD, FGL2, HLA-B, XIAP, RASGRP1, RIOK3, PUM1, SIN3A, DUSP10, DDX3X, FOSL1, USP15, TRIM38, RAB7B, PAK1, RELA, GIGYF2, DTX3L, XRCC5, PJA2, RNF1…	1980	tags=22%, list=14%, signal=20%	SERPINB4,KLK7,HLA-DRB1,CEACAM1,STAT1,CD55,NR1D1,CTSS,GBP2,HSPA1A,EREG,CXCL6,GRN,IRF1,UBE2K,NECTIN2,SAMHD1,SELENOK,KLK5,CAV1,PTPN2,WNT5A,C1QBP,TRIM25,INAVA,LSM14A,IPO5,RNF185,STAT5B,SERPING1,BIRC2,OAS1,MAPK3,SERPINB9,MYD88,CYLD,FGL2,HLA-B,XIAP,RASGRP1,RIOK3,PUM1,SIN3A,DUSP10,DDX3X,FOSL1,USP15,TRIM38,RAB7B,PAK1,RELA,GIGYF2,DTX3L,XRCC5,PJA2,RNF135,TSPAN6,GPR108,PARP9,METTL3,DAB2IP,NPLOC4,HMGB1,HLA-A…
GO:0034440	GOBP_LIPID_OXIDATION	7.9931e-05	0.015097	0.538434	-0.494084	-1.89555	95	FMO2, ACAA1, ACOX1, PPARD, ALOX15B, SCP2, ALOX12, ECHDC1, HADH, ADIPOR1, APOD, IRS2, ALOXE3, ADIPOR2, TYSND1, DECR1, ECHS1, ETFA, ADH5, PHYH, HSD17B4, ILVBL, ECH1, CPT1A, ACAD10, ETFB, ACAT1, ACOX3, ECI2, AMACR, ABCD4, HADHA, PEX7	1658	tags=35%, list=12%, signal=31%	HADHA,ABCD4,AMACR,ECI2,ACOX3,ACAT1,ETFB,ACAD10,CPT1A,ECH1,ILVBL,HSD17B4,PHYH,ADH5,ETFA,ECHS1,DECR1,TYSND1,ADIPOR2,ALOXE3,IRS2,APOD,ADIPOR1,HADH,ECHDC1,ALOX12,SCP2,ALOX15B,PPARD,ACOX1,ACAA1,FMO2
GO:0038171	GOBP_CANNABINOID_SIGNALING_PATHWAY	8.17765e-05	0.015097	0.538434	-0.95859	-1.81283	5	MGLL, ADGRF1, ALOX15B	272	tags=60%, list=2%, signal=59%	ADGRF1,MGLL
GO:0050678	GOBP_REGULATION_OF_EPITHELIAL_CELL_PROLIFERATION	8.31357e-05	0.015097	0.538434	0.400989	1.58291	274	FGFBP1, CEACAM1, STAT1, ATP5IF1, SERPINB5, HES1, XDH, NR1D1, SULF2, ZFP36, HIF1A, B4GALT1, CDKN2B, EREG, AREG, GRN, EFNB2, RUNX2, SMAD3, LAMC1, CAV1, EPGN, WNT5A, SRSF6, DLG1, EPPK1, SOX9, CLDN1, NOTCH1, B2M, NRARP, DUSP10, HMGN1, MTSS1, VEGFA, FZD7, NEAT1, POLD4, CTNNB1, RAP1GAP, DAB2IP, HMGB1, NUPR1, HMGB2, CCND1, IRF6, SIRT1, WDR77, MARVELD3, KRT4, CDKN1B, NME1, MCC, NF1, MMRN2, HDAC6, XBP1, B…	1468	tags=17%, list=10%, signal=15%	FGFBP1,CEACAM1,STAT1,ATP5IF1,SERPINB5,HES1,XDH,NR1D1,SULF2,ZFP36,HIF1A,B4GALT1,CDKN2B,EREG,AREG,GRN,EFNB2,RUNX2,SMAD3,LAMC1,CAV1,EPGN,WNT5A,SRSF6,DLG1,EPPK1,SOX9,CLDN1,NOTCH1,B2M,NRARP,DUSP10,HMGN1,MTSS1,VEGFA,FZD7,NEAT1,POLD4,CTNNB1,RAP1GAP,DAB2IP,HMGB1,NUPR1,HMGB2,CCND1,IRF6
GO:0045184	GOBP_ESTABLISHMENT_OF_PROTEIN_LOCALIZATION	8.78262e-05	0.0155779	0.538434	0.304072	1.33426	1382	HLA-DRB1, HK2, ZDHHC6, ATP5IF1, CD74, EDEM1, NR1D1, CYP51A1, RAB22A, RAB5IF, SEC61B, HM13, HMGCR, ACSL3, HIF1A, TOMM6, DNM2, UBE2L3, MIA3, SNAP29, STOM, VAMP8, LIN7C, SEC61G, PIM3, TMED10, MTCH1, HOOK1, DENND1B, CHMP2A, SRP68, TXNIP, VMP1, MICALL1, MIA2, CCDC47, KPNA3, SELENOK, BAG3, KDELR2, FIS1, LMNA, EMC3, CHMP3, CD63, PEX6, CD81, RAB3GAP1, SNX33, SMAD3, HSPA4, TMEM167A, PARK7, PARD3, CAV1, SY…	2235	tags=22%, list=16%, signal=20%	HLA-DRB1,HK2,ZDHHC6,ATP5IF1,CD74,EDEM1,NR1D1,CYP51A1,RAB22A,RAB5IF,SEC61B,HM13,HMGCR,ACSL3,HIF1A,TOMM6,DNM2,UBE2L3,MIA3,SNAP29,STOM,VAMP8,LIN7C,SEC61G,PIM3,TMED10,MTCH1,HOOK1,DENND1B,CHMP2A,SRP68,TXNIP,VMP1,MICALL1,MIA2,CCDC47,KPNA3,SELENOK,BAG3,KDELR2,FIS1,LMNA,EMC3,CHMP3,CD63,PEX6,CD81,RAB3GAP1,SNX33,SMAD3,HSPA4,TMEM167A,PARK7,PARD3,CAV1,SYVN1,SCAMP2,RAB14,TMEM147,CD2AP,TIMM8B,RAN,MPC2,ABCA12,S…
GO:0001894	GOBP_TISSUE_HOMEOSTASIS	0.00010029	0.0173844	0.538434	0.421137	1.60965	200	IGKC, IGHA1, JCHAIN, MUC4, IGHA2, VCL, HOXA13, STRAP, LAMC1, TJP3, MTF1, FOXC1, TPP1, TFRC, INAVA, SOX9, TUBA1A, CLDN1, F11R, NOTCH1, GJA1, ZEB2, B2M, XIAP, GPR137, VEGFA, TP53INP2, EXT1, NT5E, CTNNB1, GIGYF2, ZNF675, SLC2A1, CLCN3, ITGB1, CSF1, LYZ, SRC, TNFRSF11A, CROCC, SYK, CCN2, LDB2, NF1, MKKS, JAM2, VPS54, PLEKHM1, NFKBIZ	2304	tags=24%, list=16%, signal=21%	IGKC,IGHA1,JCHAIN,MUC4,IGHA2,VCL,HOXA13,STRAP,LAMC1,TJP3,MTF1,FOXC1,TPP1,TFRC,INAVA,SOX9,TUBA1A,CLDN1,F11R,NOTCH1,GJA1,ZEB2,B2M,XIAP,GPR137,VEGFA,TP53INP2,EXT1,NT5E,CTNNB1,GIGYF2,ZNF675,SLC2A1,CLCN3,ITGB1,CSF1,LYZ,SRC,TNFRSF11A,CROCC,SYK,CCN2,LDB2,NF1,MKKS,JAM2,VPS54,PLEKHM1,NFKBIZ
GO:1903039	GOBP_POSITIVE_REGULATION_OF_LEUKOCYTE_CELL_CELL_ADHESION	0.000105816	0.0179346	0.538434	0.419659	1.61258	211	HLA-DRB1, CD55, HLA-DRA, CD74, HES1, HSPH1, HLA-DQB1, HLA-DPA1, EFNB2, PNP, HLA-DPB1, SELENOK, CD81, CAV1, CD46, TFRC, SMARCB1, NCK1, CHST2, PHF10, CD47, STAT5B, B2M, RASGRP1, DUSP10, AIF1, RELA, IL7R, TGFBR2, JAK2, SMARCD3, ACTL6A, ETS1, HMGB1, RUNX1, HLA-DQA1, SART1, HLA-A, LGALS9, THY1, IL4R, RASAL3, TYK2, SRC, ANXA1, SYK, DHPS, MALT1, SMARCD1, MAP3K8, SMARCA2, XBP1, NKAP, NFKBIZ, CBFB, HLA-E,…	3209	tags=36%, list=23%, signal=28%	HLA-DRB1,CD55,HLA-DRA,CD74,HES1,HSPH1,HLA-DQB1,HLA-DPA1,EFNB2,PNP,HLA-DPB1,SELENOK,CD81,CAV1,CD46,TFRC,SMARCB1,NCK1,CHST2,PHF10,CD47,STAT5B,B2M,RASGRP1,DUSP10,AIF1,RELA,IL7R,TGFBR2,JAK2,SMARCD3,ACTL6A,ETS1,HMGB1,RUNX1,HLA-DQA1,SART1,HLA-A,LGALS9,THY1,IL4R,RASAL3,TYK2,SRC,ANXA1,SYK,DHPS,MALT1,SMARCD1,MAP3K8,SMARCA2,XBP1,NKAP,NFKBIZ,CBFB,HLA-E,EFNB1,ITPKB,TNFRSF14,AP3D1,ABL1,PRKCZ,NCKAP1L,BMI1,ABL2…
GO:0034341	GOBP_RESPONSE_TO_TYPE_II_INTERFERON	0.000117493	0.0194808	0.538434	0.49412	1.75309	110	STAT1, CD74, ZYX, GBP2, HLA-DPA1, IRF1, BST2, GSN, IFNGR2, VIM, PTPN2, WNT5A, CXCL16, CLDN1, IFITM3, RAF1, CD47, MYO1C, AIF1, RAB7B, PARP9, IFNGR1, JAK2, JAK1, SHFL, LGALS9, TYK2, TLR3, CCL14, IFITM2, PDE12	2019	tags=28%, list=14%, signal=24%	STAT1,CD74,ZYX,GBP2,HLA-DPA1,IRF1,BST2,GSN,IFNGR2,VIM,PTPN2,WNT5A,CXCL16,CLDN1,IFITM3,RAF1,CD47,MYO1C,AIF1,RAB7B,PARP9,IFNGR1,JAK2,JAK1,SHFL,LGALS9,TYK2,TLR3,CCL14,IFITM2,PDE12
GO:0001819	GOBP_POSITIVE_REGULATION_OF_CYTOKINE_PRODUCTION	0.000126163	0.0204732	0.518848	0.375256	1.52448	356	LAMTOR5, CXCL17, STAT1, CD55, CD74, SULF2, HIF1A, HSPA1A, EREG, TMED10, HLA-DPA1, DENND1B, IRF1, HDAC2, DDX21, PNP, HLA-DPB1, SELENOK, CD81, SMAD3, PARK7, WNT5A, ATP6AP2, TRIM16, CD46, INAVA, AGPAT1, TMF1, STAT5B, OAS1, MYD88, RORA, B2M, XIAP, RASGRP1, RIOK3, DDX3X, AIF1, RAB7B, PSEN1, RELA, RNF135, MAPK9, IFNGR1, JAK2, SLC7A5, HMGB1, AGPAT2, RUNX1, TUSC2, HLA-A, H19, HMGB2, OSM, LGALS9, AKIRIN2,…	2228	tags=23%, list=16%, signal=20%	LAMTOR5,CXCL17,STAT1,CD55,CD74,SULF2,HIF1A,HSPA1A,EREG,TMED10,HLA-DPA1,DENND1B,IRF1,HDAC2,DDX21,PNP,HLA-DPB1,SELENOK,CD81,SMAD3,PARK7,WNT5A,ATP6AP2,TRIM16,CD46,INAVA,AGPAT1,TMF1,STAT5B,OAS1,MYD88,RORA,B2M,XIAP,RASGRP1,RIOK3,DDX3X,AIF1,RAB7B,PSEN1,RELA,RNF135,MAPK9,IFNGR1,JAK2,SLC7A5,HMGB1,AGPAT2,RUNX1,TUSC2,HLA-A,H19,HMGB2,OSM,LGALS9,AKIRIN2,IL1R1,FERMT1,SIRT1,IL4R,TYK2,ARHGEF2,ARRDC4,SRC,FCER1G,…
GO:0006513	GOBP_PROTEIN_MONOUBIQUITINATION	0.00012918	0.0205019	0.518848	0.658895	1.92302	36	UBB, RBX1, PEF1, TRIM25, RNF10, RNF220, BIRC2, PCGF5, CUL3, UBE2D3, UBE2W, RNF126, HUWE1, UBE2R2	1590	tags=39%, list=11%, signal=35%	UBB,RBX1,PEF1,TRIM25,RNF10,RNF220,BIRC2,PCGF5,CUL3,UBE2D3,UBE2W,RNF126,HUWE1,UBE2R2
GO:0050673	GOBP_EPITHELIAL_CELL_PROLIFERATION	0.000131715	0.0205019	0.518848	0.384619	1.54762	325	FGFBP1, CEACAM1, IGFBP5, STAT1, ATP5IF1, SERPINB5, HES1, XDH, NR1D1, SULF2, ZFP36, HIF1A, B4GALT1, CDKN2B, SERPINB1, EREG, AREG, GRN, EFNB2, RUNX2, SMAD3, LAMC1, CAV1, EPGN, WNT5A, SRSF6, DLG1, EPPK1, SOX9, CLDN1, RAF1, NOTCH1, ZEB2, BTBD10, B2M, NRARP, DUSP10, HMGN1, MTSS1, VEGFA, FZD7, PSEN1, NEAT1, POLD4, CTNNB1, RAP1GAP, DAB2IP, MAP2K1, HMGB1, NUPR1, HMGB2, CCND1, IRF6, SCARB1, FERMT1, SIRT1,…	2178	tags=22%, list=15%, signal=19%	FGFBP1,CEACAM1,IGFBP5,STAT1,ATP5IF1,SERPINB5,HES1,XDH,NR1D1,SULF2,ZFP36,HIF1A,B4GALT1,CDKN2B,SERPINB1,EREG,AREG,GRN,EFNB2,RUNX2,SMAD3,LAMC1,CAV1,EPGN,WNT5A,SRSF6,DLG1,EPPK1,SOX9,CLDN1,RAF1,NOTCH1,ZEB2,BTBD10,B2M,NRARP,DUSP10,HMGN1,MTSS1,VEGFA,FZD7,PSEN1,NEAT1,POLD4,CTNNB1,RAP1GAP,DAB2IP,MAP2K1,HMGB1,NUPR1,HMGB2,CCND1,IRF6,SCARB1,FERMT1,SIRT1,BTRC,PROK2,WDR77,MARVELD3,KRT4,CDKN1B,SIDT2,NME1,MCC,NF…
GO:0061178	GOBP_REGULATION_OF_INSULIN_SECRETION_INVOLVED_IN_CELLULAR_RESPONSE_TO_GLUCOSE_STIMULUS	0.000135539	0.0206751	0.518848	0.652522	1.9298	39	HLA-DRB1, NR1D1, HIF1A, PIM3, MPC2, ABCA12, ENY2, SRI, OSBP, TIAM1, EFNA5, SIDT2, PRKCE	1965	tags=33%, list=14%, signal=29%	HLA-DRB1,NR1D1,HIF1A,PIM3,MPC2,ABCA12,ENY2,SRI,OSBP,TIAM1,EFNA5,SIDT2,PRKCE
GO:0002347	GOBP_RESPONSE_TO_TUMOR_CELL	0.000152322	0.0227796	0.518848	0.661661	1.89316	33	HLA-DRB1, CEACAM1, ADAM15, NECTIN2, TXNIP, NOTCH1, ABI3, RELA, KLF4, HMGB1, HLA-A	1382	tags=33%, list=10%, signal=30%	HLA-DRB1,CEACAM1,ADAM15,NECTIN2,TXNIP,NOTCH1,ABI3,RELA,KLF4,HMGB1,HLA-A
GO:0006959	GOBP_HUMORAL_IMMUNE_RESPONSE	0.000164802	0.024172	0.518848	0.473694	1.7164	130	IGHA1, JCHAIN, KLK7, HLA-DRB1, IGHG1, DEFB1, IGHA2, CD55, CXCL1, CFD, HLA-DQB1, CXCL6, FAU, CD81, KLK5, C1RL, C1QBP, CD46, PRSS3, NOTCH1, IL36RN, IGHG4, SERPING1, CXCL10, RPL30, C1QB	884	tags=20%, list=6%, signal=19%	IGHA1,JCHAIN,KLK7,HLA-DRB1,IGHG1,DEFB1,IGHA2,CD55,CXCL1,CFD,HLA-DQB1,CXCL6,FAU,CD81,KLK5,C1RL,C1QBP,CD46,PRSS3,NOTCH1,IL36RN,IGHG4,SERPING1,CXCL10,RPL30,C1QB
GO:0042592	GOBP_HOMEOSTATIC_PROCESS	0.000173163	0.0249191	0.518848	0.305866	1.33619	1208	IGKC, IGHA1, JCHAIN, MUC4, HLA-DRB1, HK2, IGFBP5, ID1, MT2A, IGHA2, STAT1, UBB, ATP5IF1, DIO2, CD74, SOD2, PLAC8, NR1D1, ZFP36, ATP6V0B, SFRP4, HIF1A, VCL, ATP1B3, HSPA1A, CXCL6, PIM3, GRN, ALDOA, TLE3, ABHD5, UBE2K, PRDX3, HOXA13, STRAP, CCDC47, ORMDL1, AQP3, SELENOK, BAG3, FIS1, SLC12A6, LAMC1, PARK7, TJP3, ZBTB7A, MTF1, CAV1, FOXC1, P2RY2, ATP6V1G1, TPP1, KMT2E, MPC2, PTPN2, ABCA12, ATP5F1B, W…	2942	tags=26%, list=21%, signal=22%	IGKC,IGHA1,JCHAIN,MUC4,HLA-DRB1,HK2,IGFBP5,ID1,MT2A,IGHA2,STAT1,UBB,ATP5IF1,DIO2,CD74,SOD2,PLAC8,NR1D1,ZFP36,ATP6V0B,SFRP4,HIF1A,VCL,ATP1B3,HSPA1A,CXCL6,PIM3,GRN,ALDOA,TLE3,ABHD5,UBE2K,PRDX3,HOXA13,STRAP,CCDC47,ORMDL1,AQP3,SELENOK,BAG3,FIS1,SLC12A6,LAMC1,PARK7,TJP3,ZBTB7A,MTF1,CAV1,FOXC1,P2RY2,ATP6V1G1,TPP1,KMT2E,MPC2,PTPN2,ABCA12,ATP5F1B,WNT5A,SLC25A5,ATP6AP2,TFRC,INAVA,LAMP2,SMARCB1,SOX9,TSKU,T…
GO:0008380	GOBP_RNA_SPLICING	0.00017683	0.0249755	0.518848	0.362817	1.48322	399	SNRNP70, CCNL2, EIF4A3, HSPA1A, HNRNPF, PRPF40A, DDX5, HNRNPR, SRSF7, STRAP, PRPF4B, RTRAF, SF1, ZBTB7A, SRRM2, RNPS1, RBM5, DAZAP1, DDX17, USP22, RBM39, RBFOX2, C1QBP, SRSF6, VIRMA, SRSF2, SREK1IP1, ENY2, HNRNPM, ZNF638, SNU13, PTBP3, SLU7, FUS, SNRPE, RBM3, EFTUD2, CRIPT, SRSF3, ATXN7L3, CLNS1A, DDX39B, PPP2R1A, RRAGC, CLK2, TADA3, SRSF10, ZNF326, TCERG1, PHF5A, UBL5, RBM4, SF3B3, RPS13, SF3B4,…	2441	tags=29%, list=17%, signal=25%	SNRNP70,CCNL2,EIF4A3,HSPA1A,HNRNPF,PRPF40A,DDX5,HNRNPR,SRSF7,STRAP,PRPF4B,RTRAF,SF1,ZBTB7A,SRRM2,RNPS1,RBM5,DAZAP1,DDX17,USP22,RBM39,RBFOX2,C1QBP,SRSF6,VIRMA,SRSF2,SREK1IP1,ENY2,HNRNPM,ZNF638,SNU13,PTBP3,SLU7,FUS,SNRPE,RBM3,EFTUD2,CRIPT,SRSF3,ATXN7L3,CLNS1A,DDX39B,PPP2R1A,RRAGC,CLK2,TADA3,SRSF10,ZNF326,TCERG1,PHF5A,UBL5,RBM4,SF3B3,RPS13,SF3B4,RBMX,PRMT1,METTL3,COIL,PRPF39,SAP18,KHDRBS1,RBMX2,SNRP…
GO:0140888	GOBP_INTERFERON_MEDIATED_SIGNALING_PATHWAY	0.000190232	0.02638	0.518848	0.536319	1.78769	78	STAT1, IRF1, UBE2K, SAMHD1, IFNGR2, PTPN2, WNT5A, LSM14A, IFITM3, RNF185, RAF1, IFNAR2, OAS1, MYD88, SIN3A, IFI27, GIGYF2, PARP9, IFNGR1, JAK2, METTL3, JAK1	1184	tags=28%, list=8%, signal=26%	STAT1,IRF1,UBE2K,SAMHD1,IFNGR2,PTPN2,WNT5A,LSM14A,IFITM3,RNF185,RAF1,IFNAR2,OAS1,MYD88,SIN3A,IFI27,GIGYF2,PARP9,IFNGR1,JAK2,METTL3,JAK1
GO:0045785	GOBP_POSITIVE_REGULATION_OF_CELL_ADHESION	0.000194414	0.0264785	0.518848	0.373478	1.52486	370	OLFM4, HLA-DRB1, CD55, HLA-DRA, CD74, HES1, HSPH1, SDC4, HLA-DQB1, S100A10, HLA-DPA1, EFNB2, PNP, HLA-DPB1, SELENOK, CD81, SMAD3, LAMC1, CAV1, WNT5A, ADAM9, C1QBP, CD46, TFRC, SMARCB1, NCK1, F11R, CHST2, PHF10, CD47, STAT5B, RRAS, B2M, RASGRP1, DUSP10, EPB41L5, VEGFA, AIF1, RELA, IL7R, TGFBR2, JAK2, ILK, SMARCD3, JAK1, ACTL6A, ETS1, CITED2, HMGB1, RUNX1, HLA-DQA1, SART1, DOCK5, HLA-A, LGALS9, CSF…	3169	tags=31%, list=22%, signal=25%	OLFM4,HLA-DRB1,CD55,HLA-DRA,CD74,HES1,HSPH1,SDC4,HLA-DQB1,S100A10,HLA-DPA1,EFNB2,PNP,HLA-DPB1,SELENOK,CD81,SMAD3,LAMC1,CAV1,WNT5A,ADAM9,C1QBP,CD46,TFRC,SMARCB1,NCK1,F11R,CHST2,PHF10,CD47,STAT5B,RRAS,B2M,RASGRP1,DUSP10,EPB41L5,VEGFA,AIF1,RELA,IL7R,TGFBR2,JAK2,ILK,SMARCD3,JAK1,ACTL6A,ETS1,CITED2,HMGB1,RUNX1,HLA-DQA1,SART1,DOCK5,HLA-A,LGALS9,CSF1,ADAM19,THY1,FERMT2,FERMT1,EGFLAM,TGM2,FLNA,IL4R,RASAL…
GO:0046903	GOBP_SECRETION	0.000199942	0.0267536	0.518848	0.333426	1.40875	616	HLA-DRB1, CEACAM1, HK2, CD74, XDH, NR1D1, CYP51A1, SDC4, HMGCR, ACSL3, HIF1A, TNFAIP2, MIA3, SNAP29, S100A10, VAMP8, LIN7C, PIM3, TMED10, CHMP2A, PTGDS, GNAI2, MIA2, SERPINE2, CHMP3, RAB3GAP1, TMEM167A, PARK7, RAP1B, CAV1, P2RY2, TNFRSF1A, CD2AP, MPC2, ABCA12, ANXA3, ANXA2, ADAM9, GOLPH3L, SEPTIN2, GRK2, RAF1, ENY2, NOTCH1, YKT6, RAP1A, TMF1, GJA1, STAT5B, KPNA4, EDN3, SDCBP, ERBB3, MYOF, GNA11, …	2256	tags=21%, list=16%, signal=19%	HLA-DRB1,CEACAM1,HK2,CD74,XDH,NR1D1,CYP51A1,SDC4,HMGCR,ACSL3,HIF1A,TNFAIP2,MIA3,SNAP29,S100A10,VAMP8,LIN7C,PIM3,TMED10,CHMP2A,PTGDS,GNAI2,MIA2,SERPINE2,CHMP3,RAB3GAP1,TMEM167A,PARK7,RAP1B,CAV1,P2RY2,TNFRSF1A,CD2AP,MPC2,ABCA12,ANXA3,ANXA2,ADAM9,GOLPH3L,SEPTIN2,GRK2,RAF1,ENY2,NOTCH1,YKT6,RAP1A,TMF1,GJA1,STAT5B,KPNA4,EDN3,SDCBP,ERBB3,MYOF,GNA11,SRI,RASGRP1,TMEM167B,DVL1,VPS4A,VEGFA,OSBP,PDIA4,PSEN1,…
GO:0046130	GOBP_PURINE_RIBONUCLEOSIDE_CATABOLIC_PROCESS	0.000205586	0.0270346	0.518848	0.934328	1.73428	5	XDH, PNP	276	tags=40%, list=2%, signal=39%	XDH,PNP
GO:0050853	GOBP_B_CELL_RECEPTOR_SIGNALING_PATHWAY	0.000213421	0.0275891	0.518848	0.576205	1.83331	58	IGKC, IGHA1, IGHG1, IGHA2, CD81, IGLC3, IGLC1, IGHG4	653	tags=14%, list=5%, signal=13%	IGKC,IGHA1,IGHG1,IGHA2,CD81,IGLC3,IGLC1,IGHG4
GO:0002697	GOBP_REGULATION_OF_IMMUNE_EFFECTOR_PROCESS	0.000219118	0.0278535	0.518848	0.38644	1.52833	280	SERPINB4, KLK7, HLA-DRB1, CEACAM1, JUNB, LITAF, CD55, HLA-DRA, CD74, HLA-C, CXCL6, VAMP8, GRN, DENND1B, NECTIN2, BST2, DDX21, CD81, KLK5, WNT5A, DNAJB9, C1QBP, CD46, MLH1, TFRC, INAVA, CD47, STAT5B, SERPING1, SERPINB9, MYD88, FGL2, HLA-B, B2M, RASGRP1, DUSP10, SHLD2, IL7R, SLC7A5, HMGB1, HLA-A, RC3H2, LGALS9, IL1R1, SIRT1, IL4R, TNFRSF1B, ICAM1, HLA-F, MIF, ANXA1, RAET1G, THOC1, TLR3, C3, SYK, MA…	2804	tags=29%, list=20%, signal=23%	SERPINB4,KLK7,HLA-DRB1,CEACAM1,JUNB,LITAF,CD55,HLA-DRA,CD74,HLA-C,CXCL6,VAMP8,GRN,DENND1B,NECTIN2,BST2,DDX21,CD81,KLK5,WNT5A,DNAJB9,C1QBP,CD46,MLH1,TFRC,INAVA,CD47,STAT5B,SERPING1,SERPINB9,MYD88,FGL2,HLA-B,B2M,RASGRP1,DUSP10,SHLD2,IL7R,SLC7A5,HMGB1,HLA-A,RC3H2,LGALS9,IL1R1,SIRT1,IL4R,TNFRSF1B,ICAM1,HLA-F,MIF,ANXA1,RAET1G,THOC1,TLR3,C3,SYK,MALT1,RAET1E,MAD2L2,XBP1,TICAM2,ZNF683,NFKBIZ,DNASE1,RAET1…
GO:0009119	GOBP_RIBONUCLEOSIDE_METABOLIC_PROCESS	0.000223264	0.0279154	0.518848	0.725302	1.90863	22	APOBEC3A, XDH, PNP, PGM2, ICMT, NT5E	988	tags=27%, list=7%, signal=25%	APOBEC3A,XDH,PNP,PGM2,ICMT,NT5E
GO:0045087	GOBP_INNATE_IMMUNE_RESPONSE	0.000231398	0.0284657	0.518848	0.330332	1.40211	670	SERPINB4, JCHAIN, APOBEC3A, CEACAM1, DEFB1, STAT1, CD55, CD74, HLA-C, NR1D1, RNF19B, CFD, CTSS, ZYX, GBP2, TMEM45B, UBE2L6, HSPA1A, EREG, ADAM15, FAU, GRN, HLA-DPA1, APOL1, IRF1, UBE2K, NECTIN2, BST2, GSN, DDX21, SAMHD1, IFNGR2, VIM, CAV1, PTPN2, WNT5A, CXCL16, C1RL, C1QBP, CD46, TRIM25, INAVA, LSM14A, IPO5, CLDN1, NCK1, IFITM3, PPP1R14B, RNF185, RAF1, CD47, IL36RN, STAT5B, SERPING1, IFNAR2, BIRC…	2053	tags=23%, list=14%, signal=20%	SERPINB4,JCHAIN,APOBEC3A,CEACAM1,DEFB1,STAT1,CD55,CD74,HLA-C,NR1D1,RNF19B,CFD,CTSS,ZYX,GBP2,TMEM45B,UBE2L6,HSPA1A,EREG,ADAM15,FAU,GRN,HLA-DPA1,APOL1,IRF1,UBE2K,NECTIN2,BST2,GSN,DDX21,SAMHD1,IFNGR2,VIM,CAV1,PTPN2,WNT5A,CXCL16,C1RL,C1QBP,CD46,TRIM25,INAVA,LSM14A,IPO5,CLDN1,NCK1,IFITM3,PPP1R14B,RNF185,RAF1,CD47,IL36RN,STAT5B,SERPING1,IFNAR2,BIRC2,OAS1,TRIM8,SERPINB9,MYD88,CYLD,HLA-B,XIAP,RASGRP1,RIO…
GO:0009617	GOBP_RESPONSE_TO_BACTERIUM	0.000236239	0.0285999	0.518848	0.355087	1.47031	448	IGHA1, JCHAIN, KLK7, HLA-DRB1, IGHG1, DEFB1, LITAF, IGHA2, CD55, CXCL1, DIO2, SOD2, PLAC8, NR1D1, CFD, ZFP36, GBP2, CXCL6, FAU, GRN, HDAC2, PRDX3, KLK5, ADM, VIM, HNRNPA0, CAV1, HPGD, RAB14, HERC6, TNFRSF1A, ANXA3, WNT5A, ADAM9, MLH1, INAVA, FOS, PDCD4, CLDN1, PYGL, NOTCH1, CDH1, IL36RN, TMF1, IGHG4, PLSCR3, MTDH, OAS1, MAPK3, MYD88, HLA-B, B2M, XIAP, CXCL10, DUSP10, RPL30, RELA, IL7R, TFEB, BDKR…	2005	tags=22%, list=14%, signal=19%	IGHA1,JCHAIN,KLK7,HLA-DRB1,IGHG1,DEFB1,LITAF,IGHA2,CD55,CXCL1,DIO2,SOD2,PLAC8,NR1D1,CFD,ZFP36,GBP2,CXCL6,FAU,GRN,HDAC2,PRDX3,KLK5,ADM,VIM,HNRNPA0,CAV1,HPGD,RAB14,HERC6,TNFRSF1A,ANXA3,WNT5A,ADAM9,MLH1,INAVA,FOS,PDCD4,CLDN1,PYGL,NOTCH1,CDH1,IL36RN,TMF1,IGHG4,PLSCR3,MTDH,OAS1,MAPK3,MYD88,HLA-B,B2M,XIAP,CXCL10,DUSP10,RPL30,RELA,IL7R,TFEB,BDKRB1,JAK2,DAB2IP,SLC7A5,GSDMC,HMGB1,TUSC2,HLA-A,FKBP5,HMGB2,A…
GO:0030855	GOBP_EPITHELIAL_CELL_DIFFERENTIATION	0.000243575	0.0290273	0.518848	-0.301605	-1.40623	510	SPRR2B, SPRR2G, TGM3, S100A7, SPRR2F, SPRR2E, KRT14, LCE3D, LCE3E, KRT2, ZBED2, KRT78, SPRR2D, POF1B, KLF5, WWTR1, KRT16, RAB25, SOD1, LGALS3, CFLAR, SULT1B1, DHRS9, PTK6, CDSN, FLNB, ALDOC, KRT76, TUBB, DNPH1, IPO7, PSAP, KRT6C, PRKCH, ALOX15B, PGK1, RAP2A, COL4A1, BTG1, HPSE, SPRR1B, NME2, BMP7, PITX2, FOSL2, ADD1, ITGA2, KRT1, LCE5A, AKR1C2, TTC8, MAFG, AR, RAP2C, HOXB13, NUMA1, EPAS1	799	tags=11%, list=6%, signal=11%	NUMA1,HOXB13,RAP2C,AR,MAFG,TTC8,AKR1C2,LCE5A,KRT1,ITGA2,ADD1,FOSL2,PITX2,BMP7,NME2,SPRR1B,HPSE,BTG1,COL4A1,RAP2A,PGK1,ALOX15B,PRKCH,KRT6C,PSAP,IPO7,DNPH1,TUBB,KRT76,ALDOC,FLNB,CDSN,PTK6,DHRS9,SULT1B1,CFLAR,LGALS3,SOD1,RAB25,KRT16,WWTR1,KLF5,POF1B,SPRR2D,KRT78,ZBED2,KRT2,LCE3E,LCE3D,KRT14,SPRR2E,SPRR2F,S100A7,TGM3,SPRR2G,SPRR2B
GO:0070995	GOBP_NADPH_OXIDATION	0.000252186	0.0294627	0.498493	-0.960533	-1.71477	4	FMO2, NQO1	201	tags=50%, list=1%, signal=49%	FMO2
GO:0022409	GOBP_POSITIVE_REGULATION_OF_CELL_CELL_ADHESION	0.000254954	0.0294627	0.498493	0.397438	1.55256	244	HLA-DRB1, CD55, HLA-DRA, CD74, HES1, HSPH1, HLA-DQB1, HLA-DPA1, EFNB2, PNP, HLA-DPB1, SELENOK, CD81, CAV1, WNT5A, CD46, TFRC, SMARCB1, NCK1, F11R, CHST2, PHF10, CD47, STAT5B, B2M, RASGRP1, DUSP10, AIF1, RELA, IL7R, TGFBR2, JAK2, SMARCD3, JAK1, ACTL6A, ETS1, CITED2, HMGB1, RUNX1, HLA-DQA1, SART1, HLA-A, LGALS9, ADAM19, THY1, IL4R, RASAL3, TYK2, SRC, ANXA1, SYK, DHPS, MALT1, SMARCD1, MAP3K8, SMARCA…	3209	tags=34%, list=23%, signal=27%	HLA-DRB1,CD55,HLA-DRA,CD74,HES1,HSPH1,HLA-DQB1,HLA-DPA1,EFNB2,PNP,HLA-DPB1,SELENOK,CD81,CAV1,WNT5A,CD46,TFRC,SMARCB1,NCK1,F11R,CHST2,PHF10,CD47,STAT5B,B2M,RASGRP1,DUSP10,AIF1,RELA,IL7R,TGFBR2,JAK2,SMARCD3,JAK1,ACTL6A,ETS1,CITED2,HMGB1,RUNX1,HLA-DQA1,SART1,HLA-A,LGALS9,ADAM19,THY1,IL4R,RASAL3,TYK2,SRC,ANXA1,SYK,DHPS,MALT1,SMARCD1,MAP3K8,SMARCA2,XBP1,NKAP,NFKBIZ,CBFB,HLA-E,FOXA1,EFNB1,ITPKB,TNFRSF1…
GO:0051121	GOBP_HEPOXILIN_METABOLIC_PROCESS	0.000297441	0.0338594	0.498493	-0.913757	-1.8131	6	ALOX15B, ALOX12, GSTP1, ALOXE3	900	tags=67%, list=6%, signal=62%	GSTP1,ALOX12,ALOX15B
GO:0001910	GOBP_REGULATION_OF_LEUKOCYTE_MEDIATED_CYTOTOXICITY	0.000306649	0.0343943	0.498493	0.54304	1.79788	70	SERPINB4, HLA-DRB1, CEACAM1, HLA-DRA, HLA-C, CXCL6, NECTIN2, STAT5B, SERPINB9, HLA-B, B2M, RASGRP1, IL7R, HLA-A, LGALS9, ICAM1, HLA-F, RAET1G, RAET1E, DNASE1, RAET1L, HLA-E, CX3CR1, MR1, CRK, NCKAP1L	2732	tags=37%, list=19%, signal=30%	SERPINB4,HLA-DRB1,CEACAM1,HLA-DRA,HLA-C,CXCL6,NECTIN2,STAT5B,SERPINB9,HLA-B,B2M,RASGRP1,IL7R,HLA-A,LGALS9,ICAM1,HLA-F,RAET1G,RAET1E,DNASE1,RAET1L,HLA-E,CX3CR1,MR1,CRK,NCKAP1L
GO:0045595	GOBP_REGULATION_OF_CELL_DIFFERENTIATION	0.000329717	0.0364457	0.498493	0.30923	1.34686	1081	HLA-DRB1, CEACAM1, IGFBP5, JUNB, STAT1, IFRD1, HLA-DRA, CD74, SOD2, HES1, XDH, NR1D1, ERRFI1, ZFP36, SFRP4, HIF1A, VCL, CDKN2B, NAP1L1, S100A10, HSPA1A, EREG, AREG, TSC22D1, GRN, IRF1, DDX5, HDAC2, EFNB2, CLIC1, PNP, AQP3, SERPINE2, RUNX2, SMAD3, LAMC1, ADM, EIF4G2, JUND, CAV1, FOXC1, CERS2, KLF10, TNFRSF1A, ATRAID, PTPN2, DDX17, ABCA12, WNT5A, ANXA2, TRIM16, CD46, SRSF6, FBXO7, FOS, SRA1, WDR1, …	2628	tags=25%, list=18%, signal=22%	HLA-DRB1,CEACAM1,IGFBP5,JUNB,STAT1,IFRD1,HLA-DRA,CD74,SOD2,HES1,XDH,NR1D1,ERRFI1,ZFP36,SFRP4,HIF1A,VCL,CDKN2B,NAP1L1,S100A10,HSPA1A,EREG,AREG,TSC22D1,GRN,IRF1,DDX5,HDAC2,EFNB2,CLIC1,PNP,AQP3,SERPINE2,RUNX2,SMAD3,LAMC1,ADM,EIF4G2,JUND,CAV1,FOXC1,CERS2,KLF10,TNFRSF1A,ATRAID,PTPN2,DDX17,ABCA12,WNT5A,ANXA2,TRIM16,CD46,SRSF6,FBXO7,FOS,SRA1,WDR1,SMARCB1,KLK6,SOX9,TSKU,PDCD4,F11R,PHF10,RAF1,NOTCH1,RNF10…
GO:0007159	GOBP_LEUKOCYTE_CELL_CELL_ADHESION	0.000337356	0.0367573	0.498493	0.376013	1.5037	308	HLA-DRB1, CEACAM1, CD55, HLA-DRA, CD74, HES1, HSPH1, SDC4, HLA-DQB1, MIA3, HLA-DPA1, IRF1, EFNB2, PNP, HLA-DPB1, SELENOK, CD81, SOCS6, CAV1, PTPN2, CD46, DLG1, TFRC, SMARCB1, NCK1, F11R, CHST2, PHF10, CD47, STAT5B, SEMA4D, FGL2, B2M, RASGRP1, NRARP, TWSG1, DUSP10, AIF1, EXT1, NT5E, RELA, IL7R, TGFBR2, JAK2, KLF4, SMARCD3, ACTL6A, ETS1, HMGB1, RUNX1, HLA-DQA1, ITGB1, SART1, HLA-A, RC3H2, LGALS9, T…	3169	tags=34%, list=22%, signal=27%	HLA-DRB1,CEACAM1,CD55,HLA-DRA,CD74,HES1,HSPH1,SDC4,HLA-DQB1,MIA3,HLA-DPA1,IRF1,EFNB2,PNP,HLA-DPB1,SELENOK,CD81,SOCS6,CAV1,PTPN2,CD46,DLG1,TFRC,SMARCB1,NCK1,F11R,CHST2,PHF10,CD47,STAT5B,SEMA4D,FGL2,B2M,RASGRP1,NRARP,TWSG1,DUSP10,AIF1,EXT1,NT5E,RELA,IL7R,TGFBR2,JAK2,KLF4,SMARCD3,ACTL6A,ETS1,HMGB1,RUNX1,HLA-DQA1,ITGB1,SART1,HLA-A,RC3H2,LGALS9,THY1,IL4R,RASAL3,TYK2,SRC,ICAM1,ANXA1,SYK,DHPS,MALT1,SMAR…
GO:0048871	GOBP_MULTICELLULAR_ORGANISMAL_LEVEL_HOMEOSTASIS	0.000351091	0.0369221	0.498493	0.333846	1.40687	602	IGKC, IGHA1, JCHAIN, MUC4, ID1, IGHA2, STAT1, UBB, ATP5IF1, DIO2, CD74, SOD2, PLAC8, NR1D1, ZFP36, HIF1A, VCL, HSPA1A, CXCL6, TLE3, HOXA13, STRAP, AQP3, LAMC1, TJP3, ZBTB7A, MTF1, CAV1, FOXC1, TPP1, KMT2E, PTPN2, ABCA12, SLC25A5, TFRC, INAVA, SOX9, TSKU, TUBA1A, CLDN1, F11R, NOTCH1, GJA1, STAT5B, ZEB2, PTBP3, MEX3C, BSCL2, OAS1, SLC27A1, POLB, ASXL1, B2M, UFL1, XIAP, SFXN1, KLF13, RCOR1, GPR137, …	1806	tags=18%, list=13%, signal=17%	IGKC,IGHA1,JCHAIN,MUC4,ID1,IGHA2,STAT1,UBB,ATP5IF1,DIO2,CD74,SOD2,PLAC8,NR1D1,ZFP36,HIF1A,VCL,HSPA1A,CXCL6,TLE3,HOXA13,STRAP,AQP3,LAMC1,TJP3,ZBTB7A,MTF1,CAV1,FOXC1,TPP1,KMT2E,PTPN2,ABCA12,SLC25A5,TFRC,INAVA,SOX9,TSKU,TUBA1A,CLDN1,F11R,NOTCH1,GJA1,STAT5B,ZEB2,PTBP3,MEX3C,BSCL2,OAS1,SLC27A1,POLB,ASXL1,B2M,UFL1,XIAP,SFXN1,KLF13,RCOR1,GPR137,VEGFA,PPP2R1A,TP53INP2,EXT1,KDM3A,NT5E,CTNNB1,IL7R,GIGYF2,A…
GO:0010469	GOBP_REGULATION_OF_SIGNALING_RECEPTOR_ACTIVITY	0.000352202	0.0369221	0.498493	0.540221	1.75832	64	MUC4, GPRC5A, ERRFI1, HIF1A, HDAC2, PARK7, EPGN, JAK2, LYNX1, ITGB1, TAF1, NCOA3, PRKCD, CAPN1, HDAC6, PLAU	2224	tags=25%, list=16%, signal=21%	MUC4,GPRC5A,ERRFI1,HIF1A,HDAC2,PARK7,EPGN,JAK2,LYNX1,ITGB1,TAF1,NCOA3,PRKCD,CAPN1,HDAC6,PLAU
GO:0007155	GOBP_CELL_ADHESION	0.000353391	0.0369221	0.498493	0.310448	1.34981	1035	OLFM4, MUC4, HLA-DRB1, FBLN1, CEACAM1, COL6A1, CCN5, MUC1, COL6A2, CD55, CLDN4, HLA-DRA, CD74, HES1, CD164, HSPH1, SDC4, B4GALT1, VCL, ZYX, HLA-DQB1, MIA3, S100A10, ADAM15, DUSP1, HLA-DPA1, PDLIM1, ACKR3, IRF1, NECTIN2, EFNB2, CLIC1, VMP1, PNP, HLA-DPB1, SELENOK, SERPINE2, FAT2, CD63, CD81, SOCS6, SMAD3, LAMC1, ITGB8, ITGB5, TJP3, CNN3, PARD3, CAV1, RAP2B, VEZT, PTPN2, ABCA12, S100A11, ATP5F1B, W…	2401	tags=22%, list=17%, signal=20%	OLFM4,MUC4,HLA-DRB1,FBLN1,CEACAM1,COL6A1,CCN5,MUC1,COL6A2,CD55,CLDN4,HLA-DRA,CD74,HES1,CD164,HSPH1,SDC4,B4GALT1,VCL,ZYX,HLA-DQB1,MIA3,S100A10,ADAM15,DUSP1,HLA-DPA1,PDLIM1,ACKR3,IRF1,NECTIN2,EFNB2,CLIC1,VMP1,PNP,HLA-DPB1,SELENOK,SERPINE2,FAT2,CD63,CD81,SOCS6,SMAD3,LAMC1,ITGB8,ITGB5,TJP3,CNN3,PARD3,CAV1,RAP2B,VEZT,PTPN2,ABCA12,S100A11,ATP5F1B,WNT5A,ANXA2,ADAM9,C1QBP,RASA1,CD46,DSC2,PIP5K1A,DLG1,SIP…
GO:0031341	GOBP_REGULATION_OF_CELL_KILLING	0.000394491	0.0406593	0.498493	0.526412	1.76827	80	SERPINB4, HLA-DRB1, CEACAM1, CD55, HLA-DRA, HLA-C, CXCL6, NECTIN2, STAT5B, SERPINB9, HLA-B, B2M, RASGRP1, IL7R, HLA-A, LGALS9, ICAM1, HLA-F, RAET1G, SYK, RAET1E, DNASE1, RAET1L, HLA-E, CX3CR1, MR1, CRK, NCKAP1L	2732	tags=35%, list=19%, signal=28%	SERPINB4,HLA-DRB1,CEACAM1,CD55,HLA-DRA,HLA-C,CXCL6,NECTIN2,STAT5B,SERPINB9,HLA-B,B2M,RASGRP1,IL7R,HLA-A,LGALS9,ICAM1,HLA-F,RAET1G,SYK,RAET1E,DNASE1,RAET1L,HLA-E,CX3CR1,MR1,CRK,NCKAP1L
GO:0003085	GOBP_NEGATIVE_REGULATION_OF_SYSTEMIC_ARTERIAL_BLOOD_PRESSURE	0.000410181	0.0417127	0.498493	0.868756	1.85015	9	SOD2, IER3, KCNK6	224	tags=33%, list=2%, signal=33%	SOD2,IER3,KCNK6
GO:0042454	GOBP_RIBONUCLEOSIDE_CATABOLIC_PROCESS	0.000425486	0.0426998	0.498493	0.817203	1.92464	12	APOBEC3A, XDH, PNP, APOBEC3G	276	tags=25%, list=2%, signal=25%	APOBEC3A,XDH,PNP
GO:0051145	GOBP_SMOOTH_MUSCLE_CELL_DIFFERENTIATION	0.000481068	0.0476508	0.498493	0.572807	1.76673	50	SOD2, HES1, EREG, ADM, MRTFA, SOX9, PDCD4, NOTCH1, VEGFA, CTNNB1, SMARCD3, PIAS1, MECP2, SIRT1, CTH, TBX3, MESP1	2052	tags=34%, list=14%, signal=29%	SOD2,HES1,EREG,ADM,MRTFA,SOX9,PDCD4,NOTCH1,VEGFA,CTNNB1,SMARCD3,PIAS1,MECP2,SIRT1,CTH,TBX3,MESP1
GO:0002764	GOBP_IMMUNE_RESPONSE_REGULATING_SIGNALING_PATHWAY	0.000505297	0.049409	0.477271	0.356811	1.45913	379	IGKC, IGHA1, HLA-DRB1, IGHG1, CEACAM1, IGHA2, NR1D1, PHPT1, CTSS, HLA-DQB1, GBP2, HSPA1A, DENND1B, IRF1, NECTIN2, HLA-DPB1, CD81, IGLC3, CAV1, IGLC1, PTPN2, TRBC1, C1QBP, TRIM25, INAVA, LSM14A, IPO5, CD47, IGHG4, BIRC2, OAS1, MYD88, CYLD, XIAP, RIOK3, PUM1, DDX3X, FOSL1, USP15, RAB7B, CD3D, PSEN1, PAK1, RELA, PJA2, RNF135, TSPAN6, GPR108, MAPK9, DAB2IP, NPLOC4, HMGB1, KHDRBS1, HLA-A, RC3H2, CTSH,…	1980	tags=19%, list=14%, signal=17%	IGKC,IGHA1,HLA-DRB1,IGHG1,CEACAM1,IGHA2,NR1D1,PHPT1,CTSS,HLA-DQB1,GBP2,HSPA1A,DENND1B,IRF1,NECTIN2,HLA-DPB1,CD81,IGLC3,CAV1,IGLC1,PTPN2,TRBC1,C1QBP,TRIM25,INAVA,LSM14A,IPO5,CD47,IGHG4,BIRC2,OAS1,MYD88,CYLD,XIAP,RIOK3,PUM1,DDX3X,FOSL1,USP15,RAB7B,CD3D,PSEN1,PAK1,RELA,PJA2,RNF135,TSPAN6,GPR108,MAPK9,DAB2IP,NPLOC4,HMGB1,KHDRBS1,HLA-A,RC3H2,CTSH,MAP3K1,CSNK1A1,LGALS9,THY1,UFD1,SRC,FCER1G,CD3G,BIRC3,T…
GO:2001300	GOBP_LIPOXIN_METABOLIC_PROCESS	0.000512806	0.0495085	0.477271	-0.972409	-1.64423	3	ALOX15B, PTGR1, ALOX12	397	tags=100%, list=3%, signal=97%	PTGR1,ALOX15B

## Sheet: Upper IM
id	pathway	pval	padj	log2err	ES	NES	size	leadingEdge	rank_at_max	leading_edge	core_enrichment
GO:0046907	GOBP_INTRACELLULAR_TRANSPORT	7.62456e-12	5.81678e-08	0.875325	0.424137	1.38552	1405	DENND10, CDH1, CD63, CD81, HM13, ARL6IP1, CD74, PICALM, HSPA8, UFM1, SEC61B, APOD, HK2, GGA1, MYO19, TOMM5, SREBF2, SMG1, ERBIN, MTCH1, STOM, SRSF10, FLNA, MAPK14, NDRG4, USO1, NPC1, YOD1, HSPA5, RIPOR1, VCP, PLA2G4E, EHD1, FERMT1, SNX33, CDC42, PURA, UXT, UBR5, NDFIP2, SNX5, TRAPPC8, SMG5, EEA1, TRAK1, HUWE1, MYO1B, AHCYL1, TIMM10B, CHMP1A, CDC37, CIB1, ATP5IF1, RAB6A, TMED9, FYTTD1, KPNA2, MYO6…	3755	tags=36%, list=24%, signal=30%	DENND10,CDH1,CD63,CD81,HM13,ARL6IP1,CD74,PICALM,HSPA8,UFM1,SEC61B,APOD,HK2,GGA1,MYO19,TOMM5,SREBF2,SMG1,ERBIN,MTCH1,STOM,SRSF10,FLNA,MAPK14,NDRG4,USO1,NPC1,YOD1,HSPA5,RIPOR1,VCP,PLA2G4E,EHD1,FERMT1,SNX33,CDC42,PURA,UXT,UBR5,NDFIP2,SNX5,TRAPPC8,SMG5,EEA1,TRAK1,HUWE1,MYO1B,AHCYL1,TIMM10B,CHMP1A,CDC37,CIB1,ATP5IF1,RAB6A,TMED9,FYTTD1,KPNA2,MYO6,CLTC,BLOC1S2,RAB24,ZDHHC20,RNF31,ATL3,GOSR2,USP9X,UBL4A,…
GO:0044419	GOBP_BIOLOGICAL_PROCESS_INVOLVED_IN_INTERSPECIES_INTERACTION_BETWEEN_ORGANISMS	5.70303e-11	2.17542e-07	0.851339	0.426621	1.39301	1268	IGHA1, IGHG1, JCHAIN, HLA-DPA1, PLCG2, STAT1, CDH1, CEACAM1, APOBEC3A, HLA-DRB1, KLK7, SAMD9, IGHA2, DIO2, IFI6, DEFB1, PSMA2, SERPINB4, CD81, SOD2, IVNS1ABP, ZYX, IRF9, VIM, CD74, IFITM3, DDX21, IRF1, JAK1, HSPA8, HERC6, UBE2K, EPHA2, HLA-C, GBP4, CXCL1, HSF1, HLA-E, PDCD4, GSN, ERBIN, EIF4E2, RELA, TMPRSS4, ODC1, STOM, MAPK14, NOP53, SLC7A1, LAMTOR5, NPC1, ITGAV, DHX15, ITGB1, PRSS3, ISG15, CLD…	3849	tags=36%, list=25%, signal=30%	IGHA1,IGHG1,JCHAIN,HLA-DPA1,PLCG2,STAT1,CDH1,CEACAM1,APOBEC3A,HLA-DRB1,KLK7,SAMD9,IGHA2,DIO2,IFI6,DEFB1,PSMA2,SERPINB4,CD81,SOD2,IVNS1ABP,ZYX,IRF9,VIM,CD74,IFITM3,DDX21,IRF1,JAK1,HSPA8,HERC6,UBE2K,EPHA2,HLA-C,GBP4,CXCL1,HSF1,HLA-E,PDCD4,GSN,ERBIN,EIF4E2,RELA,TMPRSS4,ODC1,STOM,MAPK14,NOP53,SLC7A1,LAMTOR5,NPC1,ITGAV,DHX15,ITGB1,PRSS3,ISG15,CLDN1,CDC42,AQP1,ITGA2,TAB2,ANXA3,PPIB,IL1RAP,PPP1R14B,CXCL…
GO:0060341	GOBP_REGULATION_OF_CELLULAR_LOCALIZATION	3.44583e-10	8.76274e-07	0.814036	0.448152	1.45698	790	DENND10, CDH1, HLA-DRB1, CD81, ATP2B4, CCT4, PICALM, JAK1, HSPA8, HMGCR, EPHA2, UFM1, GSN, MYCBP2, APOD, SREBF2, CCT3, CYP51A1, STOM, TIAM1, FLNA, MAPK14, NDRG4, LAMTOR5, CCT7, MESD, YOD1, ITGB1, RIPOR1, VCP, PLA2G4E, EHD1, GNAI1, FERMT1, SNX33, UBR5, WWTR1, NDFIP2, TRIM22, AAK1, TP53INP2, HUWE1, CIB1, ATP5IF1, ADAM9, CSK, MIDN, CAV1, CLTC, RNF31, LAMTOR1, RTN4, ATP9A, GCC2, RAC2, ENY2, CHP1, SQS…	3523	tags=36%, list=23%, signal=29%	DENND10,CDH1,HLA-DRB1,CD81,ATP2B4,CCT4,PICALM,JAK1,HSPA8,HMGCR,EPHA2,UFM1,GSN,MYCBP2,APOD,SREBF2,CCT3,CYP51A1,STOM,TIAM1,FLNA,MAPK14,NDRG4,LAMTOR5,CCT7,MESD,YOD1,ITGB1,RIPOR1,VCP,PLA2G4E,EHD1,GNAI1,FERMT1,SNX33,UBR5,WWTR1,NDFIP2,TRIM22,AAK1,TP53INP2,HUWE1,CIB1,ATP5IF1,ADAM9,CSK,MIDN,CAV1,CLTC,RNF31,LAMTOR1,RTN4,ATP9A,GCC2,RAC2,ENY2,CHP1,SQSTM1,NPEPPS,PARP9,GSK3B,PML,CPSF6,PLS1,HIF1A,TMEM30A,PARP1…
GO:0045184	GOBP_ESTABLISHMENT_OF_PROTEIN_LOCALIZATION	1.42379e-09	2.71553e-06	0.788187	0.410789	1.34278	1442	DENND10, CDH1, HLA-DRB1, VMP1, CD63, CD81, HM13, ARL6IP1, CD74, KRT18, CCT4, HSPA8, HMGCR, UFM1, CALCRL, SEC61B, APOD, IL1RN, HK2, GGA1, TOMM5, SREBF2, ERBIN, CCT3, MTCH1, CYP51A1, STOM, TIAM1, VAMP5, FLNA, RALA, MAPK14, CCT7, USO1, NPC1, YOD1, HSPA5, RIPOR1, VCP, EHD1, GORASP2, FERMT1, SNX33, ATG4D, DUOXA2, UBR5, NDFIP2, SNX24, SNX5, TRAK1, HUWE1, AHCYL1, TIMM10B, CHMP1A, CDC37, CIB1, ATP5IF1, R…	3459	tags=33%, list=22%, signal=28%	DENND10,CDH1,HLA-DRB1,VMP1,CD63,CD81,HM13,ARL6IP1,CD74,KRT18,CCT4,HSPA8,HMGCR,UFM1,CALCRL,SEC61B,APOD,IL1RN,HK2,GGA1,TOMM5,SREBF2,ERBIN,CCT3,MTCH1,CYP51A1,STOM,TIAM1,VAMP5,FLNA,RALA,MAPK14,CCT7,USO1,NPC1,YOD1,HSPA5,RIPOR1,VCP,EHD1,GORASP2,FERMT1,SNX33,ATG4D,DUOXA2,UBR5,NDFIP2,SNX24,SNX5,TRAK1,HUWE1,AHCYL1,TIMM10B,CHMP1A,CDC37,CIB1,ATP5IF1,RAB6A,ADAM9,CSK,S100A13,TMED9,MIDN,KPNA2,MYO6,DYNLT1,CAV1,…
GO:0006952	GOBP_DEFENSE_RESPONSE	4.46631e-09	6.8147e-06	0.761461	0.414401	1.35324	1288	IGHA1, IGHG1, JCHAIN, HLA-DPA1, PLCG2, STAT1, CEACAM1, APOBEC3A, CXCL17, HLA-DRB1, KLK7, SAMD9, IGHA2, IFI6, DEFB1, SERPINB4, CD81, B4GALT1, ZYX, IRF9, VIM, CD74, IFITM3, DDX21, IRF1, NEAT1, JAK1, HSPA8, UBE2K, EPHA2, HLA-C, GBP4, CXCL1, HSF1, HLA-E, PDCD4, GSN, ZNF580, APOD, IL1RN, ERBIN, EIF4E2, RELA, MAPK14, NOP53, DHX15, ITGB1, PRSS3, IL6ST, ISG15, ABCC1, CLDN1, CDC42, AQP1, DUOXA2, TAB2, ANX…	3842	tags=34%, list=25%, signal=28%	IGHA1,IGHG1,JCHAIN,HLA-DPA1,PLCG2,STAT1,CEACAM1,APOBEC3A,CXCL17,HLA-DRB1,KLK7,SAMD9,IGHA2,IFI6,DEFB1,SERPINB4,CD81,B4GALT1,ZYX,IRF9,VIM,CD74,IFITM3,DDX21,IRF1,NEAT1,JAK1,HSPA8,UBE2K,EPHA2,HLA-C,GBP4,CXCL1,HSF1,HLA-E,PDCD4,GSN,ZNF580,APOD,IL1RN,ERBIN,EIF4E2,RELA,MAPK14,NOP53,DHX15,ITGB1,PRSS3,IL6ST,ISG15,ABCC1,CLDN1,CDC42,AQP1,DUOXA2,TAB2,ANXA3,IL1RAP,PPP1R14B,CXCL6,WRNIP1,RIOK3,BST2,IFITM2,TRIM22…
GO:0006886	GOBP_INTRACELLULAR_PROTEIN_TRANSPORT	6.52271e-09	8.29363e-06	0.761461	0.441197	1.4341	776	CDH1, CD81, HM13, ARL6IP1, CD74, HSPA8, UFM1, SEC61B, APOD, GGA1, TOMM5, SREBF2, ERBIN, MTCH1, STOM, FLNA, MAPK14, USO1, YOD1, HSPA5, RIPOR1, VCP, EHD1, FERMT1, SNX33, UBR5, SNX5, TRAK1, HUWE1, AHCYL1, TIMM10B, CDC37, CIB1, ATP5IF1, RAB6A, TMED9, KPNA2, MYO6, CLTC, RAB24, ZDHHC20, RNF31, USP9X, UBL4A, HERPUD1, CTTN, GCC2, RAC2, SRP14, CHP1, YWHAG, SQSTM1, NPEPPS, ZFAND6, RAB22A, GSK3B, NUP98, PXK…	3432	tags=35%, list=22%, signal=29%	CDH1,CD81,HM13,ARL6IP1,CD74,HSPA8,UFM1,SEC61B,APOD,GGA1,TOMM5,SREBF2,ERBIN,MTCH1,STOM,FLNA,MAPK14,USO1,YOD1,HSPA5,RIPOR1,VCP,EHD1,FERMT1,SNX33,UBR5,SNX5,TRAK1,HUWE1,AHCYL1,TIMM10B,CDC37,CIB1,ATP5IF1,RAB6A,TMED9,KPNA2,MYO6,CLTC,RAB24,ZDHHC20,RNF31,USP9X,UBL4A,HERPUD1,CTTN,GCC2,RAC2,SRP14,CHP1,YWHAG,SQSTM1,NPEPPS,ZFAND6,RAB22A,GSK3B,NUP98,PXK,PML,TMEM30A,SDCBP,AUP1,RAPGEF3,APPBP2,YWHAQ,HSP90AA1,GOL…
GO:0033365	GOBP_PROTEIN_LOCALIZATION_TO_ORGANELLE	1.15599e-08	1.13328e-05	0.74774	0.435117	1.41601	821	CDH1, CD81, CCT4, JAK1, HSPA8, SRGN, UFM1, SEC61B, APOD, HK2, HDGF, GGA1, TOMM5, SREBF2, CCT3, MTCH1, FLNA, RALA, MAPK14, NOP53, LAMTOR5, CCT7, HSPA5, RIPOR1, VCP, TIA1, TOR1AIP1, ISG15, EHD1, FERMT1, UBR5, WWTR1, PPP1R15A, HUWE1, TIMM10B, ATP5IF1, RAB6A, KPNA2, RNF31, USP9X, UBL4A, HERPUD1, LAMTOR1, RTN4, GCC2, RAC2, SRP14, CHP1, SQSTM1, NPEPPS, PARP9, ZFAND6, GSK3B, NUP98, PXK, PML, MFSD1, EMC3…	4006	tags=40%, list=26%, signal=31%	CDH1,CD81,CCT4,JAK1,HSPA8,SRGN,UFM1,SEC61B,APOD,HK2,HDGF,GGA1,TOMM5,SREBF2,CCT3,MTCH1,FLNA,RALA,MAPK14,NOP53,LAMTOR5,CCT7,HSPA5,RIPOR1,VCP,TIA1,TOR1AIP1,ISG15,EHD1,FERMT1,UBR5,WWTR1,PPP1R15A,HUWE1,TIMM10B,ATP5IF1,RAB6A,KPNA2,RNF31,USP9X,UBL4A,HERPUD1,LAMTOR1,RTN4,GCC2,RAC2,SRP14,CHP1,SQSTM1,NPEPPS,PARP9,ZFAND6,GSK3B,NUP98,PXK,PML,MFSD1,EMC3,TMEM30A,PARP1,VAPA,YAP1,GBP1,AUP1,OGT,HSP90AA1,MSN,DIAPH…
GO:0006396	GOBP_RNA_PROCESSING	1.29807e-08	1.13328e-05	0.74774	0.432235	1.40675	861	SF3B6, SAP18, IVNS1ABP, SRRM2, DUSP11, PAPOLA, DDX21, HSPA8, HSF1, SRSF5, SON, RBM39, SRSF10, NOP53, HNRNPR, CDK13, DHX15, CCNL2, TIA1, TCERG1, RBM23, TRA2B, RIOK3, CDC5L, RPL35A, CLK1, AHCYL1, HNRNPC, NOP10, SF1, RPL14, SRSF2, PRKRA, ARL6IP4, NSA2, RPL7L1, RPL7, ENY2, ELP1, EIF6, CD2BP2, TRMT1, NUP98, SRSF3, SFPQ, CPSF6, STRAP, RPS13, NOLC1, LSM7, PPIL2, MAGOH, WBP11, RBMS2, CPSF2, DYRK1A, NCBP2…	4144	tags=42%, list=27%, signal=32%	SF3B6,SAP18,IVNS1ABP,SRRM2,DUSP11,PAPOLA,DDX21,HSPA8,HSF1,SRSF5,SON,RBM39,SRSF10,NOP53,HNRNPR,CDK13,DHX15,CCNL2,TIA1,TCERG1,RBM23,TRA2B,RIOK3,CDC5L,RPL35A,CLK1,AHCYL1,HNRNPC,NOP10,SF1,RPL14,SRSF2,PRKRA,ARL6IP4,NSA2,RPL7L1,RPL7,ENY2,ELP1,EIF6,CD2BP2,TRMT1,NUP98,SRSF3,SFPQ,CPSF6,STRAP,RPS13,NOLC1,LSM7,PPIL2,MAGOH,WBP11,RBMS2,CPSF2,DYRK1A,NCBP2,RNPS1,DDX23,SNHG7,NSUN2,KHSRP,NCBP1,RBBP6,RRP36,DHX9,HN…
GO:0009057	GOBP_MACROMOLECULE_CATABOLIC_PROCESS	1.33694e-08	1.13328e-05	0.74774	0.412012	1.34472	1183	CDH1, CEACAM1, LNPEP, PSMA2, CD81, HM13, PSMA5, VIM, NEAT1, RFFL, HSPA8, HMGCR, HERC6, UBE2K, HSF1, PSME2, WAC, MYCBP2, SEC61B, GGA1, AZIN1, SMG1, RELA, ODC1, CYP51A1, FLNA, MAPK14, NOP53, HNRNPR, CTSH, YOD1, HSPA5, VCP, ISG15, SNX33, IREB2, WWTR1, NDFIP2, SNX5, SMG5, PSME3, SAMD4B, TP53INP2, CAPN2, CHMP1A, HNRNPC, ATP5IF1, RAD23A, RNF213, ADAM9, XRN1, CAV1, TRIB2, USP9X, UBL4A, HERPUD1, SMARCC1,…	3520	tags=34%, list=23%, signal=28%	CDH1,CEACAM1,LNPEP,PSMA2,CD81,HM13,PSMA5,VIM,NEAT1,RFFL,HSPA8,HMGCR,HERC6,UBE2K,HSF1,PSME2,WAC,MYCBP2,SEC61B,GGA1,AZIN1,SMG1,RELA,ODC1,CYP51A1,FLNA,MAPK14,NOP53,HNRNPR,CTSH,YOD1,HSPA5,VCP,ISG15,SNX33,IREB2,WWTR1,NDFIP2,SNX5,SMG5,PSME3,SAMD4B,TP53INP2,CAPN2,CHMP1A,HNRNPC,ATP5IF1,RAD23A,RNF213,ADAM9,XRN1,CAV1,TRIB2,USP9X,UBL4A,HERPUD1,SMARCC1,PSMB6,KEAP1,NEDD8,CTSF,SQSTM1,PACSIN3,GSK3B,PSMB5,HEXB,P…
GO:0006508	GOBP_PROTEOLYSIS	2.03785e-08	1.46735e-05	0.733762	0.407886	1.3321	1296	KLK6, KLK7, LNPEP, IFI6, PSMA2, SERPINB4, TNFSF10, PLAT, HM13, PSMA5, COPS2, ARL6IP1, PICALM, SERPINB5, MAST4, RFFL, HERC6, SRGN, UBE2K, PSME2, GSN, WAC, SEC61B, TGM2, TMPRSS4, PRSS22, MTCH1, UQCRC2, USP34, XDH, NOP53, LAMTOR5, CTSH, YOD1, HSPA5, VCP, PRSS3, ISG15, SNX33, AQP1, ATG4D, WWTR1, NDFIP2, PRSS23, CAPN14, PSME3, TP53INP2, CAPN2, CHMP1A, HINT1, ATP5IF1, RAD23A, RNF213, ADAM9, CAV1, AURKA…	3526	tags=33%, list=23%, signal=28%	KLK6,KLK7,LNPEP,IFI6,PSMA2,SERPINB4,TNFSF10,PLAT,HM13,PSMA5,COPS2,ARL6IP1,PICALM,SERPINB5,MAST4,RFFL,HERC6,SRGN,UBE2K,PSME2,GSN,WAC,SEC61B,TGM2,TMPRSS4,PRSS22,MTCH1,UQCRC2,USP34,XDH,NOP53,LAMTOR5,CTSH,YOD1,HSPA5,VCP,PRSS3,ISG15,SNX33,AQP1,ATG4D,WWTR1,NDFIP2,PRSS23,CAPN14,PSME3,TP53INP2,CAPN2,CHMP1A,HINT1,ATP5IF1,RAD23A,RNF213,ADAM9,CAV1,AURKAIP1,TRIB2,USP9X,UBL4A,HERPUD1,BMP1,SMARCC1,CPNE1,ENY2,P…
GO:0072594	GOBP_ESTABLISHMENT_OF_PROTEIN_LOCALIZATION_TO_ORGANELLE	2.11573e-08	1.46735e-05	0.733762	0.487331	1.56755	399	CDH1, CCT4, HSPA8, UFM1, SEC61B, APOD, HK2, TOMM5, SREBF2, CCT3, MTCH1, FLNA, RALA, MAPK14, CCT7, HSPA5, FERMT1, UBR5, HUWE1, TIMM10B, ATP5IF1, KPNA2, RNF31, USP9X, UBL4A, HERPUD1, GCC2, RAC2, SRP14, CHP1, SQSTM1, NPEPPS, ZFAND6, NUP98, PXK, PML, HSP90AA1, RAB3GAP2, SPIDR, SREBF1, SPCS1, GRPEL2, SSR3, PDCD5, KPNB1, TOMM6, RAB3GAP1, SCARB2, LAMP1, SMAD3, NF1, SGTA, PHB2, TRAM1, HGS, SPCS3, NOTCH1,…	4006	tags=45%, list=26%, signal=34%	CDH1,CCT4,HSPA8,UFM1,SEC61B,APOD,HK2,TOMM5,SREBF2,CCT3,MTCH1,FLNA,RALA,MAPK14,CCT7,HSPA5,FERMT1,UBR5,HUWE1,TIMM10B,ATP5IF1,KPNA2,RNF31,USP9X,UBL4A,HERPUD1,GCC2,RAC2,SRP14,CHP1,SQSTM1,NPEPPS,ZFAND6,NUP98,PXK,PML,HSP90AA1,RAB3GAP2,SPIDR,SREBF1,SPCS1,GRPEL2,SSR3,PDCD5,KPNB1,TOMM6,RAB3GAP1,SCARB2,LAMP1,SMAD3,NF1,SGTA,PHB2,TRAM1,HGS,SPCS3,NOTCH1,SRP72,TIMM23,UBAP1,MTERF4,SNF8,VPS13A,WBP2,TPR,ZPR1,ATG1…
GO:0016071	GOBP_MRNA_METABOLIC_PROCESS	2.68709e-08	1.70832e-05	0.733762	0.444258	1.44047	647	SF3B6, SAP18, SRRM2, VIM, PAPOLA, HSPA8, HSF1, SRSF5, SON, SMG1, RBM39, SRSF10, FLNA, MAPK14, HNRNPR, CDK13, DHX15, TIA1, TCERG1, IREB2, RBM23, TRA2B, CDC5L, SMG5, SAMD4B, AHCYL1, HNRNPC, SF1, XRN1, SRSF2, ARL6IP4, CD2BP2, NUP98, SRSF3, SFPQ, CPSF6, S100A10, STRAP, LSM7, PPIL2, MAGOH, WBP11, CPSF2, DYRK1A, NCBP2, RNPS1, DDX23, NSUN2, KHSRP, NCBP1, RBBP6, SREBF1, ATXN2L, DHX9, LARP1, HNRNPF, NT5C3…	4205	tags=43%, list=27%, signal=32%	SF3B6,SAP18,SRRM2,VIM,PAPOLA,HSPA8,HSF1,SRSF5,SON,SMG1,RBM39,SRSF10,FLNA,MAPK14,HNRNPR,CDK13,DHX15,TIA1,TCERG1,IREB2,RBM23,TRA2B,CDC5L,SMG5,SAMD4B,AHCYL1,HNRNPC,SF1,XRN1,SRSF2,ARL6IP4,CD2BP2,NUP98,SRSF3,SFPQ,CPSF6,S100A10,STRAP,LSM7,PPIL2,MAGOH,WBP11,CPSF2,DYRK1A,NCBP2,RNPS1,DDX23,NSUN2,KHSRP,NCBP1,RBBP6,SREBF1,ATXN2L,DHX9,LARP1,HNRNPF,NT5C3B,SNRPA1,RALY,SRSF7,SRSF8,AGO4,PLRG1,DDX39A,C1QBP,ESRP2,…
GO:0098542	GOBP_DEFENSE_RESPONSE_TO_OTHER_ORGANISM	2.94797e-08	1.73e-05	0.733762	0.431185	1.40263	885	IGHA1, IGHG1, JCHAIN, HLA-DPA1, PLCG2, STAT1, CEACAM1, APOBEC3A, KLK7, SAMD9, IGHA2, IFI6, DEFB1, SERPINB4, ZYX, IRF9, VIM, CD74, IFITM3, DDX21, IRF1, JAK1, HSPA8, UBE2K, EPHA2, HLA-C, GBP4, CXCL1, HLA-E, GSN, ERBIN, EIF4E2, RELA, NOP53, DHX15, PRSS3, ISG15, CLDN1, CDC42, AQP1, TAB2, ANXA3, IL1RAP, PPP1R14B, CXCL6, WRNIP1, RIOK3, BST2, IFITM2, TRIM22, KYNU, CD46, CXCL16, OAS3, CYBA, CDC37, IFNGR1…	2968	tags=30%, list=19%, signal=26%	IGHA1,IGHG1,JCHAIN,HLA-DPA1,PLCG2,STAT1,CEACAM1,APOBEC3A,KLK7,SAMD9,IGHA2,IFI6,DEFB1,SERPINB4,ZYX,IRF9,VIM,CD74,IFITM3,DDX21,IRF1,JAK1,HSPA8,UBE2K,EPHA2,HLA-C,GBP4,CXCL1,HLA-E,GSN,ERBIN,EIF4E2,RELA,NOP53,DHX15,PRSS3,ISG15,CLDN1,CDC42,AQP1,TAB2,ANXA3,IL1RAP,PPP1R14B,CXCL6,WRNIP1,RIOK3,BST2,IFITM2,TRIM22,KYNU,CD46,CXCL16,OAS3,CYBA,CDC37,IFNGR1,RNF213,ARG2,CRK,CAV1,RNF31,HLA-A,IFI35,ACTR3,RTN4,CD55,…
GO:1901565	GOBP_ORGANONITROGEN_COMPOUND_CATABOLIC_PROCESS	4.61758e-08	2.51625e-05	0.719513	0.411715	1.34386	1120	SAT1, CDH1, TYMP, CEACAM1, APOBEC3A, LNPEP, PSMA2, CD81, HM13, PSMA5, ATP2B4, RFFL, HSPA8, HMGCR, HERC6, UBE2K, PSME2, WAC, MYCBP2, SEC61B, GGA1, PNP, AZIN1, HMOX2, ITPA, RELA, ODC1, CYP51A1, FLNA, XDH, NOP53, CTSH, YOD1, HSPA5, VCP, ISG15, ABCC1, SNX33, WWTR1, NDFIP2, SNX5, KYNU, PSME3, TP53INP2, CAPN2, CHMP1A, HINT1, ATP5IF1, RAD23A, RNF213, ADAM9, ARG2, MAOA, CAV1, CYP3A5, TRIB2, USP9X, UBL4A,…	3516	tags=33%, list=23%, signal=28%	SAT1,CDH1,TYMP,CEACAM1,APOBEC3A,LNPEP,PSMA2,CD81,HM13,PSMA5,ATP2B4,RFFL,HSPA8,HMGCR,HERC6,UBE2K,PSME2,WAC,MYCBP2,SEC61B,GGA1,PNP,AZIN1,HMOX2,ITPA,RELA,ODC1,CYP51A1,FLNA,XDH,NOP53,CTSH,YOD1,HSPA5,VCP,ISG15,ABCC1,SNX33,WWTR1,NDFIP2,SNX5,KYNU,PSME3,TP53INP2,CAPN2,CHMP1A,HINT1,ATP5IF1,RAD23A,RNF213,ADAM9,ARG2,MAOA,CAV1,CYP3A5,TRIB2,USP9X,UBL4A,HERPUD1,SMARCC1,DDAH2,PSMB6,KEAP1,NEDD8,CTSF,SQSTM1,NPEPP…
GO:0006397	GOBP_MRNA_PROCESSING	8.86129e-08	4.50685e-05	0.704976	0.473299	1.52465	429	SF3B6, SAP18, SRRM2, PAPOLA, HSPA8, HSF1, SRSF5, SON, RBM39, SRSF10, HNRNPR, CDK13, DHX15, TIA1, TCERG1, RBM23, TRA2B, CDC5L, AHCYL1, HNRNPC, SF1, SRSF2, ARL6IP4, CD2BP2, NUP98, SRSF3, SFPQ, CPSF6, STRAP, LSM7, PPIL2, MAGOH, WBP11, CPSF2, DYRK1A, NCBP2, RNPS1, DDX23, KHSRP, NCBP1, RBBP6, DHX9, HNRNPF, SNRPA1, RALY, SRSF7, SRSF8, PLRG1, DDX39A, C1QBP, ESRP2, SRRT, AKAP17A, SNRPN, XRN2, LSM10, U2AF…	4161	tags=47%, list=27%, signal=35%	SF3B6,SAP18,SRRM2,PAPOLA,HSPA8,HSF1,SRSF5,SON,RBM39,SRSF10,HNRNPR,CDK13,DHX15,TIA1,TCERG1,RBM23,TRA2B,CDC5L,AHCYL1,HNRNPC,SF1,SRSF2,ARL6IP4,CD2BP2,NUP98,SRSF3,SFPQ,CPSF6,STRAP,LSM7,PPIL2,MAGOH,WBP11,CPSF2,DYRK1A,NCBP2,RNPS1,DDX23,KHSRP,NCBP1,RBBP6,DHX9,HNRNPF,SNRPA1,RALY,SRSF7,SRSF8,PLRG1,DDX39A,C1QBP,ESRP2,SRRT,AKAP17A,SNRPN,XRN2,LSM10,U2AF2,SUPT6H,LSM6,RPUSD4,HNRNPH3,PRPF4B,CPSF1,ZPR1,THOC3,MBN…
GO:0002250	GOBP_ADAPTIVE_IMMUNE_RESPONSE	1.25409e-07	5.97966e-05	0.690132	0.479747	1.54139	383	IGKC, IGHA1, IGHG1, JCHAIN, HLA-DRA, HLA-DPA1, CEACAM1, HLA-DRB1, IGHA2, HLA-DQB1, IGLC2, CD81, CD74, IRF1, JAK1, IGLC1, HLA-C, HLA-E, CTSH, IL6ST, HLA-DPB1, HLA-DMA, HLA-DQA1, CD46, CSK, ARG2, GNL1, HLA-A, B2M, CD55, MAP3K7, RAPGEF3, IGLC3, SMAD7, DENND1B, BCL6, PVR, RAET1E, RELB, NDFIP1, JUNB, TFEB, HLA-DMB, C1QC, C1QBP, HPRT1, NOTCH1, C1QA, C1S, MYD88, SUPT6H, MALT1, RC3H2, TAP1, IL7R, GATA3, …	2895	tags=24%, list=19%, signal=20%	IGKC,IGHA1,IGHG1,JCHAIN,HLA-DRA,HLA-DPA1,CEACAM1,HLA-DRB1,IGHA2,HLA-DQB1,IGLC2,CD81,CD74,IRF1,JAK1,IGLC1,HLA-C,HLA-E,CTSH,IL6ST,HLA-DPB1,HLA-DMA,HLA-DQA1,CD46,CSK,ARG2,GNL1,HLA-A,B2M,CD55,MAP3K7,RAPGEF3,IGLC3,SMAD7,DENND1B,BCL6,PVR,RAET1E,RELB,NDFIP1,JUNB,TFEB,HLA-DMB,C1QC,C1QBP,HPRT1,NOTCH1,C1QA,C1S,MYD88,SUPT6H,MALT1,RC3H2,TAP1,IL7R,GATA3,NFKBIZ,NBN,C1QB,KMT5B,DUSP22,FADD,RNF19B,CTSC,TRBC1,CTSS…
GO:0002449	GOBP_LYMPHOCYTE_MEDIATED_IMMUNITY	1.44667e-07	6.22031e-05	0.690132	0.515279	1.63546	249	IGKC, IGHA1, IGHG1, HLA-DRA, CEACAM1, HLA-DRB1, IGHA2, SERPINB4, IGLC2, CD81, CD74, IGLC1, HLA-C, HLA-E, CTSH, CD46, CRK, GNL1, HLA-A, B2M, CD55, MAP3K7, IGLC3, SMAD7, DENND1B, BCL6, PVR, RAET1E, NDFIP1, C1QC, LYST, LAMP1, C1QBP, HPRT1, C1QA, SERPINB9, C1S, MYD88, SUPT6H, MALT1, IL7R, GATA3, NFKBIZ, NBN, C1QB, KMT5B, DUSP22, KIF5B, FADD, TUBB4B, RNF19B, CTSC, PLEKHM2, HLA-B, IL4R, RIF1, CD2, HSPD…	2895	tags=28%, list=19%, signal=23%	IGKC,IGHA1,IGHG1,HLA-DRA,CEACAM1,HLA-DRB1,IGHA2,SERPINB4,IGLC2,CD81,CD74,IGLC1,HLA-C,HLA-E,CTSH,CD46,CRK,GNL1,HLA-A,B2M,CD55,MAP3K7,IGLC3,SMAD7,DENND1B,BCL6,PVR,RAET1E,NDFIP1,C1QC,LYST,LAMP1,C1QBP,HPRT1,C1QA,SERPINB9,C1S,MYD88,SUPT6H,MALT1,IL7R,GATA3,NFKBIZ,NBN,C1QB,KMT5B,DUSP22,KIF5B,FADD,TUBB4B,RNF19B,CTSC,PLEKHM2,HLA-B,IL4R,RIF1,CD2,HSPD1,LGALS9,TNFRSF1B,IGHG2,ZBTB1,ICAM1,C1R,SLC15A4,SPN,CORO1…
GO:0031424	GOBP_KERATINIZATION	1.49748e-07	6.22031e-05	0.690132	-0.614008	-2.39201	58	SPRR2B, SPRR2E, TGM3, KRT2, SPRR2G, KRT78, SPRR2F, SPRR2D, KRT76, KRT16, KRT6C, KRT1, SPRR4, LCE3D, SHARPIN, KRT5, KRT6A	608	tags=29%, list=4%, signal=28%	KRT5,SHARPIN,LCE3D,SPRR4,KRT1,KRT6C,KRT16,KRT76,SPRR2D,SPRR2F,KRT78,SPRR2G,KRT2,TGM3,SPRR2E,SPRR2B
GO:0050776	GOBP_REGULATION_OF_IMMUNE_RESPONSE	1.54917e-07	6.22031e-05	0.690132	0.431652	1.40226	734	IGKC, IGHA1, IGHG1, HLA-DRA, HLA-DPA1, PLCG2, CEACAM1, HLA-DRB1, KLK7, IGHA2, HLA-DQB1, SERPINB4, CD81, CD74, IRF1, IGLC1, HSPA8, UBE2K, HLA-C, HLA-E, ERBIN, EIF4E2, RELA, MAPK14, NOP53, CTSH, IL6ST, ISG15, HLA-DPB1, RIOK3, HLA-DMA, HLA-DQA1, CD46, OAS3, CYBA, CDC37, CSK, ARG2, CRK, CAV1, RNF31, HLA-A, IFI35, B2M, RTN4, CD55, RAC2, NLRP1, PARP9, SFPQ, INAVA, RNF185, PJA2, PARP1, MAP3K7, FKBP1A, G…	3849	tags=34%, list=25%, signal=27%	IGKC,IGHA1,IGHG1,HLA-DRA,HLA-DPA1,PLCG2,CEACAM1,HLA-DRB1,KLK7,IGHA2,HLA-DQB1,SERPINB4,CD81,CD74,IRF1,IGLC1,HSPA8,UBE2K,HLA-C,HLA-E,ERBIN,EIF4E2,RELA,MAPK14,NOP53,CTSH,IL6ST,ISG15,HLA-DPB1,RIOK3,HLA-DMA,HLA-DQA1,CD46,OAS3,CYBA,CDC37,CSK,ARG2,CRK,CAV1,RNF31,HLA-A,IFI35,B2M,RTN4,CD55,RAC2,NLRP1,PARP9,SFPQ,INAVA,RNF185,PJA2,PARP1,MAP3K7,FKBP1A,GBP1,IGLC3,SMAD7,DENND1B,HSP90AA1,CSNK1A1,BCL6,NR1D1,DHX9…
GO:0030163	GOBP_PROTEIN_CATABOLIC_PROCESS	1.75993e-07	6.71326e-05	0.690132	0.423821	1.3794	868	CDH1, CEACAM1, LNPEP, PSMA2, CD81, HM13, PSMA5, RFFL, HSPA8, HMGCR, HERC6, UBE2K, PSME2, WAC, MYCBP2, SEC61B, GGA1, AZIN1, RELA, ODC1, CYP51A1, FLNA, NOP53, CTSH, YOD1, HSPA5, VCP, ISG15, SNX33, WWTR1, NDFIP2, SNX5, PSME3, TP53INP2, CAPN2, CHMP1A, ATP5IF1, RAD23A, RNF213, ADAM9, CAV1, TRIB2, USP9X, UBL4A, HERPUD1, SMARCC1, PSMB6, KEAP1, NEDD8, CTSF, SQSTM1, PACSIN3, GSK3B, PSMB5, PML, UBQLN2, RNF…	3516	tags=35%, list=23%, signal=29%	CDH1,CEACAM1,LNPEP,PSMA2,CD81,HM13,PSMA5,RFFL,HSPA8,HMGCR,HERC6,UBE2K,PSME2,WAC,MYCBP2,SEC61B,GGA1,AZIN1,RELA,ODC1,CYP51A1,FLNA,NOP53,CTSH,YOD1,HSPA5,VCP,ISG15,SNX33,WWTR1,NDFIP2,SNX5,PSME3,TP53INP2,CAPN2,CHMP1A,ATP5IF1,RAD23A,RNF213,ADAM9,CAV1,TRIB2,USP9X,UBL4A,HERPUD1,SMARCC1,PSMB6,KEAP1,NEDD8,CTSF,SQSTM1,PACSIN3,GSK3B,PSMB5,PML,UBQLN2,RNF185,UBE2R2,PJA2,CTSB,HSP90AB1,PIAS1,MTA1,AUP1,RNF19A,SMA…
GO:0045087	GOBP_INNATE_IMMUNE_RESPONSE	2.05501e-07	7.34547e-05	0.690132	0.430764	1.39912	716	JCHAIN, HLA-DPA1, PLCG2, STAT1, CEACAM1, APOBEC3A, SAMD9, IFI6, DEFB1, SERPINB4, ZYX, VIM, CD74, IFITM3, DDX21, IRF1, JAK1, HSPA8, UBE2K, HLA-C, GBP4, HLA-E, GSN, ERBIN, EIF4E2, RELA, NOP53, DHX15, ISG15, CLDN1, CDC42, IL1RAP, PPP1R14B, WRNIP1, RIOK3, BST2, IFITM2, TRIM22, KYNU, CD46, CXCL16, OAS3, CYBA, CDC37, IFNGR1, ARG2, CRK, CAV1, HLA-A, IFI35, ACTR3, RTN4, CD55, FAU, NLRP1, PARP9, NCK1, SFP…	2967	tags=30%, list=19%, signal=25%	JCHAIN,HLA-DPA1,PLCG2,STAT1,CEACAM1,APOBEC3A,SAMD9,IFI6,DEFB1,SERPINB4,ZYX,VIM,CD74,IFITM3,DDX21,IRF1,JAK1,HSPA8,UBE2K,HLA-C,GBP4,HLA-E,GSN,ERBIN,EIF4E2,RELA,NOP53,DHX15,ISG15,CLDN1,CDC42,IL1RAP,PPP1R14B,WRNIP1,RIOK3,BST2,IFITM2,TRIM22,KYNU,CD46,CXCL16,OAS3,CYBA,CDC37,IFNGR1,ARG2,CRK,CAV1,HLA-A,IFI35,ACTR3,RTN4,CD55,FAU,NLRP1,PARP9,NCK1,SFPQ,PML,INAVA,RNF185,PJA2,PARP1,MAP3K7,GBP1,TRIM4,HSP90AA1,…
GO:0008380	GOBP_RNA_SPLICING	2.11824e-07	7.34547e-05	0.690132	0.466081	1.5001	406	SF3B6, SAP18, IVNS1ABP, SRRM2, HSPA8, SRSF5, SON, RBM39, SRSF10, HNRNPR, CDK13, DHX15, CCNL2, TIA1, TCERG1, RBM23, TRA2B, CDC5L, CLK1, HNRNPC, SF1, SRSF2, ARL6IP4, ENY2, CD2BP2, NUP98, SRSF3, SFPQ, STRAP, RPS13, LSM7, PPIL2, MAGOH, WBP11, DYRK1A, NCBP2, RNPS1, DDX23, KHSRP, NCBP1, DHX9, HNRNPF, SNRPA1, RALY, SRSF7, SRSF8, PLRG1, DDX39A, C1QBP, ESRP2, AKAP17A, SNRPN, LSM10, U2AF2, SUPT6H, LSM6, RP…	4011	tags=45%, list=26%, signal=34%	SF3B6,SAP18,IVNS1ABP,SRRM2,HSPA8,SRSF5,SON,RBM39,SRSF10,HNRNPR,CDK13,DHX15,CCNL2,TIA1,TCERG1,RBM23,TRA2B,CDC5L,CLK1,HNRNPC,SF1,SRSF2,ARL6IP4,ENY2,CD2BP2,NUP98,SRSF3,SFPQ,STRAP,RPS13,LSM7,PPIL2,MAGOH,WBP11,DYRK1A,NCBP2,RNPS1,DDX23,KHSRP,NCBP1,DHX9,HNRNPF,SNRPA1,RALY,SRSF7,SRSF8,PLRG1,DDX39A,C1QBP,ESRP2,AKAP17A,SNRPN,LSM10,U2AF2,SUPT6H,LSM6,RPUSD4,HNRNPH3,PRPF4B,ZPR1,THOC3,MBNL2,HNRNPH1,PPP2R1A,SUG…
GO:0002682	GOBP_REGULATION_OF_IMMUNE_SYSTEM_PROCESS	2.56293e-07	8.50113e-05	0.674963	0.402921	1.31543	1199	IGKC, IGHA1, IGHG1, HLA-DRA, HLA-DPA1, PLCG2, STAT1, CEACAM1, CXCL17, HLA-DRB1, KLK7, IGHA2, HLA-DQB1, SERPINB4, CD81, CD74, DDX21, IRF1, MTUS1, IGLC1, HSPA8, UBE2K, HLA-C, RCOR1, HSF1, HLA-E, ZNF580, APOD, PNP, ERBIN, EIF4E2, RELA, SDC4, MAPK14, NOP53, SLC7A1, CTSH, IL6ST, ISG15, AQP3, FBN1, ITGA2, HLA-DPB1, CXCL6, RIOK3, HLA-DMA, BST2, HLA-DQA1, HSPH1, CD46, OAS3, CYBA, CDC37, CIB1, CSK, ARG2, …	3858	tags=34%, list=25%, signal=27%	IGKC,IGHA1,IGHG1,HLA-DRA,HLA-DPA1,PLCG2,STAT1,CEACAM1,CXCL17,HLA-DRB1,KLK7,IGHA2,HLA-DQB1,SERPINB4,CD81,CD74,DDX21,IRF1,MTUS1,IGLC1,HSPA8,UBE2K,HLA-C,RCOR1,HSF1,HLA-E,ZNF580,APOD,PNP,ERBIN,EIF4E2,RELA,SDC4,MAPK14,NOP53,SLC7A1,CTSH,IL6ST,ISG15,AQP3,FBN1,ITGA2,HLA-DPB1,CXCL6,RIOK3,HLA-DMA,BST2,HLA-DQA1,HSPH1,CD46,OAS3,CYBA,CDC37,CIB1,CSK,ARG2,CRK,CAV1,RNF31,HLA-A,IFI35,SMARCC1,B2M,RTN4,CD55,RAC2,NL…
GO:0006605	GOBP_PROTEIN_TARGETING	4.98587e-07	0.000158488	0.659444	0.49719	1.58541	294	ARL6IP1, HSPA8, SEC61B, TOMM5, SREBF2, ERBIN, MTCH1, STOM, HSPA5, TRAK1, HUWE1, TIMM10B, CDC37, CIB1, ATP5IF1, ZDHHC20, RNF31, USP9X, UBL4A, HERPUD1, GCC2, RAC2, SRP14, CHP1, YWHAG, SQSTM1, NPEPPS, ZFAND6, PXK, SDCBP, YWHAQ, HSP90AA1, GOLGA7B, SREBF1, SPCS1, GRPEL2, SSR3, PDCD5, TOMM6, SCARB2, SGTA, TRAM1, HGS, SPCS3, SRP72, TIMM23, MTERF4, VPS13A, VPS51, ATG13, AP3D1, DNAJC15, UBE2J2, TIMM50, VP…	3755	tags=42%, list=24%, signal=33%	ARL6IP1,HSPA8,SEC61B,TOMM5,SREBF2,ERBIN,MTCH1,STOM,HSPA5,TRAK1,HUWE1,TIMM10B,CDC37,CIB1,ATP5IF1,ZDHHC20,RNF31,USP9X,UBL4A,HERPUD1,GCC2,RAC2,SRP14,CHP1,YWHAG,SQSTM1,NPEPPS,ZFAND6,PXK,SDCBP,YWHAQ,HSP90AA1,GOLGA7B,SREBF1,SPCS1,GRPEL2,SSR3,PDCD5,TOMM6,SCARB2,SGTA,TRAM1,HGS,SPCS3,SRP72,TIMM23,MTERF4,VPS13A,VPS51,ATG13,AP3D1,DNAJC15,UBE2J2,TIMM50,VPS37C,PEX10,PMPCB,PINK1,SRP54,SRPRA,PEX6,DNAJC19,ZDHHC6…
GO:0002252	GOBP_IMMUNE_EFFECTOR_PROCESS	5.57688e-07	0.000170184	0.659444	0.448017	1.44508	501	IGKC, IGHA1, IGHG1, HLA-DRA, PLCG2, CEACAM1, HLA-DRB1, KLK7, IGHA2, SERPINB4, IGLC2, CD81, CD74, DDX21, JAK1, IGLC1, PTGDS, HLA-C, HLA-E, CTSH, WDR1, ANXA3, CXCL6, BST2, LFNG, CD46, S100A13, CRK, GNL1, HLA-A, IFI35, B2M, CD55, RAC2, INAVA, MAP3K7, IGLC3, SMAD7, DENND1B, BCL6, PVR, RAET1E, RELB, NDFIP1, JUNB, HLA-DMB, C1QC, SNAP23, LYST, VAMP8, ANKRD17, LAMP1, C1QBP, VAV3, HPRT1, SPI1, PHB2, MAPKA…	2895	tags=26%, list=19%, signal=22%	IGKC,IGHA1,IGHG1,HLA-DRA,PLCG2,CEACAM1,HLA-DRB1,KLK7,IGHA2,SERPINB4,IGLC2,CD81,CD74,DDX21,JAK1,IGLC1,PTGDS,HLA-C,HLA-E,CTSH,WDR1,ANXA3,CXCL6,BST2,LFNG,CD46,S100A13,CRK,GNL1,HLA-A,IFI35,B2M,CD55,RAC2,INAVA,MAP3K7,IGLC3,SMAD7,DENND1B,BCL6,PVR,RAET1E,RELB,NDFIP1,JUNB,HLA-DMB,C1QC,SNAP23,LYST,VAMP8,ANKRD17,LAMP1,C1QBP,VAV3,HPRT1,SPI1,PHB2,MAPKAPK2,KMT2A,CFD,C1QA,SERPINB9,C1S,MYD88,SUPT6H,GBF1,TYROBP,…
GO:0051049	GOBP_REGULATION_OF_TRANSPORT	5.8323e-07	0.000171133	0.659444	0.401179	1.30971	1229	PLCG2, DENND10, CDH1, CEACAM1, ATP1A1, HLA-DRB1, VMP1, CD63, CD81, CDH3, ARL6IP1, CD74, ATP2B4, PICALM, HSPA8, HMGCR, SFRP4, UFM1, APOD, HK2, AZIN1, SREBF2, TGM2, SDC4, CYP51A1, STOM, TIAM1, FLNA, RALA, MAPK14, NDRG4, YOD1, ITGAV, ITGB1, RIPOR1, PLA2G4E, EHD1, FERMT1, SNX33, GABRE, CDC42, AQP1, ITGA2, TSPAN13, UBR5, NDFIP2, HOMER2, COX17, AAK1, HUWE1, AHCYL1, CYBA, CIB1, ATP5IF1, ADAM9, CSK, MIDN…	3489	tags=31%, list=23%, signal=26%	PLCG2,DENND10,CDH1,CEACAM1,ATP1A1,HLA-DRB1,VMP1,CD63,CD81,CDH3,ARL6IP1,CD74,ATP2B4,PICALM,HSPA8,HMGCR,SFRP4,UFM1,APOD,HK2,AZIN1,SREBF2,TGM2,SDC4,CYP51A1,STOM,TIAM1,FLNA,RALA,MAPK14,NDRG4,YOD1,ITGAV,ITGB1,RIPOR1,PLA2G4E,EHD1,FERMT1,SNX33,GABRE,CDC42,AQP1,ITGA2,TSPAN13,UBR5,NDFIP2,HOMER2,COX17,AAK1,HUWE1,AHCYL1,CYBA,CIB1,ATP5IF1,ADAM9,CSK,MIDN,MYO6,CAV1,RNF31,LAMTOR1,B2M,ATP9A,GCC2,RAC2,ENY2,STIM1,…
GO:0016236	GOBP_MACROAUTOPHAGY	6.60518e-07	0.000186633	0.659444	0.485122	1.54862	302	VMP1, UFM1, WAC, ATP6V1G1, HSPB8, NPC1, YOD1, VCP, ATG4D, WDR45, SNX5, ATP6V0B, TP53INP2, HUWE1, CHMP1A, LRBA, CDC37, ZFYVE1, RNF213, MTMR3, RNF31, MAP1LC3B, SQSTM1, UBQLN2, HIF1A, GPSM1, MAP3K7, AUP1, OGT, RHEB, UBXN2A, PAFAH1B2, RAB3GAP2, LARP1, DNAJC16, RAB3GAP1, VAMP8, SNAP29, ATG9B, PHF23, PHB2, HGS, ATP6V1C1, VPS26B, SLC25A5, POLDIP2, SNF8, VTA1, SNX7, ULK2, STX17, ATP6V1E1, TRIM13, ATG13, …	3360	tags=40%, list=22%, signal=32%	VMP1,UFM1,WAC,ATP6V1G1,HSPB8,NPC1,YOD1,VCP,ATG4D,WDR45,SNX5,ATP6V0B,TP53INP2,HUWE1,CHMP1A,LRBA,CDC37,ZFYVE1,RNF213,MTMR3,RNF31,MAP1LC3B,SQSTM1,UBQLN2,HIF1A,GPSM1,MAP3K7,AUP1,OGT,RHEB,UBXN2A,PAFAH1B2,RAB3GAP2,LARP1,DNAJC16,RAB3GAP1,VAMP8,SNAP29,ATG9B,PHF23,PHB2,HGS,ATP6V1C1,VPS26B,SLC25A5,POLDIP2,SNF8,VTA1,SNX7,ULK2,STX17,ATP6V1E1,TRIM13,ATG13,NBR1,SNX14,CLN3,OPTN,VPS37C,RAB23,PLAA,PINK1,UFL1,ERN1…
GO:0032386	GOBP_REGULATION_OF_INTRACELLULAR_TRANSPORT	7.96881e-07	0.000217122	0.659444	0.494307	1.57622	294	DENND10, CDH1, CD81, UFM1, APOD, SREBF2, STOM, FLNA, MAPK14, NDRG4, YOD1, RIPOR1, PLA2G4E, EHD1, FERMT1, UBR5, HUWE1, CIB1, ATP5IF1, RNF31, ATP9A, GCC2, RAC2, CHP1, NPEPPS, GSK3B, CPSF6, TMEM30A, RAPGEF3, NCBP2, HSP90AA1, NSUN2, MSN, SREBF1, DHX9, PDCD5, LAMP1, SMAD3, NF1, REEP5, SNX3, DNAJC13, SUPT6H, TPR, ZPR1, SIRT7, ATG13, UBE2J2, RAB11B, RAB23, WWC1, AKAP8L, PINK1, PKIG, MAPK8, EMD, MX2, SAR…	3485	tags=44%, list=23%, signal=35%	DENND10,CDH1,CD81,UFM1,APOD,SREBF2,STOM,FLNA,MAPK14,NDRG4,YOD1,RIPOR1,PLA2G4E,EHD1,FERMT1,UBR5,HUWE1,CIB1,ATP5IF1,RNF31,ATP9A,GCC2,RAC2,CHP1,NPEPPS,GSK3B,CPSF6,TMEM30A,RAPGEF3,NCBP2,HSP90AA1,NSUN2,MSN,SREBF1,DHX9,PDCD5,LAMP1,SMAD3,NF1,REEP5,SNX3,DNAJC13,SUPT6H,TPR,ZPR1,SIRT7,ATG13,UBE2J2,RAB11B,RAB23,WWC1,AKAP8L,PINK1,PKIG,MAPK8,EMD,MX2,SAR1A,ERGIC3,SRC,NMT1,NDEL1,VPS35,MYO1C,LCP1,PPM1A,UBAC2,SMO…
GO:0002443	GOBP_LEUKOCYTE_MEDIATED_IMMUNITY	8.55684e-07	0.000225104	0.659444	0.483323	1.5473	328	IGKC, IGHA1, IGHG1, HLA-DRA, PLCG2, CEACAM1, HLA-DRB1, IGHA2, SERPINB4, IGLC2, CD81, CD74, DDX21, IGLC1, PTGDS, HLA-C, HLA-E, CTSH, WDR1, ANXA3, CXCL6, BST2, CD46, S100A13, CRK, GNL1, HLA-A, B2M, CD55, RAC2, MAP3K7, IGLC3, SMAD7, DENND1B, BCL6, PVR, RAET1E, NDFIP1, C1QC, SNAP23, LYST, VAMP8, LAMP1, C1QBP, HPRT1, SPI1, C1QA, SERPINB9, C1S, MYD88, SUPT6H, TYROBP, SLC18A2, MALT1, IL7R, GATA3, NFKBIZ…	2895	tags=28%, list=19%, signal=23%	IGKC,IGHA1,IGHG1,HLA-DRA,PLCG2,CEACAM1,HLA-DRB1,IGHA2,SERPINB4,IGLC2,CD81,CD74,DDX21,IGLC1,PTGDS,HLA-C,HLA-E,CTSH,WDR1,ANXA3,CXCL6,BST2,CD46,S100A13,CRK,GNL1,HLA-A,B2M,CD55,RAC2,MAP3K7,IGLC3,SMAD7,DENND1B,BCL6,PVR,RAET1E,NDFIP1,C1QC,SNAP23,LYST,VAMP8,LAMP1,C1QBP,HPRT1,SPI1,C1QA,SERPINB9,C1S,MYD88,SUPT6H,TYROBP,SLC18A2,MALT1,IL7R,GATA3,NFKBIZ,NBN,C1QB,KMT5B,DUSP22,KIF5B,FADD,TUBB4B,RNF19B,CTSC,PLE…
GO:0050778	GOBP_POSITIVE_REGULATION_OF_IMMUNE_RESPONSE	1.01821e-06	0.000258931	0.643552	0.435513	1.4106	594	IGKC, IGHA1, IGHG1, HLA-DRA, HLA-DPA1, PLCG2, CEACAM1, HLA-DRB1, KLK7, IGHA2, HLA-DQB1, CD81, CD74, IRF1, IGLC1, HSPA8, UBE2K, HLA-C, HLA-E, ERBIN, RELA, NOP53, IL6ST, HLA-DPB1, RIOK3, HLA-DMA, HLA-DQA1, CD46, OAS3, CYBA, CSK, CAV1, RNF31, HLA-A, IFI35, B2M, RTN4, CD55, NLRP1, PARP9, SFPQ, INAVA, RNF185, PJA2, MAP3K7, GBP1, IGLC3, DENND1B, HSP90AA1, CSNK1A1, NR1D1, DHX9, PVR, TNIP1, RAET1E, IKBKB…	3849	tags=34%, list=25%, signal=26%	IGKC,IGHA1,IGHG1,HLA-DRA,HLA-DPA1,PLCG2,CEACAM1,HLA-DRB1,KLK7,IGHA2,HLA-DQB1,CD81,CD74,IRF1,IGLC1,HSPA8,UBE2K,HLA-C,HLA-E,ERBIN,RELA,NOP53,IL6ST,HLA-DPB1,RIOK3,HLA-DMA,HLA-DQA1,CD46,OAS3,CYBA,CSK,CAV1,RNF31,HLA-A,IFI35,B2M,RTN4,CD55,NLRP1,PARP9,SFPQ,INAVA,RNF185,PJA2,MAP3K7,GBP1,IGLC3,DENND1B,HSP90AA1,CSNK1A1,NR1D1,DHX9,PVR,TNIP1,RAET1E,IKBKB,SEC14L1,HLA-DMB,C1QC,XRCC5,MFHAS1,VAMP8,ANKRD17,LAMP1,…
GO:0019058	GOBP_VIRAL_LIFE_CYCLE	1.122e-06	0.000276122	0.643552	0.494606	1.57479	272	APOBEC3A, HLA-DRB1, CD81, CD74, IFITM3, HSPA8, EPHA2, PCBP1, GSN, TMPRSS4, STOM, SLC7A1, LAMTOR5, NPC1, ITGAV, ITGB1, VCP, ISG15, CLDN1, ITGA2, PPIB, BST2, IFITM2, TRIM22, CD46, OAS3, CHMP1A, ZFYVE1, RAD23A, KPNA2, DYNLT1, CAV1, CD55, CTSB, VAPA, HSP90AB1, SPCS1, PVR, TNIP1, LARP1, SCARB2, VAMP8, LAMP1, SNX3, NOTCH1, NECTIN4, TMPRSS2, EPS15, TRIM11, LDLR, IFIH1, VPS37C, ISG20, SCARB1, WWP2, PKN2,…	3349	tags=38%, list=22%, signal=30%	APOBEC3A,HLA-DRB1,CD81,CD74,IFITM3,HSPA8,EPHA2,PCBP1,GSN,TMPRSS4,STOM,SLC7A1,LAMTOR5,NPC1,ITGAV,ITGB1,VCP,ISG15,CLDN1,ITGA2,PPIB,BST2,IFITM2,TRIM22,CD46,OAS3,CHMP1A,ZFYVE1,RAD23A,KPNA2,DYNLT1,CAV1,CD55,CTSB,VAPA,HSP90AB1,SPCS1,PVR,TNIP1,LARP1,SCARB2,VAMP8,LAMP1,SNX3,NOTCH1,NECTIN4,TMPRSS2,EPS15,TRIM11,LDLR,IFIH1,VPS37C,ISG20,SCARB1,WWP2,PKN2,SERPINB3,OASL,VPS4B,ITCH,TYRO3,ILF3,IFIT1,CHMP4A,INSR,C…
GO:0051668	GOBP_LOCALIZATION_WITHIN_MEMBRANE	1.18933e-06	0.000283544	0.643552	0.441529	1.42912	576	CDH1, CD81, ARL6IP1, ATP2B4, KRT18, MYL12A, PICALM, EPHA2, GSN, SEC61B, GGA1, TOMM5, MTCH1, STOM, TIAM1, VAMP5, FLNA, RALA, TTC7A, NDRG4, FRMD8, NPC1, MESD, HSPA5, ITGB1, PLA2G4E, EHD1, GORASP2, TIMM10B, CIB1, TM9SF2, RAB6A, CSK, CRK, CAV1, CLTC, ZDHHC20, UBL4A, LAMTOR1, ATP9A, GCC2, SRP14, CHP1, SQSTM1, S100A10, TM9SF3, PLS1, DEF6, EMC3, SDCBP, PPIL2, GBP1, OGT, DENND1B, LYPLA1, HSP90AA1, BCL2L1…	3599	tags=37%, list=23%, signal=29%	CDH1,CD81,ARL6IP1,ATP2B4,KRT18,MYL12A,PICALM,EPHA2,GSN,SEC61B,GGA1,TOMM5,MTCH1,STOM,TIAM1,VAMP5,FLNA,RALA,TTC7A,NDRG4,FRMD8,NPC1,MESD,HSPA5,ITGB1,PLA2G4E,EHD1,GORASP2,TIMM10B,CIB1,TM9SF2,RAB6A,CSK,CRK,CAV1,CLTC,ZDHHC20,UBL4A,LAMTOR1,ATP9A,GCC2,SRP14,CHP1,SQSTM1,S100A10,TM9SF3,PLS1,DEF6,EMC3,SDCBP,PPIL2,GBP1,OGT,DENND1B,LYPLA1,HSP90AA1,BCL2L1,GOLGA7B,RAB3GAP2,TSPAN5,SSR3,PDCD5,IKBKB,TOMM6,RAB3GAP1…
GO:0022613	GOBP_RIBONUCLEOPROTEIN_COMPLEX_BIOGENESIS	1.32623e-06	0.000306601	0.643552	0.453851	1.46157	445	SF3B6, DDX21, SRSF5, SRSF10, NOP53, RPL23A, EIF3A, RIOK3, RSL24D1, RPL35A, NOP10, SF1, RPL14, PRKRA, NSA2, RPL7L1, EIF3L, RPL7, EIF6, CD2BP2, RPS23, NOC2L, CPSF6, STRAP, RPS13, NOLC1, HSP90AB1, WBP11, DDX23, RPL26L1, HSP90AA1, DENR, NCBP1, RRP36, METTL17, DHX9, SNRPA1, AGO4, PA2G4, DCAF13, XRCC5, C1QBP, EXOSC10, YTHDF2, CUL4B, EIF2S2, PAK1IP1, XRN2, LSM6, MTERF4, RPUSD4, BRIX1, RBIS, UTP6, PNO1, …	3991	tags=45%, list=26%, signal=34%	SF3B6,DDX21,SRSF5,SRSF10,NOP53,RPL23A,EIF3A,RIOK3,RSL24D1,RPL35A,NOP10,SF1,RPL14,PRKRA,NSA2,RPL7L1,EIF3L,RPL7,EIF6,CD2BP2,RPS23,NOC2L,CPSF6,STRAP,RPS13,NOLC1,HSP90AB1,WBP11,DDX23,RPL26L1,HSP90AA1,DENR,NCBP1,RRP36,METTL17,DHX9,SNRPA1,AGO4,PA2G4,DCAF13,XRCC5,C1QBP,EXOSC10,YTHDF2,CUL4B,EIF2S2,PAK1IP1,XRN2,LSM6,MTERF4,RPUSD4,BRIX1,RBIS,UTP6,PNO1,NOL6,SIRT7,NOP2,FBL,RRP9,FCF1,SURF6,IMP3,DDX39B,ISG20,E…
GO:0002253	GOBP_ACTIVATION_OF_IMMUNE_RESPONSE	1.53158e-06	0.00034366	0.643552	0.453689	1.46168	431	IGKC, IGHA1, IGHG1, PLCG2, CEACAM1, HLA-DRB1, IGHA2, HLA-DQB1, CD81, IRF1, IGLC1, HSPA8, ERBIN, RELA, NOP53, HLA-DPB1, RIOK3, CD46, OAS3, CYBA, CSK, CAV1, RNF31, HLA-A, IFI35, RTN4, CD55, NLRP1, SFPQ, INAVA, PJA2, MAP3K7, GBP1, IGLC3, DENND1B, HSP90AA1, CSNK1A1, NR1D1, TNIP1, IKBKB, SEC14L1, C1QC, XRCC5, MFHAS1, ANKRD17, C1QBP, VAV3, GPLD1, PHB2, MAPKAPK2, CFD, C1QA, C1S, MYD88, BRCC3, TYROBP, PA…	3526	tags=33%, list=23%, signal=26%	IGKC,IGHA1,IGHG1,PLCG2,CEACAM1,HLA-DRB1,IGHA2,HLA-DQB1,CD81,IRF1,IGLC1,HSPA8,ERBIN,RELA,NOP53,HLA-DPB1,RIOK3,CD46,OAS3,CYBA,CSK,CAV1,RNF31,HLA-A,IFI35,RTN4,CD55,NLRP1,SFPQ,INAVA,PJA2,MAP3K7,GBP1,IGLC3,DENND1B,HSP90AA1,CSNK1A1,NR1D1,TNIP1,IKBKB,SEC14L1,C1QC,XRCC5,MFHAS1,ANKRD17,C1QBP,VAV3,GPLD1,PHB2,MAPKAPK2,CFD,C1QA,C1S,MYD88,BRCC3,TYROBP,PAWR,TMEM126A,TRIM11,OTULIN,PTPN2,IFIH1,RPS6KA3,A2M,CD59,M…
GO:0065003	GOBP_PROTEIN_CONTAINING_COMPLEX_ASSEMBLY	1.61714e-06	0.000352491	0.643552	0.393103	1.28376	1276	JCHAIN, HLA-DRA, HLA-DPA1, PLCG2, MAT2A, SF3B6, HLA-DRB1, HLA-DQB1, SOD2, ALDH1A3, STEAP4, CD74, SET, PICALM, HSPA8, UBE2K, HSF1, NDUFAF8, SRSF5, GSN, COX7A2, MAX, ALDOA, TLN1, TIAM1, SRSF10, NOP53, HSPA5, VCP, ISG15, EHD1, CLDN1, FERMT1, CDC42, RPL23A, SSBP1, HP1BP3, IL1RAP, HLA-DPB1, EIF3A, RIOK3, ARPC5L, HLA-DMA, TRAPPC8, COX17, HLA-DQA1, FSCN1, CYBA, TP63, MED28, SF1, NDUFB4, PRKRA, CLTC, ATL…	3593	tags=33%, list=23%, signal=27%	JCHAIN,HLA-DRA,HLA-DPA1,PLCG2,MAT2A,SF3B6,HLA-DRB1,HLA-DQB1,SOD2,ALDH1A3,STEAP4,CD74,SET,PICALM,HSPA8,UBE2K,HSF1,NDUFAF8,SRSF5,GSN,COX7A2,MAX,ALDOA,TLN1,TIAM1,SRSF10,NOP53,HSPA5,VCP,ISG15,EHD1,CLDN1,FERMT1,CDC42,RPL23A,SSBP1,HP1BP3,IL1RAP,HLA-DPB1,EIF3A,RIOK3,ARPC5L,HLA-DMA,TRAPPC8,COX17,HLA-DQA1,FSCN1,CYBA,TP63,MED28,SF1,NDUFB4,PRKRA,CLTC,ATL3,EIF3L,CTTN,PFDN5,B2M,RTN4,MED15,NDUFB2,NLRP1,EIF6,CD…
GO:0006959	GOBP_HUMORAL_IMMUNE_RESPONSE	1.73742e-06	0.000368188	0.643552	0.553429	1.71688	139	IGHA1, IGHG1, JCHAIN, HLA-DRB1, KLK7, IGHA2, HLA-DQB1, DEFB1, CD81, CXCL1, HLA-E, PRSS3, CXCL6, CD46, HLA-A, CD55, FAU, LYZ, BMI1, CXCL10, TFEB, C1QC, C1QBP, RBPJ, PHB2, PSMB10, YTHDF2, NOTCH1, CFD, C1QA, C1S, A2M, CD59, HMGN2, TF, GATA3, C1QB, KLK5, CXCL14, WFDC12, RNASE4, RPL30, MASP1, CCL2, IL36RN	2159	tags=32%, list=14%, signal=28%	IGHA1,IGHG1,JCHAIN,HLA-DRB1,KLK7,IGHA2,HLA-DQB1,DEFB1,CD81,CXCL1,HLA-E,PRSS3,CXCL6,CD46,HLA-A,CD55,FAU,LYZ,BMI1,CXCL10,TFEB,C1QC,C1QBP,RBPJ,PHB2,PSMB10,YTHDF2,NOTCH1,CFD,C1QA,C1S,A2M,CD59,HMGN2,TF,GATA3,C1QB,KLK5,CXCL14,WFDC12,RNASE4,RPL30,MASP1,CCL2,IL36RN
GO:0002478	GOBP_ANTIGEN_PROCESSING_AND_PRESENTATION_OF_EXOGENOUS_PEPTIDE_ANTIGEN	2.30974e-06	0.000473002	0.627257	0.730865	1.97662	36	HLA-DRA, HLA-DPA1, HLA-DRB1, HLA-DQB1, LNPEP, CD74, HLA-E, HLA-DPB1, HLA-DMA, IFI30, HLA-DQA1, HLA-A, B2M, CTSF, DNM2, IKBKB, HLA-DMB	914	tags=47%, list=6%, signal=45%	HLA-DRA,HLA-DPA1,HLA-DRB1,HLA-DQB1,LNPEP,CD74,HLA-E,HLA-DPB1,HLA-DMA,IFI30,HLA-DQA1,HLA-A,B2M,CTSF,DNM2,IKBKB,HLA-DMB
GO:0016032	GOBP_VIRAL_PROCESS	2.35602e-06	0.000473002	0.627257	0.464361	1.49013	370	STAT1, APOBEC3A, HLA-DRB1, CD81, CD74, IFITM3, HSPA8, EPHA2, PCBP1, GSN, TMPRSS4, STOM, SLC7A1, LAMTOR5, NPC1, ITGAV, ITGB1, VCP, ISG15, CLDN1, ITGA2, PPIB, EIF3A, BST2, IFITM2, TRIM22, CD46, OAS3, CHMP1A, ZFYVE1, RAD23A, KPNA2, DYNLT1, CAV1, ZDHHC20, EIF3L, CD55, GALNT1, PARP9, GSK3B, HDAC1, CTSB, VAPA, HSP90AB1, CSNK1A1, UBP1, BCL2L1, DENR, SPCS1, DHX9, PVR, TNIP1, LARP1, SCARB2, VAMP8, LAMP1, …	3465	tags=37%, list=22%, signal=29%	STAT1,APOBEC3A,HLA-DRB1,CD81,CD74,IFITM3,HSPA8,EPHA2,PCBP1,GSN,TMPRSS4,STOM,SLC7A1,LAMTOR5,NPC1,ITGAV,ITGB1,VCP,ISG15,CLDN1,ITGA2,PPIB,EIF3A,BST2,IFITM2,TRIM22,CD46,OAS3,CHMP1A,ZFYVE1,RAD23A,KPNA2,DYNLT1,CAV1,ZDHHC20,EIF3L,CD55,GALNT1,PARP9,GSK3B,HDAC1,CTSB,VAPA,HSP90AB1,CSNK1A1,UBP1,BCL2L1,DENR,SPCS1,DHX9,PVR,TNIP1,LARP1,SCARB2,VAMP8,LAMP1,SNX3,SPCS3,NOTCH1,NECTIN4,TMPRSS2,EPS15,MGAT4B,TRIM13,TR…
GO:0030216	GOBP_KERATINOCYTE_DIFFERENTIATION	2.84637e-06	0.000543029	0.627257	-0.41344	-1.90553	141	SPRR2B, S100A7, SPRR2E, TGM3, KRT2, SPRR2G, KRT78, SPRR2F, ALOX15B, SPRR2D, KRT76, KRT16, KRT14, KRT6C, KRT1, SPRR4, LCE3D, ZBED2, GRHL2, SHARPIN, ACER1, KRT5, CSTA, NME2, KRT6A	608	tags=18%, list=4%, signal=17%	NME2,CSTA,KRT5,ACER1,SHARPIN,GRHL2,ZBED2,LCE3D,SPRR4,KRT1,KRT6C,KRT14,KRT16,KRT76,SPRR2D,ALOX15B,SPRR2F,KRT78,SPRR2G,KRT2,TGM3,SPRR2E,S100A7,SPRR2B
GO:0007005	GOBP_MITOCHONDRION_ORGANIZATION	2.94071e-06	0.000543029	0.627257	0.444041	1.43196	503	TYMP, IFI6, TNFSF10, SOD2, NDUFAF8, HK2, COX7A2, MYO19, TOMM5, SREBF2, MTCH1, RALA, ATG4D, WDR45, SSBP1, JTB, COX17, TRAK1, HUWE1, TIMM10B, LRBA, CDC37, ATP5IF1, NDUFB4, BLOC1S2, RNF31, CTTN, RAC2, NDUFB2, MAP1LC3B, MARCKS, SQSTM1, NPEPPS, GSK3B, MICOS10, NDUFB3, HIF1A, PARP1, PLSCR3, MCL1, OGT, NDUFA9, HSP90AA1, BCL2L1, RHOT1, NDUFS4, NDUFAB1, SPG7, SREBF1, CNP, SLC25A6, GRPEL2, PDCD5, NDUFB8, T…	3355	tags=33%, list=22%, signal=27%	TYMP,IFI6,TNFSF10,SOD2,NDUFAF8,HK2,COX7A2,MYO19,TOMM5,SREBF2,MTCH1,RALA,ATG4D,WDR45,SSBP1,JTB,COX17,TRAK1,HUWE1,TIMM10B,LRBA,CDC37,ATP5IF1,NDUFB4,BLOC1S2,RNF31,CTTN,RAC2,NDUFB2,MAP1LC3B,MARCKS,SQSTM1,NPEPPS,GSK3B,MICOS10,NDUFB3,HIF1A,PARP1,PLSCR3,MCL1,OGT,NDUFA9,HSP90AA1,BCL2L1,RHOT1,NDUFS4,NDUFAB1,SPG7,SREBF1,CNP,SLC25A6,GRPEL2,PDCD5,NDUFB8,TOMM6,CLN8,PRELID1,NDUFA10,ATG9B,NDUFA11,PHB2,HIP1R,GCL…
GO:0042742	GOBP_DEFENSE_RESPONSE_TO_BACTERIUM	3.03375e-06	0.000543029	0.627257	0.531631	1.66714	180	IGHA1, IGHG1, JCHAIN, KLK7, IGHA2, DEFB1, EPHA2, GBP4, HLA-E, DHX15, ISG15, AQP1, TAB2, ANXA3, CXCL6, OAS3, CYBA, RNF213, ARG2, RNF31, HLA-A, FAU, NLRP1, MAP3K7, GBP1, LYZ, MAPKBP1, TFEB, LYST, ANKRD17, RBPJ, MYD88, OPTN, RAB14, HMGB2, IL7R, TF, NFKBIZ, RNASE1, TMF1, GBP2, CASP4, KLK5, PLAC8, RBCK1, MMRN2, WFDC12, RNASE4, RPL30, GSDMD, SLAMF8, CASP1, RAB1A, TNFRSF1A, IGHG2, TUSC2, OAS2, TBK1, SPN…	2939	tags=36%, list=19%, signal=29%	IGHA1,IGHG1,JCHAIN,KLK7,IGHA2,DEFB1,EPHA2,GBP4,HLA-E,DHX15,ISG15,AQP1,TAB2,ANXA3,CXCL6,OAS3,CYBA,RNF213,ARG2,RNF31,HLA-A,FAU,NLRP1,MAP3K7,GBP1,LYZ,MAPKBP1,TFEB,LYST,ANKRD17,RBPJ,MYD88,OPTN,RAB14,HMGB2,IL7R,TF,NFKBIZ,RNASE1,TMF1,GBP2,CASP4,KLK5,PLAC8,RBCK1,MMRN2,WFDC12,RNASE4,RPL30,GSDMD,SLAMF8,CASP1,RAB1A,TNFRSF1A,IGHG2,TUSC2,OAS2,TBK1,SPN,GBP3,RNASE7,ROMO1,RPS19,IKBKG
GO:0019884	GOBP_ANTIGEN_PROCESSING_AND_PRESENTATION_OF_EXOGENOUS_ANTIGEN	3.05478e-06	0.000543029	0.627257	0.688935	1.93033	45	HLA-DRA, HLA-DPA1, HLA-DRB1, HLA-DQB1, LNPEP, CD74, HLA-E, HLA-DPB1, HLA-DMA, IFI30, HLA-DQA1, HLA-A, B2M, CTSF, DNM2, IKBKB, HLA-DMB, AP3D1, PSME1	1308	tags=42%, list=8%, signal=39%	HLA-DRA,HLA-DPA1,HLA-DRB1,HLA-DQB1,LNPEP,CD74,HLA-E,HLA-DPB1,HLA-DMA,IFI30,HLA-DQA1,HLA-A,B2M,CTSF,DNM2,IKBKB,HLA-DMB,AP3D1,PSME1
GO:0019724	GOBP_B_CELL_MEDIATED_IMMUNITY	3.06072e-06	0.000543029	0.627257	0.575702	1.76287	116	IGKC, IGHA1, IGHG1, IGHA2, IGLC2, CD81, CD74, IGLC1, HLA-E, CD46, CD55, IGLC3, BCL6, NDFIP1, C1QC, C1QBP, C1QA, C1S, MYD88, SUPT6H, NFKBIZ, NBN, C1QB, KMT5B	1545	tags=21%, list=10%, signal=19%	IGKC,IGHA1,IGHG1,IGHA2,IGLC2,CD81,CD74,IGLC1,HLA-E,CD46,CD55,IGLC3,BCL6,NDFIP1,C1QC,C1QBP,C1QA,C1S,MYD88,SUPT6H,NFKBIZ,NBN,C1QB,KMT5B
GO:0043067	GOBP_REGULATION_OF_PROGRAMMED_CELL_DEATH	3.25026e-06	0.000551028	0.627257	0.393602	1.2849	1201	PLCG2, STAT1, SAP18, IFI6, BAG1, TNFSF10, SOD2, IVNS1ABP, B4GALT1, ALDH1A3, ARL6IP1, CD74, SET, KRT18, RFFL, HSF1, SFRP4, UFM1, PDCD4, GSN, MUC1, SON, JMY, TGM2, RELA, MTCH1, BTG1, BNIP2, FLNA, NOP53, SKIL, LAMTOR5, CTSH, NPC1, ITGAV, CCNL2, HSPA5, ITGB1, VCP, TIA1, IL6ST, CBX4, AQP1, IGFBP3, CDSN, CARD6, GRINA, PSME3, CAPN2, CIB1, TP63, ARG2, ACKR3, PRKRA, CAV1, RNF31, TNFRSF10B, HERPUD1, CTTN, …	3952	tags=35%, list=26%, signal=28%	PLCG2,STAT1,SAP18,IFI6,BAG1,TNFSF10,SOD2,IVNS1ABP,B4GALT1,ALDH1A3,ARL6IP1,CD74,SET,KRT18,RFFL,HSF1,SFRP4,UFM1,PDCD4,GSN,MUC1,SON,JMY,TGM2,RELA,MTCH1,BTG1,BNIP2,FLNA,NOP53,SKIL,LAMTOR5,CTSH,NPC1,ITGAV,CCNL2,HSPA5,ITGB1,VCP,TIA1,IL6ST,CBX4,AQP1,IGFBP3,CDSN,CARD6,GRINA,PSME3,CAPN2,CIB1,TP63,ARG2,ACKR3,PRKRA,CAV1,RNF31,TNFRSF10B,HERPUD1,CTTN,RTN4,MYDGF,DDAH2,NLRP1,QRICH1,GLO1,SQSTM1,NOC2L,ZFAND6,ANXA…
GO:0016192	GOBP_VESICLE_MEDIATED_TRANSPORT	3.25026e-06	0.000551028	0.627257	0.389972	1.27329	1264	PLCG2, DENND10, CEACAM1, SAMD9, CD63, CD81, KRT18, PICALM, PTGDS, HSPA8, PITPNB, CNIH1, SFRP4, CALCRL, GSN, GGA1, TGM2, ATP6V1G1, SDC4, VAMP5, FLNA, RALA, NDRG4, USO1, NPC1, MESD, ITGAV, ITGB1, VCP, PLA2G4E, EHD1, SNX33, CDC42, CAP1, ITGA2, ANXA3, SNX5, TRAPPC8, EEA1, AAK1, TRAK1, MYO1B, CXCL16, CHMP1A, CYBA, RAB6A, CSK, S100A13, ACKR3, TMED9, TNFAIP2, MYO6, CAV1, CLTC, BLOC1S2, ATL3, GOSR2, CTTN…	3515	tags=31%, list=23%, signal=26%	PLCG2,DENND10,CEACAM1,SAMD9,CD63,CD81,KRT18,PICALM,PTGDS,HSPA8,PITPNB,CNIH1,SFRP4,CALCRL,GSN,GGA1,TGM2,ATP6V1G1,SDC4,VAMP5,FLNA,RALA,NDRG4,USO1,NPC1,MESD,ITGAV,ITGB1,VCP,PLA2G4E,EHD1,SNX33,CDC42,CAP1,ITGA2,ANXA3,SNX5,TRAPPC8,EEA1,AAK1,TRAK1,MYO1B,CXCL16,CHMP1A,CYBA,RAB6A,CSK,S100A13,ACKR3,TMED9,TNFAIP2,MYO6,CAV1,CLTC,BLOC1S2,ATL3,GOSR2,CTTN,LAMTOR1,B2M,ATP9A,GCC2,RAC2,CPNE1,SCYL1,SQSTM1,PACSIN3,E…
GO:1903829	GOBP_POSITIVE_REGULATION_OF_PROTEIN_LOCALIZATION	3.45662e-06	0.000573274	0.627257	0.457566	1.47245	402	CDH1, HLA-DRB1, CD81, ATP2B4, CCT4, JAK1, EPHA2, SREBF2, CCT3, STOM, FLNA, MAPK14, LAMTOR5, CCT7, MESD, ITGB1, RIPOR1, GNAI1, SNX33, UBR5, WWTR1, HUWE1, CIB1, ADAM9, RNF31, LAMTOR1, RTN4, RAC2, CHP1, SQSTM1, NPEPPS, PARP9, GSK3B, PLS1, HIF1A, TMEM30A, PARP1, HSP90AB1, PIAS1, YAP1, RAPGEF3, HSP90AA1, MSN, PDCD5, ABHD17B, CNST, SMAD3, GPLD1, SORBS1, ABHD17C, TYROBP, TPR, ZPR1, ATG13, LRRC8A, UBE2J2…	3522	tags=36%, list=23%, signal=28%	CDH1,HLA-DRB1,CD81,ATP2B4,CCT4,JAK1,EPHA2,SREBF2,CCT3,STOM,FLNA,MAPK14,LAMTOR5,CCT7,MESD,ITGB1,RIPOR1,GNAI1,SNX33,UBR5,WWTR1,HUWE1,CIB1,ADAM9,RNF31,LAMTOR1,RTN4,RAC2,CHP1,SQSTM1,NPEPPS,PARP9,GSK3B,PLS1,HIF1A,TMEM30A,PARP1,HSP90AB1,PIAS1,YAP1,RAPGEF3,HSP90AA1,MSN,PDCD5,ABHD17B,CNST,SMAD3,GPLD1,SORBS1,ABHD17C,TYROBP,TPR,ZPR1,ATG13,LRRC8A,UBE2J2,CLN3,PECAM1,PINK1,IPO7,MAPK8,APBB1,ZDHHC8,KIF5B,EMD,SA…
GO:0061919	GOBP_PROCESS_UTILIZING_AUTOPHAGIC_MECHANISM	4.25142e-06	0.000690086	0.610527	0.439158	1.41676	514	VMP1, HSPA8, UFM1, WAC, HK2, SREBF2, ATP6V1G1, HSPB8, NPC1, YOD1, VCP, ATG4D, TAB2, WDR45, SNX5, ATP6V0B, TRIM22, TP53INP2, HUWE1, CHMP1A, LRBA, CDC37, ATP5IF1, ZFYVE1, RNF213, MTMR3, CLTC, RAB24, RNF31, CTTN, MAP1LC3B, KEAP1, SQSTM1, GSK3B, UBQLN2, RNF185, HIF1A, MET, GPSM1, MAP3K7, AUP1, MCL1, OGT, RHEB, HSP90AA1, UBXN2A, PAFAH1B2, RAB3GAP2, SREBF1, LARP1, DNAJC16, RAB3GAP1, TFEB, CCNY, VAMP8, …	3492	tags=37%, list=23%, signal=29%	VMP1,HSPA8,UFM1,WAC,HK2,SREBF2,ATP6V1G1,HSPB8,NPC1,YOD1,VCP,ATG4D,TAB2,WDR45,SNX5,ATP6V0B,TRIM22,TP53INP2,HUWE1,CHMP1A,LRBA,CDC37,ATP5IF1,ZFYVE1,RNF213,MTMR3,CLTC,RAB24,RNF31,CTTN,MAP1LC3B,KEAP1,SQSTM1,GSK3B,UBQLN2,RNF185,HIF1A,MET,GPSM1,MAP3K7,AUP1,MCL1,OGT,RHEB,HSP90AA1,UBXN2A,PAFAH1B2,RAB3GAP2,SREBF1,LARP1,DNAJC16,RAB3GAP1,TFEB,CCNY,VAMP8,PIK3C2A,SNAP29,ATG9B,PHF23,PHB2,HGS,EIF4G2,TMEM208,ATP6…
GO:0000375	GOBP_RNA_SPLICING_VIA_TRANSESTERIFICATION_REACTIONS	4.74004e-06	0.00075337	0.610527	0.483448	1.54028	273	SF3B6, SAP18, SRRM2, HSPA8, SRSF5, SON, RBM39, SRSF10, HNRNPR, CDK13, DHX15, TIA1, RBM23, TRA2B, CDC5L, HNRNPC, SF1, SRSF2, CD2BP2, NUP98, SRSF3, SFPQ, STRAP, LSM7, MAGOH, DYRK1A, NCBP2, RNPS1, DDX23, KHSRP, NCBP1, DHX9, HNRNPF, SNRPA1, RALY, SRSF7, SRSF8, PLRG1, DDX39A, C1QBP, ESRP2, SNRPN, U2AF2, LSM6, HNRNPH3, PRPF4B, HNRNPH1, DDX39B, GEMIN7, SRSF4, SNRPB, ZCRB1, SFSWAP, RBM8A, HNRNPL, THRAP3,…	3848	tags=45%, list=25%, signal=34%	SF3B6,SAP18,SRRM2,HSPA8,SRSF5,SON,RBM39,SRSF10,HNRNPR,CDK13,DHX15,TIA1,RBM23,TRA2B,CDC5L,HNRNPC,SF1,SRSF2,CD2BP2,NUP98,SRSF3,SFPQ,STRAP,LSM7,MAGOH,DYRK1A,NCBP2,RNPS1,DDX23,KHSRP,NCBP1,DHX9,HNRNPF,SNRPA1,RALY,SRSF7,SRSF8,PLRG1,DDX39A,C1QBP,ESRP2,SNRPN,U2AF2,LSM6,HNRNPH3,PRPF4B,HNRNPH1,DDX39B,GEMIN7,SRSF4,SNRPB,ZCRB1,SFSWAP,RBM8A,HNRNPL,THRAP3,ZCCHC8,DDX1,LUC7L2,DDX46,TSSC4,PRPF8,SNRNP35,HNRNPU,EIF…
GO:0048585	GOBP_NEGATIVE_REGULATION_OF_RESPONSE_TO_STIMULUS	5.35745e-06	0.000834123	0.610527	0.387986	1.26704	1289	GPRC5A, IGFBP5, STAT1, CTNND1, CEACAM1, CXCL17, HLA-DRB1, PHACTR4, IFI6, SERPINB4, SOD2, PLAT, IVNS1ABP, CD74, ATP2B4, RFFL, HSPA8, EPHA2, HSF1, SFRP4, HLA-E, PDCD4, MUC1, APOD, IL1RN, ERBIN, EIF4E2, RELA, MAPK14, XDH, NDRG4, NOP53, SKIL, FRMD8, NPC1, ITGAV, HSPA5, ITGB1, VCP, ISG15, FERMT1, FBN1, IGFBP3, IGFBP4, WWTR1, FBLN1, EIF3A, SNX5, RIOK3, PPP1R15A, HOMER2, GRINA, LFNG, PSME3, CD46, OAS3, …	3830	tags=32%, list=25%, signal=27%	GPRC5A,IGFBP5,STAT1,CTNND1,CEACAM1,CXCL17,HLA-DRB1,PHACTR4,IFI6,SERPINB4,SOD2,PLAT,IVNS1ABP,CD74,ATP2B4,RFFL,HSPA8,EPHA2,HSF1,SFRP4,HLA-E,PDCD4,MUC1,APOD,IL1RN,ERBIN,EIF4E2,RELA,MAPK14,XDH,NDRG4,NOP53,SKIL,FRMD8,NPC1,ITGAV,HSPA5,ITGB1,VCP,ISG15,FERMT1,FBN1,IGFBP3,IGFBP4,WWTR1,FBLN1,EIF3A,SNX5,RIOK3,PPP1R15A,HOMER2,GRINA,LFNG,PSME3,CD46,OAS3,CIB1,TP63,RNF213,CSK,ARG2,ACKR3,CRK,CAV1,HLA-A,IFI35,HER…
GO:0050851	GOBP_ANTIGEN_RECEPTOR_MEDIATED_SIGNALING_PATHWAY	5.97615e-06	0.00091184	0.610527	0.520398	1.6276	172	IGKC, IGHA1, IGHG1, PLCG2, CEACAM1, HLA-DRB1, IGHA2, HLA-DQB1, CD81, IGLC1, RELA, HLA-DPB1, CSK, RNF31, HLA-A, MAP3K7, GBP1, IGLC3, DENND1B, IKBKB, VAV3, PAWR, PTPN2, MALT1, RC3H2, GATA3, NFKBIZ, LCP2, DUSP22, PDE4B, TRBC1, PRKCH, RBCK1, EZR, FYB2, WNK1, KHDRBS1, PLCG1, IGHG2, RPS3, PIK3CA, CD3E, PRKD2, LAT2, IKBKG, MAPK1, PRNP, CMTM3, CD276, RAB29, BRAF, NFATC2, EIF2B4, BCL10	2705	tags=26%, list=18%, signal=21%	IGKC,IGHA1,IGHG1,PLCG2,CEACAM1,HLA-DRB1,IGHA2,HLA-DQB1,CD81,IGLC1,RELA,HLA-DPB1,CSK,RNF31,HLA-A,MAP3K7,GBP1,IGLC3,DENND1B,IKBKB,VAV3,PAWR,PTPN2,MALT1,RC3H2,GATA3,NFKBIZ,LCP2,DUSP22,PDE4B,TRBC1,PRKCH,RBCK1,EZR,FYB2,WNK1,KHDRBS1,PLCG1,IGHG2,RPS3,PIK3CA,CD3E,PRKD2,LAT2
GO:0070201	GOBP_REGULATION_OF_ESTABLISHMENT_OF_PROTEIN_LOCALIZATION	6.18698e-06	0.0009255	0.610527	0.449059	1.44657	429	CDH1, HLA-DRB1, CD81, CCT4, HSPA8, HMGCR, UFM1, APOD, SREBF2, CCT3, CYP51A1, STOM, TIAM1, FLNA, MAPK14, CCT7, YOD1, RIPOR1, FERMT1, UBR5, NDFIP2, HUWE1, CIB1, ATP5IF1, ADAM9, CSK, MIDN, RNF31, GCC2, RAC2, ENY2, CHP1, NPEPPS, GSK3B, HIF1A, TMEM30A, RAPGEF3, LYPLA1, HSP90AA1, NR1D1, SPIDR, SREBF1, ERP29, PDCD5, NDFIP1, RHBDF2, CNST, SMAD3, NF1, GPLD1, SNX3, TPR, ZPR1, SIRT7, ATG13, LRRC8A, UBE2J2, …	3473	tags=36%, list=23%, signal=29%	CDH1,HLA-DRB1,CD81,CCT4,HSPA8,HMGCR,UFM1,APOD,SREBF2,CCT3,CYP51A1,STOM,TIAM1,FLNA,MAPK14,CCT7,YOD1,RIPOR1,FERMT1,UBR5,NDFIP2,HUWE1,CIB1,ATP5IF1,ADAM9,CSK,MIDN,RNF31,GCC2,RAC2,ENY2,CHP1,NPEPPS,GSK3B,HIF1A,TMEM30A,RAPGEF3,LYPLA1,HSP90AA1,NR1D1,SPIDR,SREBF1,ERP29,PDCD5,NDFIP1,RHBDF2,CNST,SMAD3,NF1,GPLD1,SNX3,TPR,ZPR1,SIRT7,ATG13,LRRC8A,UBE2J2,CLN3,RAB23,IRS1,WWP2,PINK1,PKIG,PPM1F,MAPK8,APBB1,EMD,SAR…
GO:0002460	GOBP_ADAPTIVE_IMMUNE_RESPONSE_BASED_ON_SOMATIC_RECOMBINATION_OF_IMMUNE_RECEPTORS_BUILT_FROM_IMMUNOGLOBULIN_SUPERFAMILY_DOMAINS	7.03056e-06	0.00103146	0.610527	0.48988	1.55758	262	IGKC, IGHA1, IGHG1, HLA-DRA, CEACAM1, HLA-DRB1, IGHA2, IGLC2, CD81, CD74, JAK1, IGLC1, HLA-C, HLA-E, CTSH, CD46, GNL1, HLA-A, B2M, CD55, MAP3K7, IGLC3, SMAD7, DENND1B, BCL6, PVR, RAET1E, RELB, NDFIP1, JUNB, C1QC, C1QBP, HPRT1, NOTCH1, C1QA, C1S, MYD88, SUPT6H, MALT1, RC3H2, IL7R, GATA3, NFKBIZ, NBN, C1QB, KMT5B, DUSP22, FADD, CTSC, HLA-B, HLX, IL4R, RIF1, HSPD1, RORA	2149	tags=21%, list=14%, signal=18%	IGKC,IGHA1,IGHG1,HLA-DRA,CEACAM1,HLA-DRB1,IGHA2,IGLC2,CD81,CD74,JAK1,IGLC1,HLA-C,HLA-E,CTSH,CD46,GNL1,HLA-A,B2M,CD55,MAP3K7,IGLC3,SMAD7,DENND1B,BCL6,PVR,RAET1E,RELB,NDFIP1,JUNB,C1QC,C1QBP,HPRT1,NOTCH1,C1QA,C1S,MYD88,SUPT6H,MALT1,RC3H2,IL7R,GATA3,NFKBIZ,NBN,C1QB,KMT5B,DUSP22,FADD,CTSC,HLA-B,HLX,IL4R,RIF1,HSPD1,RORA
GO:0044248	GOBP_CELLULAR_CATABOLIC_PROCESS	7.29439e-06	0.00104998	0.610527	0.386267	1.26144	1276	PLCG2, TYMP, APOBEC3A, VMP1, LNPEP, VIM, ATP2B4, NEAT1, HSPA8, HSF1, UFM1, WAC, HK2, PNP, HMOX2, SREBF2, ITPA, SMG1, ATP6V1G1, MAPK14, XDH, HSPB8, HNRNPR, CTSH, NPC1, YOD1, VCP, ACOX3, PLA2G4E, ABCC1, SNX33, IREB2, ATG4D, TAB2, WDR45, SNX5, ATP6V0B, SMG5, TRIM22, KYNU, SAMD4B, TP53INP2, CRAT, HUWE1, CHMP1A, HINT1, LRBA, CDC37, HNRNPC, ATP5IF1, ZFYVE1, RNF213, ADAM9, TPMT, ARG2, MAOA, XRN1, MTMR3,…	3524	tags=32%, list=23%, signal=27%	PLCG2,TYMP,APOBEC3A,VMP1,LNPEP,VIM,ATP2B4,NEAT1,HSPA8,HSF1,UFM1,WAC,HK2,PNP,HMOX2,SREBF2,ITPA,SMG1,ATP6V1G1,MAPK14,XDH,HSPB8,HNRNPR,CTSH,NPC1,YOD1,VCP,ACOX3,PLA2G4E,ABCC1,SNX33,IREB2,ATG4D,TAB2,WDR45,SNX5,ATP6V0B,SMG5,TRIM22,KYNU,SAMD4B,TP53INP2,CRAT,HUWE1,CHMP1A,HINT1,LRBA,CDC37,HNRNPC,ATP5IF1,ZFYVE1,RNF213,ADAM9,TPMT,ARG2,MAOA,XRN1,MTMR3,CYP3A5,CLTC,RAB24,RNF31,CTTN,DDAH2,MAP1LC3B,KEAP1,SQSTM1,…
GO:0002764	GOBP_IMMUNE_RESPONSE_REGULATING_SIGNALING_PATHWAY	7.85013e-06	0.00110905	0.593325	0.448723	1.44413	405	IGKC, IGHA1, IGHG1, PLCG2, CEACAM1, HLA-DRB1, IGHA2, HLA-DQB1, CD81, IRF1, IGLC1, HSPA8, ERBIN, RELA, NOP53, CTSH, HLA-DPB1, RIOK3, OAS3, CYBA, CSK, CAV1, RNF31, HLA-A, IFI35, RTN4, NLRP1, INAVA, PJA2, MAP3K7, GBP1, IGLC3, DENND1B, CSNK1A1, NR1D1, TNIP1, IKBKB, SEC14L1, MFHAS1, ANKRD17, C1QBP, VAV3, GPLD1, PHB2, MAPKAPK2, MYD88, BRCC3, TYROBP, PAWR, TMEM126A, TRIM11, OTULIN, PTPN2, IFIH1, RPS6KA3…	3526	tags=31%, list=23%, signal=25%	IGKC,IGHA1,IGHG1,PLCG2,CEACAM1,HLA-DRB1,IGHA2,HLA-DQB1,CD81,IRF1,IGLC1,HSPA8,ERBIN,RELA,NOP53,CTSH,HLA-DPB1,RIOK3,OAS3,CYBA,CSK,CAV1,RNF31,HLA-A,IFI35,RTN4,NLRP1,INAVA,PJA2,MAP3K7,GBP1,IGLC3,DENND1B,CSNK1A1,NR1D1,TNIP1,IKBKB,SEC14L1,MFHAS1,ANKRD17,C1QBP,VAV3,GPLD1,PHB2,MAPKAPK2,MYD88,BRCC3,TYROBP,PAWR,TMEM126A,TRIM11,OTULIN,PTPN2,IFIH1,RPS6KA3,MALT1,APPL1,ZNRF1,RC3H2,GATA3,NFKBIZ,OASL,LCP2,MAPK8,…
GO:0009617	GOBP_RESPONSE_TO_BACTERIUM	8.54482e-06	0.00118524	0.593325	0.44303	1.42854	465	IGHA1, IGHG1, JCHAIN, PLCG2, CDH1, HLA-DRB1, KLK7, IGHA2, DIO2, DEFB1, SOD2, VIM, HERC6, EPHA2, GBP4, CXCL1, HSF1, HLA-E, PDCD4, ERBIN, RELA, MAPK14, DHX15, ISG15, CLDN1, AQP1, TAB2, ANXA3, CXCL6, IFI44, ST13, OAS3, CAPN2, CYBA, RNF213, ADAM9, ARG2, CAV1, RNF31, HLA-A, B2M, CD55, FAU, NLRP1, INAVA, PLSCR3, MAP3K7, GBP1, LYZ, MAPKBP1, NR1D1, CNP, TNIP1, CXCL10, TFEB, LYST, ANKRD17, SPI1, RBPJ, SNX…	3499	tags=34%, list=23%, signal=27%	IGHA1,IGHG1,JCHAIN,PLCG2,CDH1,HLA-DRB1,KLK7,IGHA2,DIO2,DEFB1,SOD2,VIM,HERC6,EPHA2,GBP4,CXCL1,HSF1,HLA-E,PDCD4,ERBIN,RELA,MAPK14,DHX15,ISG15,CLDN1,AQP1,TAB2,ANXA3,CXCL6,IFI44,ST13,OAS3,CAPN2,CYBA,RNF213,ADAM9,ARG2,CAV1,RNF31,HLA-A,B2M,CD55,FAU,NLRP1,INAVA,PLSCR3,MAP3K7,GBP1,LYZ,MAPKBP1,NR1D1,CNP,TNIP1,CXCL10,TFEB,LYST,ANKRD17,SPI1,RBPJ,SNX3,MAPKAPK2,SIRPA,NOTCH1,CFD,MYD88,PYGL,OPTN,RPS6KA3,MALT1,S…
GO:0051701	GOBP_BIOLOGICAL_PROCESS_INVOLVED_IN_INTERACTION_WITH_HOST	9.07037e-06	0.00123568	0.593325	0.520024	1.62691	173	HLA-DRB1, CD81, CD74, IFITM3, EPHA2, GSN, TMPRSS4, SLC7A1, NPC1, ITGAV, ITGB1, CLDN1, ITGA2, IFITM2, TRIM22, CD46, CHMP1A, DYNLT1, CAV1, CD55, CTSB, VAPA, HSP90AB1, BCL2L1, PVR, SCARB2, VAMP8, LAMP1, SNX3, NECTIN4, TMPRSS2, EPS15, THOC3, TRIM11, LDLR, DDX39B, SCARB1, WWP2, SERPINB3, VPS4B, ITCH, EXOC7, SRC, TYRO3, ILF3, IFIT1, CHMP4A, INSR, CHMP1B, BSG, TRIM8, HSPD1, LGALS9, CHMP3, IST1, TSG101, …	3348	tags=41%, list=22%, signal=32%	HLA-DRB1,CD81,CD74,IFITM3,EPHA2,GSN,TMPRSS4,SLC7A1,NPC1,ITGAV,ITGB1,CLDN1,ITGA2,IFITM2,TRIM22,CD46,CHMP1A,DYNLT1,CAV1,CD55,CTSB,VAPA,HSP90AB1,BCL2L1,PVR,SCARB2,VAMP8,LAMP1,SNX3,NECTIN4,TMPRSS2,EPS15,THOC3,TRIM11,LDLR,DDX39B,SCARB1,WWP2,SERPINB3,VPS4B,ITCH,EXOC7,SRC,TYRO3,ILF3,IFIT1,CHMP4A,INSR,CHMP1B,BSG,TRIM8,HSPD1,LGALS9,CHMP3,IST1,TSG101,PLSCR1,ICAM1,CHMP7,EFNB2,THOC6,HMGB1,CLEC5A,VPS37B,ANPEP…
GO:0010629	GOBP_NEGATIVE_REGULATION_OF_GENE_EXPRESSION	9.23951e-06	0.00123663	0.593325	0.406741	1.32311	885	IGFBP5, CEACAM1, HLA-DRB1, SAP18, CDH3, PLAT, MRPL13, VIM, ATP2B4, PICALM, NEAT1, SRGN, EPHA2, RCOR1, HSF1, PDCD4, APOD, MAX, SMG1, ERBIN, EIF4E2, SRSF10, MAPK14, XDH, HNRNPR, TIA1, FERMT1, IREB2, PURA, UBR5, NDFIP2, BST2, HOMER2, SMG5, SAMD4B, CD46, OAS3, CHMP1A, HNRNPC, CSK, ARG2, XRN1, PRKRA, TRIB2, CPNE1, XAF1, EIF6, PARP9, GSK3B, HDAC1, SRSF3, PML, RPS13, LSM7, HIF1A, MAP3K7, HSP90AB1, YAP1,…	3830	tags=34%, list=25%, signal=27%	IGFBP5,CEACAM1,HLA-DRB1,SAP18,CDH3,PLAT,MRPL13,VIM,ATP2B4,PICALM,NEAT1,SRGN,EPHA2,RCOR1,HSF1,PDCD4,APOD,MAX,SMG1,ERBIN,EIF4E2,SRSF10,MAPK14,XDH,HNRNPR,TIA1,FERMT1,IREB2,PURA,UBR5,NDFIP2,BST2,HOMER2,SMG5,SAMD4B,CD46,OAS3,CHMP1A,HNRNPC,CSK,ARG2,XRN1,PRKRA,TRIB2,CPNE1,XAF1,EIF6,PARP9,GSK3B,HDAC1,SRSF3,PML,RPS13,LSM7,HIF1A,MAP3K7,HSP90AB1,YAP1,MAGOH,GBP1,MTA1,DYRK1A,SMAD7,NCBP2,RNPS1,BCL6,SUZ12,KHSRP…
GO:0034341	GOBP_RESPONSE_TO_TYPE_II_INTERFERON	1.07807e-05	0.00141804	0.593325	0.556409	1.70942	121	HLA-DPA1, STAT1, ZYX, VIM, CD74, IFITM3, IRF1, JAK1, GBP4, GSN, CLDN1, CDC42, BST2, IFITM2, KYNU, CXCL16, CDC37, IFNGR1, ACTR3, PARP9, GBP1, SIRPA, VPS26B, PTPN2, CD58, KIF5B, GBP2, MYO1C, NUB1, CCL2, CASP1, LGALS9, STX4, RPL13A, CX3CL1, AIF1, RAF1, STXBP3, GBP3, PARP14, IFNGR2	2806	tags=34%, list=18%, signal=28%	HLA-DPA1,STAT1,ZYX,VIM,CD74,IFITM3,IRF1,JAK1,GBP4,GSN,CLDN1,CDC42,BST2,IFITM2,KYNU,CXCL16,CDC37,IFNGR1,ACTR3,PARP9,GBP1,SIRPA,VPS26B,PTPN2,CD58,KIF5B,GBP2,MYO1C,NUB1,CCL2,CASP1,LGALS9,STX4,RPL13A,CX3CL1,AIF1,RAF1,STXBP3,GBP3,PARP14,IFNGR2
GO:0009894	GOBP_REGULATION_OF_CATABOLIC_PROCESS	1.68948e-05	0.00218458	0.57561	0.400099	1.30155	881	CDH1, CD81, VIM, ATP2B4, NEAT1, HMGCR, UBE2K, HSF1, PSME2, WAC, MYCBP2, GGA1, AZIN1, SREBF2, RELA, ATP6V1G1, ODC1, CYP51A1, FLNA, MAPK14, NOP53, HSPB8, HNRNPR, NPC1, ITGB1, VCP, SNX33, IREB2, TAB2, WDR45, SNX5, ATP6V0B, TRIM22, PSME3, SAMD4B, HNRNPC, RAD23A, ADAM9, MTMR3, CAV1, TRIB2, RNF31, USP9X, HERPUD1, CTTN, SMARCC1, KEAP1, EIF6, SQSTM1, PACSIN3, GSK3B, PML, UBQLN2, RNF185, HIF1A, MET, GPSM1…	3524	tags=34%, list=23%, signal=27%	CDH1,CD81,VIM,ATP2B4,NEAT1,HMGCR,UBE2K,HSF1,PSME2,WAC,MYCBP2,GGA1,AZIN1,SREBF2,RELA,ATP6V1G1,ODC1,CYP51A1,FLNA,MAPK14,NOP53,HSPB8,HNRNPR,NPC1,ITGB1,VCP,SNX33,IREB2,TAB2,WDR45,SNX5,ATP6V0B,TRIM22,PSME3,SAMD4B,HNRNPC,RAD23A,ADAM9,MTMR3,CAV1,TRIB2,RNF31,USP9X,HERPUD1,CTTN,SMARCC1,KEAP1,EIF6,SQSTM1,PACSIN3,GSK3B,PML,UBQLN2,RNF185,HIF1A,MET,GPSM1,MAP3K7,HSP90AB1,PIAS1,MAGOH,RNF19A,MCL1,SMAD7,OGT,RHEB,…
GO:0006915	GOBP_APOPTOTIC_PROCESS	1.8291e-05	0.0023257	0.57561	0.376188	1.23053	1539	STAT1, SAP18, IFI6, BAG1, TNFSF10, SOD2, IVNS1ABP, B4GALT1, ALDH1A3, ARL6IP1, CD74, SET, KRT18, IRF1, RFFL, SRGN, EPHA2, HSF1, SFRP4, UFM1, PDCD4, GSN, MUC1, SON, HK2, JMY, MAX, TGM2, RELA, MTCH1, BTG1, BNIP2, FLNA, MAPK14, NOP53, SKIL, IFI27L2, LAMTOR5, CTSH, NPC1, ITGAV, CCNL2, HSPA5, ITGB1, VCP, TIA1, IL6ST, CBX4, DAP3, AQP1, ATG4D, UXT, IGFBP3, JTB, PPP1R15A, CARD6, GRINA, PSME3, AHCYL1, CAPN…	3420	tags=30%, list=22%, signal=26%	STAT1,SAP18,IFI6,BAG1,TNFSF10,SOD2,IVNS1ABP,B4GALT1,ALDH1A3,ARL6IP1,CD74,SET,KRT18,IRF1,RFFL,SRGN,EPHA2,HSF1,SFRP4,UFM1,PDCD4,GSN,MUC1,SON,HK2,JMY,MAX,TGM2,RELA,MTCH1,BTG1,BNIP2,FLNA,MAPK14,NOP53,SKIL,IFI27L2,LAMTOR5,CTSH,NPC1,ITGAV,CCNL2,HSPA5,ITGB1,VCP,TIA1,IL6ST,CBX4,DAP3,AQP1,ATG4D,UXT,IGFBP3,JTB,PPP1R15A,CARD6,GRINA,PSME3,AHCYL1,CAPN2,HINT1,CIB1,TP63,CRIP1,ATP5IF1,ARG2,ACKR3,PRKRA,CAV1,BLOC1…
GO:0006518	GOBP_PEPTIDE_METABOLIC_PROCESS	1.9408e-05	0.00242727	0.57561	0.406343	1.32009	750	IGFBP5, DIO2, LNPEP, HM13, MRPL13, RPL36AL, VIM, PICALM, KRT17, EIF4B, EIF4E2, RELA, RPL22L1, HNRNPR, CTSH, MRPL57, TIA1, DAP3, IREB2, PURA, RPL23A, ITGA2, RPLP1, EIF3A, PPP1R15A, RSL24D1, SECISBP2L, RPL35A, SAMD4B, IFNGR1, RPL14, XRN1, AURKAIP1, EIF3L, RPL7, RTN4, FAU, RPL19, ELP1, EIF6, NPEPPS, RPS23, ZNF706, BZW2, NCK1, RPS13, NOLC1, MAGOH, ABCF1, DYRK1A, MRPL52, NCBP2, OGT, EIF1, GCN1, LTA4H,…	3852	tags=38%, list=25%, signal=30%	IGFBP5,DIO2,LNPEP,HM13,MRPL13,RPL36AL,VIM,PICALM,KRT17,EIF4B,EIF4E2,RELA,RPL22L1,HNRNPR,CTSH,MRPL57,TIA1,DAP3,IREB2,PURA,RPL23A,ITGA2,RPLP1,EIF3A,PPP1R15A,RSL24D1,SECISBP2L,RPL35A,SAMD4B,IFNGR1,RPL14,XRN1,AURKAIP1,EIF3L,RPL7,RTN4,FAU,RPL19,ELP1,EIF6,NPEPPS,RPS23,ZNF706,BZW2,NCK1,RPS13,NOLC1,MAGOH,ABCF1,DYRK1A,MRPL52,NCBP2,OGT,EIF1,GCN1,LTA4H,RPL26L1,DENR,KHSRP,NCBP1,MRPL38,ZNF385A,METTL17,SEC11C,…
GO:0002684	GOBP_POSITIVE_REGULATION_OF_IMMUNE_SYSTEM_PROCESS	2.2759e-05	0.00278982	0.57561	0.400697	1.30421	858	IGKC, IGHA1, IGHG1, HLA-DRA, HLA-DPA1, PLCG2, CEACAM1, CXCL17, HLA-DRB1, KLK7, IGHA2, HLA-DQB1, CD81, CD74, DDX21, IRF1, IGLC1, HSPA8, UBE2K, HLA-C, HSF1, HLA-E, ZNF580, PNP, ERBIN, RELA, NOP53, SLC7A1, IL6ST, AQP3, ITGA2, HLA-DPB1, RIOK3, HLA-DMA, HLA-DQA1, HSPH1, CD46, OAS3, CYBA, CSK, CAV1, RNF31, HLA-A, IFI35, SMARCC1, B2M, RTN4, CD55, RAC2, NLRP1, EDN3, PARP9, NCK1, CAMK1D, SFPQ, INAVA, RNF1…	4503	tags=38%, list=29%, signal=29%	IGKC,IGHA1,IGHG1,HLA-DRA,HLA-DPA1,PLCG2,CEACAM1,CXCL17,HLA-DRB1,KLK7,IGHA2,HLA-DQB1,CD81,CD74,DDX21,IRF1,IGLC1,HSPA8,UBE2K,HLA-C,HSF1,HLA-E,ZNF580,PNP,ERBIN,RELA,NOP53,SLC7A1,IL6ST,AQP3,ITGA2,HLA-DPB1,RIOK3,HLA-DMA,HLA-DQA1,HSPH1,CD46,OAS3,CYBA,CSK,CAV1,RNF31,HLA-A,IFI35,SMARCC1,B2M,RTN4,CD55,RAC2,NLRP1,EDN3,PARP9,NCK1,CAMK1D,SFPQ,INAVA,RNF185,RUNX1,PJA2,MAP3K7,GBP1,IGLC3,DENND1B,HSP90AA1,CSNK1A1…
GO:0051603	GOBP_PROTEOLYSIS_INVOLVED_IN_PROTEIN_CATABOLIC_PROCESS	2.30382e-05	0.00278982	0.57561	0.415965	1.34999	679	PSMA2, HM13, PSMA5, RFFL, HERC6, UBE2K, PSME2, WAC, SEC61B, NOP53, CTSH, YOD1, HSPA5, VCP, ISG15, WWTR1, NDFIP2, PSME3, TP53INP2, CAPN2, CHMP1A, ATP5IF1, RAD23A, RNF213, CAV1, TRIB2, USP9X, UBL4A, HERPUD1, SMARCC1, PSMB6, KEAP1, NEDD8, CTSF, SQSTM1, GSK3B, PSMB5, PML, UBQLN2, RNF185, UBE2R2, PJA2, CTSB, HSP90AB1, PIAS1, MTA1, AUP1, RNF19A, SMAD7, APPBP2, OGT, PSMB9, CSNK1A1, UBXN2A, FEM1C, RNF217…	3510	tags=35%, list=23%, signal=28%	PSMA2,HM13,PSMA5,RFFL,HERC6,UBE2K,PSME2,WAC,SEC61B,NOP53,CTSH,YOD1,HSPA5,VCP,ISG15,WWTR1,NDFIP2,PSME3,TP53INP2,CAPN2,CHMP1A,ATP5IF1,RAD23A,RNF213,CAV1,TRIB2,USP9X,UBL4A,HERPUD1,SMARCC1,PSMB6,KEAP1,NEDD8,CTSF,SQSTM1,GSK3B,PSMB5,PML,UBQLN2,RNF185,UBE2R2,PJA2,CTSB,HSP90AB1,PIAS1,MTA1,AUP1,RNF19A,SMAD7,APPBP2,OGT,PSMB9,CSNK1A1,UBXN2A,FEM1C,RNF217,UGGT1,RBBP6,STT3B,KLHDC3,NR1D1,PSMD14,NDFIP1,UBA7,PSMA…
GO:0009615	GOBP_RESPONSE_TO_VIRUS	2.41552e-05	0.00287938	0.57561	0.448464	1.43726	354	STAT1, APOBEC3A, IFI6, PSMA2, IVNS1ABP, IRF9, IFITM3, DDX21, IRF1, JAK1, HSPA8, ERBIN, RELA, ODC1, MAPK14, LAMTOR5, DHX15, ISG15, RIOK3, BST2, IFI44, IFITM2, TRIM22, OAS3, IFNGR1, PRKRA, NLRP1, PARP9, NCK1, PML, RNF185, HIF1A, GBP1, AUP1, HSP90AA1, CSNK1A1, BCL2L1, NCBP1, CDK6, DHX9, IKBKB, CXCL10, AIMP1, SEC14L1, LYST, VAMP8, SMAD3, C1QBP, PHB2, H19, DUOX2, MYD88, GBF1, TRIM13, TRIM11, IFIH1, IS…	3388	tags=33%, list=22%, signal=27%	STAT1,APOBEC3A,IFI6,PSMA2,IVNS1ABP,IRF9,IFITM3,DDX21,IRF1,JAK1,HSPA8,ERBIN,RELA,ODC1,MAPK14,LAMTOR5,DHX15,ISG15,RIOK3,BST2,IFI44,IFITM2,TRIM22,OAS3,IFNGR1,PRKRA,NLRP1,PARP9,NCK1,PML,RNF185,HIF1A,GBP1,AUP1,HSP90AA1,CSNK1A1,BCL2L1,NCBP1,CDK6,DHX9,IKBKB,CXCL10,AIMP1,SEC14L1,LYST,VAMP8,SMAD3,C1QBP,PHB2,H19,DUOX2,MYD88,GBF1,TRIM13,TRIM11,IFIH1,ISG20,GATA3,OASL,CD207,RNASE1,IKBKE,FADD,MX2,ITCH,GBP2,ILF…
GO:0002181	GOBP_CYTOPLASMIC_TRANSLATION	2.52433e-05	0.00296279	0.57561	0.52661	1.64018	147	RPL22L1, RPL23A, RPLP1, EIF3A, RPL35A, RPL14, EIF3L, RPL7, FAU, RPL19, RPS23, NCK1, RPS13, NCBP2, RPL26L1, DENR, NCBP1, ZNF385A, DHX9, EIF4A2, RPL22, YTHDF2, RPS20, EIF2S2, HNRNPD, DRG1, CNBP, EIF4A1, EIF3M, ETF1, EIF3J, RPS27A, RPS15A, RPS16, RPL30, RPL4, RACK1, RPL18, RPS10, RPS3A, RPL10A, HNRNPU, CPEB4, RPL3, UNK, RPL13A, EIF3D, RPL27A, MIF4GD, RPL5, EIF4G1, RPS12, RPS3, RPL18A, RPL24, EIF2S3,…	3694	tags=50%, list=24%, signal=39%	RPL22L1,RPL23A,RPLP1,EIF3A,RPL35A,RPL14,EIF3L,RPL7,FAU,RPL19,RPS23,NCK1,RPS13,NCBP2,RPL26L1,DENR,NCBP1,ZNF385A,DHX9,EIF4A2,RPL22,YTHDF2,RPS20,EIF2S2,HNRNPD,DRG1,CNBP,EIF4A1,EIF3M,ETF1,EIF3J,RPS27A,RPS15A,RPS16,RPL30,RPL4,RACK1,RPL18,RPS10,RPS3A,RPL10A,HNRNPU,CPEB4,RPL3,UNK,RPL13A,EIF3D,RPL27A,MIF4GD,RPL5,EIF4G1,RPS12,RPS3,RPL18A,RPL24,EIF2S3,RPL11,RPL10,SLBP,RPS19,RPL7A,CSDE1,RPS9,RPL37,RPL15,RPS…
GO:0043043	GOBP_PEPTIDE_BIOSYNTHETIC_PROCESS	2.61099e-05	0.00301807	0.57561	0.411355	1.33378	647	IGFBP5, DIO2, MRPL13, RPL36AL, VIM, KRT17, EIF4B, EIF4E2, RPL22L1, HNRNPR, MRPL57, TIA1, DAP3, IREB2, PURA, RPL23A, ITGA2, RPLP1, EIF3A, PPP1R15A, RSL24D1, SECISBP2L, RPL35A, SAMD4B, RPL14, XRN1, AURKAIP1, EIF3L, RPL7, FAU, RPL19, ELP1, EIF6, RPS23, ZNF706, BZW2, NCK1, RPS13, NOLC1, MAGOH, ABCF1, MRPL52, NCBP2, OGT, EIF1, GCN1, RPL26L1, DENR, KHSRP, NCBP1, MRPL38, ZNF385A, METTL17, DHX9, TNIP1, L…	4112	tags=40%, list=27%, signal=31%	IGFBP5,DIO2,MRPL13,RPL36AL,VIM,KRT17,EIF4B,EIF4E2,RPL22L1,HNRNPR,MRPL57,TIA1,DAP3,IREB2,PURA,RPL23A,ITGA2,RPLP1,EIF3A,PPP1R15A,RSL24D1,SECISBP2L,RPL35A,SAMD4B,RPL14,XRN1,AURKAIP1,EIF3L,RPL7,FAU,RPL19,ELP1,EIF6,RPS23,ZNF706,BZW2,NCK1,RPS13,NOLC1,MAGOH,ABCF1,MRPL52,NCBP2,OGT,EIF1,GCN1,RPL26L1,DENR,KHSRP,NCBP1,MRPL38,ZNF385A,METTL17,DHX9,TNIP1,LARP1,NT5C3B,AIMP1,MRPS10,AGO4,PA2G4,EIF4A2,MRPL18,C1QBP…
GO:0050853	GOBP_B_CELL_RECEPTOR_SIGNALING_PATHWAY	3.12126e-05	0.00355404	0.557332	0.630353	1.8264	62	IGKC, IGHA1, IGHG1, PLCG2, IGHA2, CD81, IGLC1, IGLC3, VAV3	103	tags=11%, list=1%, signal=11%	IGKC,IGHA1,IGHG1,PLCG2,IGHA2,CD81,IGLC1
GO:0034097	GOBP_RESPONSE_TO_CYTOKINE	3.62014e-05	0.00406148	0.557332	0.407759	1.32455	731	TXNDC17, HLA-DPA1, MAT2A, STAT1, CEACAM1, ZYX, VIM, CD74, IFITM3, KRT18, IRF1, JAK1, RFFL, UBE2K, GBP4, CXCL1, GSN, IL1RN, HK2, ERBIN, EIF4E2, RELA, MAPK14, SKIL, HSPA5, IL6ST, ISG15, CLDN1, CDC42, IL1RAP, CXCL6, MT2A, BST2, IFITM2, KYNU, CXCL16, OAS3, CAPN2, CDC37, IFNGR1, CIB1, ADAM9, ACKR3, CAV1, ACTR3, PFKP, CPNE1, KEAP1, XAF1, PARP9, ZFAND6, GSK3B, SRSF3, PML, RNF185, HIF1A, MAP3K7, STIP1, S…	3836	tags=36%, list=25%, signal=28%	TXNDC17,HLA-DPA1,MAT2A,STAT1,CEACAM1,ZYX,VIM,CD74,IFITM3,KRT18,IRF1,JAK1,RFFL,UBE2K,GBP4,CXCL1,GSN,IL1RN,HK2,ERBIN,EIF4E2,RELA,MAPK14,SKIL,HSPA5,IL6ST,ISG15,CLDN1,CDC42,IL1RAP,CXCL6,MT2A,BST2,IFITM2,KYNU,CXCL16,OAS3,CAPN2,CDC37,IFNGR1,CIB1,ADAM9,ACKR3,CAV1,ACTR3,PFKP,CPNE1,KEAP1,XAF1,PARP9,ZFAND6,GSK3B,SRSF3,PML,RNF185,HIF1A,MAP3K7,STIP1,SRM,HSP90AB1,YAP1,GBP1,MCL1,SMAD7,BCL2L1,UBXN2A,KHSRP,NR1D1…
GO:0042176	GOBP_REGULATION_OF_PROTEIN_CATABOLIC_PROCESS	4.06914e-05	0.00449906	0.557332	0.455283	1.4567	320	CDH1, CD81, HMGCR, UBE2K, PSME2, WAC, MYCBP2, GGA1, AZIN1, RELA, ODC1, CYP51A1, FLNA, NOP53, VCP, SNX33, PSME3, RAD23A, ADAM9, CAV1, TRIB2, USP9X, HERPUD1, SMARCC1, KEAP1, PACSIN3, GSK3B, UBQLN2, RNF185, HSP90AB1, PIAS1, RNF19A, SMAD7, OGT, HSP90AA1, CSNK1A1, UBXN2A, RNF217, MSN, PSMD14, NDFIP1, TIPARP, SMAD3, GPLD1, TMEM259, SGTA, PSMC5, SNX3, HGS, CUL4B, PSMD10, DEDD, PSMC6, USP38, SNF8, PSMC4,…	3058	tags=33%, list=20%, signal=27%	CDH1,CD81,HMGCR,UBE2K,PSME2,WAC,MYCBP2,GGA1,AZIN1,RELA,ODC1,CYP51A1,FLNA,NOP53,VCP,SNX33,PSME3,RAD23A,ADAM9,CAV1,TRIB2,USP9X,HERPUD1,SMARCC1,KEAP1,PACSIN3,GSK3B,UBQLN2,RNF185,HSP90AB1,PIAS1,RNF19A,SMAD7,OGT,HSP90AA1,CSNK1A1,UBXN2A,RNF217,MSN,PSMD14,NDFIP1,TIPARP,SMAD3,GPLD1,TMEM259,SGTA,PSMC5,SNX3,HGS,CUL4B,PSMD10,DEDD,PSMC6,USP38,SNF8,PSMC4,BTRC,PSME1,LDLR,SMAD4,CST3,PINK1,UFL1,FAF1,TMF1,ITCH,RN…
GO:0016197	GOBP_ENDOSOMAL_TRANSPORT	4.47095e-05	0.00485478	0.557332	0.480967	1.5211	232	DENND10, PICALM, GGA1, NDRG4, VCP, PLA2G4E, EHD1, SNX33, SNX5, EEA1, CHMP1A, RAB6A, TMED9, CLTC, BLOC1S2, LAMTOR1, ATP9A, GCC2, SQSTM1, ERC1, ITSN2, DENND1B, ALS2CL, LYST, WASHC4, SNX3, HGS, ANXA8, VPS26B, UBAP1, EPS15, SNF8, VTA1, GBF1, SNX7, VPS51, AP3D1, TMEM50B, AP5M1, VPS37C, RAB11B, RAB14, GOLT1B, PLEKHJ1, WASHC3, STX12, BLOC1S1, VPS4B, ANKRD27, SNX1, VPS35, CHMP4A, UBXN6, DPY30, CHMP1B, TR…	3511	tags=38%, list=23%, signal=29%	DENND10,PICALM,GGA1,NDRG4,VCP,PLA2G4E,EHD1,SNX33,SNX5,EEA1,CHMP1A,RAB6A,TMED9,CLTC,BLOC1S2,LAMTOR1,ATP9A,GCC2,SQSTM1,ERC1,ITSN2,DENND1B,ALS2CL,LYST,WASHC4,SNX3,HGS,ANXA8,VPS26B,UBAP1,EPS15,SNF8,VTA1,GBF1,SNX7,VPS51,AP3D1,TMEM50B,AP5M1,VPS37C,RAB11B,RAB14,GOLT1B,PLEKHJ1,WASHC3,STX12,BLOC1S1,VPS4B,ANKRD27,SNX1,VPS35,CHMP4A,UBXN6,DPY30,CHMP1B,TRIM27,GGA3,SNX17,LMTK2,ARFRP1,WASHC5,CHMP3,PTPN23,TSG101…
GO:0042254	GOBP_RIBOSOME_BIOGENESIS	4.51815e-05	0.00485478	0.557332	0.455149	1.45432	307	DDX21, NOP53, RPL23A, RIOK3, RSL24D1, RPL35A, NOP10, RPL14, NSA2, RPL7L1, RPL7, EIF6, RPS23, NOC2L, RPS13, NOLC1, WBP11, RPL26L1, RRP36, METTL17, PA2G4, DCAF13, XRCC5, C1QBP, EXOSC10, YTHDF2, CUL4B, PAK1IP1, XRN2, LSM6, MTERF4, RPUSD4, BRIX1, RBIS, UTP6, PNO1, NOL6, SIRT7, NOP2, FBL, RRP9, FCF1, SURF6, IMP3, ISG20, BMS1, NHP2, KAT2B, RPS27L, EIF1AX, NOB1, RPP30, UTP11, USP16, RPS15A, LSG1, RPS16,…	4245	tags=47%, list=28%, signal=35%	DDX21,NOP53,RPL23A,RIOK3,RSL24D1,RPL35A,NOP10,RPL14,NSA2,RPL7L1,RPL7,EIF6,RPS23,NOC2L,RPS13,NOLC1,WBP11,RPL26L1,RRP36,METTL17,PA2G4,DCAF13,XRCC5,C1QBP,EXOSC10,YTHDF2,CUL4B,PAK1IP1,XRN2,LSM6,MTERF4,RPUSD4,BRIX1,RBIS,UTP6,PNO1,NOL6,SIRT7,NOP2,FBL,RRP9,FCF1,SURF6,IMP3,ISG20,BMS1,NHP2,KAT2B,RPS27L,EIF1AX,NOB1,RPP30,UTP11,USP16,RPS15A,LSG1,RPS16,SRFBP1,DDX27,DDX31,NMD3,NGDN,RPS3A,SDAD1,RPL10A,GTPBP4,M…
GO:0030155	GOBP_REGULATION_OF_CELL_ADHESION	4.68652e-05	0.00496576	0.557332	0.412609	1.33809	650	OLFM4, HLA-DRA, HLA-DPA1, CDH1, CEACAM1, HLA-DRB1, HLA-DQB1, RREB1, CD81, CD74, IRF1, JAK1, EPHA2, HLA-E, MUC1, APOD, IL1RN, PNP, TGM2, RELA, TLN1, SDC4, FLNA, MAPK14, SLC7A1, ITGAV, IL6ST, FERMT1, CDC42, ITGA2, CDSN, FBLN1, HLA-DPB1, HLA-DMA, HLA-DQA1, HSPH1, CD46, CIB1, ADAM9, CSK, ARG2, CRK, CAV1, HLA-A, SMARCC1, B2M, CD55, RAC2, GSK3B, NCK1, PML, CYTH1, S100A10, RUNX1, GBP1, SMAD7, BCL6, CDK6…	3499	tags=32%, list=23%, signal=25%	OLFM4,HLA-DRA,HLA-DPA1,CDH1,CEACAM1,HLA-DRB1,HLA-DQB1,RREB1,CD81,CD74,IRF1,JAK1,EPHA2,HLA-E,MUC1,APOD,IL1RN,PNP,TGM2,RELA,TLN1,SDC4,FLNA,MAPK14,SLC7A1,ITGAV,IL6ST,FERMT1,CDC42,ITGA2,CDSN,FBLN1,HLA-DPB1,HLA-DMA,HLA-DQA1,HSPH1,CD46,CIB1,ADAM9,CSK,ARG2,CRK,CAV1,HLA-A,SMARCC1,B2M,CD55,RAC2,GSK3B,NCK1,PML,CYTH1,S100A10,RUNX1,GBP1,SMAD7,BCL6,CDK6,NDFIP1,BMI1,ILK,GP6,HLA-DMB,TRIOBP,SMAD3,C1QBP,VAV3,NF1,…
GO:0001906	GOBP_CELL_KILLING	4.93877e-05	0.00516136	0.557332	0.513105	1.60019	155	IGHG1, HLA-DRA, CEACAM1, HLA-DRB1, SERPINB4, HLA-C, HLA-E, CTSH, CXCL6, CRK, HLA-A, B2M, CD55, GBP1, LYZ, BCL2L1, APOL1, PVR, RAET1E, LYST, LAMP1, HPRT1, SPI1, SERPINB9, MYD88, TYROBP, CD59, HMGN2, IL7R, MAPK8, KIF5B, FADD, TUBB4B, GBP2, RNF19B, CTSC, PLEKHM2, HLA-B, RPL30, NINJ1, CD2, GZMA, LGALS9, CX3CR1, TUSC2, ICAM1, GBP3, CORO1A, RNASE7, GZMB, TGFB1, ROMO1, RPS19, DNASE1L3, TAP2	3002	tags=35%, list=19%, signal=29%	IGHG1,HLA-DRA,CEACAM1,HLA-DRB1,SERPINB4,HLA-C,HLA-E,CTSH,CXCL6,CRK,HLA-A,B2M,CD55,GBP1,LYZ,BCL2L1,APOL1,PVR,RAET1E,LYST,LAMP1,HPRT1,SPI1,SERPINB9,MYD88,TYROBP,CD59,HMGN2,IL7R,MAPK8,KIF5B,FADD,TUBB4B,GBP2,RNF19B,CTSC,PLEKHM2,HLA-B,RPL30,NINJ1,CD2,GZMA,LGALS9,CX3CR1,TUSC2,ICAM1,GBP3,CORO1A,RNASE7,GZMB,TGFB1,ROMO1,RPS19,DNASE1L3,TAP2
GO:0097581	GOBP_LAMELLIPODIUM_ORGANIZATION	5.1535e-05	0.00522549	0.557332	0.586871	1.73806	77	RREB1, EPHA2, ARHGEF4, ITGB1, CDC42, FSCN1, ACTR3, CTTN, RAC2, NCK1, HSP90AA1, VAV3, MYO9B, CDH13, SNX1, SRC, TWF2, GOLPH3, AKIRIN1, ABLIM1, ARFIP2, CORO1B, ARPIN, ARPC2, ABI2, SH2B1, BRK1, PIK3CA, ATP7A, CARMIL1, NUP85, VAV2, NCK2, CD44	3205	tags=44%, list=21%, signal=35%	RREB1,EPHA2,ARHGEF4,ITGB1,CDC42,FSCN1,ACTR3,CTTN,RAC2,NCK1,HSP90AA1,VAV3,MYO9B,CDH13,SNX1,SRC,TWF2,GOLPH3,AKIRIN1,ABLIM1,ARFIP2,CORO1B,ARPIN,ARPC2,ABI2,SH2B1,BRK1,PIK3CA,ATP7A,CARMIL1,NUP85,VAV2,NCK2,CD44
GO:1902531	GOBP_REGULATION_OF_INTRACELLULAR_SIGNAL_TRANSDUCTION	5.24778e-05	0.00522549	0.557332	0.375431	1.22621	1418	IGFBP5, PLCG2, STAT1, CEACAM1, CXCL17, HLA-DRB1, CD81, TNFSF10, SOD2, IVNS1ABP, CD74, ATP2B4, DDX21, RFFL, HMGCR, EPHA2, ARHGEF4, PDCD4, MUC1, WAC, TGM2, RELA, TIAM1, FLNA, MAPK14, XDH, ARHGEF12, NDRG4, NOP53, SKIL, LAMTOR5, NPC1, ITGAV, DHX15, ITGB1, GNAI1, CDC42, TAB2, IGFBP3, IGFBP4, IQGAP1, LAMTOR2, WWTR1, NDFIP2, FBLN1, EIF3A, RIOK3, BST2, HOMER2, GRINA, TRIM22, FRMD6, HINT1, CIB1, AVPI1, AD…	3599	tags=31%, list=23%, signal=26%	IGFBP5,PLCG2,STAT1,CEACAM1,CXCL17,HLA-DRB1,CD81,TNFSF10,SOD2,IVNS1ABP,CD74,ATP2B4,DDX21,RFFL,HMGCR,EPHA2,ARHGEF4,PDCD4,MUC1,WAC,TGM2,RELA,TIAM1,FLNA,MAPK14,XDH,ARHGEF12,NDRG4,NOP53,SKIL,LAMTOR5,NPC1,ITGAV,DHX15,ITGB1,GNAI1,CDC42,TAB2,IGFBP3,IGFBP4,IQGAP1,LAMTOR2,WWTR1,NDFIP2,FBLN1,EIF3A,RIOK3,BST2,HOMER2,GRINA,TRIM22,FRMD6,HINT1,CIB1,AVPI1,ADAM9,CSK,S100A13,ACKR3,CRK,PRKRA,CAV1,RNF31,IFI35,TNFRSF…
GO:0002768	GOBP_IMMUNE_RESPONSE_REGULATING_CELL_SURFACE_RECEPTOR_SIGNALING_PATHWAY	5.25302e-05	0.00522549	0.557332	0.465623	1.48399	276	IGKC, IGHA1, IGHG1, PLCG2, CEACAM1, HLA-DRB1, IGHA2, HLA-DQB1, CD81, IGLC1, RELA, HLA-DPB1, CYBA, CSK, RNF31, HLA-A, IFI35, PJA2, MAP3K7, GBP1, IGLC3, DENND1B, NR1D1, IKBKB, MFHAS1, VAV3, GPLD1, MYD88, TYROBP, PAWR, TMEM126A, PTPN2, MALT1, APPL1, ZNRF1, RC3H2, GATA3, NFKBIZ, LCP2, MAPK8, DUSP22, PDE4B, SRC, TRBC1, PRKCH, RBCK1, NINJ1, EZR, FYB2, YES1, WNK1, LGALS9, KHDRBS1, PLCG1, IGHG2, MAPK10, …	3499	tags=29%, list=23%, signal=23%	IGKC,IGHA1,IGHG1,PLCG2,CEACAM1,HLA-DRB1,IGHA2,HLA-DQB1,CD81,IGLC1,RELA,HLA-DPB1,CYBA,CSK,RNF31,HLA-A,IFI35,PJA2,MAP3K7,GBP1,IGLC3,DENND1B,NR1D1,IKBKB,MFHAS1,VAV3,GPLD1,MYD88,TYROBP,PAWR,TMEM126A,PTPN2,MALT1,APPL1,ZNRF1,RC3H2,GATA3,NFKBIZ,LCP2,MAPK8,DUSP22,PDE4B,SRC,TRBC1,PRKCH,RBCK1,NINJ1,EZR,FYB2,YES1,WNK1,LGALS9,KHDRBS1,PLCG1,IGHG2,MAPK10,PLSCR1,RPS3,PAK1,PIK3CA,CD3E,PRKD2,LAT2,CD14,RABGEF1,VAV…
GO:0033157	GOBP_REGULATION_OF_INTRACELLULAR_PROTEIN_TRANSPORT	5.27412e-05	0.00522549	0.557332	0.492992	1.55436	202	CDH1, CD81, UFM1, APOD, SREBF2, STOM, FLNA, MAPK14, YOD1, RIPOR1, FERMT1, UBR5, HUWE1, CIB1, ATP5IF1, RNF31, GCC2, RAC2, CHP1, NPEPPS, GSK3B, TMEM30A, RAPGEF3, HSP90AA1, SREBF1, PDCD5, SMAD3, NF1, TPR, ZPR1, SIRT7, ATG13, UBE2J2, RAB23, PINK1, PKIG, MAPK8, EMD, SAR1A, ERGIC3, NMT1, NDEL1, MYO1C, LCP1, PPM1A, UBAC2, SMO, ERBB2, TXN, BAP1, SAE1, UBE2J1, RHOU, NUP58, ITGB1BP1, USP36, IFI27, EDEM1, I…	3459	tags=42%, list=22%, signal=33%	CDH1,CD81,UFM1,APOD,SREBF2,STOM,FLNA,MAPK14,YOD1,RIPOR1,FERMT1,UBR5,HUWE1,CIB1,ATP5IF1,RNF31,GCC2,RAC2,CHP1,NPEPPS,GSK3B,TMEM30A,RAPGEF3,HSP90AA1,SREBF1,PDCD5,SMAD3,NF1,TPR,ZPR1,SIRT7,ATG13,UBE2J2,RAB23,PINK1,PKIG,MAPK8,EMD,SAR1A,ERGIC3,NMT1,NDEL1,MYO1C,LCP1,PPM1A,UBAC2,SMO,ERBB2,TXN,BAP1,SAE1,UBE2J1,RHOU,NUP58,ITGB1BP1,USP36,IFI27,EDEM1,ITGB2,HTRA2,HPS4,CEMIP,HAX1,RANGAP1,INSIG1,RUFY3,ZFAND1,TRI…
GO:0044409	GOBP_ENTRY_INTO_HOST	5.66421e-05	0.00554003	0.557332	0.531044	1.6408	133	HLA-DRB1, CD81, CD74, IFITM3, EPHA2, GSN, TMPRSS4, SLC7A1, NPC1, ITGAV, ITGB1, CLDN1, ITGA2, IFITM2, TRIM22, CD46, DYNLT1, CAV1, CD55, CTSB, PVR, SCARB2, VAMP8, LAMP1, SNX3, NECTIN4, TMPRSS2, EPS15, TRIM11, LDLR, SCARB1, WWP2, SERPINB3, ITCH, EXOC7, SRC, TYRO3, ILF3, INSR, BSG, TRIM8	1987	tags=31%, list=13%, signal=27%	HLA-DRB1,CD81,CD74,IFITM3,EPHA2,GSN,TMPRSS4,SLC7A1,NPC1,ITGAV,ITGB1,CLDN1,ITGA2,IFITM2,TRIM22,CD46,DYNLT1,CAV1,CD55,CTSB,PVR,SCARB2,VAMP8,LAMP1,SNX3,NECTIN4,TMPRSS2,EPS15,TRIM11,LDLR,SCARB1,WWP2,SERPINB3,ITCH,EXOC7,SRC,TYRO3,ILF3,INSR,BSG,TRIM8
GO:0002503	GOBP_PEPTIDE_ANTIGEN_ASSEMBLY_WITH_MHC_CLASS_II_PROTEIN_COMPLEX	5.81834e-05	0.00561875	0.557332	0.835407	1.89029	14	HLA-DRA, HLA-DPA1, HLA-DRB1, HLA-DQB1, HLA-DPB1, HLA-DMA, HLA-DQA1, B2M, HLA-DMB	914	tags=64%, list=6%, signal=61%	HLA-DRA,HLA-DPA1,HLA-DRB1,HLA-DQB1,HLA-DPB1,HLA-DMA,HLA-DQA1,B2M,HLA-DMB
GO:0045785	GOBP_POSITIVE_REGULATION_OF_CELL_ADHESION	5.92239e-05	0.00564774	0.557332	0.437489	1.40749	401	OLFM4, HLA-DRA, HLA-DPA1, HLA-DRB1, HLA-DQB1, RREB1, CD81, CD74, JAK1, HLA-E, PNP, TGM2, RELA, SDC4, FLNA, SLC7A1, ITGAV, IL6ST, FERMT1, CDC42, ITGA2, HLA-DPB1, HLA-DMA, HLA-DQA1, HSPH1, CD46, CIB1, ADAM9, CSK, CRK, CAV1, HLA-A, SMARCC1, B2M, CD55, GSK3B, NCK1, S100A10, RUNX1, SMAD7, BCL6, CDK6, BMI1, ILK, GP6, HLA-DMB, TRIOBP, SMAD3, C1QBP, VAV3, SIRPA, CEACAM6, POLDIP2, AP3D1, CDH13, ITGA4, RIN…	3752	tags=36%, list=24%, signal=28%	OLFM4,HLA-DRA,HLA-DPA1,HLA-DRB1,HLA-DQB1,RREB1,CD81,CD74,JAK1,HLA-E,PNP,TGM2,RELA,SDC4,FLNA,SLC7A1,ITGAV,IL6ST,FERMT1,CDC42,ITGA2,HLA-DPB1,HLA-DMA,HLA-DQA1,HSPH1,CD46,CIB1,ADAM9,CSK,CRK,CAV1,HLA-A,SMARCC1,B2M,CD55,GSK3B,NCK1,S100A10,RUNX1,SMAD7,BCL6,CDK6,BMI1,ILK,GP6,HLA-DMB,TRIOBP,SMAD3,C1QBP,VAV3,SIRPA,CEACAM6,POLDIP2,AP3D1,CDH13,ITGA4,RIN2,MALT1,IL7R,NID1,GATA3,NFKBIZ,HES1,PPM1F,ABL2,FADD,CCDC…
GO:0030162	GOBP_REGULATION_OF_PROTEOLYSIS	6.2608e-05	0.00589675	0.538434	0.420992	1.35822	505	IFI6, SERPINB4, TNFSF10, PLAT, ARL6IP1, PICALM, SERPINB5, RFFL, UBE2K, PSME2, GSN, WAC, PRSS22, MTCH1, XDH, NOP53, LAMTOR5, CTSH, VCP, SNX33, AQP1, PSME3, ATP5IF1, RAD23A, ADAM9, CAV1, AURKAIP1, TRIB2, USP9X, HERPUD1, SMARCC1, NLRP1, KEAP1, NEDD8, PACSIN3, GSK3B, HDAC1, PML, S100A10, UBQLN2, RNF185, CYCS, RUNX1, HSP90AB1, PIAS1, RNF19A, SMAD7, OGT, PSMB9, CSNK1A1, RNF217, TNIP1, PSMD14, PDCD5, CL…	3499	tags=33%, list=23%, signal=27%	IFI6,SERPINB4,TNFSF10,PLAT,ARL6IP1,PICALM,SERPINB5,RFFL,UBE2K,PSME2,GSN,WAC,PRSS22,MTCH1,XDH,NOP53,LAMTOR5,CTSH,VCP,SNX33,AQP1,PSME3,ATP5IF1,RAD23A,ADAM9,CAV1,AURKAIP1,TRIB2,USP9X,HERPUD1,SMARCC1,NLRP1,KEAP1,NEDD8,PACSIN3,GSK3B,HDAC1,PML,S100A10,UBQLN2,RNF185,CYCS,RUNX1,HSP90AB1,PIAS1,RNF19A,SMAD7,OGT,PSMB9,CSNK1A1,RNF217,TNIP1,PSMD14,PDCD5,CLN8,PRELID1,SMAD3,GPLD1,TMEM259,SGTA,PSMC5,HIP1R,ANXA8,…
GO:0070585	GOBP_PROTEIN_LOCALIZATION_TO_MITOCHONDRION	6.54357e-05	0.00608791	0.538434	0.534682	1.64376	122	HK2, TOMM5, SREBF2, MTCH1, RALA, ISG15, HUWE1, TIMM10B, ATP5IF1, RNF31, RAC2, NPEPPS, HSP90AA1, SREBF1, GRPEL2, PDCD5, TOMM6, TIMM23, MTERF4, ATG13, DNAJC15, UBE2J2, TIMM50, PMPCB, PINK1, MAPK8, DNAJC19, NMT1, FKBP8, PAM16, BAP1, SAMM50, SAE1, HSPD1, TIMM17A, TIMM13, RHOU, USP36, TIMM44, TOMM20, HTRA2, HPS4, PMPCA, HAX1, LRRK2, GZMB, ROMO1, DDIT3, BNIP3L, IMMP1L, TIMM9, AIP, CSNK2A2, FBXO7, FBXW7	3415	tags=45%, list=22%, signal=35%	HK2,TOMM5,SREBF2,MTCH1,RALA,ISG15,HUWE1,TIMM10B,ATP5IF1,RNF31,RAC2,NPEPPS,HSP90AA1,SREBF1,GRPEL2,PDCD5,TOMM6,TIMM23,MTERF4,ATG13,DNAJC15,UBE2J2,TIMM50,PMPCB,PINK1,MAPK8,DNAJC19,NMT1,FKBP8,PAM16,BAP1,SAMM50,SAE1,HSPD1,TIMM17A,TIMM13,RHOU,USP36,TIMM44,TOMM20,HTRA2,HPS4,PMPCA,HAX1,LRRK2,GZMB,ROMO1,DDIT3,BNIP3L,IMMP1L,TIMM9,AIP,CSNK2A2,FBXO7,FBXW7
GO:0006403	GOBP_RNA_LOCALIZATION	6.65238e-05	0.00611458	0.538434	0.503267	1.57819	180	CCT4, HSF1, SMG1, CCT3, CCT7, SMG5, NOP10, FYTTD1, ENY2, NUP98, SRSF3, CPSF6, MAGOH, NCBP2, NSUN2, KHSRP, NCBP1, ZNF385A, DHX9, KPNB1, SRSF7, MRPL18, DDX39A, EXOSC10, NXF1, SUPT6H, PHAX, TPR, THOC3, NOL6, FBL, RANBP2, XPOT, DDX39B, AGFG1, AKAP8L, NHP2, MX2, DCP2, MVP, NUP50, RBM8A, PCID2, TCP1, CCT5, GLE1, WNK1, HNRNPU, NUP214, ZC3H3, EIF4A3, NUP58, YY1, KHDRBS1, QKI, STAU1, TOMM20, NRDE2, MEX3D,…	3739	tags=44%, list=24%, signal=34%	CCT4,HSF1,SMG1,CCT3,CCT7,SMG5,NOP10,FYTTD1,ENY2,NUP98,SRSF3,CPSF6,MAGOH,NCBP2,NSUN2,KHSRP,NCBP1,ZNF385A,DHX9,KPNB1,SRSF7,MRPL18,DDX39A,EXOSC10,NXF1,SUPT6H,PHAX,TPR,THOC3,NOL6,FBL,RANBP2,XPOT,DDX39B,AGFG1,AKAP8L,NHP2,MX2,DCP2,MVP,NUP50,RBM8A,PCID2,TCP1,CCT5,GLE1,WNK1,HNRNPU,NUP214,ZC3H3,EIF4A3,NUP58,YY1,KHDRBS1,QKI,STAU1,TOMM20,NRDE2,MEX3D,NXT2,TERF1,NUP188,NUP85,THOC6,SLBP,LRPPRC,NUP153,CCT8,DKC1…
GO:0031347	GOBP_REGULATION_OF_DEFENSE_RESPONSE	7.05043e-05	0.00635399	0.538434	0.411536	1.3342	616	PLCG2, STAT1, CEACAM1, CXCL17, HLA-DRB1, KLK7, SERPINB4, CD81, IRF1, NEAT1, HSPA8, UBE2K, HLA-E, PDCD4, ERBIN, EIF4E2, RELA, MAPK14, NOP53, IL6ST, ISG15, ABCC1, DUOXA2, CXCL6, RIOK3, TRIM22, OAS3, CYBA, CDC37, ARG2, CRK, CAV1, RNF31, HLA-A, IFI35, RTN4, NLRP1, PARP9, ALOX5AP, DDT, LPCAT3, SFPQ, INAVA, RNF185, PJA2, PARP1, MAP3K7, HSP90AA1, CSNK1A1, BCL6, MAPKBP1, NR1D1, DHX9, PVR, TNIP1, RAET1E, …	2970	tags=27%, list=19%, signal=23%	PLCG2,STAT1,CEACAM1,CXCL17,HLA-DRB1,KLK7,SERPINB4,CD81,IRF1,NEAT1,HSPA8,UBE2K,HLA-E,PDCD4,ERBIN,EIF4E2,RELA,MAPK14,NOP53,IL6ST,ISG15,ABCC1,DUOXA2,CXCL6,RIOK3,TRIM22,OAS3,CYBA,CDC37,ARG2,CRK,CAV1,RNF31,HLA-A,IFI35,RTN4,NLRP1,PARP9,ALOX5AP,DDT,LPCAT3,SFPQ,INAVA,RNF185,PJA2,PARP1,MAP3K7,HSP90AA1,CSNK1A1,BCL6,MAPKBP1,NR1D1,DHX9,PVR,TNIP1,RAET1E,NDFIP1,IKBKB,PSMA1,FEM1A,SEC14L1,RHBDF2,XRCC5,MFHAS1,VAM…
GO:0071346	GOBP_CELLULAR_RESPONSE_TO_TYPE_II_INTERFERON	7.07943e-05	0.00635399	0.538434	0.549832	1.67132	102	HLA-DPA1, STAT1, ZYX, VIM, IRF1, JAK1, GBP4, GSN, CLDN1, CDC42, CDC37, IFNGR1, ACTR3, PARP9, GBP1, SIRPA, VPS26B, PTPN2, CD58, KIF5B, GBP2, MYO1C, CCL2, CASP1, LGALS9, STX4, RPL13A, CX3CL1, AIF1, RAF1, STXBP3, GBP3, PARP14, IFNGR2	2806	tags=33%, list=18%, signal=27%	HLA-DPA1,STAT1,ZYX,VIM,IRF1,JAK1,GBP4,GSN,CLDN1,CDC42,CDC37,IFNGR1,ACTR3,PARP9,GBP1,SIRPA,VPS26B,PTPN2,CD58,KIF5B,GBP2,MYO1C,CCL2,CASP1,LGALS9,STX4,RPL13A,CX3CL1,AIF1,RAF1,STXBP3,GBP3,PARP14,IFNGR2
GO:0051249	GOBP_REGULATION_OF_LYMPHOCYTE_ACTIVATION	7.27604e-05	0.00645452	0.538434	0.433465	1.39523	420	HLA-DRA, HLA-DPA1, CEACAM1, HLA-DRB1, HLA-DQB1, CD81, CD74, IRF1, HLA-E, PNP, SDC4, SLC7A1, IL6ST, HLA-DPB1, HLA-DMA, HLA-DQA1, HSPH1, CD46, CSK, ARG2, CAV1, HLA-A, SMARCC1, B2M, CD55, RAC2, NCK1, RUNX1, SMAD7, BCL6, NDFIP1, BMI1, JUNB, PRELID1, HLA-DMB, ID2, LAMP1, VAV3, SPI1, SIRPA, ZNF335, MYD88, SUPT6H, RASSF5, TYROBP, PAWR, AP3D1, PTPN2, LST1, MALT1, RC3H2, IL7R, GATA3, NFKBIZ, HES1, KMT5B, …	4004	tags=36%, list=26%, signal=28%	HLA-DRA,HLA-DPA1,CEACAM1,HLA-DRB1,HLA-DQB1,CD81,CD74,IRF1,HLA-E,PNP,SDC4,SLC7A1,IL6ST,HLA-DPB1,HLA-DMA,HLA-DQA1,HSPH1,CD46,CSK,ARG2,CAV1,HLA-A,SMARCC1,B2M,CD55,RAC2,NCK1,RUNX1,SMAD7,BCL6,NDFIP1,BMI1,JUNB,PRELID1,HLA-DMB,ID2,LAMP1,VAV3,SPI1,SIRPA,ZNF335,MYD88,SUPT6H,RASSF5,TYROBP,PAWR,AP3D1,PTPN2,LST1,MALT1,RC3H2,IL7R,GATA3,NFKBIZ,HES1,KMT5B,ABL2,DUSP22,FADD,ITCH,SRC,TYRO3,EFNB1,PRKAR1A,BLOC1S6,PC…
GO:0043382	GOBP_POSITIVE_REGULATION_OF_MEMORY_T_CELL_DIFFERENTIATION	7.40729e-05	0.00649543	0.538434	0.928049	1.81255	7	HLA-DRA, HLA-DRB1, CD46	405	tags=43%, list=3%, signal=42%	HLA-DRA,HLA-DRB1,CD46
GO:0044403	GOBP_BIOLOGICAL_PROCESS_INVOLVED_IN_SYMBIOTIC_INTERACTION	7.85576e-05	0.00674158	0.538434	0.468426	1.48826	255	HLA-DRB1, CD81, CD74, IFITM3, HSPA8, EPHA2, GSN, TMPRSS4, STOM, SLC7A1, NPC1, ITGAV, ITGB1, CLDN1, CDC42, ITGA2, PPIB, CXCL6, IFITM2, TRIM22, EEA1, CD46, CHMP1A, ZFYVE1, DYNLT1, CAV1, ZDHHC20, CD55, HDAC1, CTSB, VAPA, HSP90AB1, BCL2L1, APOL1, PVR, SCARB2, VAMP8, LAMP1, SNX3, NECTIN4, TMPRSS2, MYD88, EPS15, THOC3, TRIM11, LDLR, DDX39B, CSF1R, SCARB1, WWP2, SERPINB3, ZDHHC8, VPS4B, ITCH, EXOC7, SRC…	3348	tags=38%, list=22%, signal=30%	HLA-DRB1,CD81,CD74,IFITM3,HSPA8,EPHA2,GSN,TMPRSS4,STOM,SLC7A1,NPC1,ITGAV,ITGB1,CLDN1,CDC42,ITGA2,PPIB,CXCL6,IFITM2,TRIM22,EEA1,CD46,CHMP1A,ZFYVE1,DYNLT1,CAV1,ZDHHC20,CD55,HDAC1,CTSB,VAPA,HSP90AB1,BCL2L1,APOL1,PVR,SCARB2,VAMP8,LAMP1,SNX3,NECTIN4,TMPRSS2,MYD88,EPS15,THOC3,TRIM11,LDLR,DDX39B,CSF1R,SCARB1,WWP2,SERPINB3,ZDHHC8,VPS4B,ITCH,EXOC7,SRC,TYRO3,ILF3,IFIT1,CHMP4A,INSR,CHMP1B,BSG,TBC1D20,TRIM8,…
GO:0002455	GOBP_HUMORAL_IMMUNE_RESPONSE_MEDIATED_BY_CIRCULATING_IMMUNOGLOBULIN	7.86474e-05	0.00674158	0.538434	0.679667	1.86599	38	IGHA1, IGHG1, IGHA2, CD81, CD46, CD55, C1QC, C1QBP, C1QA, C1S, C1QB	1531	tags=29%, list=10%, signal=26%	IGHA1,IGHG1,IGHA2,CD81,CD46,CD55,C1QC,C1QBP,C1QA,C1S,C1QB
GO:0031341	GOBP_REGULATION_OF_CELL_KILLING	8.02323e-05	0.00680102	0.538434	0.562291	1.69025	92	HLA-DRA, CEACAM1, HLA-DRB1, SERPINB4, HLA-C, HLA-E, CXCL6, CRK, HLA-A, B2M, CD55, BCL2L1, PVR, RAET1E, LAMP1, SPI1, SERPINB9, TYROBP, CD59, IL7R, MAPK8, FADD, HLA-B, LGALS9, CX3CR1	2212	tags=27%, list=14%, signal=23%	HLA-DRA,CEACAM1,HLA-DRB1,SERPINB4,HLA-C,HLA-E,CXCL6,CRK,HLA-A,B2M,CD55,BCL2L1,PVR,RAET1E,LAMP1,SPI1,SERPINB9,TYROBP,CD59,IL7R,MAPK8,FADD,HLA-B,LGALS9,CX3CR1
GO:0051248	GOBP_NEGATIVE_REGULATION_OF_PROTEIN_METABOLIC_PROCESS	8.40409e-05	0.0069038	0.538434	0.401283	1.30344	735	GPRC5A, IGFBP5, CEACAM1, IFI6, SERPINB4, PLAT, IVNS1ABP, MRPL13, ARL6IP1, SET, ATP2B4, PICALM, SERPINB5, RFFL, HMGCR, PDCD4, WAC, MYCBP2, APOD, AZIN1, EIF4E2, RELA, CYP51A1, FLNA, XDH, NOP53, LAMTOR5, HNRNPR, ITGAV, TIA1, ISG15, AQP1, PURA, IGFBP3, WWTR1, FBLN1, PPP1R15A, SAMD4B, IBTK, CIB1, XRN1, CAV1, TRIB2, USP9X, SMARCC1, PFDN5, RTN4, CHP1, YWHAG, EIF6, SQSTM1, SH3BP5, GSK3B, NCK1, NCOA7, PML…	3830	tags=34%, list=25%, signal=27%	GPRC5A,IGFBP5,CEACAM1,IFI6,SERPINB4,PLAT,IVNS1ABP,MRPL13,ARL6IP1,SET,ATP2B4,PICALM,SERPINB5,RFFL,HMGCR,PDCD4,WAC,MYCBP2,APOD,AZIN1,EIF4E2,RELA,CYP51A1,FLNA,XDH,NOP53,LAMTOR5,HNRNPR,ITGAV,TIA1,ISG15,AQP1,PURA,IGFBP3,WWTR1,FBLN1,PPP1R15A,SAMD4B,IBTK,CIB1,XRN1,CAV1,TRIB2,USP9X,SMARCC1,PFDN5,RTN4,CHP1,YWHAG,EIF6,SQSTM1,SH3BP5,GSK3B,NCK1,NCOA7,PML,FKBP1A,HSP90AB1,PTPA,SMAD7,OGT,KHSRP,DHX9,LARP1,SPRED2…
GO:0050863	GOBP_REGULATION_OF_T_CELL_ACTIVATION	8.40409e-05	0.0069038	0.538434	0.447405	1.43043	314	HLA-DRA, HLA-DPA1, CEACAM1, HLA-DRB1, HLA-DQB1, CD81, CD74, IRF1, HLA-E, PNP, SDC4, SLC7A1, IL6ST, HLA-DPB1, HLA-DMA, HLA-DQA1, HSPH1, CD46, CSK, ARG2, CAV1, HLA-A, SMARCC1, B2M, CD55, RAC2, NCK1, RUNX1, SMAD7, BCL6, NDFIP1, BMI1, JUNB, PRELID1, HLA-DMB, SIRPA, PAWR, AP3D1, PTPN2, MALT1, RC3H2, IL7R, GATA3, NFKBIZ, HES1, ABL2, DUSP22, FADD, ITCH, SRC, EFNB1, PRKAR1A, ERBB2, HLX, XBP1, IL4R, YES1,…	4041	tags=38%, list=26%, signal=29%	HLA-DRA,HLA-DPA1,CEACAM1,HLA-DRB1,HLA-DQB1,CD81,CD74,IRF1,HLA-E,PNP,SDC4,SLC7A1,IL6ST,HLA-DPB1,HLA-DMA,HLA-DQA1,HSPH1,CD46,CSK,ARG2,CAV1,HLA-A,SMARCC1,B2M,CD55,RAC2,NCK1,RUNX1,SMAD7,BCL6,NDFIP1,BMI1,JUNB,PRELID1,HLA-DMB,SIRPA,PAWR,AP3D1,PTPN2,MALT1,RC3H2,IL7R,GATA3,NFKBIZ,HES1,ABL2,DUSP22,FADD,ITCH,SRC,EFNB1,PRKAR1A,ERBB2,HLX,XBP1,IL4R,YES1,FGL2,CD2,CCL2,HSPD1,LGALS9,TNFRSF1B,ZBTB1,AIF1,CASP3,DLG…
GO:0019886	GOBP_ANTIGEN_PROCESSING_AND_PRESENTATION_OF_EXOGENOUS_PEPTIDE_ANTIGEN_VIA_MHC_CLASS_II	8.41596e-05	0.0069038	0.538434	0.717429	1.87742	28	HLA-DRA, HLA-DPA1, HLA-DRB1, HLA-DQB1, CD74, HLA-DPB1, HLA-DMA, IFI30, HLA-DQA1, B2M, CTSF, DNM2, HLA-DMB	914	tags=46%, list=6%, signal=44%	HLA-DRA,HLA-DPA1,HLA-DRB1,HLA-DQB1,CD74,HLA-DPB1,HLA-DMA,IFI30,HLA-DQA1,B2M,CTSF,DNM2,HLA-DMB
GO:0001816	GOBP_CYTOKINE_PRODUCTION	8.7425e-05	0.00709538	0.538434	0.408864	1.3257	630	HLA-DPA1, PLCG2, STAT1, CEACAM1, CXCL17, HLA-DRB1, CD81, CDH3, CD74, DDX21, IRF1, SRGN, EPHA2, HLA-E, PDCD4, ZNF580, APOD, PNP, ERBIN, RELA, MAPK14, LAMTOR5, FRMD8, ITGAV, TIA1, IL6ST, ISG15, FERMT1, IQGAP1, IL1RAP, HLA-DPB1, CXCL6, RIOK3, BST2, HOMER2, CD46, OAS3, CAPN2, CYBA, IFNGR1, CSK, S100A13, ARG2, TRIB2, HLA-A, B2M, CD55, NLRP1, XAF1, DDT, TRIM16, PML, INAVA, RUNX1, HIF1A, MAP3K7, HSP90AB…	3836	tags=33%, list=25%, signal=26%	HLA-DPA1,PLCG2,STAT1,CEACAM1,CXCL17,HLA-DRB1,CD81,CDH3,CD74,DDX21,IRF1,SRGN,EPHA2,HLA-E,PDCD4,ZNF580,APOD,PNP,ERBIN,RELA,MAPK14,LAMTOR5,FRMD8,ITGAV,TIA1,IL6ST,ISG15,FERMT1,IQGAP1,IL1RAP,HLA-DPB1,CXCL6,RIOK3,BST2,HOMER2,CD46,OAS3,CAPN2,CYBA,IFNGR1,CSK,S100A13,ARG2,TRIB2,HLA-A,B2M,CD55,NLRP1,XAF1,DDT,TRIM16,PML,INAVA,RUNX1,HIF1A,MAP3K7,HSP90AB1,GBP1,SMAD7,DENND1B,HSP90AA1,BCL6,MAPKBP1,DHX9,RELB,NDF…
GO:0019731	GOBP_ANTIBACTERIAL_HUMORAL_RESPONSE	9.61712e-05	0.00772305	0.538434	0.69677	1.86844	33	IGHA1, IGHG1, JCHAIN, KLK7, IGHA2, DEFB1, HLA-E, HLA-A, FAU, TF, KLK5, WFDC12, RNASE4	526	tags=27%, list=3%, signal=26%	IGHA1,IGHG1,JCHAIN,KLK7,IGHA2,DEFB1,HLA-E,HLA-A,FAU
GO:0022407	GOBP_REGULATION_OF_CELL_CELL_ADHESION	0.000105474	0.00838187	0.538434	0.431824	1.38879	397	HLA-DRA, HLA-DPA1, CDH1, CEACAM1, HLA-DRB1, HLA-DQB1, CD81, CD74, IRF1, JAK1, HLA-E, IL1RN, PNP, RELA, SDC4, MAPK14, SLC7A1, IL6ST, CDSN, HLA-DPB1, HLA-DMA, HLA-DQA1, HSPH1, CD46, CSK, ARG2, CAV1, HLA-A, SMARCC1, B2M, CD55, NCK1, RUNX1, SMAD7, BCL6, NDFIP1, BMI1, GP6, HLA-DMB, SPI1, YTHDF2, SIRPA, NOTCH1, CEACAM6, PAWR, AP3D1, MBP, ITGA4, PTPN2, MALT1, RC3H2, IL7R, GATA3, NFKBIZ, HES1, PPM1F, ABL…	4061	tags=38%, list=26%, signal=29%	HLA-DRA,HLA-DPA1,CDH1,CEACAM1,HLA-DRB1,HLA-DQB1,CD81,CD74,IRF1,JAK1,HLA-E,IL1RN,PNP,RELA,SDC4,MAPK14,SLC7A1,IL6ST,CDSN,HLA-DPB1,HLA-DMA,HLA-DQA1,HSPH1,CD46,CSK,ARG2,CAV1,HLA-A,SMARCC1,B2M,CD55,NCK1,RUNX1,SMAD7,BCL6,NDFIP1,BMI1,GP6,HLA-DMB,SPI1,YTHDF2,SIRPA,NOTCH1,CEACAM6,PAWR,AP3D1,MBP,ITGA4,PTPN2,MALT1,RC3H2,IL7R,GATA3,NFKBIZ,HES1,PPM1F,ABL2,DUSP22,FADD,ITCH,SRC,EFNB1,PRKAR1A,DENND6A,ERBB2,HLX,X…
GO:0048002	GOBP_ANTIGEN_PROCESSING_AND_PRESENTATION_OF_PEPTIDE_ANTIGEN	0.000111078	0.00873623	0.538434	0.612554	1.76897	61	HLA-DRA, HLA-DPA1, HLA-DRB1, HLA-DQB1, LNPEP, CD74, HLA-C, HLA-E, HLA-DPB1, HLA-DMA, IFI30, HLA-DQA1, HLA-A, B2M, CTSF, DNM2, RAET1E, IKBKB, HLA-DMB, TAP1, TAPBP, CTSS, HLA-B	914	tags=31%, list=6%, signal=29%	HLA-DRA,HLA-DPA1,HLA-DRB1,HLA-DQB1,LNPEP,CD74,HLA-C,HLA-E,HLA-DPB1,HLA-DMA,IFI30,HLA-DQA1,HLA-A,B2M,CTSF,DNM2,RAET1E,IKBKB,HLA-DMB
GO:0016050	GOBP_VESICLE_ORGANIZATION	0.000114498	0.0088676	0.538434	0.44562	1.42528	317	SAMD9, PICALM, SRGN, ATP6V1G1, SDC4, USO1, SNX33, AQP1, TRAPPC8, ATP6V0B, EEA1, CHMP1A, TMED9, CAV1, BLOC1S2, ZDHHC20, GOSR2, LAMTOR1, SQSTM1, RAB22A, S100A10, SDCBP, VAPA, ZNF385A, HOOK1, CLCN3, SNAP23, LYST, SCARB2, VAMP8, TRAPPC2L, VAV3, SNAP29, WASHC4, SNX3, TBC1D4, HGS, ANXA8, DNAJC13, ARFGAP3, ATP6V1C1, UBAP1, EPS15, SNF8, VTA1, GBF1, STX17, ATP6V1E1, AP3D1, AP2M1, PI4K2A, CLN3, VPS37C, AGF…	3515	tags=36%, list=23%, signal=29%	SAMD9,PICALM,SRGN,ATP6V1G1,SDC4,USO1,SNX33,AQP1,TRAPPC8,ATP6V0B,EEA1,CHMP1A,TMED9,CAV1,BLOC1S2,ZDHHC20,GOSR2,LAMTOR1,SQSTM1,RAB22A,S100A10,SDCBP,VAPA,ZNF385A,HOOK1,CLCN3,SNAP23,LYST,SCARB2,VAMP8,TRAPPC2L,VAV3,SNAP29,WASHC4,SNX3,TBC1D4,HGS,ANXA8,DNAJC13,ARFGAP3,ATP6V1C1,UBAP1,EPS15,SNF8,VTA1,GBF1,STX17,ATP6V1E1,AP3D1,AP2M1,PI4K2A,CLN3,VPS37C,AGFG1,RAB14,PLEKHJ1,STX12,SCAP,BLOC1S1,SEC24C,VPS4B,TMF1…
GO:0006898	GOBP_RECEPTOR_MEDIATED_ENDOCYTOSIS	0.000115073	0.0088676	0.538434	0.480769	1.51576	201	PLCG2, CEACAM1, CD63, CD81, PICALM, SFRP4, CALCRL, RALA, ITGAV, ITGB1, CAP1, AAK1, CXCL16, ACKR3, CAV1, CLTC, CTTN, B2M, ITSN2, BMP2K, DNM2, UBQLN2, SDCBP, PI4KB, SCARB2, DKK1, HIP1R, HGS, DNAJC13, EPS15, ITGA4, AP2M1, LDLR, CLN3, STON2, TF, PPT1, SCYL2, ITCH, SNX1, RAB31, INSR, MKLN1, EZR, SNX17, ARHGAP27, LRP1, MTMR2, AP2A1, CD9, HNRNPK, ITGB2, ANKRD13A, PPP3R1, EFNB2, CD14, RABGEF1, LRP6, CLTA…	3396	tags=33%, list=22%, signal=26%	PLCG2,CEACAM1,CD63,CD81,PICALM,SFRP4,CALCRL,RALA,ITGAV,ITGB1,CAP1,AAK1,CXCL16,ACKR3,CAV1,CLTC,CTTN,B2M,ITSN2,BMP2K,DNM2,UBQLN2,SDCBP,PI4KB,SCARB2,DKK1,HIP1R,HGS,DNAJC13,EPS15,ITGA4,AP2M1,LDLR,CLN3,STON2,TF,PPT1,SCYL2,ITCH,SNX1,RAB31,INSR,MKLN1,EZR,SNX17,ARHGAP27,LRP1,MTMR2,AP2A1,CD9,HNRNPK,ITGB2,ANKRD13A,PPP3R1,EFNB2,CD14,RABGEF1,LRP6,CLTA,RIN3,CCL21,AHI1,RAB21,FCHO2,SFTPD,WASL,FCER1G
GO:0002504	GOBP_ANTIGEN_PROCESSING_AND_PRESENTATION_OF_PEPTIDE_OR_POLYSACCHARIDE_ANTIGEN_VIA_MHC_CLASS_II	0.000117868	0.00899217	0.538434	0.691901	1.84705	31	HLA-DRA, HLA-DPA1, HLA-DRB1, HLA-DQB1, CD74, HLA-DPB1, HLA-DMA, IFI30, HLA-DQA1, B2M, CTSF, DNM2, HLA-DMB	914	tags=42%, list=6%, signal=40%	HLA-DRA,HLA-DPA1,HLA-DRB1,HLA-DQB1,CD74,HLA-DPB1,HLA-DMA,IFI30,HLA-DQA1,B2M,CTSF,DNM2,HLA-DMB
GO:0006626	GOBP_PROTEIN_TARGETING_TO_MITOCHONDRION	0.000119264	0.00900857	0.538434	0.549424	1.6668	99	TOMM5, SREBF2, MTCH1, HUWE1, TIMM10B, ATP5IF1, RNF31, RAC2, NPEPPS, HSP90AA1, SREBF1, GRPEL2, PDCD5, TOMM6, TIMM23, MTERF4, ATG13, DNAJC15, UBE2J2, TIMM50, PMPCB, PINK1, DNAJC19, PAM16, BAP1, SAMM50, SAE1, HSPD1, TIMM17A, TIMM13, RHOU, USP36, TIMM44, TOMM20, HTRA2, HPS4, PMPCA, HAX1, LRRK2, ROMO1, BNIP3L, IMMP1L, TIMM9, AIP, CSNK2A2, FBXO7, FBXW7	3415	tags=47%, list=22%, signal=37%	TOMM5,SREBF2,MTCH1,HUWE1,TIMM10B,ATP5IF1,RNF31,RAC2,NPEPPS,HSP90AA1,SREBF1,GRPEL2,PDCD5,TOMM6,TIMM23,MTERF4,ATG13,DNAJC15,UBE2J2,TIMM50,PMPCB,PINK1,DNAJC19,PAM16,BAP1,SAMM50,SAE1,HSPD1,TIMM17A,TIMM13,RHOU,USP36,TIMM44,TOMM20,HTRA2,HPS4,PMPCA,HAX1,LRRK2,ROMO1,BNIP3L,IMMP1L,TIMM9,AIP,CSNK2A2,FBXO7,FBXW7
GO:0010628	GOBP_POSITIVE_REGULATION_OF_GENE_EXPRESSION	0.0001213	0.00907252	0.538434	0.389774	1.26787	910	HLA-DPA1, PLCG2, STAT1, CXCL17, KLK7, CD81, CDH3, VIM, CD74, DDX21, IRF1, KRT17, HSPA8, HSF1, SFRP4, HLA-E, GSN, ZNF580, PNP, MAF, RELA, MAPK14, LAMTOR5, CTSH, FRMD8, IL6ST, ISG15, FERMT1, IREB2, ITGA2, UBR5, TRA2B, IL1RAP, HLA-DPB1, RIOK3, PPP1R15A, CD46, OAS3, CYBA, IFNGR1, HNRNPC, ID4, S100A13, CAV1, HLA-A, B2M, CD55, NLRP1, EIF6, NOC2L, DDT, GSK3B, NUP98, TRIM16, NCK1, HDAC1, S100A10, INAVA, …	4571	tags=38%, list=30%, signal=29%	HLA-DPA1,PLCG2,STAT1,CXCL17,KLK7,CD81,CDH3,VIM,CD74,DDX21,IRF1,KRT17,HSPA8,HSF1,SFRP4,HLA-E,GSN,ZNF580,PNP,MAF,RELA,MAPK14,LAMTOR5,CTSH,FRMD8,IL6ST,ISG15,FERMT1,IREB2,ITGA2,UBR5,TRA2B,IL1RAP,HLA-DPB1,RIOK3,PPP1R15A,CD46,OAS3,CYBA,IFNGR1,HNRNPC,ID4,S100A13,CAV1,HLA-A,B2M,CD55,NLRP1,EIF6,NOC2L,DDT,GSK3B,NUP98,TRIM16,NCK1,HDAC1,S100A10,INAVA,RUNX1,HIF1A,MAP3K7,YAP1,DYRK1A,OGT,DENND1B,HSP90AA1,NCBP1,…
GO:0006405	GOBP_RNA_EXPORT_FROM_NUCLEUS	0.000130201	0.0096437	0.518848	0.566214	1.68953	82	SMG1, SMG5, FYTTD1, ENY2, NUP98, SRSF3, CPSF6, MAGOH, NCBP2, NSUN2, NCBP1, DHX9, DDX39A, NXF1, SUPT6H, PHAX, TPR, THOC3, NOL6, XPOT, DDX39B, AGFG1, AKAP8L, RBM8A, PCID2, GLE1, WNK1, NUP214, EIF4A3, KHDRBS1, NRDE2, NXT2, NUP188, NUP85, THOC6, NUP153, RAN, SETD2, NUP160, HNRNPA2B1, IWS1, THOC7	3739	tags=51%, list=24%, signal=39%	SMG1,SMG5,FYTTD1,ENY2,NUP98,SRSF3,CPSF6,MAGOH,NCBP2,NSUN2,NCBP1,DHX9,DDX39A,NXF1,SUPT6H,PHAX,TPR,THOC3,NOL6,XPOT,DDX39B,AGFG1,AKAP8L,RBM8A,PCID2,GLE1,WNK1,NUP214,EIF4A3,KHDRBS1,NRDE2,NXT2,NUP188,NUP85,THOC6,NUP153,RAN,SETD2,NUP160,HNRNPA2B1,IWS1,THOC7
GO:0051168	GOBP_NUCLEAR_EXPORT	0.00013954	0.0102361	0.518848	0.500398	1.56056	155	SMG1, SMG5, AHCYL1, FYTTD1, ENY2, CHP1, EIF6, GSK3B, NUP98, SRSF3, CPSF6, MAGOH, RAPGEF3, NCBP2, NSUN2, NCBP1, DHX9, DDX39A, WASHC4, NXF1, SUPT6H, PHAX, TPR, THOC3, NOL6, SIRT7, RANBP2, MALT1, XPOT, DDX39B, AGFG1, AKAP8L, EMD, XPO6, LSG1, RBM8A, PPM1A, PCID2, TXN, GLE1, NMD3, WNK1, SDAD1, MDN1, NUP214, EIF4A3, KHDRBS1, IFI27, HSPA9, NRDE2, RANGAP1, NXT2, UBE2I, NUP188, TGFB1, NUP85, THOC6	2877	tags=37%, list=19%, signal=30%	SMG1,SMG5,AHCYL1,FYTTD1,ENY2,CHP1,EIF6,GSK3B,NUP98,SRSF3,CPSF6,MAGOH,RAPGEF3,NCBP2,NSUN2,NCBP1,DHX9,DDX39A,WASHC4,NXF1,SUPT6H,PHAX,TPR,THOC3,NOL6,SIRT7,RANBP2,MALT1,XPOT,DDX39B,AGFG1,AKAP8L,EMD,XPO6,LSG1,RBM8A,PPM1A,PCID2,TXN,GLE1,NMD3,WNK1,SDAD1,MDN1,NUP214,EIF4A3,KHDRBS1,IFI27,HSPA9,NRDE2,RANGAP1,NXT2,UBE2I,NUP188,TGFB1,NUP85,THOC6
GO:0002704	GOBP_NEGATIVE_REGULATION_OF_LEUKOCYTE_MEDIATED_IMMUNITY	0.000150888	0.0109631	0.518848	0.625366	1.78158	53	CEACAM1, SERPINB4, HLA-E, BST2, CD46, CRK, HLA-A, SMAD7, BCL6, NDFIP1, SPI1, SERPINB9, IL7R, DUSP22, HLA-B, LGALS9, CX3CR1, SPN, RABGEF1, TGFB1, BCR, MICA, HAVCR2, JAK3	3383	tags=45%, list=22%, signal=35%	CEACAM1,SERPINB4,HLA-E,BST2,CD46,CRK,HLA-A,SMAD7,BCL6,NDFIP1,SPI1,SERPINB9,IL7R,DUSP22,HLA-B,LGALS9,CX3CR1,SPN,RABGEF1,TGFB1,BCR,MICA,HAVCR2,JAK3
GO:0002683	GOBP_NEGATIVE_REGULATION_OF_IMMUNE_SYSTEM_PROCESS	0.000157576	0.011341	0.518848	0.433655	1.39277	379	CEACAM1, HLA-DRB1, SERPINB4, CD74, IRF1, HSPA8, HLA-E, APOD, ERBIN, EIF4E2, SDC4, MAPK14, ISG15, FBN1, RIOK3, BST2, CD46, OAS3, ARG2, CRK, HLA-A, CD55, DDT, RUNX1, PARP1, GBP1, SMAD7, CSNK1A1, BCL6, CNN2, CDK6, NR1D1, NDFIP1, PSMA1, SEC14L1, RHBDF2, C1QC, ID2, MFHAS1, C1QBP, NF1, SPI1, YTHDF2, SERPINB9, USP38, TSC22D1, RASSF5, PSMB4, TYROBP, PAWR, TRIM11, PTPN2, LST1, LDLR, A2M, CD59, DUSP1, APPL…	3805	tags=36%, list=25%, signal=28%	CEACAM1,HLA-DRB1,SERPINB4,CD74,IRF1,HSPA8,HLA-E,APOD,ERBIN,EIF4E2,SDC4,MAPK14,ISG15,FBN1,RIOK3,BST2,CD46,OAS3,ARG2,CRK,HLA-A,CD55,DDT,RUNX1,PARP1,GBP1,SMAD7,CSNK1A1,BCL6,CNN2,CDK6,NR1D1,NDFIP1,PSMA1,SEC14L1,RHBDF2,C1QC,ID2,MFHAS1,C1QBP,NF1,SPI1,YTHDF2,SERPINB9,USP38,TSC22D1,RASSF5,PSMB4,TYROBP,PAWR,TRIM11,PTPN2,LST1,LDLR,A2M,CD59,DUSP1,APPL1,RC3H2,IL7R,MMP28,DUSP22,FADD,ITCH,ZNF675,SRC,TYRO3,SOX9…
GO:0097064	GOBP_NCRNA_EXPORT_FROM_NUCLEUS	0.00016393	0.0116881	0.518848	0.87381	1.80476	9	NCBP2, NCBP1, PHAX, NOL6, XPOT	1405	tags=56%, list=9%, signal=51%	NCBP2,NCBP1,PHAX,NOL6,XPOT
GO:0006897	GOBP_ENDOCYTOSIS	0.000166645	0.0117716	0.518848	0.410531	1.32698	563	PLCG2, CEACAM1, CD63, CD81, PICALM, SFRP4, CALCRL, GSN, TGM2, RALA, NPC1, MESD, ITGAV, ITGB1, EHD1, SNX33, CDC42, CAP1, ITGA2, ANXA3, SNX5, EEA1, AAK1, CXCL16, CYBA, CSK, ACKR3, MYO6, CAV1, CLTC, CTTN, B2M, ATP9A, PACSIN3, RAB22A, ITSN2, BMP2K, CAMK1D, DNM2, UBQLN2, MET, SDCBP, PI4KB, DENND1B, BCL2L1, ARFGAP1, CNN2, CD93, CLINT1, ESYT2, RAB5C, CLCN3, LYST, SCARB2, PIK3C2A, VAV3, INPPL1, DKK1, SNX…	3437	tags=31%, list=22%, signal=25%	PLCG2,CEACAM1,CD63,CD81,PICALM,SFRP4,CALCRL,GSN,TGM2,RALA,NPC1,MESD,ITGAV,ITGB1,EHD1,SNX33,CDC42,CAP1,ITGA2,ANXA3,SNX5,EEA1,AAK1,CXCL16,CYBA,CSK,ACKR3,MYO6,CAV1,CLTC,CTTN,B2M,ATP9A,PACSIN3,RAB22A,ITSN2,BMP2K,CAMK1D,DNM2,UBQLN2,MET,SDCBP,PI4KB,DENND1B,BCL2L1,ARFGAP1,CNN2,CD93,CLINT1,ESYT2,RAB5C,CLCN3,LYST,SCARB2,PIK3C2A,VAV3,INPPL1,DKK1,SNX3,HIP1R,HGS,MAPKAPK2,DNAJC13,SIRPA,EHBP1,CYTH2,MYD88,EPS15…
GO:0043603	GOBP_AMIDE_METABOLIC_PROCESS	0.000173446	0.0121396	0.518848	0.383632	1.24819	987	IGFBP5, DIO2, LNPEP, HM13, MRPL13, RPL36AL, VIM, PICALM, KRT17, EIF4B, PNP, EIF4E2, RELA, RPL22L1, XDH, CMAS, HNRNPR, CTSH, MRPL57, TIA1, PLA2G4E, DAP3, IREB2, PURA, RPL23A, ITGA2, RPLP1, EIF3A, PPP1R15A, RSL24D1, SECISBP2L, RPL35A, SAMD4B, IFNGR1, FAR1, TM9SF2, ARG2, RPL14, XRN1, AURKAIP1, EIF3L, RPL7, RTN4, FAU, RPL19, ELP1, EIF6, NPEPPS, RPS23, ZNF706, BZW2, HMGCS1, NCK1, HEXB, RPS13, NOLC1, S…	3852	tags=36%, list=25%, signal=29%	IGFBP5,DIO2,LNPEP,HM13,MRPL13,RPL36AL,VIM,PICALM,KRT17,EIF4B,PNP,EIF4E2,RELA,RPL22L1,XDH,CMAS,HNRNPR,CTSH,MRPL57,TIA1,PLA2G4E,DAP3,IREB2,PURA,RPL23A,ITGA2,RPLP1,EIF3A,PPP1R15A,RSL24D1,SECISBP2L,RPL35A,SAMD4B,IFNGR1,FAR1,TM9SF2,ARG2,RPL14,XRN1,AURKAIP1,EIF3L,RPL7,RTN4,FAU,RPL19,ELP1,EIF6,NPEPPS,RPS23,ZNF706,BZW2,HMGCS1,NCK1,HEXB,RPS13,NOLC1,SGPL1,VAPA,MAGOH,NT5C,ABCF1,DYRK1A,MRPL52,NCBP2,OGT,EIF1,…
GO:0006958	GOBP_COMPLEMENT_ACTIVATION_CLASSICAL_PATHWAY	0.000175508	0.0121723	0.518848	0.709894	1.8469	27	IGHA1, IGHG1, IGHA2, CD46, CD55, C1QC, C1QBP, C1QA, C1S, C1QB	1531	tags=37%, list=10%, signal=33%	IGHA1,IGHG1,IGHA2,CD46,CD55,C1QC,C1QBP,C1QA,C1S,C1QB
GO:0031349	GOBP_POSITIVE_REGULATION_OF_DEFENSE_RESPONSE	0.000177981	0.0122326	0.518848	0.436378	1.40074	372	PLCG2, KLK7, CD81, IRF1, NEAT1, HSPA8, UBE2K, HLA-E, PDCD4, ERBIN, RELA, NOP53, IL6ST, ABCC1, RIOK3, OAS3, CYBA, CAV1, RNF31, IFI35, RTN4, NLRP1, PARP9, ALOX5AP, DDT, SFPQ, INAVA, RNF185, PJA2, MAP3K7, HSP90AA1, CSNK1A1, NR1D1, DHX9, PVR, TNIP1, RAET1E, IKBKB, FEM1A, SEC14L1, XRCC5, MFHAS1, VAMP8, ANKRD17, LAMP1, C1QBP, SPI1, PHB2, MAPKAPK2, MYD88, BRCC3, TYROBP, TMEM126A, TRIM11, OTULIN, LDLR, I…	2962	tags=29%, list=19%, signal=24%	PLCG2,KLK7,CD81,IRF1,NEAT1,HSPA8,UBE2K,HLA-E,PDCD4,ERBIN,RELA,NOP53,IL6ST,ABCC1,RIOK3,OAS3,CYBA,CAV1,RNF31,IFI35,RTN4,NLRP1,PARP9,ALOX5AP,DDT,SFPQ,INAVA,RNF185,PJA2,MAP3K7,HSP90AA1,CSNK1A1,NR1D1,DHX9,PVR,TNIP1,RAET1E,IKBKB,FEM1A,SEC14L1,XRCC5,MFHAS1,VAMP8,ANKRD17,LAMP1,C1QBP,SPI1,PHB2,MAPKAPK2,MYD88,BRCC3,TYROBP,TMEM126A,TRIM11,OTULIN,LDLR,IFIH1,OPTN,RPS6KA3,APPL1,ZNRF1,HMGB2,NFKBIZ,OASL,MAPK8,IK…
GO:0060414	GOBP_AORTA_SMOOTH_MUSCLE_TISSUE_MORPHOGENESIS	0.000180837	0.0123179	0.518848	-0.97986	-1.74617	3	COL3A1, MYLK	137	tags=100%, list=1%, signal=99%	MYLK,COL3A1
GO:0090150	GOBP_ESTABLISHMENT_OF_PROTEIN_LOCALIZATION_TO_MEMBRANE	0.000185152	0.0124529	0.518848	0.473989	1.50052	234	ARL6IP1, KRT18, SEC61B, GGA1, TOMM5, MTCH1, STOM, VAMP5, NPC1, HSPA5, GORASP2, TIMM10B, CIB1, CSK, ZDHHC20, UBL4A, GCC2, SRP14, CHP1, EMC3, SDCBP, LYPLA1, HSP90AA1, GOLGA7B, RAB3GAP2, SSR3, PDCD5, TOMM6, RAB3GAP1, CNST, WDR83OS, SGTA, TRAM1, GOLGA4, SRP72, CLN3, OPTN, VPS37C, RAB11B, MMGT1, SRP54, SRPRA, MAPK8, RAB31, TMCO1, NMT1, VPS35, ZDHHC6, CHMP4A, MYO1C, ERBB2, NSF, MACF1, CHM, GOLPH3, YIF1…	3095	tags=37%, list=20%, signal=30%	ARL6IP1,KRT18,SEC61B,GGA1,TOMM5,MTCH1,STOM,VAMP5,NPC1,HSPA5,GORASP2,TIMM10B,CIB1,CSK,ZDHHC20,UBL4A,GCC2,SRP14,CHP1,EMC3,SDCBP,LYPLA1,HSP90AA1,GOLGA7B,RAB3GAP2,SSR3,PDCD5,TOMM6,RAB3GAP1,CNST,WDR83OS,SGTA,TRAM1,GOLGA4,SRP72,CLN3,OPTN,VPS37C,RAB11B,MMGT1,SRP54,SRPRA,MAPK8,RAB31,TMCO1,NMT1,VPS35,ZDHHC6,CHMP4A,MYO1C,ERBB2,NSF,MACF1,CHM,GOLPH3,YIF1B,EMC8,RACK1,GGA3,SAMM50,NACA,WNK1,RAB34,ARFRP1,TIMM13,…
GO:0032388	GOBP_POSITIVE_REGULATION_OF_INTRACELLULAR_TRANSPORT	0.000186084	0.0124529	0.518848	0.48813	1.53208	178	CDH1, CD81, SREBF2, STOM, FLNA, MAPK14, RIPOR1, PLA2G4E, EHD1, UBR5, HUWE1, CIB1, RNF31, RAC2, CHP1, NPEPPS, GSK3B, CPSF6, TMEM30A, RAPGEF3, NCBP2, HSP90AA1, MSN, DHX9, PDCD5, SMAD3, TPR, ZPR1, ATG13, UBE2J2, PINK1, MAPK8, EMD, SAR1A, ERGIC3, NMT1, MYO1C, PPM1A, SMO, ERBB2, TBC1D20, EZR, BAP1, SAE1, MTMR2, RHOU, KHDRBS1, ITGB1BP1, USP36, EDEM1, ITGB2, PTPN23, HTRA2, HPS4, CEMIP, NRDE2, RUFY3, ZFA…	3459	tags=43%, list=22%, signal=34%	CDH1,CD81,SREBF2,STOM,FLNA,MAPK14,RIPOR1,PLA2G4E,EHD1,UBR5,HUWE1,CIB1,RNF31,RAC2,CHP1,NPEPPS,GSK3B,CPSF6,TMEM30A,RAPGEF3,NCBP2,HSP90AA1,MSN,DHX9,PDCD5,SMAD3,TPR,ZPR1,ATG13,UBE2J2,PINK1,MAPK8,EMD,SAR1A,ERGIC3,NMT1,MYO1C,PPM1A,SMO,ERBB2,TBC1D20,EZR,BAP1,SAE1,MTMR2,RHOU,KHDRBS1,ITGB1BP1,USP36,EDEM1,ITGB2,PTPN23,HTRA2,HPS4,CEMIP,NRDE2,RUFY3,ZFAND1,TRIM28,GZMB,TGFB1,SCP2,PGAP1,CAPN10,PRNP,DYNC1H1,ABCA…
GO:0048871	GOBP_MULTICELLULAR_ORGANISMAL_LEVEL_HOMEOSTASIS	0.000189317	0.0125591	0.518848	0.404111	1.30972	624	IGKC, IGHA1, JCHAIN, MUC4, STAT1, IGHA2, RASAL2, DIO2, LNPEP, SOD2, CDH3, CD74, PICALM, RCOR1, HSF1, ID1, MAPK14, SKIL, CTSH, ITGB1, ISG15, CLDN1, AQP3, IREB2, AQP1, WWTR1, CXCL6, TP53INP2, ATP5IF1, CSK, CAV1, B2M, RAC2, SQSTM1, UBAP2L, LPCAT3, STRAP, INAVA, HIF1A, YAP1, TLE3, OGT, RHEB, BCL6, LYZ, CDK6, TJP3, NR1D1, FSTL1, ACACA, SMAD5, CLN8, CLCN3, ID2, MFHAS1, NF1, KLF13, SPI1, RBPJ, KMT2A, NO…	3635	tags=31%, list=24%, signal=25%	IGKC,IGHA1,JCHAIN,MUC4,STAT1,IGHA2,RASAL2,DIO2,LNPEP,SOD2,CDH3,CD74,PICALM,RCOR1,HSF1,ID1,MAPK14,SKIL,CTSH,ITGB1,ISG15,CLDN1,AQP3,IREB2,AQP1,WWTR1,CXCL6,TP53INP2,ATP5IF1,CSK,CAV1,B2M,RAC2,SQSTM1,UBAP2L,LPCAT3,STRAP,INAVA,HIF1A,YAP1,TLE3,OGT,RHEB,BCL6,LYZ,CDK6,TJP3,NR1D1,FSTL1,ACACA,SMAD5,CLN8,CLCN3,ID2,MFHAS1,NF1,KLF13,SPI1,RBPJ,KMT2A,NOTCH1,CPT2,TMEM14C,ZG16B,SLC25A5,SPP1,TBL1XR1,PACS1,PPP2R1A,M…
GO:1904951	GOBP_POSITIVE_REGULATION_OF_ESTABLISHMENT_OF_PROTEIN_LOCALIZATION	0.00019216	0.0126378	0.518848	0.458228	1.45813	271	CDH1, HLA-DRB1, CD81, CCT4, SREBF2, CCT3, STOM, FLNA, MAPK14, CCT7, RIPOR1, UBR5, HUWE1, CIB1, ADAM9, RNF31, RAC2, CHP1, NPEPPS, GSK3B, HIF1A, TMEM30A, RAPGEF3, HSP90AA1, PDCD5, CNST, SMAD3, GPLD1, TPR, ZPR1, ATG13, LRRC8A, UBE2J2, CLN3, PINK1, MAPK8, APBB1, EMD, SAR1A, ERGIC3, SRC, NMT1, PRKAR1A, VPS35, TMED10, MYO1C, PPM1A, MYH10, SMO, ERBB2, WLS, TCP1, CCT5, GOLPH3, RACK1, BAP1, SERP1, SAE1, G…	3459	tags=37%, list=22%, signal=29%	CDH1,HLA-DRB1,CD81,CCT4,SREBF2,CCT3,STOM,FLNA,MAPK14,CCT7,RIPOR1,UBR5,HUWE1,CIB1,ADAM9,RNF31,RAC2,CHP1,NPEPPS,GSK3B,HIF1A,TMEM30A,RAPGEF3,HSP90AA1,PDCD5,CNST,SMAD3,GPLD1,TPR,ZPR1,ATG13,LRRC8A,UBE2J2,CLN3,PINK1,MAPK8,APBB1,EMD,SAR1A,ERGIC3,SRC,NMT1,PRKAR1A,VPS35,TMED10,MYO1C,PPM1A,MYH10,SMO,ERBB2,WLS,TCP1,CCT5,GOLPH3,RACK1,BAP1,SERP1,SAE1,GNA11,CD2AP,RHOU,STX4,ITGB1BP1,RAPGEF4,USP36,EDEM1,ITGB2,PT…
GO:0048193	GOBP_GOLGI_VESICLE_TRANSPORT	0.000193851	0.0126401	0.518848	0.449892	1.43355	278	KRT18, PITPNB, GGA1, VAMP5, USO1, VCP, TRAPPC8, MYO1B, RAB6A, CSK, TMED9, ATL3, GOSR2, ATP9A, GCC2, SCYL1, DNM2, VAPA, COPE, LYPLA1, COPB2, TMED7, CNST, SNAP23, LAMP1, TRAPPC2L, SNX3, GOLGA4, ARFGAP3, EPS15, GBF1, VPS13A, STX17, VPS51, KDELR1, AP3D1, YIPF6, CLN3, OPTN, NAPA, RAB14, GOLT1B, TRIP11, SCAP, SEC24C, SAR1A, SNX1, ERGIC3, RAB31, TAPBP, SEC22B, COG1, SEC22A, PDCD6, TMED10, NSF, MACF1, GO…	3698	tags=42%, list=24%, signal=33%	KRT18,PITPNB,GGA1,VAMP5,USO1,VCP,TRAPPC8,MYO1B,RAB6A,CSK,TMED9,ATL3,GOSR2,ATP9A,GCC2,SCYL1,DNM2,VAPA,COPE,LYPLA1,COPB2,TMED7,CNST,SNAP23,LAMP1,TRAPPC2L,SNX3,GOLGA4,ARFGAP3,EPS15,GBF1,VPS13A,STX17,VPS51,KDELR1,AP3D1,YIPF6,CLN3,OPTN,NAPA,RAB14,GOLT1B,TRIP11,SCAP,SEC24C,SAR1A,SNX1,ERGIC3,RAB31,TAPBP,SEC22B,COG1,SEC22A,PDCD6,TMED10,NSF,MACF1,GOLPH3,COPZ1,RABEP1,YIF1B,EXOC4,RACK1,TBC1D20,GGA3,SEC23B,S…
GO:0007249	GOBP_CANONICAL_NF_KAPPAB_SIGNAL_TRANSDUCTION	0.000201055	0.0129987	0.518848	0.449679	1.43092	269	PLCG2, STAT1, HLA-DRB1, TNFSF10, CD74, DDX21, RELA, FLNA, LAMTOR5, DHX15, TAB2, NDFIP2, RIOK3, BST2, TRIM22, S100A13, RNF31, TNFRSF10B, CPNE1, SQSTM1, ERC1, ZFAND6, HDAC1, INAVA, PARP1, MAP3K7, VAPA, FKBP1A, S100A4, LTBR, MAPKBP1, NR1D1, TNIP1, RELB, NDFIP1, IKBKB, ANKRD17, SIRPA, CASP10, MYD88, TRIM13, BTRC, MIB2, CANT1, OPTN, MALT1, CARD19, GOLT1B, PINK1, UFL1, EDNRA, LITAF, IKBKE, FADD, ZNF675…	3392	tags=36%, list=22%, signal=28%	PLCG2,STAT1,HLA-DRB1,TNFSF10,CD74,DDX21,RELA,FLNA,LAMTOR5,DHX15,TAB2,NDFIP2,RIOK3,BST2,TRIM22,S100A13,RNF31,TNFRSF10B,CPNE1,SQSTM1,ERC1,ZFAND6,HDAC1,INAVA,PARP1,MAP3K7,VAPA,FKBP1A,S100A4,LTBR,MAPKBP1,NR1D1,TNIP1,RELB,NDFIP1,IKBKB,ANKRD17,SIRPA,CASP10,MYD88,TRIM13,BTRC,MIB2,CANT1,OPTN,MALT1,CARD19,GOLT1B,PINK1,UFL1,EDNRA,LITAF,IKBKE,FADD,ZNF675,CUL1,RHOC,PPM1A,CAPN3,DDX1,TSPAN6,WLS,RBCK1,TRIM8,TER…
GO:0061024	GOBP_MEMBRANE_ORGANIZATION	0.000205188	0.0131544	0.518848	0.400814	1.30068	674	PLCG2, SAMD9, VMP1, ARL6IP1, PICALM, HSPA8, PITPNB, GSN, HK2, TOMM5, SH3GLB2, MTCH1, USO1, REEP3, NPC1, MESD, TOR1AIP1, ABCC1, PRELID3B, SNX33, CDC42, ITGA2, TRAPPC8, EEA1, AAK1, HUWE1, TIMM10B, CHMP1A, ATP5IF1, TMED9, CAV1, BLOC1S2, GOSR2, UBL4A, RTN4, ATP9A, CHP1, PACSIN3, GSK3B, LPCAT3, MICOS10, DNM2, S100A10, BAIAP2L1, EMC3, TMEM30A, PLSCR3, VAPA, HSP90AA1, BCL2L1, UBXN2A, RHOT1, SPG7, CNP, S…	3408	tags=32%, list=22%, signal=26%	PLCG2,SAMD9,VMP1,ARL6IP1,PICALM,HSPA8,PITPNB,GSN,HK2,TOMM5,SH3GLB2,MTCH1,USO1,REEP3,NPC1,MESD,TOR1AIP1,ABCC1,PRELID3B,SNX33,CDC42,ITGA2,TRAPPC8,EEA1,AAK1,HUWE1,TIMM10B,CHMP1A,ATP5IF1,TMED9,CAV1,BLOC1S2,GOSR2,UBL4A,RTN4,ATP9A,CHP1,PACSIN3,GSK3B,LPCAT3,MICOS10,DNM2,S100A10,BAIAP2L1,EMC3,TMEM30A,PLSCR3,VAPA,HSP90AA1,BCL2L1,UBXN2A,RHOT1,SPG7,CNP,SLC25A6,PDCD5,TOMM6,ATP10D,CLN8,PRELID1,CLCN3,SNAP23,VA…
GO:0002501	GOBP_PEPTIDE_ANTIGEN_ASSEMBLY_WITH_MHC_PROTEIN_COMPLEX	0.000214842	0.0136586	0.518848	0.774877	1.84564	18	HLA-DRA, HLA-DPA1, HLA-DRB1, HLA-DQB1, HLA-DPB1, HLA-DMA, HLA-DQA1, B2M, HLA-DMB	914	tags=50%, list=6%, signal=47%	HLA-DRA,HLA-DPA1,HLA-DRB1,HLA-DQB1,HLA-DPB1,HLA-DMA,HLA-DQA1,B2M,HLA-DMB
GO:0072599	GOBP_ESTABLISHMENT_OF_PROTEIN_LOCALIZATION_TO_ENDOPLASMIC_RETICULUM	0.000230038	0.0145038	0.518848	0.660284	1.81278	38	SEC61B, HSPA5, UBL4A, HERPUD1, SRP14, RAB3GAP2, SPCS1, SSR3, RAB3GAP1, SGTA, TRAM1, SPCS3, SRP72, SRP54, SRPRA, CHMP4A, GET3, EDEM1, SRPRB, ZFAND2A, ZFAND2B, SEC61G	2934	tags=58%, list=19%, signal=47%	SEC61B,HSPA5,UBL4A,HERPUD1,SRP14,RAB3GAP2,SPCS1,SSR3,RAB3GAP1,SGTA,TRAM1,SPCS3,SRP72,SRP54,SRPRA,CHMP4A,GET3,EDEM1,SRPRB,ZFAND2A,ZFAND2B,SEC61G
GO:0002437	GOBP_INFLAMMATORY_RESPONSE_TO_ANTIGENIC_STIMULUS	0.00024026	0.0150241	0.518848	0.598064	1.71918	57	IGHG1, HLA-DRB1, CD81, HLA-E, IL1RN, MAPK14, PSMA1, RHBDF2, RBPJ, NOTCH1, PSMB4, A2M, HMGB2, SRC, SELENOS, YES1, IL36RN, PLCG1, KDM6B, SPN, PLK2, HMGB1	2895	tags=39%, list=19%, signal=31%	IGHG1,HLA-DRB1,CD81,HLA-E,IL1RN,MAPK14,PSMA1,RHBDF2,RBPJ,NOTCH1,PSMB4,A2M,HMGB2,SRC,SELENOS,YES1,IL36RN,PLCG1,KDM6B,SPN,PLK2,HMGB1
GO:0010608	GOBP_POST_TRANSCRIPTIONAL_REGULATION_OF_GENE_EXPRESSION	0.000252911	0.0156867	0.498493	0.417592	1.34681	471	IGFBP5, DIO2, MRPL13, VIM, NEAT1, KRT17, EIF4B, EIF4E2, MAPK14, HNRNPR, TIA1, IREB2, PURA, ITGA2, PPP1R15A, SECISBP2L, SAMD4B, CDC37, HNRNPC, XRN1, CAV1, ELP1, EIF6, PARP9, ZNF706, BZW2, NCK1, NOLC1, MAGOH, NCBP2, OGT, EIF1, GCN1, NSUN2, KHSRP, NCBP1, ZNF385A, DHX9, LARP1, NT5C3B, AGO4, PA2G4, EIF4A2, C1QBP, OIP5-AS1, YTHDF2, MAPKAPK2, EIF4G2, RCC1L, MAPKAPK5, PATL1, MYD88, RPUSD4, HNRNPD, PHAX, …	4112	tags=41%, list=27%, signal=31%	IGFBP5,DIO2,MRPL13,VIM,NEAT1,KRT17,EIF4B,EIF4E2,MAPK14,HNRNPR,TIA1,IREB2,PURA,ITGA2,PPP1R15A,SECISBP2L,SAMD4B,CDC37,HNRNPC,XRN1,CAV1,ELP1,EIF6,PARP9,ZNF706,BZW2,NCK1,NOLC1,MAGOH,NCBP2,OGT,EIF1,GCN1,NSUN2,KHSRP,NCBP1,ZNF385A,DHX9,LARP1,NT5C3B,AGO4,PA2G4,EIF4A2,C1QBP,OIP5-AS1,YTHDF2,MAPKAPK2,EIF4G2,RCC1L,MAPKAPK5,PATL1,MYD88,RPUSD4,HNRNPD,PHAX,GAS5,TPR,ZNF598,TUT7,TNRC6A,RPS6KA3,CNBP,RC3H2,EIF5AL1,…
GO:0043687	GOBP_POST_TRANSLATIONAL_PROTEIN_MODIFICATION	0.000257468	0.0158067	0.498493	0.385281	1.25409	937	RNF223, IVNS1ABP, COPS2, SET, DDX21, RFFL, HERC6, UBE2K, UFM1, MYCBP2, FBXO32, RELA, USP34, NOP53, YOD1, HSPA5, VCP, CBX4, ISG15, UBR5, WWTR1, NDFIP2, PPIB, KLHL9, TRIM22, HUWE1, HINT1, RNF220, RNF213, CAV1, RNF31, RNF181, USP9X, HERPUD1, ENY2, KEAP1, NEDD8, CHP1, SQSTM1, PARP9, GSK3B, HDAC1, PML, INAVA, RNF185, UBE2R2, PJA2, HIF1A, PARP1, MAP3K7, HSP90AB1, PPIL2, PIAS1, MTA1, TRIM4, RNF19A, SMAD…	4208	tags=37%, list=27%, signal=28%	RNF223,IVNS1ABP,COPS2,SET,DDX21,RFFL,HERC6,UBE2K,UFM1,MYCBP2,FBXO32,RELA,USP34,NOP53,YOD1,HSPA5,VCP,CBX4,ISG15,UBR5,WWTR1,NDFIP2,PPIB,KLHL9,TRIM22,HUWE1,HINT1,RNF220,RNF213,CAV1,RNF31,RNF181,USP9X,HERPUD1,ENY2,KEAP1,NEDD8,CHP1,SQSTM1,PARP9,GSK3B,HDAC1,PML,INAVA,RNF185,UBE2R2,PJA2,HIF1A,PARP1,MAP3K7,HSP90AB1,PPIL2,PIAS1,MTA1,TRIM4,RNF19A,SMAD7,APPBP2,OGT,HSP90AA1,UBXN2A,FEM1C,RNF217,RBBP6,STT3B,KL…
GO:0090713	GOBP_IMMUNOLOGICAL_MEMORY_PROCESS	0.00025899	0.0158067	0.498493	0.81022	1.8333	14	HLA-DRA, HLA-DRB1, CD81, CD46, BCL6, FGL2, ST3GAL1	730	tags=36%, list=5%, signal=34%	HLA-DRA,HLA-DRB1,CD81,CD46,BCL6
GO:0070972	GOBP_PROTEIN_LOCALIZATION_TO_ENDOPLASMIC_RETICULUM	0.000262976	0.0158197	0.498493	0.601761	1.74729	63	SEC61B, HSPA5, PPP1R15A, UBL4A, HERPUD1, RTN4, SRP14, VAPA, RAB3GAP2, SPCS1, SSR3, RAB3GAP1, SGTA, TRAM1, SPCS3, SRP72, GBF1, KDELR1, SRP54, SRPRA, CHMP4A, UBAC2, BCAP29, GET3, EDEM1, INSIG1, MIA3, SRPRB, ZFAND2A, ZFAND2B, LRRK2, KDELR2, SEC61G	2934	tags=52%, list=19%, signal=43%	SEC61B,HSPA5,PPP1R15A,UBL4A,HERPUD1,RTN4,SRP14,VAPA,RAB3GAP2,SPCS1,SSR3,RAB3GAP1,SGTA,TRAM1,SPCS3,SRP72,GBF1,KDELR1,SRP54,SRPRA,CHMP4A,UBAC2,BCAP29,GET3,EDEM1,INSIG1,MIA3,SRPRB,ZFAND2A,ZFAND2B,LRRK2,KDELR2,SEC61G
GO:0002698	GOBP_NEGATIVE_REGULATION_OF_IMMUNE_EFFECTOR_PROCESS	0.000263351	0.0158197	0.498493	0.548079	1.64269	90	CEACAM1, SERPINB4, HLA-E, BST2, CD46, CRK, HLA-A, CD55, SMAD7, BCL6, NDFIP1, SPI1, SERPINB9, A2M, CD59, APPL1, RC3H2, IL7R, DUSP22, HLA-B, HLX, IL4R, FGL2, SLAMF8, LGALS9, CX3CR1, SPN, RABGEF1, CUEDC2, TGFB1, RPS19, BCR, AXL, MICA, HAVCR2, JAK3, SERPING1	3446	tags=41%, list=22%, signal=32%	CEACAM1,SERPINB4,HLA-E,BST2,CD46,CRK,HLA-A,CD55,SMAD7,BCL6,NDFIP1,SPI1,SERPINB9,A2M,CD59,APPL1,RC3H2,IL7R,DUSP22,HLA-B,HLX,IL4R,FGL2,SLAMF8,LGALS9,CX3CR1,SPN,RABGEF1,CUEDC2,TGFB1,RPS19,BCR,AXL,MICA,HAVCR2,JAK3,SERPING1
GO:0031623	GOBP_RECEPTOR_INTERNALIZATION	0.000268464	0.015934	0.498493	0.547386	1.65711	96	PLCG2, CEACAM1, CD63, CD81, PICALM, SFRP4, CALCRL, RALA, ITGB1, ACKR3, CAV1, CLTC, DNM2, UBQLN2, SDCBP, DKK1, HGS, EPS15, AP2M1, SCYL2, ITCH, SNX1, RAB31, INSR, MKLN1, EZR, LRP1, MTMR2, AP2A1, CD9, ITGB2, ANKRD13A, PPP3R1, EFNB2	2748	tags=35%, list=18%, signal=29%	PLCG2,CEACAM1,CD63,CD81,PICALM,SFRP4,CALCRL,RALA,ITGB1,ACKR3,CAV1,CLTC,DNM2,UBQLN2,SDCBP,DKK1,HGS,EPS15,AP2M1,SCYL2,ITCH,SNX1,RAB31,INSR,MKLN1,EZR,LRP1,MTMR2,AP2A1,CD9,ITGB2,ANKRD13A,PPP3R1,EFNB2
GO:0002831	GOBP_REGULATION_OF_RESPONSE_TO_BIOTIC_STIMULUS	0.000271139	0.015934	0.498493	0.42304	1.36167	420	PLCG2, STAT1, CEACAM1, HLA-DRB1, KLK7, SERPINB4, IRF1, HSPA8, UBE2K, HLA-E, ERBIN, EIF4E2, RELA, NOP53, ISG15, CXCL6, RIOK3, TRIM22, OAS3, CYBA, CDC37, ARG2, CRK, CAV1, RNF31, HLA-A, IFI35, RTN4, CD55, NLRP1, PARP9, SFPQ, INAVA, RNF185, PJA2, PARP1, MAP3K7, HSP90AA1, CSNK1A1, MAPKBP1, NR1D1, DHX9, PVR, TNIP1, RAET1E, IKBKB, SEC14L1, XRCC5, MFHAS1, ANKRD17, LAMP1, C1QBP, SPI1, PHB2, YTHDF2, MAPKAP…	2962	tags=28%, list=19%, signal=23%	PLCG2,STAT1,CEACAM1,HLA-DRB1,KLK7,SERPINB4,IRF1,HSPA8,UBE2K,HLA-E,ERBIN,EIF4E2,RELA,NOP53,ISG15,CXCL6,RIOK3,TRIM22,OAS3,CYBA,CDC37,ARG2,CRK,CAV1,RNF31,HLA-A,IFI35,RTN4,CD55,NLRP1,PARP9,SFPQ,INAVA,RNF185,PJA2,PARP1,MAP3K7,HSP90AA1,CSNK1A1,MAPKBP1,NR1D1,DHX9,PVR,TNIP1,RAET1E,IKBKB,SEC14L1,XRCC5,MFHAS1,ANKRD17,LAMP1,C1QBP,SPI1,PHB2,YTHDF2,MAPKAPK2,SERPINB9,MYD88,USP38,BRCC3,TYROBP,TMEM126A,TRIM11,OT…
GO:0006956	GOBP_COMPLEMENT_ACTIVATION	0.000271519	0.015934	0.498493	0.650339	1.78985	39	IGHA1, IGHG1, IGHA2, CD46, CD55, C1QC, C1QBP, PHB2, CFD, C1QA, C1S, A2M, CD59, C1QB, MASP1, IGHG2, C1R	1531	tags=36%, list=10%, signal=32%	IGHA1,IGHG1,IGHA2,CD46,CD55,C1QC,C1QBP,PHB2,CFD,C1QA,C1S,A2M,CD59,C1QB
GO:0010256	GOBP_ENDOMEMBRANE_SYSTEM_ORGANIZATION	0.000284809	0.0165863	0.498493	0.415601	1.34086	486	VMP1, ARL6IP1, SRGN, GSN, USO1, REEP3, TOR1AIP1, GORASP2, SNX33, CDC42, AQP1, TRAPPC8, ATP6V0B, EEA1, HUWE1, CHMP1A, TMED9, CAV1, BLOC1S2, ATL3, UBL4A, LAMTOR1, RTN4, GCC2, SQSTM1, PACSIN3, RAB22A, LPCAT3, DNM2, S100A10, BAIAP2L1, EMC3, PLSCR3, VAPA, CSNK1A1, UBXN2A, ZNF385A, RAB3GAP2, FHDC1, TMED7, ESYT2, RAB3GAP1, HOOK1, CLCN3, SNAP23, LYST, SCARB2, WDR83OS, SNAP29, ATG9B, WASHC4, SGTA, REEP5, …	3650	tags=36%, list=24%, signal=28%	VMP1,ARL6IP1,SRGN,GSN,USO1,REEP3,TOR1AIP1,GORASP2,SNX33,CDC42,AQP1,TRAPPC8,ATP6V0B,EEA1,HUWE1,CHMP1A,TMED9,CAV1,BLOC1S2,ATL3,UBL4A,LAMTOR1,RTN4,GCC2,SQSTM1,PACSIN3,RAB22A,LPCAT3,DNM2,S100A10,BAIAP2L1,EMC3,PLSCR3,VAPA,CSNK1A1,UBXN2A,ZNF385A,RAB3GAP2,FHDC1,TMED7,ESYT2,RAB3GAP1,HOOK1,CLCN3,SNAP23,LYST,SCARB2,WDR83OS,SNAP29,ATG9B,WASHC4,SGTA,REEP5,SNX3,TRAM1,HGS,ANXA8,DNAJC13,FAM174B,KIFC3,UBAP1,SNF8…
GO:1903039	GOBP_POSITIVE_REGULATION_OF_LEUKOCYTE_CELL_CELL_ADHESION	0.000289946	0.0167575	0.498493	0.463004	1.46428	232	HLA-DRA, HLA-DPA1, HLA-DRB1, HLA-DQB1, CD81, CD74, HLA-E, PNP, RELA, SLC7A1, IL6ST, HLA-DPB1, HLA-DMA, HLA-DQA1, HSPH1, CD46, CSK, CAV1, HLA-A, SMARCC1, B2M, CD55, NCK1, RUNX1, BCL6, BMI1, HLA-DMB, SIRPA, AP3D1, ITGA4, MALT1, IL7R, GATA3, NFKBIZ, HES1, ABL2, FADD, SRC, EFNB1, HLX, XBP1, IL4R, YES1, CCL2, HSPD1, LGALS9, NFAT5, ITGB2, ZBTB1, AIF1, RPS3, DOCK8, PIK3CA, CD3E, SPN, CHST2, ADAM8, EFNB2…	4041	tags=39%, list=26%, signal=29%	HLA-DRA,HLA-DPA1,HLA-DRB1,HLA-DQB1,CD81,CD74,HLA-E,PNP,RELA,SLC7A1,IL6ST,HLA-DPB1,HLA-DMA,HLA-DQA1,HSPH1,CD46,CSK,CAV1,HLA-A,SMARCC1,B2M,CD55,NCK1,RUNX1,BCL6,BMI1,HLA-DMB,SIRPA,AP3D1,ITGA4,MALT1,IL7R,GATA3,NFKBIZ,HES1,ABL2,FADD,SRC,EFNB1,HLX,XBP1,IL4R,YES1,CCL2,HSPD1,LGALS9,NFAT5,ITGB2,ZBTB1,AIF1,RPS3,DOCK8,PIK3CA,CD3E,SPN,CHST2,ADAM8,EFNB2,CORO1A,CD274,IL2RG,HMGB1,GCNT1,FOXO3,NCK2,CD276,CCL21,PB…
GO:0043484	GOBP_REGULATION_OF_RNA_SPLICING	0.000307959	0.0176648	0.498493	0.492036	1.53437	156	SAP18, HSPA8, SON, RBM39, SRSF10, CCNL2, TIA1, RBM23, TRA2B, CLK1, SF1, ENY2, NUP98, SRSF3, RPS13, MAGOH, DYRK1A, RNPS1, NCBP1, HNRNPF, SRSF7, C1QBP, ESRP2, AKAP17A, U2AF2, HNRNPH3, ZPR1, MBNL2, HNRNPH1, ERN1, SRSF4, KAT2B, SUPT7L, SFSWAP, SLC38A2, PTBP3, RBM8A, HNRNPL, THRAP3, HNRNPU, CLNS1A, KHDRBS1, CLK4, QKI, HNRNPK, FUS, SNRNP70, ZNF638, KAT2A, SUPT20H, DDX5, HNRNPLL, RBM10, RRP1B, METTL16, …	3969	tags=47%, list=26%, signal=35%	SAP18,HSPA8,SON,RBM39,SRSF10,CCNL2,TIA1,RBM23,TRA2B,CLK1,SF1,ENY2,NUP98,SRSF3,RPS13,MAGOH,DYRK1A,RNPS1,NCBP1,HNRNPF,SRSF7,C1QBP,ESRP2,AKAP17A,U2AF2,HNRNPH3,ZPR1,MBNL2,HNRNPH1,ERN1,SRSF4,KAT2B,SUPT7L,SFSWAP,SLC38A2,PTBP3,RBM8A,HNRNPL,THRAP3,HNRNPU,CLNS1A,KHDRBS1,CLK4,QKI,HNRNPK,FUS,SNRNP70,ZNF638,KAT2A,SUPT20H,DDX5,HNRNPLL,RBM10,RRP1B,METTL16,RBM47,TRA2A,PRMT5,ZBTB7A,RBM12,FXR1,PCBP4,RBM25,POLR2A,…
GO:0007159	GOBP_LEUKOCYTE_CELL_CELL_ADHESION	0.000312151	0.0177716	0.498493	0.438667	1.40511	338	HLA-DRA, HLA-DPA1, CEACAM1, HLA-DRB1, HLA-DQB1, CD81, CD74, IRF1, HLA-E, PNP, RELA, SDC4, SLC7A1, ITGB1, IL6ST, HLA-DPB1, HLA-DMA, HLA-DQA1, HSPH1, CD46, CSK, ARG2, CAV1, HLA-A, SMARCC1, B2M, CD55, RAC2, NCK1, RUNX1, SMAD7, BCL6, MSN, TNIP1, NDFIP1, BMI1, HLA-DMB, SIRPA, PAWR, AP3D1, ITGA4, PTPN2, MALT1, PECAM1, RC3H2, IL7R, GATA3, NFKBIZ, HES1, ABL2, DUSP22, FADD, ITCH, SRC, EFNB1, PRKAR1A, ERBB…	4041	tags=39%, list=26%, signal=30%	HLA-DRA,HLA-DPA1,CEACAM1,HLA-DRB1,HLA-DQB1,CD81,CD74,IRF1,HLA-E,PNP,RELA,SDC4,SLC7A1,ITGB1,IL6ST,HLA-DPB1,HLA-DMA,HLA-DQA1,HSPH1,CD46,CSK,ARG2,CAV1,HLA-A,SMARCC1,B2M,CD55,RAC2,NCK1,RUNX1,SMAD7,BCL6,MSN,TNIP1,NDFIP1,BMI1,HLA-DMB,SIRPA,PAWR,AP3D1,ITGA4,PTPN2,MALT1,PECAM1,RC3H2,IL7R,GATA3,NFKBIZ,HES1,ABL2,DUSP22,FADD,ITCH,SRC,EFNB1,PRKAR1A,ERBB2,GOLPH3,HLX,XBP1,IL4R,EZR,YES1,WNK1,FGL2,CCL2,HSPD1,LGA…
GO:0019882	GOBP_ANTIGEN_PROCESSING_AND_PRESENTATION	0.00031565	0.0178377	0.498493	0.539054	1.63534	99	HLA-DRA, HLA-DPA1, HLA-DRB1, HLA-DQB1, LNPEP, CD74, HLA-C, HLA-E, CTSH, HLA-DPB1, HLA-DMA, IFI30, HLA-DQA1, RAB6A, HLA-A, B2M, CTSF, DNM2, RAET1E, RELB, IKBKB, HLA-DMB, AP3D1, PSME1, TAP1, TAPBP, CTSS, HLA-B, FGL2, RAB34	2135	tags=30%, list=14%, signal=26%	HLA-DRA,HLA-DPA1,HLA-DRB1,HLA-DQB1,LNPEP,CD74,HLA-C,HLA-E,CTSH,HLA-DPB1,HLA-DMA,IFI30,HLA-DQA1,RAB6A,HLA-A,B2M,CTSF,DNM2,RAET1E,RELB,IKBKB,HLA-DMB,AP3D1,PSME1,TAP1,TAPBP,CTSS,HLA-B,FGL2,RAB34
GO:0001909	GOBP_LEUKOCYTE_MEDIATED_CYTOTOXICITY	0.000325821	0.0182771	0.498493	0.521237	1.59609	116	IGHG1, HLA-DRA, CEACAM1, HLA-DRB1, SERPINB4, HLA-C, HLA-E, CTSH, CXCL6, CRK, HLA-A, B2M, PVR, RAET1E, LYST, LAMP1, HPRT1, SPI1, SERPINB9, MYD88, TYROBP, IL7R, KIF5B, FADD, TUBB4B, RNF19B, CTSC, PLEKHM2, HLA-B, CD2, LGALS9, CX3CR1, TUSC2, ICAM1, CORO1A, GZMB, TGFB1, DNASE1L3, TAP2	3002	tags=34%, list=19%, signal=27%	IGHG1,HLA-DRA,CEACAM1,HLA-DRB1,SERPINB4,HLA-C,HLA-E,CTSH,CXCL6,CRK,HLA-A,B2M,PVR,RAET1E,LYST,LAMP1,HPRT1,SPI1,SERPINB9,MYD88,TYROBP,IL7R,KIF5B,FADD,TUBB4B,RNF19B,CTSC,PLEKHM2,HLA-B,CD2,LGALS9,CX3CR1,TUSC2,ICAM1,CORO1A,GZMB,TGFB1,DNASE1L3,TAP2
GO:0001895	GOBP_RETINA_HOMEOSTASIS	0.000338549	0.0188056	0.498493	0.622329	1.74371	45	IGKC, IGHA1, JCHAIN, IGHA2, CDH3, B2M, LYZ, CLN8, CLCN3, ZG16B, TF	1109	tags=22%, list=7%, signal=21%	IGKC,IGHA1,JCHAIN,IGHA2,CDH3,B2M,LYZ,CLN8,CLCN3,ZG16B
GO:0022409	GOBP_POSITIVE_REGULATION_OF_CELL_CELL_ADHESION	0.000340171	0.0188056	0.498493	0.448303	1.42722	270	HLA-DRA, HLA-DPA1, HLA-DRB1, HLA-DQB1, CD81, CD74, JAK1, HLA-E, PNP, RELA, SLC7A1, IL6ST, HLA-DPB1, HLA-DMA, HLA-DQA1, HSPH1, CD46, CSK, CAV1, HLA-A, SMARCC1, B2M, CD55, NCK1, RUNX1, SMAD7, BCL6, BMI1, GP6, HLA-DMB, SIRPA, CEACAM6, AP3D1, ITGA4, MALT1, IL7R, GATA3, NFKBIZ, HES1, ABL2, FADD, SRC, EFNB1, DENND6A, HLX, XBP1, IL4R, YES1, PIEZO1, CCL2, HSPD1, LGALS9, NFAT5, ITGB2, PTPN23, ZBTB1, CX3CL…	4469	tags=43%, list=29%, signal=31%	HLA-DRA,HLA-DPA1,HLA-DRB1,HLA-DQB1,CD81,CD74,JAK1,HLA-E,PNP,RELA,SLC7A1,IL6ST,HLA-DPB1,HLA-DMA,HLA-DQA1,HSPH1,CD46,CSK,CAV1,HLA-A,SMARCC1,B2M,CD55,NCK1,RUNX1,SMAD7,BCL6,BMI1,GP6,HLA-DMB,SIRPA,CEACAM6,AP3D1,ITGA4,MALT1,IL7R,GATA3,NFKBIZ,HES1,ABL2,FADD,SRC,EFNB1,DENND6A,HLX,XBP1,IL4R,YES1,PIEZO1,CCL2,HSPD1,LGALS9,NFAT5,ITGB2,PTPN23,ZBTB1,CX3CL1,AIF1,RPS3,DOCK8,ADAM19,PIK3CA,CD3E,SPN,CHST2,ADAM8,SOX…
GO:0098657	GOBP_IMPORT_INTO_CELL	0.000353162	0.0193549	0.498493	0.39471	1.28148	688	PLCG2, CEACAM1, ATP1A1, CD63, CD81, ARL6IP1, ATP2B4, PICALM, SFRP4, CALCRL, GSN, TGM2, RALA, SLC6A14, SLC7A1, NPC1, MESD, ITGAV, ITGB1, EHD1, SNX33, CDC42, CAP1, ITGA2, ANXA3, SNX5, EEA1, AAK1, CXCL16, CYBA, CSK, ACKR3, MYO6, CAV1, CLTC, CTTN, B2M, ATP9A, PACSIN3, RAB22A, ITSN2, BMP2K, CAMK1D, DNM2, UBQLN2, MET, SDCBP, PI4KB, DENND1B, BCL2L1, ARFGAP1, CNN2, CD93, CLINT1, ESYT2, CLN8, RAB5C, CLCN3…	3437	tags=30%, list=22%, signal=25%	PLCG2,CEACAM1,ATP1A1,CD63,CD81,ARL6IP1,ATP2B4,PICALM,SFRP4,CALCRL,GSN,TGM2,RALA,SLC6A14,SLC7A1,NPC1,MESD,ITGAV,ITGB1,EHD1,SNX33,CDC42,CAP1,ITGA2,ANXA3,SNX5,EEA1,AAK1,CXCL16,CYBA,CSK,ACKR3,MYO6,CAV1,CLTC,CTTN,B2M,ATP9A,PACSIN3,RAB22A,ITSN2,BMP2K,CAMK1D,DNM2,UBQLN2,MET,SDCBP,PI4KB,DENND1B,BCL2L1,ARFGAP1,CNN2,CD93,CLINT1,ESYT2,CLN8,RAB5C,CLCN3,LYST,SCARB2,PIK3C2A,VAV3,INPPL1,DKK1,SNX3,HIP1R,HGS,MAPK…
GO:0043069	GOBP_NEGATIVE_REGULATION_OF_PROGRAMMED_CELL_DEATH	0.000357719	0.0193549	0.498493	0.39352	1.27814	700	PLCG2, IFI6, BAG1, SOD2, IVNS1ABP, ARL6IP1, CD74, SET, KRT18, RFFL, HSF1, UFM1, PDCD4, MUC1, SON, RELA, BNIP2, FLNA, LAMTOR5, CTSH, NPC1, ITGAV, HSPA5, ITGB1, IL6ST, CBX4, AQP1, CDSN, GRINA, PSME3, CIB1, ARG2, ACKR3, CAV1, RNF31, HERPUD1, CTTN, MYDGF, DDAH2, GLO1, NOC2L, ZFAND6, ANXA5, GSK3B, CAMK1D, HDAC1, HIF1A, MET, HSP90AB1, PIAS1, YAP1, MCL1, BCL6, BCL2L1, ZNF385A, CEACAM5, SLC25A6, FSTL1, P…	4067	tags=37%, list=26%, signal=29%	PLCG2,IFI6,BAG1,SOD2,IVNS1ABP,ARL6IP1,CD74,SET,KRT18,RFFL,HSF1,UFM1,PDCD4,MUC1,SON,RELA,BNIP2,FLNA,LAMTOR5,CTSH,NPC1,ITGAV,HSPA5,ITGB1,IL6ST,CBX4,AQP1,CDSN,GRINA,PSME3,CIB1,ARG2,ACKR3,CAV1,RNF31,HERPUD1,CTTN,MYDGF,DDAH2,GLO1,NOC2L,ZFAND6,ANXA5,GSK3B,CAMK1D,HDAC1,HIF1A,MET,HSP90AB1,PIAS1,YAP1,MCL1,BCL6,BCL2L1,ZNF385A,CEACAM5,SLC25A6,FSTL1,PTMS,BMI1,SMAD5,AGO4,CLN8,PRELID1,PA2G4,SMAD3,DKK1,FHL2,PSM…
GO:1902533	GOBP_POSITIVE_REGULATION_OF_INTRACELLULAR_SIGNAL_TRANSDUCTION	0.000357719	0.0193549	0.498493	0.383253	1.24601	792	IGFBP5, PLCG2, CXCL17, HLA-DRB1, CD81, TNFSF10, CD74, DDX21, PDCD4, WAC, TGM2, RELA, FLNA, XDH, NDRG4, SKIL, LAMTOR5, ITGAV, DHX15, ITGB1, CDC42, TAB2, IGFBP3, IGFBP4, IQGAP1, LAMTOR2, NDFIP2, BST2, TRIM22, FRMD6, HINT1, CIB1, AVPI1, ADAM9, S100A13, ACKR3, CRK, PRKRA, CAV1, RNF31, IFI35, TNFRSF10B, EPGN, USP9X, LAMTOR1, RTN4, MYDGF, CPNE1, TGFA, EDN3, TAOK3, DDT, NCK1, SFPQ, PML, INAVA, PJA2, SDC…	3935	tags=34%, list=26%, signal=27%	IGFBP5,PLCG2,CXCL17,HLA-DRB1,CD81,TNFSF10,CD74,DDX21,PDCD4,WAC,TGM2,RELA,FLNA,XDH,NDRG4,SKIL,LAMTOR5,ITGAV,DHX15,ITGB1,CDC42,TAB2,IGFBP3,IGFBP4,IQGAP1,LAMTOR2,NDFIP2,BST2,TRIM22,FRMD6,HINT1,CIB1,AVPI1,ADAM9,S100A13,ACKR3,CRK,PRKRA,CAV1,RNF31,IFI35,TNFRSF10B,EPGN,USP9X,LAMTOR1,RTN4,MYDGF,CPNE1,TGFA,EDN3,TAOK3,DDT,NCK1,SFPQ,PML,INAVA,PJA2,SDCBP,PARP1,MAP3K7,VAPA,FKBP1A,HSP90AB1,S100A4,MCL1,RHEB,NEN…
GO:0051236	GOBP_ESTABLISHMENT_OF_RNA_LOCALIZATION	0.000370796	0.0199211	0.498493	0.494639	1.53589	144	HSF1, SMG1, SMG5, FYTTD1, ENY2, NUP98, SRSF3, CPSF6, MAGOH, NCBP2, NSUN2, KHSRP, NCBP1, DHX9, KPNB1, SRSF7, MRPL18, DDX39A, NXF1, SUPT6H, PHAX, TPR, THOC3, NOL6, RANBP2, XPOT, DDX39B, AGFG1, AKAP8L, MX2, MVP, NUP50, RBM8A, PCID2, GLE1, WNK1, NUP214, ZC3H3, EIF4A3, NUP58, KHDRBS1, QKI, TOMM20, NRDE2, NXT2, TERF1, NUP188, NUP85, THOC6, SLBP, LRPPRC, NUP153, RAN, ZFP36, SETD2, CETN3, G3BP2, FLOT1, N…	3739	tags=44%, list=24%, signal=33%	HSF1,SMG1,SMG5,FYTTD1,ENY2,NUP98,SRSF3,CPSF6,MAGOH,NCBP2,NSUN2,KHSRP,NCBP1,DHX9,KPNB1,SRSF7,MRPL18,DDX39A,NXF1,SUPT6H,PHAX,TPR,THOC3,NOL6,RANBP2,XPOT,DDX39B,AGFG1,AKAP8L,MX2,MVP,NUP50,RBM8A,PCID2,GLE1,WNK1,NUP214,ZC3H3,EIF4A3,NUP58,KHDRBS1,QKI,TOMM20,NRDE2,NXT2,TERF1,NUP188,NUP85,THOC6,SLBP,LRPPRC,NUP153,RAN,ZFP36,SETD2,CETN3,G3BP2,FLOT1,NUP160,HNRNPA2B1,SEC13,IWS1,THOC7
GO:0050729	GOBP_POSITIVE_REGULATION_OF_INFLAMMATORY_RESPONSE	0.000374626	0.0199862	0.498493	0.524664	1.5984	106	PLCG2, CD81, NEAT1, HLA-E, PDCD4, IL6ST, ABCC1, IFI35, NLRP1, ALOX5AP, DDT, DHX9, TNIP1, FEM1A, VAMP8, LDLR, NFKBIZ, CASP4, CTSC, NINJ1, GSDMD, CLOCK, CASP1, TNFRSF1A, MAPK13, CX3CL1, TRADD, ADAM8, IL17RA, LRRK2, TGFB1, RIPK1, RPS19	2932	tags=31%, list=19%, signal=25%	PLCG2,CD81,NEAT1,HLA-E,PDCD4,IL6ST,ABCC1,IFI35,NLRP1,ALOX5AP,DDT,DHX9,TNIP1,FEM1A,VAMP8,LDLR,NFKBIZ,CASP4,CTSC,NINJ1,GSDMD,CLOCK,CASP1,TNFRSF1A,MAPK13,CX3CL1,TRADD,ADAM8,IL17RA,LRRK2,TGFB1,RIPK1,RPS19
GO:1900180	GOBP_REGULATION_OF_PROTEIN_LOCALIZATION_TO_NUCLEUS	0.00039065	0.0206963	0.498493	0.497549	1.53803	130	CDH1, CCT4, JAK1, UFM1, APOD, CCT3, FLNA, MAPK14, LAMTOR5, CCT7, FERMT1, UBR5, WWTR1, CHP1, PARP9, GSK3B, PARP1, YAP1, HSP90AA1, MFHAS1, SMAD3, POLR1A, NF1, RASSF5, TPR, ZPR1, RAB23, IPO7, PKIG, SRC, SMO, TCP1, CCT5, TRIM8, NMD3, CD2AP, NUP58, CTNNA1, SUMO3, TRIM28, FLCN, FBXO4, BYSL, BMP4, TGFB1, TCF7L2, TRIM29, SUMO1, EIF2AK3, CCT8, ECT2, TARDBP, DKC1, LARP7, RAN, NVL, FERMT2	3522	tags=44%, list=23%, signal=34%	CDH1,CCT4,JAK1,UFM1,APOD,CCT3,FLNA,MAPK14,LAMTOR5,CCT7,FERMT1,UBR5,WWTR1,CHP1,PARP9,GSK3B,PARP1,YAP1,HSP90AA1,MFHAS1,SMAD3,POLR1A,NF1,RASSF5,TPR,ZPR1,RAB23,IPO7,PKIG,SRC,SMO,TCP1,CCT5,TRIM8,NMD3,CD2AP,NUP58,CTNNA1,SUMO3,TRIM28,FLCN,FBXO4,BYSL,BMP4,TGFB1,TCF7L2,TRIM29,SUMO1,EIF2AK3,CCT8,ECT2,TARDBP,DKC1,LARP7,RAN,NVL,FERMT2
GO:0043604	GOBP_AMIDE_BIOSYNTHETIC_PROCESS	0.000407845	0.0214583	0.498493	0.393647	1.27871	756	IGFBP5, DIO2, MRPL13, RPL36AL, VIM, KRT17, EIF4B, EIF4E2, RPL22L1, HNRNPR, MRPL57, TIA1, DAP3, IREB2, PURA, RPL23A, ITGA2, RPLP1, EIF3A, PPP1R15A, RSL24D1, SECISBP2L, RPL35A, SAMD4B, ARG2, RPL14, XRN1, AURKAIP1, EIF3L, RPL7, FAU, RPL19, ELP1, EIF6, RPS23, ZNF706, BZW2, NCK1, RPS13, NOLC1, VAPA, MAGOH, ABCF1, MRPL52, NCBP2, OGT, EIF1, GCN1, RPL26L1, DENR, KHSRP, NCBP1, MRPL38, ZNF385A, METTL17, DH…	4095	tags=39%, list=27%, signal=30%	IGFBP5,DIO2,MRPL13,RPL36AL,VIM,KRT17,EIF4B,EIF4E2,RPL22L1,HNRNPR,MRPL57,TIA1,DAP3,IREB2,PURA,RPL23A,ITGA2,RPLP1,EIF3A,PPP1R15A,RSL24D1,SECISBP2L,RPL35A,SAMD4B,ARG2,RPL14,XRN1,AURKAIP1,EIF3L,RPL7,FAU,RPL19,ELP1,EIF6,RPS23,ZNF706,BZW2,NCK1,RPS13,NOLC1,VAPA,MAGOH,ABCF1,MRPL52,NCBP2,OGT,EIF1,GCN1,RPL26L1,DENR,KHSRP,NCBP1,MRPL38,ZNF385A,METTL17,DHX9,TNIP1,LARP1,NT5C3B,ACACA,AIMP1,MRPS10,AGO4,CLN8,PA2G…
GO:0002697	GOBP_REGULATION_OF_IMMUNE_EFFECTOR_PROCESS	0.000416959	0.0217875	0.498493	0.434415	1.38761	309	HLA-DRA, PLCG2, CEACAM1, HLA-DRB1, KLK7, SERPINB4, CD81, CD74, DDX21, HLA-C, HLA-E, CXCL6, BST2, CD46, CRK, HLA-A, B2M, CD55, RAC2, INAVA, MAP3K7, SMAD7, DENND1B, BCL6, PVR, RAET1E, NDFIP1, JUNB, HLA-DMB, VAMP8, ANKRD17, LAMP1, C1QBP, SPI1, PHB2, MAPKAPK2, SERPINB9, MYD88, SUPT6H, TYROBP, A2M, CD59, MALT1, APPL1, RC3H2, IL7R, GATA3, NFKBIZ, KMT5B, LITAF, DUSP22, FADD, KLK5, DDX1, LACC1, HLA-B, HL…	3883	tags=33%, list=25%, signal=25%	HLA-DRA,PLCG2,CEACAM1,HLA-DRB1,KLK7,SERPINB4,CD81,CD74,DDX21,HLA-C,HLA-E,CXCL6,BST2,CD46,CRK,HLA-A,B2M,CD55,RAC2,INAVA,MAP3K7,SMAD7,DENND1B,BCL6,PVR,RAET1E,NDFIP1,JUNB,HLA-DMB,VAMP8,ANKRD17,LAMP1,C1QBP,SPI1,PHB2,MAPKAPK2,SERPINB9,MYD88,SUPT6H,TYROBP,A2M,CD59,MALT1,APPL1,RC3H2,IL7R,GATA3,NFKBIZ,KMT5B,LITAF,DUSP22,FADD,KLK5,DDX1,LACC1,HLA-B,HLX,XBP1,IL4R,RIF1,FGL2,SLAMF8,HSPD1,UBE2J1,LGALS9,STX4,CX…
GO:0001910	GOBP_REGULATION_OF_LEUKOCYTE_MEDIATED_CYTOTOXICITY	0.000426284	0.0220068	0.498493	0.559707	1.66839	81	HLA-DRA, CEACAM1, HLA-DRB1, SERPINB4, HLA-C, HLA-E, CXCL6, CRK, HLA-A, B2M, PVR, RAET1E, LAMP1, SPI1, SERPINB9, TYROBP, IL7R, FADD, HLA-B, LGALS9, CX3CR1, ICAM1, TGFB1, DNASE1L3, TAP2, MICA, HAVCR2, RAET1G, HLA-F, RASGRP1	2212	tags=26%, list=14%, signal=22%	HLA-DRA,CEACAM1,HLA-DRB1,SERPINB4,HLA-C,HLA-E,CXCL6,CRK,HLA-A,B2M,PVR,RAET1E,LAMP1,SPI1,SERPINB9,TYROBP,IL7R,FADD,HLA-B,LGALS9,CX3CR1
GO:0070661	GOBP_LEUKOCYTE_PROLIFERATION	0.000426925	0.0220068	0.498493	0.445353	1.41674	266	HLA-DPA1, HLA-DRB1, CD81, CD74, IRF1, HLA-E, PNP, SDC4, SLC7A1, IL6ST, PURA, HLA-DPB1, BST2, CD46, ARG2, HLA-A, CD55, RAC2, NCK1, BCL6, BCL2L1, CNN2, MSN, NDFIP1, BMI1, JUNB, HLA-DMB, VAV3, NF1, HPRT1, PSMB10, ZNF335, MYD88, RASSF5, TYROBP, PAWR, LST1, MALT1, RC3H2, CSF1R, IL7R, NFKBIZ, HES1, FADD, ITCH, EFNB1, PRKAR1A, ERBB2, BAP1, HSPD1, LGALS9, TNFRSF1B, IMPDH2, CX3CL1, AIF1, TBK1, CASP3, DLG5…	4004	tags=35%, list=26%, signal=26%	HLA-DPA1,HLA-DRB1,CD81,CD74,IRF1,HLA-E,PNP,SDC4,SLC7A1,IL6ST,PURA,HLA-DPB1,BST2,CD46,ARG2,HLA-A,CD55,RAC2,NCK1,BCL6,BCL2L1,CNN2,MSN,NDFIP1,BMI1,JUNB,HLA-DMB,VAV3,NF1,HPRT1,PSMB10,ZNF335,MYD88,RASSF5,TYROBP,PAWR,LST1,MALT1,RC3H2,CSF1R,IL7R,NFKBIZ,HES1,FADD,ITCH,EFNB1,PRKAR1A,ERBB2,BAP1,HSPD1,LGALS9,TNFRSF1B,IMPDH2,CX3CL1,AIF1,TBK1,CASP3,DLG5,RPS3,CCND3,DOCK8,CD3E,SPN,CORO1A,CD274,BMP4,HMGB1,TMEM13…
GO:0007155	GOBP_CELL_ADHESION	0.00045797	0.0233684	0.498493	0.376319	1.22848	1125	OLFM4, HLA-DRA, HLA-DPA1, MUC4, CDH1, CTNND1, CEACAM1, HLA-DRB1, HLA-DQB1, RREB1, VMP1, CD63, CD81, CDH3, B4GALT1, ZYX, CCN5, CD74, KRT18, MYL12A, IRF1, JAK1, EPHA2, HLA-E, MUC1, APOD, IL1RN, PNP, TGM2, ERBIN, RELA, TLN1, SDC4, TIAM1, FLNA, MAPK14, SLC7A1, PPFIBP1, ITGAV, ITGB1, IL6ST, CLDN1, FERMT1, FBN1, CDC42, ITGA2, IGFBP7, CDSN, FBLN1, IL1RAP, HLA-DPB1, HLA-DMA, COL14A1, HLA-DQA1, HSPH1, CD4…	3400	tags=28%, list=22%, signal=24%	OLFM4,HLA-DRA,HLA-DPA1,MUC4,CDH1,CTNND1,CEACAM1,HLA-DRB1,HLA-DQB1,RREB1,VMP1,CD63,CD81,CDH3,B4GALT1,ZYX,CCN5,CD74,KRT18,MYL12A,IRF1,JAK1,EPHA2,HLA-E,MUC1,APOD,IL1RN,PNP,TGM2,ERBIN,RELA,TLN1,SDC4,TIAM1,FLNA,MAPK14,SLC7A1,PPFIBP1,ITGAV,ITGB1,IL6ST,CLDN1,FERMT1,FBN1,CDC42,ITGA2,IGFBP7,CDSN,FBLN1,IL1RAP,HLA-DPB1,HLA-DMA,COL14A1,HLA-DQA1,HSPH1,CD46,TIMM10B,CIB1,PDLIM5,ADAM9,CSK,ARG2,ACKR3,CRK,CAV1,HLA…
GO:1903747	GOBP_REGULATION_OF_ESTABLISHMENT_OF_PROTEIN_LOCALIZATION_TO_MITOCHONDRION	0.000460679	0.0233684	0.498493	0.612129	1.7288	48	SREBF2, HUWE1, ATP5IF1, RNF31, RAC2, NPEPPS, SREBF1, PDCD5, ATG13, UBE2J2, PINK1, MAPK8, NMT1, BAP1, SAE1, RHOU, USP36, HTRA2, HPS4, HAX1, LRRK2, GZMB, BNIP3L, CSNK2A2, FBXW7	3415	tags=52%, list=22%, signal=41%	SREBF2,HUWE1,ATP5IF1,RNF31,RAC2,NPEPPS,SREBF1,PDCD5,ATG13,UBE2J2,PINK1,MAPK8,NMT1,BAP1,SAE1,RHOU,USP36,HTRA2,HPS4,HAX1,LRRK2,GZMB,BNIP3L,CSNK2A2,FBXW7
GO:0046649	GOBP_LYMPHOCYTE_ACTIVATION	0.000462527	0.0233684	0.498493	0.394361	1.27966	659	HLA-DRA, HLA-DPA1, PLCG2, CEACAM1, HLA-DRB1, HLA-DQB1, CD81, CD74, IRF1, JAK1, HLA-E, PBX1, GSN, PNP, SDC4, SLC7A1, ITGB1, IL6ST, PURA, HLA-DPB1, HLA-DMA, BST2, LFNG, HLA-DQA1, HSPH1, CD46, CSK, ARG2, CAV1, HLA-A, SMARCC1, B2M, CD55, RAC2, NCK1, RUNX1, FKBP1A, SMAD7, SKAP2, BCL6, CDK6, MSN, RELB, NDFIP1, BMI1, JUNB, PRELID1, HLA-DMB, ID2, LAMP1, SMAD3, VAV3, RPL22, HPRT1, SPI1, RBPJ, PHB2, PSMB10…	4066	tags=33%, list=26%, signal=25%	HLA-DRA,HLA-DPA1,PLCG2,CEACAM1,HLA-DRB1,HLA-DQB1,CD81,CD74,IRF1,JAK1,HLA-E,PBX1,GSN,PNP,SDC4,SLC7A1,ITGB1,IL6ST,PURA,HLA-DPB1,HLA-DMA,BST2,LFNG,HLA-DQA1,HSPH1,CD46,CSK,ARG2,CAV1,HLA-A,SMARCC1,B2M,CD55,RAC2,NCK1,RUNX1,FKBP1A,SMAD7,SKAP2,BCL6,CDK6,MSN,RELB,NDFIP1,BMI1,JUNB,PRELID1,HLA-DMB,ID2,LAMP1,SMAD3,VAV3,RPL22,HPRT1,SPI1,RBPJ,PHB2,PSMB10,SIRPA,KMT2A,AKAP17A,ZNF335,MYD88,SUPT6H,SLC25A5,RASSF5,T…
GO:0015931	GOBP_NUCLEOBASE_CONTAINING_COMPOUND_TRANSPORT	0.000493951	0.0247918	0.477271	0.468407	1.46997	192	HSF1, SMG1, ABCC1, SMG5, FYTTD1, ENY2, SLC25A24, NUP98, SRSF3, CPSF6, SLC35B1, SLC35A3, MAGOH, NCBP2, NSUN2, KHSRP, NCBP1, DHX9, SLC25A6, KPNB1, SRSF7, MRPL18, DDX39A, NXF1, SUPT6H, SLC25A5, PHAX, TPR, THOC3, NOL6, LRRC8A, RANBP2, XPOT, DDX39B, SLC28A3, AGFG1, SLC35C2, AKAP8L, MX2, MVP, SLC35A1, NUP50, RBM8A, PCID2, GLE1, WNK1, NUP214, ZC3H3, ABCC5, EIF4A3, NUP58, KHDRBS1, QKI, SLC35A4, SLC35B3, …	3787	tags=41%, list=25%, signal=31%	HSF1,SMG1,ABCC1,SMG5,FYTTD1,ENY2,SLC25A24,NUP98,SRSF3,CPSF6,SLC35B1,SLC35A3,MAGOH,NCBP2,NSUN2,KHSRP,NCBP1,DHX9,SLC25A6,KPNB1,SRSF7,MRPL18,DDX39A,NXF1,SUPT6H,SLC25A5,PHAX,TPR,THOC3,NOL6,LRRC8A,RANBP2,XPOT,DDX39B,SLC28A3,AGFG1,SLC35C2,AKAP8L,MX2,MVP,SLC35A1,NUP50,RBM8A,PCID2,GLE1,WNK1,NUP214,ZC3H3,ABCC5,EIF4A3,NUP58,KHDRBS1,QKI,SLC35A4,SLC35B3,TOMM20,NRDE2,NXT2,ANKH,NUP188,NUP85,THOC6,SLBP,RIPK1,LR…
GO:0001788	GOBP_ANTIBODY_DEPENDENT_CELLULAR_CYTOTOXICITY	0.000503213	0.0250916	0.477271	0.948299	1.61009	4	IGHG1, HLA-E	130	tags=50%, list=1%, signal=50%	IGHG1,HLA-E
GO:0001913	GOBP_T_CELL_MEDIATED_CYTOTOXICITY	0.00050878	0.0252044	0.477271	0.593734	1.69573	54	HLA-DRA, CEACAM1, HLA-DRB1, HLA-C, HLA-E, CTSH, HLA-A, B2M, PVR, RAET1E, HPRT1, IL7R, FADD, CTSC, HLA-B	1909	tags=28%, list=12%, signal=24%	HLA-DRA,CEACAM1,HLA-DRB1,HLA-C,HLA-E,CTSH,HLA-A,B2M,PVR,RAET1E,HPRT1,IL7R,FADD,CTSC,HLA-B
GO:0032103	GOBP_POSITIVE_REGULATION_OF_RESPONSE_TO_EXTERNAL_STIMULUS	0.000517479	0.02547	0.477271	0.414745	1.33797	480	PLCG2, CXCL17, KLK7, CD81, PLAT, CD74, IRF1, NEAT1, HSPA8, UBE2K, HLA-E, PDCD4, ZNF580, ERBIN, RELA, TIAM1, FLNA, NOP53, IL6ST, ABCC1, ITGA2, RIOK3, OAS3, CYBA, CAV1, RNF31, IFI35, RTN4, RAC2, NLRP1, EDN3, PARP9, ALOX5AP, DDT, CAMK1D, SFPQ, INAVA, RNF185, PJA2, MET, MAP3K7, HSP90AA1, CSNK1A1, NR1D1, DHX9, PVR, TNIP1, RAET1E, IKBKB, CXCL10, PDGFRB, FEM1A, SEC14L1, XRCC5, MFHAS1, VAMP8, ANKRD17, LA…	3410	tags=32%, list=22%, signal=25%	PLCG2,CXCL17,KLK7,CD81,PLAT,CD74,IRF1,NEAT1,HSPA8,UBE2K,HLA-E,PDCD4,ZNF580,ERBIN,RELA,TIAM1,FLNA,NOP53,IL6ST,ABCC1,ITGA2,RIOK3,OAS3,CYBA,CAV1,RNF31,IFI35,RTN4,RAC2,NLRP1,EDN3,PARP9,ALOX5AP,DDT,CAMK1D,SFPQ,INAVA,RNF185,PJA2,MET,MAP3K7,HSP90AA1,CSNK1A1,NR1D1,DHX9,PVR,TNIP1,RAET1E,IKBKB,CXCL10,PDGFRB,FEM1A,SEC14L1,XRCC5,MFHAS1,VAMP8,ANKRD17,LAMP1,SMAD3,C1QBP,SPI1,PHB2,MAPKAPK2,MYD88,BRCC3,TYROBP,TME…
GO:0032446	GOBP_PROTEIN_MODIFICATION_BY_SMALL_PROTEIN_CONJUGATION	0.000554114	0.0270983	0.477271	0.38867	1.2625	719	RNF223, IVNS1ABP, COPS2, RFFL, HERC6, UBE2K, UFM1, MYCBP2, FBXO32, RELA, HSPA5, VCP, CBX4, ISG15, UBR5, WWTR1, NDFIP2, KLHL9, TRIM22, HUWE1, RNF220, RNF213, CAV1, RNF31, RNF181, USP9X, HERPUD1, KEAP1, NEDD8, CHP1, SQSTM1, GSK3B, PML, INAVA, RNF185, UBE2R2, PJA2, HIF1A, HSP90AB1, PPIL2, PIAS1, MTA1, TRIM4, RNF19A, SMAD7, APPBP2, OGT, HSP90AA1, UBXN2A, FEM1C, RNF217, RBBP6, KLHDC3, RNF208, NDFIP1, …	3499	tags=32%, list=23%, signal=26%	RNF223,IVNS1ABP,COPS2,RFFL,HERC6,UBE2K,UFM1,MYCBP2,FBXO32,RELA,HSPA5,VCP,CBX4,ISG15,UBR5,WWTR1,NDFIP2,KLHL9,TRIM22,HUWE1,RNF220,RNF213,CAV1,RNF31,RNF181,USP9X,HERPUD1,KEAP1,NEDD8,CHP1,SQSTM1,GSK3B,PML,INAVA,RNF185,UBE2R2,PJA2,HIF1A,HSP90AB1,PPIL2,PIAS1,MTA1,TRIM4,RNF19A,SMAD7,APPBP2,OGT,HSP90AA1,UBXN2A,FEM1C,RNF217,RBBP6,KLHDC3,RNF208,NDFIP1,BMI1,UBA7,RNF167,FEM1A,RNF40,UBE2D4,RNF111,DCAF13,UBE2V…
GO:0046634	GOBP_REGULATION_OF_ALPHA_BETA_T_CELL_ACTIVATION	0.000571205	0.0277562	0.477271	0.533621	1.61514	97	HLA-DRA, HLA-DRB1, CD81, IRF1, HLA-E, PNP, HSPH1, ARG2, HLA-A, CD55, RUNX1, SMAD7, BCL6, NDFIP1, JUNB, AP3D1, MALT1, RC3H2, GATA3, NFKBIZ, ITCH, HLX, IL4R, LGALS9, CD3E, CD274, IL2RG, HMGB1	1952	tags=24%, list=13%, signal=21%	HLA-DRA,HLA-DRB1,CD81,IRF1,HLA-E,PNP,HSPH1,ARG2,HLA-A,CD55,RUNX1,SMAD7,BCL6,NDFIP1,JUNB,AP3D1,MALT1,RC3H2,GATA3,NFKBIZ,ITCH,HLX,IL4R
GO:1903428	GOBP_POSITIVE_REGULATION_OF_REACTIVE_OXYGEN_SPECIES_BIOSYNTHETIC_PROCESS	0.000604787	0.0289352	0.477271	0.789187	1.78571	14	PLCG2, SOD2, DUOXA2, CYBA, CLCN3, H19, DUOXA1	1913	tags=50%, list=12%, signal=44%	PLCG2,SOD2,DUOXA2,CYBA,CLCN3,H19,DUOXA1
GO:0033554	GOBP_CELLULAR_RESPONSE_TO_STRESS	0.000609066	0.0289352	0.477271	0.360129	1.17987	1680	SOD2, HM13, CD74, HSPA8, EPHA2, HSF1, UFM1, PDCD4, MUC1, ZNF580, WAC, SEC61B, APOD, HK2, JMY, MAF, MAX, SREBF2, SMG1, RELA, FLNA, MAPK14, XDH, NOP53, HSPB8, PPP4R3A, SKIL, YOD1, HSPA5, POLD2, RIPOR1, VCP, ABCC1, GORASP2, HMGA1, AQP3, AQP1, WDR45, UBR5, OSER1, HP1BP3, WRNIP1, HMGN1, GSR, PPP1R15A, CDC5L, GRINA, HUWE1, CDC37, CIB1, TP63, CRIP1, ATP5IF1, ZFYVE1, RAD23A, ARG2, ACKR3, CRK, MYO6, MTMR3…	4284	tags=36%, list=28%, signal=29%	SOD2,HM13,CD74,HSPA8,EPHA2,HSF1,UFM1,PDCD4,MUC1,ZNF580,WAC,SEC61B,APOD,HK2,JMY,MAF,MAX,SREBF2,SMG1,RELA,FLNA,MAPK14,XDH,NOP53,HSPB8,PPP4R3A,SKIL,YOD1,HSPA5,POLD2,RIPOR1,VCP,ABCC1,GORASP2,HMGA1,AQP3,AQP1,WDR45,UBR5,OSER1,HP1BP3,WRNIP1,HMGN1,GSR,PPP1R15A,CDC5L,GRINA,HUWE1,CDC37,CIB1,TP63,CRIP1,ATP5IF1,ZFYVE1,RAD23A,ARG2,ACKR3,CRK,MYO6,MTMR3,PRKRA,CAV1,GNL1,TNFRSF10B,HERPUD1,SMARCC1,B2M,YPEL3,MAP1LC…
GO:0050684	GOBP_REGULATION_OF_MRNA_PROCESSING	0.000610258	0.0289352	0.477271	0.521981	1.5914	107	SAP18, PAPOLA, HSPA8, SON, RBM39, SRSF10, TIA1, RBM23, TRA2B, AHCYL1, SF1, NUP98, SRSF3, MAGOH, DYRK1A, NCBP2, RNPS1, NCBP1, DHX9, SRSF7, C1QBP, U2AF2, SUPT6H, SLTM, SRSF4, PAF1, SFSWAP, RBM8A, HNRNPL, THRAP3, HNRNPU, CLNS1A, KHDRBS1, QKI, HNRNPK, CDC73, SNRNP70, DDX5, RBM10, METTL16, RBM47, CDK11A, TRA2A, PRMT5, ZBTB7A, FXR1, PCBP4, RBM25	3342	tags=45%, list=22%, signal=35%	SAP18,PAPOLA,HSPA8,SON,RBM39,SRSF10,TIA1,RBM23,TRA2B,AHCYL1,SF1,NUP98,SRSF3,MAGOH,DYRK1A,NCBP2,RNPS1,NCBP1,DHX9,SRSF7,C1QBP,U2AF2,SUPT6H,SLTM,SRSF4,PAF1,SFSWAP,RBM8A,HNRNPL,THRAP3,HNRNPU,CLNS1A,KHDRBS1,QKI,HNRNPK,CDC73,SNRNP70,DDX5,RBM10,METTL16,RBM47,CDK11A,TRA2A,PRMT5,ZBTB7A,FXR1,PCBP4,RBM25
GO:0030032	GOBP_LAMELLIPODIUM_ASSEMBLY	0.000610873	0.0289352	0.477271	0.588833	1.69898	59	EPHA2, ARHGEF4, ITGB1, CDC42, FSCN1, ACTR3, RAC2, NCK1, HSP90AA1, VAV3, CDH13, TWF2, GOLPH3, AKIRIN1, ABLIM1, ARFIP2, ARPC2, ABI2, SH2B1, BRK1, PIK3CA, ATP7A, CARMIL1, NUP85, VAV2, NCK2, CYFIP1, ABI3, ACTR2	3114	tags=44%, list=20%, signal=35%	EPHA2,ARHGEF4,ITGB1,CDC42,FSCN1,ACTR3,RAC2,NCK1,HSP90AA1,VAV3,CDH13,TWF2,GOLPH3,AKIRIN1,ABLIM1,ARFIP2,ARPC2,ABI2,SH2B1,BRK1,PIK3CA,ATP7A,CARMIL1,NUP85,VAV2,NCK2
GO:1902745	GOBP_POSITIVE_REGULATION_OF_LAMELLIPODIUM_ORGANIZATION	0.000616567	0.0289352	0.477271	0.670812	1.76875	29	RREB1, CDC42, FSCN1, ACTR3, RAC2, HSP90AA1, SRC, TWF2, AKIRIN1, CORO1B, ARPC2, ABI2, BRK1, PIK3CA, ATP7A, CARMIL1	2815	tags=55%, list=18%, signal=45%	RREB1,CDC42,FSCN1,ACTR3,RAC2,HSP90AA1,SRC,TWF2,AKIRIN1,CORO1B,ARPC2,ABI2,BRK1,PIK3CA,ATP7A,CARMIL1
GO:0001667	GOBP_AMEBOIDAL_TYPE_CELL_MIGRATION	0.000618225	0.0289352	0.477271	0.420207	1.34712	358	PLCG2, FGFBP1, STAT1, CEACAM1, PHACTR4, RREB1, S100P, ATP2B4, RFFL, EPHA2, S100A2, ZNF580, ID1, SDC4, MAPK14, CTSH, ITGB1, PRSS3, FERMT1, CDC42, AQP1, CAP1, ITGA2, IQGAP1, LAMTOR2, ANXA3, CIB1, ADAM9, ARHGDIB, RTN4, EDN3, PML, SGPL1, HIF1A, MET, PDLIM1, RIC8A, SEMA4B, ZFAND5, FSTL1, ILK, PIK3C2A, C1QBP, NF1, GPLD1, NOTCH1, EVL, ENG, CDH13, ITGA4, EFNA1, PRCP, RIN2, CLN3, SEMA3C, SMAD4, APPL1, TMS…	3420	tags=31%, list=22%, signal=25%	PLCG2,FGFBP1,STAT1,CEACAM1,PHACTR4,RREB1,S100P,ATP2B4,RFFL,EPHA2,S100A2,ZNF580,ID1,SDC4,MAPK14,CTSH,ITGB1,PRSS3,FERMT1,CDC42,AQP1,CAP1,ITGA2,IQGAP1,LAMTOR2,ANXA3,CIB1,ADAM9,ARHGDIB,RTN4,EDN3,PML,SGPL1,HIF1A,MET,PDLIM1,RIC8A,SEMA4B,ZFAND5,FSTL1,ILK,PIK3C2A,C1QBP,NF1,GPLD1,NOTCH1,EVL,ENG,CDH13,ITGA4,EFNA1,PRCP,RIN2,CLN3,SEMA3C,SMAD4,APPL1,TMSB4X,SCARB1,GATA3,PKN2,PPM1F,EDNRA,TACSTD2,ITGB4,SRC,EFNB1…
GO:0006839	GOBP_MITOCHONDRIAL_TRANSPORT	0.000634355	0.0292541	0.477271	0.473582	1.48118	172	HK2, TOMM5, SREBF2, MTCH1, HUWE1, TIMM10B, ATP5IF1, BLOC1S2, RNF31, RAC2, SLC25A24, NPEPPS, GSK3B, HSP90AA1, BCL2L1, RHOT1, SPG7, SREBF1, CNP, SLC25A6, GRPEL2, PDCD5, TOMM6, HIP1R, CPT2, TIMM23, TMEM14C, SLC25A5, MTERF4, ATG13, DNAJC15, UBE2J2, TIMM50, PMPCB, PINK1, MAPK8, DNAJC19, NMT1, VPS35, PAM16, ABCB10, BAP1, SAMM50, SAE1, HSPD1, TIMM17A, TIMM13, RHOU, EYA2, SLC25A20, USP36, TIMM44, TOMM20,…	3415	tags=41%, list=22%, signal=32%	HK2,TOMM5,SREBF2,MTCH1,HUWE1,TIMM10B,ATP5IF1,BLOC1S2,RNF31,RAC2,SLC25A24,NPEPPS,GSK3B,HSP90AA1,BCL2L1,RHOT1,SPG7,SREBF1,CNP,SLC25A6,GRPEL2,PDCD5,TOMM6,HIP1R,CPT2,TIMM23,TMEM14C,SLC25A5,MTERF4,ATG13,DNAJC15,UBE2J2,TIMM50,PMPCB,PINK1,MAPK8,DNAJC19,NMT1,VPS35,PAM16,ABCB10,BAP1,SAMM50,SAE1,HSPD1,TIMM17A,TIMM13,RHOU,EYA2,SLC25A20,USP36,TIMM44,TOMM20,HTRA2,HPS4,PMPCA,HAX1,LRRK2,GZMB,ROMO1,IER3,BNIP3L,G…
GO:0050673	GOBP_EPITHELIAL_CELL_PROLIFERATION	0.000636543	0.0292541	0.477271	0.429257	1.37509	336	IGFBP5, FGFBP1, STAT1, CEACAM1, RREB1, CDH3, B4GALT1, SERPINB5, NEAT1, EPHA2, ZNF580, XDH, IRF6, CLDN1, FERMT1, CDC42, PURA, IGFBP3, IGFBP4, HMGN1, SLC39A9, TP63, ATP5IF1, CAV1, EPGN, B2M, RTN4, MYDGF, TGFA, HIF1A, YAP1, WDR13, BCL2L1, CDK6, NR1D1, FLT1, AIMP1, ID2, SMAD3, NF1, ESRP2, RBPJ, PHB2, NRAS, NOTCH1, BTRC, CDH13, ITGA4, AREG, SCARB1, HMGB2, GATA3, ERN1, NFKBIZ, HES1, TACSTD2, SULF2, RPS…	3250	tags=32%, list=21%, signal=26%	IGFBP5,FGFBP1,STAT1,CEACAM1,RREB1,CDH3,B4GALT1,SERPINB5,NEAT1,EPHA2,ZNF580,XDH,IRF6,CLDN1,FERMT1,CDC42,PURA,IGFBP3,IGFBP4,HMGN1,SLC39A9,TP63,ATP5IF1,CAV1,EPGN,B2M,RTN4,MYDGF,TGFA,HIF1A,YAP1,WDR13,BCL2L1,CDK6,NR1D1,FLT1,AIMP1,ID2,SMAD3,NF1,ESRP2,RBPJ,PHB2,NRAS,NOTCH1,BTRC,CDH13,ITGA4,AREG,SCARB1,HMGB2,GATA3,ERN1,NFKBIZ,HES1,TACSTD2,SULF2,RPS6KA1,SOX9,PDCD6,SMO,ERBB2,MMRN2,MTA3,HLX,XBP1,MTSS1,CCL2,…
GO:1901566	GOBP_ORGANONITROGEN_COMPOUND_BIOSYNTHETIC_PROCESS	0.000636543	0.0292541	0.477271	0.365194	1.19409	1456	IGFBP5, SAT1, DIO2, B4GALT1, MRPL13, RPL36AL, VIM, ATP2B4, KRT17, PAPSS2, EIF4B, AMD1, CMPK1, PNP, AZIN1, ALDOA, EIF4E2, RPL22L1, RPN2, ODC1, ATP5MG, HNRNPR, NPC1, MRPL57, VCP, TIA1, DAP3, IREB2, PURA, RPL23A, ITGA2, WDR45, RPLP1, EIF3A, PPP1R15A, SDHB, RSL24D1, SECISBP2L, RPL35A, KYNU, TMEM14B, TRAK1, SAMD4B, CAPN2, TM9SF2, ATP5IF1, NDUFB4, ARG2, RPL14, XRN1, CLTC, ZDHHC20, AURKAIP1, PCBD1, EIF3…	3859	tags=34%, list=25%, signal=28%	IGFBP5,SAT1,DIO2,B4GALT1,MRPL13,RPL36AL,VIM,ATP2B4,KRT17,PAPSS2,EIF4B,AMD1,CMPK1,PNP,AZIN1,ALDOA,EIF4E2,RPL22L1,RPN2,ODC1,ATP5MG,HNRNPR,NPC1,MRPL57,VCP,TIA1,DAP3,IREB2,PURA,RPL23A,ITGA2,WDR45,RPLP1,EIF3A,PPP1R15A,SDHB,RSL24D1,SECISBP2L,RPL35A,KYNU,TMEM14B,TRAK1,SAMD4B,CAPN2,TM9SF2,ATP5IF1,NDUFB4,ARG2,RPL14,XRN1,CLTC,ZDHHC20,AURKAIP1,PCBD1,EIF3L,RPL7,GALNT3,FAU,NDUFB2,RPL19,ELP1,GALNT1,CHP1,EIF6,A…
GO:0051051	GOBP_NEGATIVE_REGULATION_OF_TRANSPORT	0.000645701	0.0293218	0.477271	0.439591	1.40438	311	CEACAM1, CD74, PICALM, HMGCR, SFRP4, UFM1, APOD, SREBF2, CYP51A1, YOD1, ITGAV, FERMT1, SNX33, GABRE, NDFIP2, CSK, MIDN, CAV1, ATP9A, ENY2, CHP1, PACSIN3, PXK, UBQLN2, SDCBP, FKBP1A, YWHAQ, LYPLA1, CNN2, SREBF1, ERP29, NDFIP1, RHBDF2, VAMP8, NF1, SPI1, SNX3, TBC1D4, SIRPA, NOTCH1, TPR, APPL1, RAB23, IRS1, WWP2, HES1, PKIG, PPM1F, GABBR1, ERBB3, VPS4B, ANKRD27, VPS35, SELENOS, UBAC2, ISCU, TXN, RAP…	3176	tags=32%, list=21%, signal=26%	CEACAM1,CD74,PICALM,HMGCR,SFRP4,UFM1,APOD,SREBF2,CYP51A1,YOD1,ITGAV,FERMT1,SNX33,GABRE,NDFIP2,CSK,MIDN,CAV1,ATP9A,ENY2,CHP1,PACSIN3,PXK,UBQLN2,SDCBP,FKBP1A,YWHAQ,LYPLA1,CNN2,SREBF1,ERP29,NDFIP1,RHBDF2,VAMP8,NF1,SPI1,SNX3,TBC1D4,SIRPA,NOTCH1,TPR,APPL1,RAB23,IRS1,WWP2,HES1,PKIG,PPM1F,GABBR1,ERBB3,VPS4B,ANKRD27,VPS35,SELENOS,UBAC2,ISCU,TXN,RAP1B,RAB11FIP1,UBR3,TRIM27,RACK1,WNK1,CRYAB,CAB39,UBE2J1,MT…
GO:0051050	GOBP_POSITIVE_REGULATION_OF_TRANSPORT	0.000645701	0.0293218	0.477271	0.395025	1.28202	661	PLCG2, CDH1, HLA-DRB1, VMP1, CD63, CD81, CDH3, ARL6IP1, SFRP4, AZIN1, SREBF2, SDC4, STOM, FLNA, MAPK14, ITGB1, RIPOR1, PLA2G4E, EHD1, CDC42, AQP1, ITGA2, UBR5, COX17, HUWE1, AHCYL1, CYBA, CIB1, ATP5IF1, ADAM9, CAV1, RNF31, B2M, RAC2, STIM1, CHP1, EDN3, NPEPPS, GSK3B, LPCAT3, CAMK1D, CPSF6, S100A10, HIF1A, TMEM30A, SDCBP, RAPGEF3, NCBP2, HSP90AA1, MSN, DHX9, PDCD5, CXCL10, AIMP1, RAB3GAP1, PDGFRB,…	3473	tags=31%, list=23%, signal=25%	PLCG2,CDH1,HLA-DRB1,VMP1,CD63,CD81,CDH3,ARL6IP1,SFRP4,AZIN1,SREBF2,SDC4,STOM,FLNA,MAPK14,ITGB1,RIPOR1,PLA2G4E,EHD1,CDC42,AQP1,ITGA2,UBR5,COX17,HUWE1,AHCYL1,CYBA,CIB1,ATP5IF1,ADAM9,CAV1,RNF31,B2M,RAC2,STIM1,CHP1,EDN3,NPEPPS,GSK3B,LPCAT3,CAMK1D,CPSF6,S100A10,HIF1A,TMEM30A,SDCBP,RAPGEF3,NCBP2,HSP90AA1,MSN,DHX9,PDCD5,CXCL10,AIMP1,RAB3GAP1,PDGFRB,PRELID1,CNST,VAMP8,LAMP1,SMAD3,GPLD1,HIP1R,HGS,SORBS1,S…
GO:0002456	GOBP_T_CELL_MEDIATED_IMMUNITY	0.000659606	0.029624	0.477271	0.524732	1.59728	104	HLA-DRA, CEACAM1, HLA-DRB1, CD81, HLA-C, HLA-E, CTSH, CD46, GNL1, HLA-A, B2M, CD55, MAP3K7, SMAD7, DENND1B, PVR, RAET1E, HPRT1, MALT1, IL7R, GATA3, NFKBIZ, DUSP22, FADD, CTSC, HLA-B, HSPD1, TNFRSF1B, ZBTB1, ICAM1, SPN	2683	tags=30%, list=17%, signal=25%	HLA-DRA,CEACAM1,HLA-DRB1,CD81,HLA-C,HLA-E,CTSH,CD46,GNL1,HLA-A,B2M,CD55,MAP3K7,SMAD7,DENND1B,PVR,RAET1E,HPRT1,MALT1,IL7R,GATA3,NFKBIZ,DUSP22,FADD,CTSC,HLA-B,HSPD1,TNFRSF1B,ZBTB1,ICAM1,SPN
GO:0002445	GOBP_TYPE_II_HYPERSENSITIVITY	0.000660122	0.029624	0.477271	0.921646	1.64795	5	IGHG1, HLA-E	130	tags=40%, list=1%, signal=40%	IGHG1,HLA-E
GO:0050790	GOBP_REGULATION_OF_CATALYTIC_ACTIVITY	0.000700654	0.031259	0.477271	0.373204	1.21842	1163	GPRC5A, CEACAM1, HLA-DRB1, PHACTR4, IFI6, SERPINB4, TNFSF10, CDH3, ARL6IP1, CD74, ATP2B4, CCT4, PICALM, SERPINB5, RFFL, EPHA2, PSME2, PDCD4, GSN, TGM2, PRSS22, MTCH1, TIAM1, MAPK14, XDH, LAMTOR5, CTSH, CCNG2, ITGB1, VCP, AQP1, CAP1, TAB2, IQGAP1, SSBP1, JTB, WWTR1, PPP1R15A, CCNI, COX17, PSME3, OAS3, CDC37, CIB1, ATP5IF1, ADAM9, MIDN, CRK, CAV1, TRIB2, TNFRSF10B, EPGN, SERINC1, RGS10, NLRP1, STIM…	3684	tags=31%, list=24%, signal=25%	GPRC5A,CEACAM1,HLA-DRB1,PHACTR4,IFI6,SERPINB4,TNFSF10,CDH3,ARL6IP1,CD74,ATP2B4,CCT4,PICALM,SERPINB5,RFFL,EPHA2,PSME2,PDCD4,GSN,TGM2,PRSS22,MTCH1,TIAM1,MAPK14,XDH,LAMTOR5,CTSH,CCNG2,ITGB1,VCP,AQP1,CAP1,TAB2,IQGAP1,SSBP1,JTB,WWTR1,PPP1R15A,CCNI,COX17,PSME3,OAS3,CDC37,CIB1,ATP5IF1,ADAM9,MIDN,CRK,CAV1,TRIB2,TNFRSF10B,EPGN,SERINC1,RGS10,NLRP1,STIM1,CHP1,YWHAG,EDN3,SH3BP5,PARP9,TAOK3,GSK3B,HDAC1,S100A1…
GO:0051251	GOBP_POSITIVE_REGULATION_OF_LYMPHOCYTE_ACTIVATION	0.000709813	0.0313015	0.477271	0.442177	1.40957	283	HLA-DRA, HLA-DPA1, HLA-DRB1, HLA-DQB1, CD81, CD74, HLA-E, PNP, SLC7A1, IL6ST, HLA-DPB1, HLA-DMA, HLA-DQA1, HSPH1, CD46, CSK, CAV1, HLA-A, SMARCC1, B2M, CD55, NCK1, RUNX1, BCL6, BMI1, HLA-DMB, LAMP1, VAV3, SPI1, SIRPA, ZNF335, MYD88, TYROBP, AP3D1, MALT1, IL7R, GATA3, NFKBIZ, HES1, KMT5B, ABL2, FADD, SRC, EFNB1, BLOC1S6, PCID2, HLX, XBP1, IL4R, RIF1, SH3KBP1, YES1, CCL2, HSPD1, LGALS9, ZBTB1, AIF1…	3927	tags=35%, list=25%, signal=27%	HLA-DRA,HLA-DPA1,HLA-DRB1,HLA-DQB1,CD81,CD74,HLA-E,PNP,SLC7A1,IL6ST,HLA-DPB1,HLA-DMA,HLA-DQA1,HSPH1,CD46,CSK,CAV1,HLA-A,SMARCC1,B2M,CD55,NCK1,RUNX1,BCL6,BMI1,HLA-DMB,LAMP1,VAV3,SPI1,SIRPA,ZNF335,MYD88,TYROBP,AP3D1,MALT1,IL7R,GATA3,NFKBIZ,HES1,KMT5B,ABL2,FADD,SRC,EFNB1,BLOC1S6,PCID2,HLX,XBP1,IL4R,RIF1,SH3KBP1,YES1,CCL2,HSPD1,LGALS9,ZBTB1,AIF1,RPS3,DOCK8,PIK3CA,XRCC6,CD3E,SPN,ADAM8,EFNB2,CORO1A,CD2…
GO:0010498	GOBP_PROTEASOMAL_PROTEIN_CATABOLIC_PROCESS	0.000709813	0.0313015	0.477271	0.408408	1.31669	477	PSMA2, HM13, PSMA5, RFFL, UBE2K, PSME2, WAC, SEC61B, NOP53, YOD1, HSPA5, VCP, WWTR1, PSME3, RAD23A, CAV1, TRIB2, USP9X, HERPUD1, SMARCC1, PSMB6, KEAP1, GSK3B, PSMB5, PML, UBQLN2, RNF185, PJA2, HSP90AB1, PIAS1, MTA1, AUP1, RNF19A, SMAD7, APPBP2, OGT, PSMB9, CSNK1A1, UBXN2A, FEM1C, RNF217, UGGT1, STT3B, KLHDC3, NR1D1, PSMD14, PSMA1, FEM1A, DCAF13, TMEM259, SGTA, TNFAIP1, PSMC5, PSMB10, CUL4B, HERC2…	3510	tags=34%, list=23%, signal=27%	PSMA2,HM13,PSMA5,RFFL,UBE2K,PSME2,WAC,SEC61B,NOP53,YOD1,HSPA5,VCP,WWTR1,PSME3,RAD23A,CAV1,TRIB2,USP9X,HERPUD1,SMARCC1,PSMB6,KEAP1,GSK3B,PSMB5,PML,UBQLN2,RNF185,PJA2,HSP90AB1,PIAS1,MTA1,AUP1,RNF19A,SMAD7,APPBP2,OGT,PSMB9,CSNK1A1,UBXN2A,FEM1C,RNF217,UGGT1,STT3B,KLHDC3,NR1D1,PSMD14,PSMA1,FEM1A,DCAF13,TMEM259,SGTA,TNFAIP1,PSMC5,PSMB10,CUL4B,HERC2,ANAPC5,PSMD10,PSMC6,ANAPC13,USP38,PSMD8,PSMC4,PSMD4,RN…
GO:0050678	GOBP_REGULATION_OF_EPITHELIAL_CELL_PROLIFERATION	0.00072813	0.0319247	0.477271	0.440942	1.4051	279	FGFBP1, STAT1, CEACAM1, RREB1, CDH3, B4GALT1, SERPINB5, NEAT1, ZNF580, XDH, IRF6, CLDN1, CDC42, HMGN1, SLC39A9, TP63, ATP5IF1, CAV1, EPGN, B2M, RTN4, MYDGF, TGFA, HIF1A, YAP1, WDR13, CDK6, NR1D1, FLT1, AIMP1, SMAD3, NF1, ESRP2, RBPJ, PHB2, NRAS, NOTCH1, CDH13, ITGA4, AREG, HMGB2, GATA3, HES1, TACSTD2, SULF2, SOX9, PDCD6, SMO, ERBB2, MMRN2, MTA3, HLX, XBP1, MTSS1, CCL2, FGFR2, CDC73, PLCG1, PGF, L…	3250	tags=32%, list=21%, signal=25%	FGFBP1,STAT1,CEACAM1,RREB1,CDH3,B4GALT1,SERPINB5,NEAT1,ZNF580,XDH,IRF6,CLDN1,CDC42,HMGN1,SLC39A9,TP63,ATP5IF1,CAV1,EPGN,B2M,RTN4,MYDGF,TGFA,HIF1A,YAP1,WDR13,CDK6,NR1D1,FLT1,AIMP1,SMAD3,NF1,ESRP2,RBPJ,PHB2,NRAS,NOTCH1,CDH13,ITGA4,AREG,HMGB2,GATA3,HES1,TACSTD2,SULF2,SOX9,PDCD6,SMO,ERBB2,MMRN2,MTA3,HLX,XBP1,MTSS1,CCL2,FGFR2,CDC73,PLCG1,PGF,LAMC1,NR2F2,CYP7B1,NME1,ARNT,PRKD2,ATP7A,SYNJ2BP,SOX2,EFNB2,…
GO:0071985	GOBP_MULTIVESICULAR_BODY_SORTING_PATHWAY	0.000740181	0.0322677	0.477271	0.613132	1.72176	46	DENND10, VCP, CHMP1A, LYST, HGS, UBAP1, SNF8, VTA1, TMEM50B, VPS37C, VPS4B, CHMP4A, UBXN6, CHMP1B, CHMP3, PTPN23, TSG101, LAPTM4B, MVB12A, CHMP7, VPS37B, STAM2, RAB27B, EXPH5, VPS36, STAM, VPS4A, RAB27A, CHMP6	3492	tags=54%, list=23%, signal=42%	DENND10,VCP,CHMP1A,LYST,HGS,UBAP1,SNF8,VTA1,TMEM50B,VPS37C,VPS4B,CHMP4A,UBXN6,CHMP1B,CHMP3,PTPN23,TSG101,LAPTM4B,MVB12A,CHMP7,VPS37B,STAM2,RAB27B,EXPH5,VPS36
GO:0051241	GOBP_NEGATIVE_REGULATION_OF_MULTICELLULAR_ORGANISMAL_PROCESS	0.000764765	0.0329627	0.477271	0.378771	1.23203	816	IGFBP5, STAT1, CDH1, CEACAM1, ATP1A1, HLA-DRB1, LNPEP, CDH3, PLAT, CD74, ATP2B4, IRF1, PTGDS, HMGCR, SRGN, EPHA2, PDCD4, ID1, APOD, ERBIN, SDC4, CYP51A1, TIA1, FERMT1, FBN1, BST2, HOMER2, OAS3, IFNGR1, TP63, ID4, CSK, ARG2, DYNLT1, TRIB2, ARHGDIB, B2M, RTN4, XAF1, ZNF706, ANXA5, GSK3B, RAI1, HDAC1, PML, RUNX1, HIF1A, PARP1, HSP90AB1, GBP1, TLE3, SMAD7, OGT, DIP2B, RHEB, BCL6, KHSRP, SEMA4B, CDK6,…	3836	tags=31%, list=25%, signal=24%	IGFBP5,STAT1,CDH1,CEACAM1,ATP1A1,HLA-DRB1,LNPEP,CDH3,PLAT,CD74,ATP2B4,IRF1,PTGDS,HMGCR,SRGN,EPHA2,PDCD4,ID1,APOD,ERBIN,SDC4,CYP51A1,TIA1,FERMT1,FBN1,BST2,HOMER2,OAS3,IFNGR1,TP63,ID4,CSK,ARG2,DYNLT1,TRIB2,ARHGDIB,B2M,RTN4,XAF1,ZNF706,ANXA5,GSK3B,RAI1,HDAC1,PML,RUNX1,HIF1A,PARP1,HSP90AB1,GBP1,TLE3,SMAD7,OGT,DIP2B,RHEB,BCL6,KHSRP,SEMA4B,CDK6,MAPKBP1,NR1D1,RELB,SPRED2,NDFIP1,CXCL10,C1QC,ID2,SMAD3,C1Q…
GO:0051604	GOBP_PROTEIN_MATURATION	0.000764765	0.0329627	0.477271	0.412244	1.32766	438	KLK6, RASAL2, BAG1, PLAT, HM13, CD74, CCT4, HSPA8, SRGN, HSPA4L, GSN, TMPRSS4, CCT3, SELENOF, FLNA, CTSH, CCT7, MESD, HSPA5, PRSS3, DUOXA2, FBLN1, PPIB, HSPH1, ST13, CAPN2, CDC37, FKBP9, BMP1, PFDN5, B2M, NAA20, S100A10, LTBP4, RUNX1, PARP1, VAPA, FKBP1A, HSP90AB1, PPIL2, OGT, HSP90AA1, GALNT2, UGGT1, KHSRP, SEC11C, NDUFAB1, SPG7, ERP29, SPCS1, TSPAN5, GRPEL2, PDCD5, IKBKB, CIAO2B, WDR83OS, DNAJA…	3705	tags=36%, list=24%, signal=28%	KLK6,RASAL2,BAG1,PLAT,HM13,CD74,CCT4,HSPA8,SRGN,HSPA4L,GSN,TMPRSS4,CCT3,SELENOF,FLNA,CTSH,CCT7,MESD,HSPA5,PRSS3,DUOXA2,FBLN1,PPIB,HSPH1,ST13,CAPN2,CDC37,FKBP9,BMP1,PFDN5,B2M,NAA20,S100A10,LTBP4,RUNX1,PARP1,VAPA,FKBP1A,HSP90AB1,PPIL2,OGT,HSP90AA1,GALNT2,UGGT1,KHSRP,SEC11C,NDUFAB1,SPG7,ERP29,SPCS1,TSPAN5,GRPEL2,PDCD5,IKBKB,CIAO2B,WDR83OS,DNAJA2,SPCS3,TMEM208,TMPRSS2,CASP10,CIAO1,NFYC,PRCP,NAA10,CLN…
GO:1990778	GOBP_PROTEIN_LOCALIZATION_TO_CELL_PERIPHERY	0.000838035	0.0359178	0.477271	0.439138	1.40015	286	CDH1, CD81, ATP2B4, KRT18, MYL12A, PICALM, EPHA2, GGA1, VAMP5, FLNA, TTC7A, FRMD8, ITGB1, EHD1, GNAI1, GORASP2, CIB1, CSK, CAV1, CLTC, GCC2, SQSTM1, S100A10, PLS1, PPIL2, PIAS1, GBP1, OGT, LYPLA1, BCL2L1, TSPAN5, IKBKB, RHBDF2, CNST, VAMP8, SORBS1, GOLGA4, PSMD10, LIN7C, PACS1, ATP1B3, AP2M1, CLN3, OPTN, APPL1, ZDHHC8, KIF5B, RAB31, CRB3, VPS35, PRKCH, ERBB2, NSF, MACF1, GOLPH3, RABEP1, RACK1, BS…	3719	tags=37%, list=24%, signal=29%	CDH1,CD81,ATP2B4,KRT18,MYL12A,PICALM,EPHA2,GGA1,VAMP5,FLNA,TTC7A,FRMD8,ITGB1,EHD1,GNAI1,GORASP2,CIB1,CSK,CAV1,CLTC,GCC2,SQSTM1,S100A10,PLS1,PPIL2,PIAS1,GBP1,OGT,LYPLA1,BCL2L1,TSPAN5,IKBKB,RHBDF2,CNST,VAMP8,SORBS1,GOLGA4,PSMD10,LIN7C,PACS1,ATP1B3,AP2M1,CLN3,OPTN,APPL1,ZDHHC8,KIF5B,RAB31,CRB3,VPS35,PRKCH,ERBB2,NSF,MACF1,GOLPH3,RABEP1,RACK1,BSG,EZR,GGA3,FYB2,WNK1,PKP2,MAP7,RAB34,ARFRP1,LRP1,STX4,BBS…
GO:0060263	GOBP_REGULATION_OF_RESPIRATORY_BURST	0.000859874	0.0366479	0.477271	0.759585	1.77281	16	IGHA1, JCHAIN, IGHA2, RAC2, CAMK1D, INSR, SLAMF8, RPS19, BCR	606	tags=31%, list=4%, signal=30%	IGHA1,JCHAIN,IGHA2,RAC2,CAMK1D
GO:0002706	GOBP_REGULATION_OF_LYMPHOCYTE_MEDIATED_IMMUNITY	0.00087957	0.0372791	0.477271	0.484918	1.51185	153	HLA-DRA, CEACAM1, HLA-DRB1, SERPINB4, CD81, HLA-C, HLA-E, CD46, CRK, HLA-A, B2M, CD55, MAP3K7, SMAD7, DENND1B, BCL6, PVR, RAET1E, NDFIP1, LAMP1, SERPINB9, SUPT6H, MALT1, IL7R, GATA3, KMT5B, DUSP22, FADD, HLA-B, RIF1, HSPD1, LGALS9, TNFRSF1B, ZBTB1, SLC15A4, SPN, TGFB1, HMGB1, TAP2	3002	tags=25%, list=19%, signal=21%	HLA-DRA,CEACAM1,HLA-DRB1,SERPINB4,CD81,HLA-C,HLA-E,CD46,CRK,HLA-A,B2M,CD55,MAP3K7,SMAD7,DENND1B,BCL6,PVR,RAET1E,NDFIP1,LAMP1,SERPINB9,SUPT6H,MALT1,IL7R,GATA3,KMT5B,DUSP22,FADD,HLA-B,RIF1,HSPD1,LGALS9,TNFRSF1B,ZBTB1,SLC15A4,SPN,TGFB1,HMGB1,TAP2
GO:0042273	GOBP_RIBOSOMAL_LARGE_SUBUNIT_BIOGENESIS	0.000887385	0.0374026	0.477271	0.562563	1.65897	73	NOP53, RPL23A, RSL24D1, RPL35A, RPL14, NSA2, RPL7L1, RPL7, EIF6, NOC2L, RPL26L1, PAK1IP1, BRIX1, NOP2, SURF6, NHP2, SDAD1, RPL10A, GTPBP4, MDN1, RPL5, RPL24, NIFK, RPL11, RPL10, MALSU1, RSL1D1, RPL7A, NOP16, PPAN, TMA16, MRTO4	3202	tags=44%, list=21%, signal=35%	NOP53,RPL23A,RSL24D1,RPL35A,RPL14,NSA2,RPL7L1,RPL7,EIF6,NOC2L,RPL26L1,PAK1IP1,BRIX1,NOP2,SURF6,NHP2,SDAD1,RPL10A,GTPBP4,MDN1,RPL5,RPL24,NIFK,RPL11,RPL10,MALSU1,RSL1D1,RPL7A,NOP16,PPAN,TMA16,MRTO4
GO:0001894	GOBP_TISSUE_HOMEOSTASIS	0.000906675	0.0377845	0.477271	0.459544	1.4489	202	IGKC, IGHA1, JCHAIN, MUC4, IGHA2, CDH3, ITGB1, CLDN1, WWTR1, TP53INP2, CSK, B2M, RAC2, STRAP, INAVA, YAP1, LYZ, TJP3, ACACA, CLN8, CLCN3, NF1, KMT2A, NOTCH1, ZG16B, SPP1, MBP, MFSD2A, APBB2, TUBA1A, PECAM1, CSF1R, TF, NFKBIZ, ZNF675, SRC, SOX9, NCDN, IL20RA, SMO, BAP1, CCDC66, TMEM64, CD34, ESAM, KRAS, FH, BBS1, FOXC1, LAMC1, TPP1, ANKH, ADAM8, NT5E, CORO1A, LSR, SRF, SLC12A2, PLEKHM1, MTF1, RAB7…	3473	tags=33%, list=23%, signal=26%	IGKC,IGHA1,JCHAIN,MUC4,IGHA2,CDH3,ITGB1,CLDN1,WWTR1,TP53INP2,CSK,B2M,RAC2,STRAP,INAVA,YAP1,LYZ,TJP3,ACACA,CLN8,CLCN3,NF1,KMT2A,NOTCH1,ZG16B,SPP1,MBP,MFSD2A,APBB2,TUBA1A,PECAM1,CSF1R,TF,NFKBIZ,ZNF675,SRC,SOX9,NCDN,IL20RA,SMO,BAP1,CCDC66,TMEM64,CD34,ESAM,KRAS,FH,BBS1,FOXC1,LAMC1,TPP1,ANKH,ADAM8,NT5E,CORO1A,LSR,SRF,SLC12A2,PLEKHM1,MTF1,RAB7A,F11R,SCX,ZEB2,IL10RA,F2R
GO:0050792	GOBP_REGULATION_OF_VIRAL_PROCESS	0.000911193	0.0377845	0.477271	0.484064	1.50169	139	STAT1, APOBEC3A, HLA-DRB1, CD74, IFITM3, GSN, TMPRSS4, STOM, ISG15, BST2, IFITM2, TRIM22, OAS3, RAD23A, KPNA2, DYNLT1, UBP1, DHX9, TNIP1, LARP1, SNX3, NOTCH1, TMPRSS2, TRIM13, TRIM11, IFIH1, ISG20, PKN2, OASL, TYRO3, ILF3, IFIT1, HEXIM1, TRIM27, TBC1D20, TRIM8, LGALS9, HACD3, STAU1, TSG101, OAS2, PLSCR1, KPNA6, TRIM28, DDX5, HMGB1, DDX3X, MX1, VPS37B, AXL, RAB7A, SHFL, LARP7, ZFP36, VAPB	3515	tags=40%, list=23%, signal=31%	STAT1,APOBEC3A,HLA-DRB1,CD74,IFITM3,GSN,TMPRSS4,STOM,ISG15,BST2,IFITM2,TRIM22,OAS3,RAD23A,KPNA2,DYNLT1,UBP1,DHX9,TNIP1,LARP1,SNX3,NOTCH1,TMPRSS2,TRIM13,TRIM11,IFIH1,ISG20,PKN2,OASL,TYRO3,ILF3,IFIT1,HEXIM1,TRIM27,TBC1D20,TRIM8,LGALS9,HACD3,STAU1,TSG101,OAS2,PLSCR1,KPNA6,TRIM28,DDX5,HMGB1,DDX3X,MX1,VPS37B,AXL,RAB7A,SHFL,LARP7,ZFP36,VAPB
GO:0051247	GOBP_POSITIVE_REGULATION_OF_PROTEIN_METABOLIC_PROCESS	0.000911305	0.0377845	0.477271	0.373737	1.21718	1052	PLCG2, HLA-DRB1, CD81, TNFSF10, VIM, CD74, ATP2B4, DDX21, PICALM, KRT17, UBE2K, HSF1, PSME2, GSN, MYCBP2, GGA1, RELA, PRSS22, MTCH1, XDH, NOP53, CTSH, HSPA5, VCP, IL6ST, SNX33, ITGA2, TAB2, IQGAP1, JTB, NDFIP2, PPP1R15A, PSME3, HUWE1, IFNGR1, CIB1, ATP5IF1, RAD23A, ADAM9, CAV1, AURKAIP1, TRIB2, TNFRSF10B, EPGN, HERPUD1, MYDGF, NLRP1, KEAP1, CHP1, TGFA, EIF6, EDN3, SQSTM1, PACSIN3, PARP9, TAOK3, G…	3262	tags=29%, list=21%, signal=25%	PLCG2,HLA-DRB1,CD81,TNFSF10,VIM,CD74,ATP2B4,DDX21,PICALM,KRT17,UBE2K,HSF1,PSME2,GSN,MYCBP2,GGA1,RELA,PRSS22,MTCH1,XDH,NOP53,CTSH,HSPA5,VCP,IL6ST,SNX33,ITGA2,TAB2,IQGAP1,JTB,NDFIP2,PPP1R15A,PSME3,HUWE1,IFNGR1,CIB1,ATP5IF1,RAD23A,ADAM9,CAV1,AURKAIP1,TRIB2,TNFRSF10B,EPGN,HERPUD1,MYDGF,NLRP1,KEAP1,CHP1,TGFA,EIF6,EDN3,SQSTM1,PACSIN3,PARP9,TAOK3,GSK3B,NCK1,PML,S100A10,INAVA,UBQLN2,RNF185,CYCS,MAP3K7,HS…
GO:0097190	GOBP_APOPTOTIC_SIGNALING_PATHWAY	0.000929623	0.0382441	0.477271	0.404273	1.30483	527	IFI6, TNFSF10, SOD2, IVNS1ABP, CD74, KRT18, RFFL, EPHA2, MUC1, JMY, RELA, SKIL, IFI27L2, CTSH, ITGAV, DAP3, PPP1R15A, GRINA, PSME3, HINT1, CIB1, TP63, CRIP1, ATP5IF1, ACKR3, PRKRA, CAV1, BLOC1S2, TNFRSF10B, HERPUD1, CTTN, QRICH1, NOC2L, GSK3B, NCK1, HDAC1, PHLDA3, SFPQ, PML, CYCS, SGPL1, HIF1A, PARP1, PLSCR3, YAP1, MCL1, BCL2L1, RHOT1, LTBR, ZNF385A, ERP29, SLC25A6, PDCD5, BMI1, PRELID1, SMAD3, N…	3763	tags=35%, list=24%, signal=28%	IFI6,TNFSF10,SOD2,IVNS1ABP,CD74,KRT18,RFFL,EPHA2,MUC1,JMY,RELA,SKIL,IFI27L2,CTSH,ITGAV,DAP3,PPP1R15A,GRINA,PSME3,HINT1,CIB1,TP63,CRIP1,ATP5IF1,ACKR3,PRKRA,CAV1,BLOC1S2,TNFRSF10B,HERPUD1,CTTN,QRICH1,NOC2L,GSK3B,NCK1,HDAC1,PHLDA3,SFPQ,PML,CYCS,SGPL1,HIF1A,PARP1,PLSCR3,YAP1,MCL1,BCL2L1,RHOT1,LTBR,ZNF385A,ERP29,SLC25A6,PDCD5,BMI1,PRELID1,SMAD3,NF1,SPI1,HIP1R,GCLM,PSMD10,CASP10,USP47,DEDD,SLC25A5,TNFR…
GO:0070663	GOBP_REGULATION_OF_LEUKOCYTE_PROLIFERATION	0.000932417	0.0382441	0.477271	0.458783	1.44719	207	HLA-DPA1, HLA-DRB1, CD81, CD74, IRF1, HLA-E, PNP, SDC4, SLC7A1, IL6ST, HLA-DPB1, BST2, CD46, ARG2, HLA-A, CD55, RAC2, NCK1, BCL6, BCL2L1, CNN2, NDFIP1, BMI1, HLA-DMB, VAV3, NF1, ZNF335, MYD88, RASSF5, TYROBP, PAWR, LST1, CSF1R, HES1, FADD, ITCH, EFNB1, PRKAR1A, ERBB2, LGALS9, TNFRSF1B, AIF1, CASP3, DLG5, RPS3, CD3E, SPN, CORO1A, CD274, BMP4, HMGB1, TMEM131L, ST6GAL1, MAPK1, PRNP, NCK2, CD276, IL3…	3435	tags=30%, list=22%, signal=24%	HLA-DPA1,HLA-DRB1,CD81,CD74,IRF1,HLA-E,PNP,SDC4,SLC7A1,IL6ST,HLA-DPB1,BST2,CD46,ARG2,HLA-A,CD55,RAC2,NCK1,BCL6,BCL2L1,CNN2,NDFIP1,BMI1,HLA-DMB,VAV3,NF1,ZNF335,MYD88,RASSF5,TYROBP,PAWR,LST1,CSF1R,HES1,FADD,ITCH,EFNB1,PRKAR1A,ERBB2,LGALS9,TNFRSF1B,AIF1,CASP3,DLG5,RPS3,CD3E,SPN,CORO1A,CD274,BMP4,HMGB1,TMEM131L,ST6GAL1,MAPK1,PRNP,NCK2,CD276,IL34,VCAM1,SFTPD,GSTP1,HAVCR2,NFATC2
GO:0042110	GOBP_T_CELL_ACTIVATION	0.000966438	0.0393615	0.477271	0.405395	1.30748	471	HLA-DRA, HLA-DPA1, CEACAM1, HLA-DRB1, HLA-DQB1, CD81, CD74, IRF1, JAK1, HLA-E, GSN, PNP, SDC4, SLC7A1, IL6ST, HLA-DPB1, HLA-DMA, LFNG, HLA-DQA1, HSPH1, CD46, CSK, ARG2, CAV1, HLA-A, SMARCC1, B2M, CD55, RAC2, NCK1, RUNX1, FKBP1A, SMAD7, BCL6, CDK6, MSN, RELB, NDFIP1, BMI1, JUNB, PRELID1, HLA-DMB, SMAD3, RPL22, SPI1, PSMB10, SIRPA, KMT2A, KDELR1, PAWR, AP3D1, PTPN2, MALT1, RC3H2, IL7R, GATA3, NFKBI…	4043	tags=33%, list=26%, signal=25%	HLA-DRA,HLA-DPA1,CEACAM1,HLA-DRB1,HLA-DQB1,CD81,CD74,IRF1,JAK1,HLA-E,GSN,PNP,SDC4,SLC7A1,IL6ST,HLA-DPB1,HLA-DMA,LFNG,HLA-DQA1,HSPH1,CD46,CSK,ARG2,CAV1,HLA-A,SMARCC1,B2M,CD55,RAC2,NCK1,RUNX1,FKBP1A,SMAD7,BCL6,CDK6,MSN,RELB,NDFIP1,BMI1,JUNB,PRELID1,HLA-DMB,SMAD3,RPL22,SPI1,PSMB10,SIRPA,KMT2A,KDELR1,PAWR,AP3D1,PTPN2,MALT1,RC3H2,IL7R,GATA3,NFKBIZ,HES1,ABL2,DUSP22,FADD,ITCH,SRC,EFNB1,PRKAR1A,LCP1,TRBC…
GO:2000514	GOBP_REGULATION_OF_CD4_POSITIVE_ALPHA_BETA_T_CELL_ACTIVATION	0.000969977	0.0393615	0.477271	0.570319	1.65927	64	HLA-DRA, HLA-DRB1, CD81, ARG2, CD55, RUNX1, SMAD7, BCL6, NDFIP1, JUNB, MALT1, RC3H2, GATA3, NFKBIZ, ITCH, HLX, IL4R, LGALS9, CD3E, CD274, IL2RG, HMGB1	2895	tags=34%, list=19%, signal=28%	HLA-DRA,HLA-DRB1,CD81,ARG2,CD55,RUNX1,SMAD7,BCL6,NDFIP1,JUNB,MALT1,RC3H2,GATA3,NFKBIZ,ITCH,HLX,IL4R,LGALS9,CD3E,CD274,IL2RG,HMGB1
GO:0045732	GOBP_POSITIVE_REGULATION_OF_PROTEIN_CATABOLIC_PROCESS	0.00101134	0.0407314	0.45506	0.461795	1.44939	190	CD81, GGA1, NOP53, VCP, SNX33, RAD23A, ADAM9, CAV1, TRIB2, HERPUD1, KEAP1, PACSIN3, GSK3B, UBQLN2, RNF185, PIAS1, RNF19A, SMAD7, HSP90AA1, CSNK1A1, RNF217, MSN, NDFIP1, TIPARP, GPLD1, TMEM259, SGTA, PSMC5, CUL4B, PSMD10, PSMC6, SNF8, PSMC4, LDLR, FAF1, ITCH, RNF19B, SEC22B, SOX9, VPS35, RNF144B, ARIH1, BBS7, NSF, UBR3, RACK1, EZR, GGA3, CSNK1E, NUB1, PSMC3, LRP1, RNF41, TNFRSF1B, RBX1, RNF144A, A…	3472	tags=38%, list=23%, signal=30%	CD81,GGA1,NOP53,VCP,SNX33,RAD23A,ADAM9,CAV1,TRIB2,HERPUD1,KEAP1,PACSIN3,GSK3B,UBQLN2,RNF185,PIAS1,RNF19A,SMAD7,HSP90AA1,CSNK1A1,RNF217,MSN,NDFIP1,TIPARP,GPLD1,TMEM259,SGTA,PSMC5,CUL4B,PSMD10,PSMC6,SNF8,PSMC4,LDLR,FAF1,ITCH,RNF19B,SEC22B,SOX9,VPS35,RNF144B,ARIH1,BBS7,NSF,UBR3,RACK1,EZR,GGA3,CSNK1E,NUB1,PSMC3,LRP1,RNF41,TNFRSF1B,RBX1,RNF144A,ADAM8,ZFAND2A,LRRK2,PLK2,IER3,SOCS4,SUMO2,SUMO1,GCLC,STX5…
GO:0023057	GOBP_NEGATIVE_REGULATION_OF_SIGNALING	0.00102166	0.0407314	0.45506	0.373653	1.21769	1075	GPRC5A, IGFBP5, STAT1, CTNND1, CEACAM1, PHACTR4, IFI6, SOD2, IVNS1ABP, CD74, ATP2B4, RFFL, HSPA8, EPHA2, SFRP4, PDCD4, MUC1, APOD, IL1RN, ERBIN, EIF4E2, RELA, MAPK14, XDH, NDRG4, NOP53, SKIL, FRMD8, NPC1, ITGAV, HSPA5, ITGB1, VCP, ISG15, FERMT1, FBN1, IGFBP3, IGFBP4, WWTR1, FBLN1, EIF3A, SNX5, RIOK3, PPP1R15A, HOMER2, GRINA, LFNG, PSME3, CD46, OAS3, CIB1, TP63, RNF213, CSK, ACKR3, MIDN, CAV1, IFI…	3058	tags=26%, list=20%, signal=22%	GPRC5A,IGFBP5,STAT1,CTNND1,CEACAM1,PHACTR4,IFI6,SOD2,IVNS1ABP,CD74,ATP2B4,RFFL,HSPA8,EPHA2,SFRP4,PDCD4,MUC1,APOD,IL1RN,ERBIN,EIF4E2,RELA,MAPK14,XDH,NDRG4,NOP53,SKIL,FRMD8,NPC1,ITGAV,HSPA5,ITGB1,VCP,ISG15,FERMT1,FBN1,IGFBP3,IGFBP4,WWTR1,FBLN1,EIF3A,SNX5,RIOK3,PPP1R15A,HOMER2,GRINA,LFNG,PSME3,CD46,OAS3,CIB1,TP63,RNF213,CSK,ACKR3,MIDN,CAV1,IFI35,HERPUD1,CTTN,PFDN5,RGS10,CPNE1,ENY2,CHP1,YWHAG,TAOK3,N…
GO:0023056	GOBP_POSITIVE_REGULATION_OF_SIGNALING	0.00102166	0.0407314	0.45506	0.363692	1.18838	1359	KLK6, IGFBP5, PLCG2, FGFBP1, CXCL17, HLA-DRB1, CD63, CD81, TNFSF10, CDH3, CD74, DDX21, HMGCR, UBE2K, SFRP4, PDCD4, WAC, TGM2, RELA, USP34, FLNA, RALA, XDH, NDRG4, SKIL, LAMTOR5, CTSH, ITGAV, DHX15, ITGB1, VCP, IL6ST, FERMT1, CDC42, TAB2, IGFBP3, IGFBP4, UBR5, IQGAP1, LAMTOR2, NDFIP2, SNX5, BST2, TRIM22, AAK1, LFNG, FRMD6, HINT1, RNF220, CYBA, CIB1, TP63, AVPI1, ADAM9, S100A13, ACKR3, MAOA, CRK, P…	3955	tags=33%, list=26%, signal=27%	KLK6,IGFBP5,PLCG2,FGFBP1,CXCL17,HLA-DRB1,CD63,CD81,TNFSF10,CDH3,CD74,DDX21,HMGCR,UBE2K,SFRP4,PDCD4,WAC,TGM2,RELA,USP34,FLNA,RALA,XDH,NDRG4,SKIL,LAMTOR5,CTSH,ITGAV,DHX15,ITGB1,VCP,IL6ST,FERMT1,CDC42,TAB2,IGFBP3,IGFBP4,UBR5,IQGAP1,LAMTOR2,NDFIP2,SNX5,BST2,TRIM22,AAK1,LFNG,FRMD6,HINT1,RNF220,CYBA,CIB1,TP63,AVPI1,ADAM9,S100A13,ACKR3,MAOA,CRK,PRKRA,CAV1,RNF31,IFI35,TNFRSF10B,EPGN,USP9X,LAMTOR1,RTN4,MY…
GO:1903749	GOBP_POSITIVE_REGULATION_OF_ESTABLISHMENT_OF_PROTEIN_LOCALIZATION_TO_MITOCHONDRION	0.00102509	0.0407314	0.45506	0.641432	1.73475	36	SREBF2, HUWE1, RNF31, RAC2, NPEPPS, PDCD5, ATG13, UBE2J2, PINK1, MAPK8, NMT1, BAP1, SAE1, RHOU, USP36, HTRA2, HPS4, GZMB, CSNK2A2, FBXW7	3415	tags=56%, list=22%, signal=43%	SREBF2,HUWE1,RNF31,RAC2,NPEPPS,PDCD5,ATG13,UBE2J2,PINK1,MAPK8,NMT1,BAP1,SAE1,RHOU,USP36,HTRA2,HPS4,GZMB,CSNK2A2,FBXW7
GO:0140546	GOBP_DEFENSE_RESPONSE_TO_SYMBIONT	0.00104111	0.0409997	0.45506	0.433821	1.38125	272	STAT1, APOBEC3A, IFI6, IRF9, IFITM3, DDX21, IRF1, HSPA8, ERBIN, RELA, DHX15, ISG15, RIOK3, BST2, IFITM2, TRIM22, OAS3, NLRP1, PARP9, NCK1, PML, RNF185, GBP1, HSP90AA1, CSNK1A1, BCL2L1, NCBP1, DHX9, CXCL10, AIMP1, SEC14L1, LYST, VAMP8, C1QBP, PHB2, MYD88, TRIM13, TRIM11, IFIH1, ISG20, OASL, CD207, RNASE1, IKBKE, FADD, MX2, ITCH, GBP2, ILF3, IFIT1, DDX1, TSPAN6, NPLOC4, MORC3, TRIM27, SAMHD1, TRIM8…	3382	tags=33%, list=22%, signal=26%	STAT1,APOBEC3A,IFI6,IRF9,IFITM3,DDX21,IRF1,HSPA8,ERBIN,RELA,DHX15,ISG15,RIOK3,BST2,IFITM2,TRIM22,OAS3,NLRP1,PARP9,NCK1,PML,RNF185,GBP1,HSP90AA1,CSNK1A1,BCL2L1,NCBP1,DHX9,CXCL10,AIMP1,SEC14L1,LYST,VAMP8,C1QBP,PHB2,MYD88,TRIM13,TRIM11,IFIH1,ISG20,OASL,CD207,RNASE1,IKBKE,FADD,MX2,ITCH,GBP2,ILF3,IFIT1,DDX1,TSPAN6,NPLOC4,MORC3,TRIM27,SAMHD1,TRIM8,AKAP1,FGL2,SENP7,ELMOD2,CASP1,IFNAR2,CHMP3,MOV10,IFI27,…
GO:0000423	GOBP_MITOPHAGY	0.00104641	0.0409997	0.45506	0.651099	1.74597	33	ATG4D, HUWE1, LRBA, CDC37, MAP1LC3B, SQSTM1, OGT, PHB2, SLC25A5, ATG13, OPTN, PINK1, RNF41, ARFIP2, HTRA2, VPS13D	2750	tags=48%, list=18%, signal=40%	ATG4D,HUWE1,LRBA,CDC37,MAP1LC3B,SQSTM1,OGT,PHB2,SLC25A5,ATG13,OPTN,PINK1,RNF41,ARFIP2,HTRA2,VPS13D
GO:0009445	GOBP_PUTRESCINE_METABOLIC_PROCESS	0.00104797	0.0409997	0.45506	0.893304	1.6739	6	SAT1, AZIN1, ODC1, SAT2	194	tags=50%, list=1%, signal=49%	SAT1,AZIN1,ODC1
GO:0051169	GOBP_NUCLEAR_TRANSPORT	0.00105954	0.0412408	0.45506	0.430745	1.37439	297	CDH1, UFM1, APOD, SMG1, FLNA, MAPK14, FERMT1, UBR5, SMG5, AHCYL1, FYTTD1, KPNA2, ENY2, CHP1, EIF6, SQSTM1, GSK3B, NUP98, SRSF3, PML, CPSF6, MAGOH, RAPGEF3, NCBP2, HSP90AA1, NSUN2, NCBP1, RANBP1, DHX9, KPNB1, DDX39A, SMAD3, NF1, WASHC4, PHB2, NOTCH1, NXF1, SUPT6H, PHAX, TPR, ZPR1, THOC3, NOL6, SIRT7, RANBP2, MALT1, APPL1, XPOT, DDX39B, AGFG1, RAB23, AKAP8L, IPO7, PKIG, EMD, MX2, XPO6, FAM53B, NUP5…	2914	tags=32%, list=19%, signal=26%	CDH1,UFM1,APOD,SMG1,FLNA,MAPK14,FERMT1,UBR5,SMG5,AHCYL1,FYTTD1,KPNA2,ENY2,CHP1,EIF6,SQSTM1,GSK3B,NUP98,SRSF3,PML,CPSF6,MAGOH,RAPGEF3,NCBP2,HSP90AA1,NSUN2,NCBP1,RANBP1,DHX9,KPNB1,DDX39A,SMAD3,NF1,WASHC4,PHB2,NOTCH1,NXF1,SUPT6H,PHAX,TPR,ZPR1,THOC3,NOL6,SIRT7,RANBP2,MALT1,APPL1,XPOT,DDX39B,AGFG1,RAB23,AKAP8L,IPO7,PKIG,EMD,MX2,XPO6,FAM53B,NUP50,LSG1,RBM8A,PPM1A,PCID2,SMO,TXN,GLE1,NMD3,WNK1,SDAD1,MDN1…
GO:0045934	GOBP_NEGATIVE_REGULATION_OF_NUCLEOBASE_CONTAINING_COMPOUND_METABOLIC_PROCESS	0.00107689	0.0417033	0.45506	0.367042	1.19808	1222	STAT1, APOBEC3A, RREB1, SAP18, DRAP1, COPS2, SET, DDX21, IRF1, HSPA8, RCOR1, HSF1, NRIP1, PDCD4, MUC1, ID1, HDGF, MAF, MAX, SREBF2, ETS2, RELA, SRSF10, FLNA, MAPK14, NOP53, SKIL, TCERG1, CBX4, HMGA1, IREB2, PURA, UXT, WWTR1, TRIM22, MXD1, TP63, HNRNPC, ID4, SF1, XRN1, SRSF2, CAV1, ZNF431, USP9X, PFDN5, ACTR6, SQSTM1, PARP9, NOC2L, ZNF706, NCK1, HDAC1, SFPQ, PML, STRAP, RPS13, KDM5C, RUNX1, HIF1A,…	3917	tags=32%, list=25%, signal=26%	STAT1,APOBEC3A,RREB1,SAP18,DRAP1,COPS2,SET,DDX21,IRF1,HSPA8,RCOR1,HSF1,NRIP1,PDCD4,MUC1,ID1,HDGF,MAF,MAX,SREBF2,ETS2,RELA,SRSF10,FLNA,MAPK14,NOP53,SKIL,TCERG1,CBX4,HMGA1,IREB2,PURA,UXT,WWTR1,TRIM22,MXD1,TP63,HNRNPC,ID4,SF1,XRN1,SRSF2,CAV1,ZNF431,USP9X,PFDN5,ACTR6,SQSTM1,PARP9,NOC2L,ZNF706,NCK1,HDAC1,SFPQ,PML,STRAP,RPS13,KDM5C,RUNX1,HIF1A,SDCBP,PARP1,PIAS1,YAP1,MTA1,TLE3,ZMYM2,DYRK1A,NAB1,SMAD7,OG…
GO:0140888	GOBP_INTERFERON_MEDIATED_SIGNALING_PATHWAY	0.00108335	0.0417418	0.45506	0.546228	1.62604	80	STAT1, IFITM3, IRF1, JAK1, UBE2K, EIF4E2, ISG15, IFITM2, OAS3, CDC37, IFNGR1, PARP9, RNF185, YTHDF2, MYD88, PTPN2, IFIH1, IKBKE, FADD, SAMHD1, IFNAR2, IFI27, OAS2, TBK1, IL10RB, RAF1, HDAC4, PARP14, IFNGR2	2806	tags=36%, list=18%, signal=30%	STAT1,IFITM3,IRF1,JAK1,UBE2K,EIF4E2,ISG15,IFITM2,OAS3,CDC37,IFNGR1,PARP9,RNF185,YTHDF2,MYD88,PTPN2,IFIH1,IKBKE,FADD,SAMHD1,IFNAR2,IFI27,OAS2,TBK1,IL10RB,RAF1,HDAC4,PARP14,IFNGR2
GO:0044829	GOBP_POSITIVE_REGULATION_BY_HOST_OF_VIRAL_GENOME_REPLICATION	0.00109233	0.0418217	0.45506	0.827628	1.74805	10	HSPA8, STOM, PPIB, ZFYVE1, VAPA, TBC1D20	661	tags=50%, list=4%, signal=48%	HSPA8,STOM,PPIB,ZFYVE1,VAPA
GO:0016072	GOBP_RRNA_METABOLIC_PROCESS	0.00109639	0.0418217	0.45506	0.442408	1.40432	245	DDX21, NOP53, GTF3C6, RIOK3, RPL35A, NOP10, RPL14, XRN1, NSA2, RPL7L1, RPL7, EIF6, GTF3C2, NOLC1, WBP11, RRP36, PA2G4, DCAF13, IPPK, EXOSC10, YTHDF2, DEDD, XRN2, LSM6, MTERF4, RPUSD4, BRIX1, UTP6, NOL6, SIRT7, NOP2, FBL, RRP9, FCF1, IMP3, ISG20, BMS1, NHP2, KAT2B, NOB1, RPP30, UTP11, PELO, RPS16, SRFBP1, TAF1B, DDX27, NGDN, RPL10A, GTPBP4, EIF4A3, DEDD2, GTF3C3, USP36, WDR55, MPHOSPH6, CHD7, RPL5…	3980	tags=44%, list=26%, signal=33%	DDX21,NOP53,GTF3C6,RIOK3,RPL35A,NOP10,RPL14,XRN1,NSA2,RPL7L1,RPL7,EIF6,GTF3C2,NOLC1,WBP11,RRP36,PA2G4,DCAF13,IPPK,EXOSC10,YTHDF2,DEDD,XRN2,LSM6,MTERF4,RPUSD4,BRIX1,UTP6,NOL6,SIRT7,NOP2,FBL,RRP9,FCF1,IMP3,ISG20,BMS1,NHP2,KAT2B,NOB1,RPP30,UTP11,PELO,RPS16,SRFBP1,TAF1B,DDX27,NGDN,RPL10A,GTPBP4,EIF4A3,DEDD2,GTF3C3,USP36,WDR55,MPHOSPH6,CHD7,RPL5,DDX54,PDCD11,RPUSD2,NIFK,RPL11,BYSL,DDX51,NOC4L,RSL1D1,R…
GO:0045088	GOBP_REGULATION_OF_INNATE_IMMUNE_RESPONSE	0.0011137	0.0422708	0.45506	0.422184	1.35248	351	PLCG2, CEACAM1, SERPINB4, IRF1, HSPA8, UBE2K, HLA-E, ERBIN, EIF4E2, RELA, NOP53, ISG15, RIOK3, OAS3, CYBA, CDC37, CRK, CAV1, HLA-A, IFI35, RTN4, NLRP1, PARP9, SFPQ, INAVA, RNF185, PJA2, PARP1, MAP3K7, HSP90AA1, CSNK1A1, NR1D1, DHX9, PVR, TNIP1, RAET1E, IKBKB, SEC14L1, XRCC5, MFHAS1, ANKRD17, LAMP1, C1QBP, SPI1, PHB2, YTHDF2, MAPKAPK2, SERPINB9, MYD88, USP38, BRCC3, TYROBP, TMEM126A, TRIM11, OTULI…	2962	tags=28%, list=19%, signal=24%	PLCG2,CEACAM1,SERPINB4,IRF1,HSPA8,UBE2K,HLA-E,ERBIN,EIF4E2,RELA,NOP53,ISG15,RIOK3,OAS3,CYBA,CDC37,CRK,CAV1,HLA-A,IFI35,RTN4,NLRP1,PARP9,SFPQ,INAVA,RNF185,PJA2,PARP1,MAP3K7,HSP90AA1,CSNK1A1,NR1D1,DHX9,PVR,TNIP1,RAET1E,IKBKB,SEC14L1,XRCC5,MFHAS1,ANKRD17,LAMP1,C1QBP,SPI1,PHB2,YTHDF2,MAPKAPK2,SERPINB9,MYD88,USP38,BRCC3,TYROBP,TMEM126A,TRIM11,OTULIN,PTPN2,IFIH1,RPS6KA3,A2M,APPL1,ZNRF1,HMGB2,NFKBIZ,OAS…
GO:0050777	GOBP_NEGATIVE_REGULATION_OF_IMMUNE_RESPONSE	0.00115167	0.0434954	0.45506	0.479114	1.49419	155	CEACAM1, HLA-DRB1, SERPINB4, HLA-E, EIF4E2, MAPK14, ISG15, CD46, OAS3, ARG2, CRK, HLA-A, CD55, PARP1, SMAD7, BCL6, NDFIP1, PSMA1, RHBDF2, SPI1, YTHDF2, SERPINB9, USP38, PSMB4, PTPN2, A2M, CD59, RC3H2, IL7R, DUSP22, SRC, TYRO3, SELENOS, HLA-B, HLX, TRIM27, IL4R, SAMHD1, YES1, FGL2, SLAMF8, LGALS9, SMCR8, PLCG1, SPN, PARP14, PLK2, RABGEF1, TGFB1, RPS19, SAMSN1, DHX58, BCR, MICA, HAVCR2, JAK3, SERPI…	3446	tags=37%, list=22%, signal=29%	CEACAM1,HLA-DRB1,SERPINB4,HLA-E,EIF4E2,MAPK14,ISG15,CD46,OAS3,ARG2,CRK,HLA-A,CD55,PARP1,SMAD7,BCL6,NDFIP1,PSMA1,RHBDF2,SPI1,YTHDF2,SERPINB9,USP38,PSMB4,PTPN2,A2M,CD59,RC3H2,IL7R,DUSP22,SRC,TYRO3,SELENOS,HLA-B,HLX,TRIM27,IL4R,SAMHD1,YES1,FGL2,SLAMF8,LGALS9,SMCR8,PLCG1,SPN,PARP14,PLK2,RABGEF1,TGFB1,RPS19,SAMSN1,DHX58,BCR,MICA,HAVCR2,JAK3,SERPING1
GO:0043001	GOBP_GOLGI_TO_PLASMA_MEMBRANE_PROTEIN_TRANSPORT	0.0011728	0.0440754	0.45506	0.638412	1.72658	36	KRT18, GGA1, VAMP5, CSK, GCC2, LYPLA1, CNST, GOLGA4, CLN3, OPTN, RAB31, NSF, MACF1, GOLPH3, RACK1, GGA3, RAB34, ARFRP1, BBS1, ACSL3	2617	tags=56%, list=17%, signal=46%	KRT18,GGA1,VAMP5,CSK,GCC2,LYPLA1,CNST,GOLGA4,CLN3,OPTN,RAB31,NSF,MACF1,GOLPH3,RACK1,GGA3,RAB34,ARFRP1,BBS1,ACSL3
GO:0009172	GOBP_PURINE_DEOXYRIBONUCLEOSIDE_MONOPHOSPHATE_CATABOLIC_PROCESS	0.00118637	0.0441861	0.45506	0.912157	1.63098	5	PNP, XDH, NT5C	676	tags=60%, list=4%, signal=57%	PNP,XDH,NT5C
GO:0080134	GOBP_REGULATION_OF_RESPONSE_TO_STRESS	0.00118733	0.0441861	0.45506	0.366843	1.19737	1190	PLCG2, STAT1, CEACAM1, CXCL17, HLA-DRB1, KLK7, RREB1, SERPINB4, CD81, PLAT, CD74, ATP2B4, IRF1, NEAT1, HSPA8, UBE2K, HSF1, HLA-E, PDCD4, MUC1, ERBIN, EIF4E2, RELA, FLNA, MAPK14, XDH, NOP53, SKIL, HSPA5, ITGB1, IL6ST, ISG15, ABCC1, CLDN1, FERMT1, DUOXA2, CXCL6, RIOK3, PPP1R15A, GRINA, TRIM22, OAS3, CYBA, CDC37, ARG2, ACKR3, CRK, CAV1, RNF31, HLA-A, IFI35, HERPUD1, SMARCC1, RTN4, ENY2, NLRP1, PARP9…	3805	tags=31%, list=25%, signal=25%	PLCG2,STAT1,CEACAM1,CXCL17,HLA-DRB1,KLK7,RREB1,SERPINB4,CD81,PLAT,CD74,ATP2B4,IRF1,NEAT1,HSPA8,UBE2K,HSF1,HLA-E,PDCD4,MUC1,ERBIN,EIF4E2,RELA,FLNA,MAPK14,XDH,NOP53,SKIL,HSPA5,ITGB1,IL6ST,ISG15,ABCC1,CLDN1,FERMT1,DUOXA2,CXCL6,RIOK3,PPP1R15A,GRINA,TRIM22,OAS3,CYBA,CDC37,ARG2,ACKR3,CRK,CAV1,RNF31,HLA-A,IFI35,HERPUD1,SMARCC1,RTN4,ENY2,NLRP1,PARP9,TAOK3,ALOX5AP,DDT,GSK3B,LPCAT3,NCK1,NCOA7,SFPQ,PML,INAV…
GO:0051028	GOBP_MRNA_TRANSPORT	0.00120256	0.0445266	0.45506	0.502271	1.53756	115	HSF1, SMG1, SMG5, FYTTD1, ENY2, NUP98, SRSF3, MAGOH, NCBP2, NSUN2, KHSRP, NCBP1, DHX9, SRSF7, DDX39A, NXF1, SUPT6H, TPR, THOC3, RANBP2, DDX39B, AGFG1, AKAP8L, MX2, MVP, NUP50, RBM8A, PCID2, GLE1, WNK1, NUP214, ZC3H3, EIF4A3, NUP58, QKI, NXT2, NUP188, NUP85, THOC6, SLBP, LRPPRC, NUP153, ZFP36, SETD2, CETN3, G3BP2, NUP160, HNRNPA2B1, SEC13, IWS1, THOC7	3739	tags=44%, list=24%, signal=34%	HSF1,SMG1,SMG5,FYTTD1,ENY2,NUP98,SRSF3,MAGOH,NCBP2,NSUN2,KHSRP,NCBP1,DHX9,SRSF7,DDX39A,NXF1,SUPT6H,TPR,THOC3,RANBP2,DDX39B,AGFG1,AKAP8L,MX2,MVP,NUP50,RBM8A,PCID2,GLE1,WNK1,NUP214,ZC3H3,EIF4A3,NUP58,QKI,NXT2,NUP188,NUP85,THOC6,SLBP,LRPPRC,NUP153,ZFP36,SETD2,CETN3,G3BP2,NUP160,HNRNPA2B1,SEC13,IWS1,THOC7
GO:1903311	GOBP_REGULATION_OF_MRNA_METABOLIC_PROCESS	0.00120815	0.0445266	0.45506	0.443445	1.4083	254	SAP18, VIM, PAPOLA, HSPA8, SON, RBM39, SRSF10, MAPK14, HNRNPR, TIA1, IREB2, RBM23, TRA2B, SAMD4B, AHCYL1, HNRNPC, SF1, NUP98, SRSF3, MAGOH, DYRK1A, NCBP2, RNPS1, KHSRP, NCBP1, DHX9, LARP1, NT5C3B, SRSF7, AGO4, C1QBP, YTHDF2, MAPKAPK2, PATL1, U2AF2, MYD88, SUPT6H, HNRNPD, TUT7, SLTM, TNRC6A, RC3H2, SRSF4, PAF1, IKBKE, TENT5B, SFSWAP, DCP2, AGO1, TBRG4, CNOT1, RIDA, RBM8A, HNRNPL, CNOT6, THRAP3, PC…	3883	tags=41%, list=25%, signal=31%	SAP18,VIM,PAPOLA,HSPA8,SON,RBM39,SRSF10,MAPK14,HNRNPR,TIA1,IREB2,RBM23,TRA2B,SAMD4B,AHCYL1,HNRNPC,SF1,NUP98,SRSF3,MAGOH,DYRK1A,NCBP2,RNPS1,KHSRP,NCBP1,DHX9,LARP1,NT5C3B,SRSF7,AGO4,C1QBP,YTHDF2,MAPKAPK2,PATL1,U2AF2,MYD88,SUPT6H,HNRNPD,TUT7,SLTM,TNRC6A,RC3H2,SRSF4,PAF1,IKBKE,TENT5B,SFSWAP,DCP2,AGO1,TBRG4,CNOT1,RIDA,RBM8A,HNRNPL,CNOT6,THRAP3,PCID2,ZFP36L2,HNRNPU,EIF4A3,TENT4A,CLNS1A,KHDRBS1,QKI,MOV1…
GO:0072659	GOBP_PROTEIN_LOCALIZATION_TO_PLASMA_MEMBRANE	0.00124504	0.0456656	0.45506	0.448185	1.42149	242	CDH1, CD81, ATP2B4, KRT18, MYL12A, PICALM, EPHA2, GGA1, VAMP5, FLNA, TTC7A, FRMD8, ITGB1, EHD1, GORASP2, CIB1, CSK, CLTC, GCC2, SQSTM1, S100A10, PLS1, PPIL2, GBP1, LYPLA1, BCL2L1, TSPAN5, IKBKB, RHBDF2, CNST, VAMP8, SORBS1, GOLGA4, PSMD10, PACS1, ATP1B3, AP2M1, CLN3, OPTN, APPL1, ZDHHC8, KIF5B, RAB31, CRB3, VPS35, PRKCH, NSF, MACF1, GOLPH3, RACK1, BSG, EZR, GGA3, FYB2, WNK1, PKP2, MAP7, RAB34, AR…	3329	tags=35%, list=22%, signal=28%	CDH1,CD81,ATP2B4,KRT18,MYL12A,PICALM,EPHA2,GGA1,VAMP5,FLNA,TTC7A,FRMD8,ITGB1,EHD1,GORASP2,CIB1,CSK,CLTC,GCC2,SQSTM1,S100A10,PLS1,PPIL2,GBP1,LYPLA1,BCL2L1,TSPAN5,IKBKB,RHBDF2,CNST,VAMP8,SORBS1,GOLGA4,PSMD10,PACS1,ATP1B3,AP2M1,CLN3,OPTN,APPL1,ZDHHC8,KIF5B,RAB31,CRB3,VPS35,PRKCH,NSF,MACF1,GOLPH3,RACK1,BSG,EZR,GGA3,FYB2,WNK1,PKP2,MAP7,RAB34,ARFRP1,LRP1,STX4,BBS1,ITGB1BP1,SEC23A,TNFRSF1A,ASB3,ATP1B1,P…
GO:0042592	GOBP_HOMEOSTATIC_PROCESS	0.00131619	0.0478667	0.45506	0.365557	1.19349	1255	IGKC, IGHA1, IGFBP5, JCHAIN, PLCG2, MUC4, STAT1, ATP1A1, HLA-DRB1, IGHA2, RASAL2, DIO2, LNPEP, SOD2, CDH3, STEAP4, CD74, ATP2B4, PICALM, UBE2K, RCOR1, HSF1, SFRP4, ID1, HK2, ALDOA, SREBF2, TGM2, ATP6V1G1, TIAM1, FLNA, TTC7A, MAPK14, SKIL, CTSH, NPC1, ITGB1, ACOX3, ISG15, EHD1, CLDN1, AQP3, IREB2, AQP1, WWTR1, TRA2B, CXCL6, MT2A, GSR, GRINA, ATP6V0B, TP53INP2, FTL, SLC39A9, CYBA, IBTK, ATP5IF1, CS…	3585	tags=29%, list=23%, signal=24%	IGKC,IGHA1,IGFBP5,JCHAIN,PLCG2,MUC4,STAT1,ATP1A1,HLA-DRB1,IGHA2,RASAL2,DIO2,LNPEP,SOD2,CDH3,STEAP4,CD74,ATP2B4,PICALM,UBE2K,RCOR1,HSF1,SFRP4,ID1,HK2,ALDOA,SREBF2,TGM2,ATP6V1G1,TIAM1,FLNA,TTC7A,MAPK14,SKIL,CTSH,NPC1,ITGB1,ACOX3,ISG15,EHD1,CLDN1,AQP3,IREB2,AQP1,WWTR1,TRA2B,CXCL6,MT2A,GSR,GRINA,ATP6V0B,TP53INP2,FTL,SLC39A9,CYBA,IBTK,ATP5IF1,CSK,CAV1,CA12,HERPUD1,LAMTOR1,B2M,RTN4,RAC2,ENY2,STIM1,CHP1…
GO:0046889	GOBP_POSITIVE_REGULATION_OF_LIPID_BIOSYNTHETIC_PROCESS	0.0013176	0.0478667	0.45506	0.553988	1.62281	69	CD74, RDH10, SREBF2, LPGAT1, CAPN2, CHP1, OGT, NR1D1, SREBF1, GPLD1, SORBS1, ZBTB20, MID1IP1, LDLR, MFSD2A, SCARB1, CTDNEP1, SCAP, KAT2B	1586	tags=28%, list=10%, signal=25%	CD74,RDH10,SREBF2,LPGAT1,CAPN2,CHP1,OGT,NR1D1,SREBF1,GPLD1,SORBS1,ZBTB20,MID1IP1,LDLR,MFSD2A,SCARB1,CTDNEP1,SCAP,KAT2B
GO:0044093	GOBP_POSITIVE_REGULATION_OF_MOLECULAR_FUNCTION	0.0013346	0.0482314	0.45506	0.372545	1.21275	998	PLCG2, HLA-DRB1, PHACTR4, VMP1, TNFSF10, CDH3, CD74, ATP2B4, CCT4, PICALM, EPHA2, HSF1, PSME2, GSN, JMY, TGM2, RELA, PRSS22, MTCH1, TIAM1, MAPK14, XDH, LAMTOR5, CTSH, ITGB1, VCP, TOR1AIP1, CAP1, TAB2, IQGAP1, SSBP1, JTB, ANXA3, IL1RAP, PPP1R15A, EDF1, TRIM22, COX17, PSME3, RNF220, CIB1, ADAM9, CAV1, RNF31, TNFRSF10B, EPGN, USP9X, SERINC1, B2M, RGS10, NLRP1, STIM1, CHP1, EDN3, PARP9, TAOK3, ERC1, …	3753	tags=32%, list=24%, signal=26%	PLCG2,HLA-DRB1,PHACTR4,VMP1,TNFSF10,CDH3,CD74,ATP2B4,CCT4,PICALM,EPHA2,HSF1,PSME2,GSN,JMY,TGM2,RELA,PRSS22,MTCH1,TIAM1,MAPK14,XDH,LAMTOR5,CTSH,ITGB1,VCP,TOR1AIP1,CAP1,TAB2,IQGAP1,SSBP1,JTB,ANXA3,IL1RAP,PPP1R15A,EDF1,TRIM22,COX17,PSME3,RNF220,CIB1,ADAM9,CAV1,RNF31,TNFRSF10B,EPGN,USP9X,SERINC1,B2M,RGS10,NLRP1,STIM1,CHP1,EDN3,PARP9,TAOK3,ERC1,GSK3B,CAMK1D,HDAC1,S100A10,CYCS,HIF1A,MET,GPSM1,MAP3K7,FK…
GO:0007623	GOBP_CIRCADIAN_RHYTHM	0.00134029	0.0482314	0.45506	0.477621	1.489	148	PTGDS, NRIP1, ID1, MYCBP2, HNRNPR, HUWE1, ID4, USP9X, GSK3B, RAI1, HDAC1, SFPQ, PML, PARP1, MTA1, DYRK1A, OGT, NDUFA9, NR1D1, SREBF1, RELB, ID2, KMT2A, HNRNPD, UBE3A, BTRC, ID3, MAPK8, THRAP3, CLOCK, CSNK1E, HNRNPU, GNA11, RORA, IMPDH2, MAPK10, PER2, CRY2, NAMPT, GPR157, MYBBP1A, PRMT5, ROCK2, GFPT1, ZFHX3, NTRK2, FXR1, TARDBP, FBXW7	3415	tags=33%, list=22%, signal=26%	PTGDS,NRIP1,ID1,MYCBP2,HNRNPR,HUWE1,ID4,USP9X,GSK3B,RAI1,HDAC1,SFPQ,PML,PARP1,MTA1,DYRK1A,OGT,NDUFA9,NR1D1,SREBF1,RELB,ID2,KMT2A,HNRNPD,UBE3A,BTRC,ID3,MAPK8,THRAP3,CLOCK,CSNK1E,HNRNPU,GNA11,RORA,IMPDH2,MAPK10,PER2,CRY2,NAMPT,GPR157,MYBBP1A,PRMT5,ROCK2,GFPT1,ZFHX3,NTRK2,FXR1,TARDBP,FBXW7
GO:0045185	GOBP_MAINTENANCE_OF_PROTEIN_LOCATION	0.00135662	0.0485477	0.45506	0.543457	1.61779	80	CTNND1, SRGN, GSN, HK2, FLNA, HSPA5, FBN1, CAV1, KEAP1, PML, TMSB10, PSMD10, VPS13A, KDELR1, TMSB4X, PINK1, FAF1, SUPT7L, ARL2BP, MORC3, TWF2, TXN, GOLPH3, HNRNPU, RANGAP1, INSIG1, TAF8, SUN2, VPS13D, NFKBIE, KDELR2, MDFI	2927	tags=40%, list=19%, signal=33%	CTNND1,SRGN,GSN,HK2,FLNA,HSPA5,FBN1,CAV1,KEAP1,PML,TMSB10,PSMD10,VPS13A,KDELR1,TMSB4X,PINK1,FAF1,SUPT7L,ARL2BP,MORC3,TWF2,TXN,GOLPH3,HNRNPU,RANGAP1,INSIG1,TAF8,SUN2,VPS13D,NFKBIE,KDELR2,MDFI
GO:0050679	GOBP_POSITIVE_REGULATION_OF_EPITHELIAL_CELL_PROLIFERATION	0.0013618	0.0485477	0.45506	0.483574	1.50672	146	FGFBP1, RREB1, CDH3, B4GALT1, NEAT1, ZNF580, CLDN1, CDC42, TP63, EPGN, RTN4, MYDGF, TGFA, HIF1A, YAP1, NF1, ESRP2, RBPJ, NRAS, NOTCH1, CDH13, ITGA4, AREG, HMGB2, SOX9, PDCD6, SMO, ERBB2, MTA3, HLX, XBP1, FGFR2, PLCG1, PGF, LAMC1, CYP7B1, NME1, ARNT, PRKD2, ATP7A, VEGFC, BMP4, TCF7L2, HMGB1, CFLAR, NRARP, KDR, CCND1, ECM1, HDAC6, KDM5B, APLNR	3250	tags=36%, list=21%, signal=28%	FGFBP1,RREB1,CDH3,B4GALT1,NEAT1,ZNF580,CLDN1,CDC42,TP63,EPGN,RTN4,MYDGF,TGFA,HIF1A,YAP1,NF1,ESRP2,RBPJ,NRAS,NOTCH1,CDH13,ITGA4,AREG,HMGB2,SOX9,PDCD6,SMO,ERBB2,MTA3,HLX,XBP1,FGFR2,PLCG1,PGF,LAMC1,CYP7B1,NME1,ARNT,PRKD2,ATP7A,VEGFC,BMP4,TCF7L2,HMGB1,CFLAR,NRARP,KDR,CCND1,ECM1,HDAC6,KDM5B,APLNR
GO:0009719	GOBP_RESPONSE_TO_ENDOGENOUS_STIMULUS	0.00137141	0.0486628	0.45506	0.365283	1.19253	1257	IGFBP5, FGFBP1, STAT1, CDH1, CEACAM1, ATP1A1, CD63, CD81, TNFSF10, ZYX, VIM, ATP2B4, JAK1, PTGDS, HSPA8, EPHA2, KRT19, HSF1, SFRP4, UFM1, PDCD4, ID1, IL1RN, ARPC1B, MAX, SREBF2, FBXO32, TGM2, RELA, FLNA, MAPK14, XDH, SKIL, LAMTOR5, CTSH, USO1, NPC1, GNB1, HSPA5, ITGB1, ABCC1, EHD1, CLDN1, GNAI1, FERMT1, FBN1, AQP1, ITGA2, UBR5, IGFBP7, IQGAP1, LAMTOR2, ANXA3, DYNC1LI2, SNX5, AHCYL1, CAPN2, CIB1, …	3509	tags=29%, list=23%, signal=25%	IGFBP5,FGFBP1,STAT1,CDH1,CEACAM1,ATP1A1,CD63,CD81,TNFSF10,ZYX,VIM,ATP2B4,JAK1,PTGDS,HSPA8,EPHA2,KRT19,HSF1,SFRP4,UFM1,PDCD4,ID1,IL1RN,ARPC1B,MAX,SREBF2,FBXO32,TGM2,RELA,FLNA,MAPK14,XDH,SKIL,LAMTOR5,CTSH,USO1,NPC1,GNB1,HSPA5,ITGB1,ABCC1,EHD1,CLDN1,GNAI1,FERMT1,FBN1,AQP1,ITGA2,UBR5,IGFBP7,IQGAP1,LAMTOR2,ANXA3,DYNC1LI2,SNX5,AHCYL1,CAPN2,CIB1,TP63,ADAM9,CSK,XRN1,CRK,CAV1,USP9X,SMARCC1,LAMTOR1,GALNT3,…
GO:0050852	GOBP_T_CELL_RECEPTOR_SIGNALING_PATHWAY	0.00138908	0.0488335	0.45506	0.493585	1.5227	127	PLCG2, CEACAM1, HLA-DRB1, HLA-DQB1, CD81, RELA, HLA-DPB1, CSK, RNF31, HLA-A, MAP3K7, GBP1, DENND1B, IKBKB, PAWR, PTPN2, MALT1, RC3H2, GATA3, NFKBIZ, LCP2, DUSP22, PDE4B, TRBC1, RBCK1, EZR, FYB2, WNK1, KHDRBS1, PLCG1, RPS3, PIK3CA, CD3E, PRKD2, IKBKG, MAPK1, PRNP, CD276, RAB29, BRAF, EIF2B4, BCL10, ABL1, THEMIS2, ZC3H12A, LIPA, CBLB, LIME1, KCNN4	4152	tags=39%, list=27%, signal=28%	PLCG2,CEACAM1,HLA-DRB1,HLA-DQB1,CD81,RELA,HLA-DPB1,CSK,RNF31,HLA-A,MAP3K7,GBP1,DENND1B,IKBKB,PAWR,PTPN2,MALT1,RC3H2,GATA3,NFKBIZ,LCP2,DUSP22,PDE4B,TRBC1,RBCK1,EZR,FYB2,WNK1,KHDRBS1,PLCG1,RPS3,PIK3CA,CD3E,PRKD2,IKBKG,MAPK1,PRNP,CD276,RAB29,BRAF,EIF2B4,BCL10,ABL1,THEMIS2,ZC3H12A,LIPA,CBLB,LIME1,KCNN4
GO:0035456	GOBP_RESPONSE_TO_INTERFERON_BETA	0.00139498	0.0488335	0.45506	0.667256	1.74612	28	STAT1, IFITM3, IRF1, UBE2K, BST2, IFITM2, CAPN2, XAF1, CDC34, IKBKE, IFNAR2, HTRA2, PLSCR1	2511	tags=46%, list=16%, signal=39%	STAT1,IFITM3,IRF1,UBE2K,BST2,IFITM2,CAPN2,XAF1,CDC34,IKBKE,IFNAR2,HTRA2,PLSCR1
GO:0065002	GOBP_INTRACELLULAR_PROTEIN_TRANSMEMBRANE_TRANSPORT	0.00139781	0.0488335	0.45506	0.59511	1.68177	49	SEC61B, HSPA5, USP9X, GRPEL2, TRAM1, TIMM23, DNAJC15, TIMM50, PEX10, SRP54, PEX6, DNAJC19, PAM16, PEX1, HSPD1, TIMM17A, TIMM44, TOMM20, ZFAND2B, ROMO1, SEC61G, PEX16, BCR	3170	tags=47%, list=21%, signal=37%	SEC61B,HSPA5,USP9X,GRPEL2,TRAM1,TIMM23,DNAJC15,TIMM50,PEX10,SRP54,PEX6,DNAJC19,PAM16,PEX1,HSPD1,TIMM17A,TIMM44,TOMM20,ZFAND2B,ROMO1,SEC61G,PEX16,BCR
GO:0006954	GOBP_INFLAMMATORY_RESPONSE	0.00140823	0.0488335	0.45506	0.391051	1.26739	624	IGHG1, PLCG2, CXCL17, HLA-DRB1, CD81, B4GALT1, NEAT1, HSPA8, EPHA2, CXCL1, HLA-E, PDCD4, ZNF580, APOD, IL1RN, RELA, MAPK14, ITGB1, IL6ST, ABCC1, DUOXA2, TAB2, IL1RAP, CXCL6, CYBA, IFNGR1, IFI35, NLRP1, SCYL1, ALOX5AP, DDT, LPCAT3, PXK, CAMK1D, PJA2, HIF1A, MAP3K7, ABCF1, CSNK1A1, BCL6, LYZ, NR1D1, DHX9, TNIP1, RELB, NDFIP1, IKBKB, PSMA1, CXCL10, AIMP1, FEM1A, RHBDF2, SNAP23, MFHAS1, VAMP8, SMAD3,…	3494	tags=30%, list=23%, signal=24%	IGHG1,PLCG2,CXCL17,HLA-DRB1,CD81,B4GALT1,NEAT1,HSPA8,EPHA2,CXCL1,HLA-E,PDCD4,ZNF580,APOD,IL1RN,RELA,MAPK14,ITGB1,IL6ST,ABCC1,DUOXA2,TAB2,IL1RAP,CXCL6,CYBA,IFNGR1,IFI35,NLRP1,SCYL1,ALOX5AP,DDT,LPCAT3,PXK,CAMK1D,PJA2,HIF1A,MAP3K7,ABCF1,CSNK1A1,BCL6,LYZ,NR1D1,DHX9,TNIP1,RELB,NDFIP1,IKBKB,PSMA1,CXCL10,AIMP1,FEM1A,RHBDF2,SNAP23,MFHAS1,VAMP8,SMAD3,RBPJ,H19,MAPKAPK2,SIRPA,NOTCH1,C1QA,TMEM258,MYD88,BRCC3…
GO:0009896	GOBP_POSITIVE_REGULATION_OF_CATABOLIC_PROCESS	0.00140823	0.0488335	0.45506	0.401181	1.29389	471	CD81, NEAT1, HSF1, WAC, GGA1, NOP53, HSPB8, HNRNPR, VCP, SNX33, WDR45, TRIM22, SAMD4B, RAD23A, ADAM9, CAV1, TRIB2, RNF31, HERPUD1, KEAP1, SQSTM1, PACSIN3, GSK3B, UBQLN2, RNF185, HIF1A, GPSM1, MAP3K7, PIAS1, RNF19A, SMAD7, HSP90AA1, CSNK1A1, PAFAH1B2, RNF217, KHSRP, MSN, RAB3GAP2, DHX9, LARP1, NT5C3B, NDFIP1, AGO4, RAB3GAP1, TFEB, CCNY, PIK3C2A, TIPARP, GPLD1, TMEM259, SGTA, PSMC5, YTHDF2, CUL4B, …	3754	tags=36%, list=24%, signal=28%	CD81,NEAT1,HSF1,WAC,GGA1,NOP53,HSPB8,HNRNPR,VCP,SNX33,WDR45,TRIM22,SAMD4B,RAD23A,ADAM9,CAV1,TRIB2,RNF31,HERPUD1,KEAP1,SQSTM1,PACSIN3,GSK3B,UBQLN2,RNF185,HIF1A,GPSM1,MAP3K7,PIAS1,RNF19A,SMAD7,HSP90AA1,CSNK1A1,PAFAH1B2,RNF217,KHSRP,MSN,RAB3GAP2,DHX9,LARP1,NT5C3B,NDFIP1,AGO4,RAB3GAP1,TFEB,CCNY,PIK3C2A,TIPARP,GPLD1,TMEM259,SGTA,PSMC5,YTHDF2,CUL4B,PSMD10,PATL1,ZBTB20,PSMC6,SLC25A5,SNF8,SNX7,HNRNPD,PSM…
GO:0098609	GOBP_CELL_CELL_ADHESION	0.00142664	0.0490261	0.45506	0.385633	1.25271	707	HLA-DRA, HLA-DPA1, CDH1, CTNND1, CEACAM1, HLA-DRB1, HLA-DQB1, VMP1, CD81, CDH3, CD74, KRT18, MYL12A, IRF1, JAK1, HLA-E, IL1RN, PNP, RELA, TLN1, SDC4, FLNA, MAPK14, SLC7A1, ITGAV, ITGB1, IL6ST, CLDN1, ITGA2, CDSN, IL1RAP, HLA-DPB1, HLA-DMA, COL14A1, HLA-DQA1, HSPH1, CD46, PDLIM5, ADAM9, CSK, ARG2, CAV1, HLA-A, CELSR1, PALLD, SMARCC1, B2M, CD55, RAC2, NCK1, RUNX1, BAIAP2L1, PDLIM1, SMAD7, BCL6, RIC…	3335	tags=28%, list=22%, signal=23%	HLA-DRA,HLA-DPA1,CDH1,CTNND1,CEACAM1,HLA-DRB1,HLA-DQB1,VMP1,CD81,CDH3,CD74,KRT18,MYL12A,IRF1,JAK1,HLA-E,IL1RN,PNP,RELA,TLN1,SDC4,FLNA,MAPK14,SLC7A1,ITGAV,ITGB1,IL6ST,CLDN1,ITGA2,CDSN,IL1RAP,HLA-DPB1,HLA-DMA,COL14A1,HLA-DQA1,HSPH1,CD46,PDLIM5,ADAM9,CSK,ARG2,CAV1,HLA-A,CELSR1,PALLD,SMARCC1,B2M,CD55,RAC2,NCK1,RUNX1,BAIAP2L1,PDLIM1,SMAD7,BCL6,RIC8A,CD93,MSN,TJP3,PVR,TNIP1,CEACAM5,NDFIP1,BMI1,ILK,GP6,…
GO:0032101	GOBP_REGULATION_OF_RESPONSE_TO_EXTERNAL_STIMULUS	0.00142664	0.0490261	0.45506	0.37733	1.22849	846	PLCG2, STAT1, CEACAM1, CXCL17, HLA-DRB1, KLK7, SERPINB4, CD81, PLAT, CD74, IRF1, MTUS1, NEAT1, HSPA8, UBE2K, HLA-E, PDCD4, ZNF580, MYCBP2, ERBIN, EIF4E2, RELA, TIAM1, FLNA, MAPK14, NOP53, IL6ST, ISG15, ABCC1, DUOXA2, ITGA2, CXCL6, RIOK3, TRIM22, OAS3, CYBA, CDC37, ARG2, CRK, CAV1, RNF31, HLA-A, IFI35, RTN4, CD55, RAC2, NLRP1, EDN3, PARP9, ALOX5AP, DDT, LPCAT3, CAMK1D, SFPQ, INAVA, RNF185, PJA2, M…	3839	tags=32%, list=25%, signal=25%	PLCG2,STAT1,CEACAM1,CXCL17,HLA-DRB1,KLK7,SERPINB4,CD81,PLAT,CD74,IRF1,MTUS1,NEAT1,HSPA8,UBE2K,HLA-E,PDCD4,ZNF580,MYCBP2,ERBIN,EIF4E2,RELA,TIAM1,FLNA,MAPK14,NOP53,IL6ST,ISG15,ABCC1,DUOXA2,ITGA2,CXCL6,RIOK3,TRIM22,OAS3,CYBA,CDC37,ARG2,CRK,CAV1,RNF31,HLA-A,IFI35,RTN4,CD55,RAC2,NLRP1,EDN3,PARP9,ALOX5AP,DDT,LPCAT3,CAMK1D,SFPQ,INAVA,RNF185,PJA2,MET,PARP1,MAP3K7,NENF,HSP90AA1,CSNK1A1,BCL6,SEMA4B,MAPKBP1…
GO:0048024	GOBP_REGULATION_OF_MRNA_SPLICING_VIA_SPLICEOSOME	0.00144503	0.0494357	0.45506	0.52604	1.57665	86	SAP18, HSPA8, SON, RBM39, SRSF10, TIA1, RBM23, TRA2B, SF1, NUP98, SRSF3, MAGOH, DYRK1A, RNPS1, NCBP1, SRSF7, C1QBP, U2AF2, SRSF4, SFSWAP, RBM8A, HNRNPL, THRAP3, HNRNPU, CLNS1A, KHDRBS1, QKI, HNRNPK, SNRNP70, DDX5, RBM10, METTL16, RBM47, TRA2A, PRMT5, ZBTB7A, FXR1, PCBP4, RBM25, LARP7	3457	tags=47%, list=22%, signal=36%	SAP18,HSPA8,SON,RBM39,SRSF10,TIA1,RBM23,TRA2B,SF1,NUP98,SRSF3,MAGOH,DYRK1A,RNPS1,NCBP1,SRSF7,C1QBP,U2AF2,SRSF4,SFSWAP,RBM8A,HNRNPL,THRAP3,HNRNPU,CLNS1A,KHDRBS1,QKI,HNRNPK,SNRNP70,DDX5,RBM10,METTL16,RBM47,TRA2A,PRMT5,ZBTB7A,FXR1,PCBP4,RBM25,LARP7
GO:0006591	GOBP_ORNITHINE_METABOLIC_PROCESS	0.00145403	0.0495213	0.45506	0.88381	1.65611	6	AZIN1, ODC1, ARG2	447	tags=50%, list=3%, signal=49%	AZIN1,ODC1,ARG2

## Sheet: Lower IM
id	pathway	pval	padj	log2err	ES	NES	size	leadingEdge	rank_at_max	leading_edge	core_enrichment
GO:0044419	GOBP_BIOLOGICAL_PROCESS_INVOLVED_IN_INTERSPECIES_INTERACTION_BETWEEN_ORGANISMS	1.16583e-10	8.89296e-07	0.826657	0.3973	1.43043	1296	IGHA1, JCHAIN, IGHG1, DEFB1, DUOX2, SAMD9, CEACAM1, SERPINB4, IGHA2, KLK7, DDX21, C15orf48, C1R, STAT1, RAET1G, HERC6, TMEM45B, STOM, ZYX, IRF9, IRF1, HNRNPUL1, CD58, IFI6, THOC3, PARP14, SOD2, ACTR3, NFKB1, RNF213, APOBEC3A, BST2, HLA-C, HIF1A, BCL2L1, CD68, ISG15, SERPING1, HLA-F, CCL5, HLA-DRB1, DIO2, CXCL10, SUSD4, HLA-DPA1, IFITM3, CASP4, RNF19B, TRIM22, RIOK3, DHX36, EGFR, PRSS3, CCL2, PI4K…	3557	tags=31%, list=21%, signal=26%	IGHA1,JCHAIN,IGHG1,DEFB1,DUOX2,SAMD9,CEACAM1,SERPINB4,IGHA2,KLK7,DDX21,C15orf48,C1R,STAT1,RAET1G,HERC6,TMEM45B,STOM,ZYX,IRF9,IRF1,HNRNPUL1,CD58,IFI6,THOC3,PARP14,SOD2,ACTR3,NFKB1,RNF213,APOBEC3A,BST2,HLA-C,HIF1A,BCL2L1,CD68,ISG15,SERPING1,HLA-F,CCL5,HLA-DRB1,DIO2,CXCL10,SUSD4,HLA-DPA1,IFITM3,CASP4,RNF19B,TRIM22,RIOK3,DHX36,EGFR,PRSS3,CCL2,PI4KA,CHMP4C,SAMHD1,ZFP36,UBA7,SP100,LDLR,C1QBP,OAS3,IFNGR…
GO:0006952	GOBP_DEFENSE_RESPONSE	2.79144e-08	0.000106466	0.733762	0.378914	1.36498	1322	IGHA1, JCHAIN, IGHG1, DEFB1, DUOX2, SAMD9, CEACAM1, SERPINB4, ECM1, IGHA2, KLK7, DDX21, ELF3, C1R, APOD, STAT1, RAET1G, IL1RN, TMEM45B, ZYX, CXCL17, IRF9, IRF1, TAP1, GAS5, CD58, IFI6, PARP14, ACTR3, NFKB1, RNF213, PLA2G4B, APOBEC3A, BST2, HLA-C, HIF1A, BCL2L1, CD68, ISG15, SERPING1, HLA-F, CCL5, HLA-DRB1, CXCL10, SUSD4, HLA-DPA1, IFITM3, CASP4, IL1R2, RNF19B, TRIM22, RIOK3, DHX36, PRSS3, CCL2, S…	3557	tags=30%, list=21%, signal=25%	IGHA1,JCHAIN,IGHG1,DEFB1,DUOX2,SAMD9,CEACAM1,SERPINB4,ECM1,IGHA2,KLK7,DDX21,ELF3,C1R,APOD,STAT1,RAET1G,IL1RN,TMEM45B,ZYX,CXCL17,IRF9,IRF1,TAP1,GAS5,CD58,IFI6,PARP14,ACTR3,NFKB1,RNF213,PLA2G4B,APOBEC3A,BST2,HLA-C,HIF1A,BCL2L1,CD68,ISG15,SERPING1,HLA-F,CCL5,HLA-DRB1,CXCL10,SUSD4,HLA-DPA1,IFITM3,CASP4,IL1R2,RNF19B,TRIM22,RIOK3,DHX36,PRSS3,CCL2,SAMHD1,ZFP36,UBA7,CAMK1D,SP100,LDLR,C1QBP,LGALS3BP,OAS3,…
GO:0009615	GOBP_RESPONSE_TO_VIRUS	9.59594e-08	0.000243993	0.704976	0.465037	1.63445	360	DUOX2, DDX21, STAT1, IRF9, IRF1, HNRNPUL1, IFI6, NFKB1, APOBEC3A, BST2, HIF1A, BCL2L1, ISG15, CCL5, CXCL10, IFITM3, TRIM22, RIOK3, DHX36, SAMHD1, C1QBP, OAS3, IFNGR2, GBP2, SIRT2, BAX, SMAD3, MAP3K14, STAT2, SHFL, RNF216, GBP3, OAS2, IVNS1ABP, PARP9, PML, AUP1, PTPRC, CPTP, IFIT3, GBP1, STMN1, SERINC3, MAPK14, BCL2, POLR3K, DDX56, TANK, CDK6, JAK2, CXCL9, ITCH, TRAF3, IFITM2, ODC1, TNFAIP3, MYD88…	2923	tags=31%, list=18%, signal=26%	DUOX2,DDX21,STAT1,IRF9,IRF1,HNRNPUL1,IFI6,NFKB1,APOBEC3A,BST2,HIF1A,BCL2L1,ISG15,CCL5,CXCL10,IFITM3,TRIM22,RIOK3,DHX36,SAMHD1,C1QBP,OAS3,IFNGR2,GBP2,SIRT2,BAX,SMAD3,MAP3K14,STAT2,SHFL,RNF216,GBP3,OAS2,IVNS1ABP,PARP9,PML,AUP1,PTPRC,CPTP,IFIT3,GBP1,STMN1,SERINC3,MAPK14,BCL2,POLR3K,DDX56,TANK,CDK6,JAK2,CXCL9,ITCH,TRAF3,IFITM2,ODC1,TNFAIP3,MYD88,NPC2,POLR3E,AKAP1,EIF2AK2,RELA,MUL1,LGALS9,TRAF3IP2,JAK…
GO:0098542	GOBP_DEFENSE_RESPONSE_TO_OTHER_ORGANISM	1.82316e-07	0.000347677	0.690132	0.396045	1.41933	904	IGHA1, JCHAIN, IGHG1, DEFB1, SAMD9, CEACAM1, SERPINB4, IGHA2, KLK7, DDX21, C1R, STAT1, RAET1G, TMEM45B, ZYX, IRF9, IRF1, CD58, IFI6, PARP14, ACTR3, NFKB1, RNF213, APOBEC3A, BST2, HLA-C, BCL2L1, ISG15, SERPING1, HLA-F, CCL5, CXCL10, SUSD4, HLA-DPA1, IFITM3, CASP4, RNF19B, TRIM22, RIOK3, DHX36, PRSS3, CCL2, SAMHD1, UBA7, SP100, C1QBP, OAS3, IFNGR2, CRK, GBP2, SIRT2, VPS26B, CYLD, ARL8B, TMEM33, CD5…	3728	tags=33%, list=23%, signal=27%	IGHA1,JCHAIN,IGHG1,DEFB1,SAMD9,CEACAM1,SERPINB4,IGHA2,KLK7,DDX21,C1R,STAT1,RAET1G,TMEM45B,ZYX,IRF9,IRF1,CD58,IFI6,PARP14,ACTR3,NFKB1,RNF213,APOBEC3A,BST2,HLA-C,BCL2L1,ISG15,SERPING1,HLA-F,CCL5,CXCL10,SUSD4,HLA-DPA1,IFITM3,CASP4,RNF19B,TRIM22,RIOK3,DHX36,PRSS3,CCL2,SAMHD1,UBA7,SP100,C1QBP,OAS3,IFNGR2,CRK,GBP2,SIRT2,VPS26B,CYLD,ARL8B,TMEM33,CD55,C1QA,VAMP3,CD46,MAP3K14,CRISP3,STAT2,SHFL,A2M,MAPKAPK…
GO:0019724	GOBP_B_CELL_MEDIATED_IMMUNITY	2.34294e-07	0.000357438	0.690132	0.575786	1.87661	119	IGKC, IGHA1, IGHG1, IGLC2, IGHA2, C1R, IGLC1, SERPING1, SUSD4, C1QBP, CD55, C1QA, CD46, CD81, IGLC3, BCL6, EXOSC3, PTPRC, RIF1, SLC15A4, TFRC, MYD88, PRKCD, TRAF3IP2, UNG, IL4R, STAT6, HLA-E, CD74, NECTIN2, C1S, HMCES	1832	tags=27%, list=11%, signal=24%	IGKC,IGHA1,IGHG1,IGLC2,IGHA2,C1R,IGLC1,SERPING1,SUSD4,C1QBP,CD55,C1QA,CD46,CD81,IGLC3,BCL6,EXOSC3,PTPRC,RIF1,SLC15A4,TFRC,MYD88,PRKCD,TRAF3IP2,UNG,IL4R,STAT6,HLA-E,CD74,NECTIN2,C1S,HMCES
GO:0006958	GOBP_COMPLEMENT_ACTIVATION_CLASSICAL_PATHWAY	3.98073e-07	0.000506084	0.674963	0.802173	2.13147	27	IGHA1, IGHG1, IGHA2, C1R, SERPING1, SUSD4, C1QBP, CD55, C1QA, CD46	490	tags=37%, list=3%, signal=36%	IGHA1,IGHG1,IGHA2,C1R,SERPING1,SUSD4,C1QBP,CD55,C1QA,CD46
GO:0002455	GOBP_HUMORAL_IMMUNE_RESPONSE_MEDIATED_BY_CIRCULATING_IMMUNOGLOBULIN	1.29838e-06	0.00141486	0.643552	0.722932	2.03668	37	IGHA1, IGHG1, IGHA2, C1R, SERPING1, SUSD4, C1QBP, CD55, C1QA, CD46, CD81, PTPRC	747	tags=32%, list=5%, signal=31%	IGHA1,IGHG1,IGHA2,C1R,SERPING1,SUSD4,C1QBP,CD55,C1QA,CD46,CD81,PTPRC
GO:0031424	GOBP_KERATINIZATION	1.55168e-06	0.00147953	0.643552	-0.592199	-2.20642	53	SPRR2E, KRT76, KRT2, KRT16, SPRR2B, KRT1, KRT6C, SPRR2D, SPRR2F, PPHLN1, SPRR2G, EVPL, KRT6A, KRT3, CERS3, CASP14, KRT5, KLK5, KRT78	1243	tags=36%, list=8%, signal=33%	KLK5,KRT5,CASP14,CERS3,KRT3,KRT6A,EVPL,SPRR2G,PPHLN1,SPRR2F,SPRR2D,KRT6C,KRT1,SPRR2B,KRT16,KRT2,KRT76,SPRR2E
GO:0140546	GOBP_DEFENSE_RESPONSE_TO_SYMBIONT	2.31529e-06	0.00182341	0.627257	0.465843	1.61271	274	DDX21, STAT1, IRF9, IRF1, IFI6, APOBEC3A, BST2, BCL2L1, ISG15, CXCL10, IFITM3, TRIM22, RIOK3, DHX36, SAMHD1, C1QBP, OAS3, IFNGR2, GBP2, SIRT2, MAP3K14, STAT2, SHFL, RNF216, GBP3, OAS2, PARP9, PML, PTPRC, CPTP, IFIT3, GBP1, SERINC3, BCL2, POLR3K, DDX56, TANK, CXCL9, ITCH, TRAF3, IFITM2, TNFAIP3, MYD88, POLR3E, AKAP1, EIF2AK2, RELA, MUL1, TRAF3IP2, TRIM35, TRAF6, TRIM65, NDUFAF4, RNASE6, IFI27, MLK…	3168	tags=34%, list=19%, signal=28%	DDX21,STAT1,IRF9,IRF1,IFI6,APOBEC3A,BST2,BCL2L1,ISG15,CXCL10,IFITM3,TRIM22,RIOK3,DHX36,SAMHD1,C1QBP,OAS3,IFNGR2,GBP2,SIRT2,MAP3K14,STAT2,SHFL,RNF216,GBP3,OAS2,PARP9,PML,PTPRC,CPTP,IFIT3,GBP1,SERINC3,BCL2,POLR3K,DDX56,TANK,CXCL9,ITCH,TRAF3,IFITM2,TNFAIP3,MYD88,POLR3E,AKAP1,EIF2AK2,RELA,MUL1,TRAF3IP2,TRIM35,TRAF6,TRIM65,NDUFAF4,RNASE6,IFI27,MLKL,TRIM26,MX1,PPM1B,CHMP3,DHX15,TRIM21,AIMP1,IFI44L,TRIM…
GO:0045087	GOBP_INNATE_IMMUNE_RESPONSE	2.39041e-06	0.00182341	0.627257	0.396287	1.41812	725	JCHAIN, DEFB1, SAMD9, CEACAM1, SERPINB4, DDX21, C1R, STAT1, RAET1G, TMEM45B, ZYX, IRF1, CD58, IFI6, PARP14, ACTR3, NFKB1, APOBEC3A, BST2, HLA-C, ISG15, SERPING1, HLA-F, CCL5, CXCL10, SUSD4, HLA-DPA1, IFITM3, CASP4, RNF19B, TRIM22, RIOK3, DHX36, CCL2, SAMHD1, UBA7, SP100, C1QBP, OAS3, IFNGR2, CRK, GBP2, SIRT2, VPS26B, CYLD, ARL8B, TMEM33, CD55, C1QA, VAMP3, CD46, CRISP3, STAT2, SHFL, A2M, MAPKAPK2…	3671	tags=32%, list=22%, signal=26%	JCHAIN,DEFB1,SAMD9,CEACAM1,SERPINB4,DDX21,C1R,STAT1,RAET1G,TMEM45B,ZYX,IRF1,CD58,IFI6,PARP14,ACTR3,NFKB1,APOBEC3A,BST2,HLA-C,ISG15,SERPING1,HLA-F,CCL5,CXCL10,SUSD4,HLA-DPA1,IFITM3,CASP4,RNF19B,TRIM22,RIOK3,DHX36,CCL2,SAMHD1,UBA7,SP100,C1QBP,OAS3,IFNGR2,CRK,GBP2,SIRT2,VPS26B,CYLD,ARL8B,TMEM33,CD55,C1QA,VAMP3,CD46,CRISP3,STAT2,SHFL,A2M,MAPKAPK2,GBP3,OAS2,INAVA,NFKB2,PARP9,PML,UBE2L6,TAX1BP1,CPTP,IF…
GO:0006403	GOBP_RNA_LOCALIZATION	3.70967e-06	0.00227738	0.627257	0.498715	1.68276	182	SRSF7, THOC3, NUTF2, DHX36, ZFP36, AGFG1, NXF1, CCT3, FUBP3, CETN3, ENY2, NUP205, NUP88, NCBP2, SMG7, NOP10, NUP42, CHTOP, UPF3A, NUP98, PNPT1, CCT6A, MCM3AP, TNKS, POM121, ALYREF, UPF3B, NPIPA1, YTHDC1, KPNB1, THOC7, RUVBL1, TPR, TOMM20, PHAX, AHCTF1, CPSF6, YBX1, DKC1, CETN2, HNRNPA2B1, XPO1, MAGOH, NXT1, ATM, FYTTD1, NUP54, NUP160, NOL6, NOP58, DDX19A, ATXN2, DDX19B, NCBP3, NSUN2, GLE1, CCT4, …	3962	tags=47%, list=24%, signal=36%	SRSF7,THOC3,NUTF2,DHX36,ZFP36,AGFG1,NXF1,CCT3,FUBP3,CETN3,ENY2,NUP205,NUP88,NCBP2,SMG7,NOP10,NUP42,CHTOP,UPF3A,NUP98,PNPT1,CCT6A,MCM3AP,TNKS,POM121,ALYREF,UPF3B,NPIPA1,YTHDC1,KPNB1,THOC7,RUVBL1,TPR,TOMM20,PHAX,AHCTF1,CPSF6,YBX1,DKC1,CETN2,HNRNPA2B1,XPO1,MAGOH,NXT1,ATM,FYTTD1,NUP54,NUP160,NOL6,NOP58,DDX19A,ATXN2,DDX19B,NCBP3,NSUN2,GLE1,CCT4,RAN,THOC1,CASC3,PRPF31,SEH1L,RTRAF,PUM2,PRPF6,SENP2,NUP21…
GO:0009057	GOBP_MACROMOLECULE_CATABOLIC_PROCESS	3.83665e-06	0.00227738	0.610527	0.365177	1.31283	1209	CEACAM1, VPS13A, RDX, GABARAP, HERC6, ROCK1, WDR26, LARP1, YOD1, GAS5, FBXO11, RNF213, UBXN4, PSMA5, ISG15, KCTD5, SH3GLB1, LGMN, PSMC4, EFNA1, SMARCC1, USP8, SQSTM1, RNF19B, BAG3, SOX9, DHX36, EGFR, CHMP4C, RBM10, ZFP36, ASCC2, UBA7, CYP51A1, XIST, GABARAPL2, LDLR, LYPLA1, RHBDD2, CCDC47, COP1, CELF1, MDM2, NEAT1, CHMP5, TNFAIP1, TP53INP2, PYGB, SIRT2, VPS11, SGSM3, SNX3, CDC26, BAX, LONP2, HECT…	4351	tags=38%, list=26%, signal=31%	CEACAM1,VPS13A,RDX,GABARAP,HERC6,ROCK1,WDR26,LARP1,YOD1,GAS5,FBXO11,RNF213,UBXN4,PSMA5,ISG15,KCTD5,SH3GLB1,LGMN,PSMC4,EFNA1,SMARCC1,USP8,SQSTM1,RNF19B,BAG3,SOX9,DHX36,EGFR,CHMP4C,RBM10,ZFP36,ASCC2,UBA7,CYP51A1,XIST,GABARAPL2,LDLR,LYPLA1,RHBDD2,CCDC47,COP1,CELF1,MDM2,NEAT1,CHMP5,TNFAIP1,TP53INP2,PYGB,SIRT2,VPS11,SGSM3,SNX3,CDC26,BAX,LONP2,HECTD1,CHMP2B,SMAD3,SAMD4B,PSMD3,MME,DICER1,CAPN2,TRIP12,HE…
GO:0006956	GOBP_COMPLEMENT_ACTIVATION	3.92796e-06	0.00227738	0.610527	0.699861	2.0065	41	IGHA1, IGHG1, IGHA2, C1R, CD59, SERPING1, SUSD4, C1QBP, CD55, C1QA, CD46, A2M, RGCC, C1S, CFH, CFD, C1QB, PHB2, SVEP1	2282	tags=46%, list=14%, signal=40%	IGHA1,IGHG1,IGHA2,C1R,CD59,SERPING1,SUSD4,C1QBP,CD55,C1QA,CD46,A2M,RGCC,C1S,CFH,CFD,C1QB,PHB2,SVEP1
GO:0071346	GOBP_CELLULAR_RESPONSE_TO_TYPE_II_INTERFERON	4.20434e-06	0.00227738	0.610527	0.557866	1.80162	102	STAT1, ZYX, IRF1, CD58, PARP14, ACTR3, CCL5, HLA-DPA1, CCL2, SP100, IFNGR2, GBP2, VPS26B, VAMP3, GBP3, PARP9, GBP1, JAK2, GBP4, DAPK3, VIM, LGALS9, JAK1	1314	tags=23%, list=8%, signal=21%	STAT1,ZYX,IRF1,CD58,PARP14,ACTR3,CCL5,HLA-DPA1,CCL2,SP100,IFNGR2,GBP2,VPS26B,VAMP3,GBP3,PARP9,GBP1,JAK2,GBP4,DAPK3,VIM,LGALS9,JAK1
GO:0090715	GOBP_IMMUNOLOGICAL_MEMORY_FORMATION_PROCESS	4.47832e-06	0.00227738	0.610527	0.912913	1.97054	10	HLA-DRB1, HLA-DRA, ST3GAL1, CD46, BCL6	646	tags=50%, list=4%, signal=48%	HLA-DRB1,HLA-DRA,ST3GAL1,CD46,BCL6
GO:0030163	GOBP_PROTEIN_CATABOLIC_PROCESS	7.15545e-06	0.00341136	0.610527	0.378685	1.35642	887	CEACAM1, VPS13A, RDX, GABARAP, HERC6, ROCK1, WDR26, YOD1, FBXO11, RNF213, UBXN4, PSMA5, ISG15, KCTD5, LGMN, PSMC4, EFNA1, SMARCC1, USP8, SQSTM1, RNF19B, BAG3, SOX9, EGFR, CHMP4C, ASCC2, UBA7, CYP51A1, GABARAPL2, LDLR, LYPLA1, RHBDD2, CCDC47, COP1, MDM2, CHMP5, TNFAIP1, TP53INP2, SIRT2, VPS11, SGSM3, SNX3, CDC26, LONP2, HECTD1, CHMP2B, SMAD3, PSMD3, MME, CAPN2, TRIP12, HERPUD1, MIB1, TSG101, RNF12…	4516	tags=41%, list=27%, signal=31%	CEACAM1,VPS13A,RDX,GABARAP,HERC6,ROCK1,WDR26,YOD1,FBXO11,RNF213,UBXN4,PSMA5,ISG15,KCTD5,LGMN,PSMC4,EFNA1,SMARCC1,USP8,SQSTM1,RNF19B,BAG3,SOX9,EGFR,CHMP4C,ASCC2,UBA7,CYP51A1,GABARAPL2,LDLR,LYPLA1,RHBDD2,CCDC47,COP1,MDM2,CHMP5,TNFAIP1,TP53INP2,SIRT2,VPS11,SGSM3,SNX3,CDC26,LONP2,HECTD1,CHMP2B,SMAD3,PSMD3,MME,CAPN2,TRIP12,HERPUD1,MIB1,TSG101,RNF121,RNF216,PSMD2,SNRNP70,CD81,CRBN,PSME2,SDF2L1,RPGR,PML…
GO:0034097	GOBP_RESPONSE_TO_CYTOKINE	1.07678e-05	0.00456395	0.593325	0.390782	1.39943	752	DUOX2, CEACAM1, SRSF7, ECM1, STAT1, IL1RN, UGCG, HK2, ZYX, IRF1, MAT2A, CD58, PARP14, ACTR3, NFKB1, BST2, HIF1A, BCL2L1, ISG15, CCL5, CXCL10, HLA-DPA1, IFITM3, CASP4, IL1R2, SOX9, CCL2, SAMHD1, ZFP36, HCLS1, TNFRSF21, ULK1, SP100, SKIL, OAS3, IFNGR2, CSNK2B, GBP2, VPS26B, CYLD, CTR9, ARID5B, VAMP3, MME, STAT2, CAPN2, SHFL, NUMBL, EIF4A2, MAPKAPK2, XAF1, GBP3, OAS2, NFKB2, PARP9, PML, TUBA1A, CXCL…	3706	tags=30%, list=22%, signal=24%	DUOX2,CEACAM1,SRSF7,ECM1,STAT1,IL1RN,UGCG,HK2,ZYX,IRF1,MAT2A,CD58,PARP14,ACTR3,NFKB1,BST2,HIF1A,BCL2L1,ISG15,CCL5,CXCL10,HLA-DPA1,IFITM3,CASP4,IL1R2,SOX9,CCL2,SAMHD1,ZFP36,HCLS1,TNFRSF21,ULK1,SP100,SKIL,OAS3,IFNGR2,CSNK2B,GBP2,VPS26B,CYLD,CTR9,ARID5B,VAMP3,MME,STAT2,CAPN2,SHFL,NUMBL,EIF4A2,MAPKAPK2,XAF1,GBP3,OAS2,NFKB2,PARP9,PML,TUBA1A,CXCL6,PTPRC,PRKACA,GBP1,RC3H1,RNMT,RIF1,RFFL,PNPT1,TFRC,MAPK1…
GO:0002449	GOBP_LYMPHOCYTE_MEDIATED_IMMUNITY	1.07697e-05	0.00456395	0.593325	0.459384	1.58715	249	IGKC, IGHA1, IGHG1, CEACAM1, SERPINB4, IGLC2, IGHA2, C1R, RAET1G, HLA-C, IGLC1, SERPING1, HLA-F, HLA-DRB1, SUSD4, RNF19B, HLA-DRA, C1QBP, CRK, ARL8B, CD55, C1QA, CD46, CD81, IGLC3, BCL6, B2M, EXOSC3, PTPRC, RIF1, SLC15A4, TFRC, AP1G1, MYD88, PRKCD, LGALS9, TRAF3IP2, UNG, IL4R, TRAF6, SLAMF7, STAT6, HLA-E, NKG7, CD74, STAT5B, NECTIN2, C1S, RAET1E, HMCES, BTN3A3, GFER, C1QB, CD1C, NSD2, SVEP1, GNL1…	1875	tags=21%, list=11%, signal=19%	IGKC,IGHA1,IGHG1,CEACAM1,SERPINB4,IGLC2,IGHA2,C1R,RAET1G,HLA-C,IGLC1,SERPING1,HLA-F,HLA-DRB1,SUSD4,RNF19B,HLA-DRA,C1QBP,CRK,ARL8B,CD55,C1QA,CD46,CD81,IGLC3,BCL6,B2M,EXOSC3,PTPRC,RIF1,SLC15A4,TFRC,AP1G1,MYD88,PRKCD,LGALS9,TRAF3IP2,UNG,IL4R,TRAF6,SLAMF7,STAT6,HLA-E,NKG7,CD74,STAT5B,NECTIN2,C1S,RAET1E,HMCES,BTN3A3,GFER
GO:0044282	GOBP_SMALL_MOLECULE_CATABOLIC_PROCESS	1.43116e-05	0.00544862	0.593325	-0.321241	-1.52615	296	ALDH3B2, DLD, ETFA, TST, ETFB, PGD, OAT, PFKL, HAGH, SHMT1, HADH, RIDA, GOT1, AKR1B10, TYSND1, NQO2, AASDHPPT, HSD17B10, ABCD3, ECI1, ECHS1, MFSD2A, TPI1, TKFC, BAD, FUT1, GPD2, IVD, GPT2, ATP2B4, NUDT1, SLC25A44, GLS, PNP, ACOX3, AASS, PKM, SULT1E1, HIBCH, SLC25A17, NUDT19, ADHFE1, DECR1, TP53, PCK2, CSAD, DDAH1, AKR1C3, AMACR, ALDH2, ACACB, ECHDC2, ACAA2, NUDT3, SCLY, OXCT1, PPARA, CDA, BLMH, T…	2369	tags=28%, list=14%, signal=25%	HSD17B4,THNSL2,ABCD4,AADAT,PGAM1,GNPDA2,CYP27A1,PCCA,NUDT5,SHMT2,FUT6,DLST,GCSH,XYLB,IDUA,AMDHD2,FOXK1,CYP4F11,BDH2,ALDH4A1,ACAT1,AKR1A1,CPT1A,TIGAR,BLMH,CDA,PPARA,OXCT1,SCLY,NUDT3,ACAA2,ECHDC2,ACACB,ALDH2,AMACR,AKR1C3,DDAH1,CSAD,PCK2,TP53,DECR1,ADHFE1,NUDT19,SLC25A17,HIBCH,SULT1E1,PKM,AASS,ACOX3,PNP,GLS,SLC25A44,NUDT1,ATP2B4,GPT2,IVD,GPD2,FUT1,BAD,TKFC,TPI1,MFSD2A,ECHS1,ECI1,ABCD3,HSD17B10,AASDH…
GO:0022613	GOBP_RIBONUCLEOPROTEIN_COMPLEX_BIOGENESIS	1.47492e-05	0.00544862	0.593325	0.413967	1.46407	450	DDX21, SRSF5, EIF5, RPL23A, CLNS1A, METTL17, RIOK3, EIF3M, SNU13, C1QBP, CELF1, SETX, SF3B1, NSUN5, SCAF11, NOC2L, PWP1, NOP16, DICER1, NUP88, GTF2H5, WDR18, ISG20L2, MPHOSPH6, CD2BP2, EIF2S2, EXOSC3, NOP10, SRSF10, POP5, SLU7, DIMT1, CDC73, LYAR, GEMIN4, SNRPE, DDX56, PNO1, EIF3A, RPF2, PRPF18, AGO2, EIF1AX, NOLC1, SF3B6, SF3B2, EIF3L, RPL11, XRN2, YTHDC1, TFB2M, SNRPG, USP39, EIF3D, TXNL4A, NIP…	3777	tags=38%, list=23%, signal=30%	DDX21,SRSF5,EIF5,RPL23A,CLNS1A,METTL17,RIOK3,EIF3M,SNU13,C1QBP,CELF1,SETX,SF3B1,NSUN5,SCAF11,NOC2L,PWP1,NOP16,DICER1,NUP88,GTF2H5,WDR18,ISG20L2,MPHOSPH6,CD2BP2,EIF2S2,EXOSC3,NOP10,SRSF10,POP5,SLU7,DIMT1,CDC73,LYAR,GEMIN4,SNRPE,DDX56,PNO1,EIF3A,RPF2,PRPF18,AGO2,EIF1AX,NOLC1,SF3B6,SF3B2,EIF3L,RPL11,XRN2,YTHDC1,TFB2M,SNRPG,USP39,EIF3D,TXNL4A,NIP7,AGO3,GAR1,RUVBL1,RAMAC,PPAN,LTV1,SBDS,LSG1,SF3B3,RPL7…
GO:0034341	GOBP_RESPONSE_TO_TYPE_II_INTERFERON	1.50001e-05	0.00544862	0.593325	0.540471	1.76117	121	STAT1, ZYX, IRF1, CD58, PARP14, ACTR3, BST2, CCL5, HLA-DPA1, IFITM3, CCL2, SP100, IFNGR2, GBP2, VPS26B, VAMP3, SHFL, GBP3, PARP9, GBP1, JAK2, IFITM2, CXCL16, GBP4, DAPK3, VIM, LGALS9, JAK1, CD74, SYNCRIP, NR1H2, TRIM21	2061	tags=26%, list=12%, signal=23%	STAT1,ZYX,IRF1,CD58,PARP14,ACTR3,BST2,CCL5,HLA-DPA1,IFITM3,CCL2,SP100,IFNGR2,GBP2,VPS26B,VAMP3,SHFL,GBP3,PARP9,GBP1,JAK2,IFITM2,CXCL16,GBP4,DAPK3,VIM,LGALS9,JAK1,CD74,SYNCRIP,NR1H2,TRIM21
GO:0051236	GOBP_ESTABLISHMENT_OF_RNA_LOCALIZATION	1.71856e-05	0.00578842	0.57561	0.509038	1.68815	146	SRSF7, THOC3, NUTF2, ZFP36, AGFG1, NXF1, CETN3, ENY2, NUP205, NUP88, NCBP2, SMG7, NUP42, CHTOP, UPF3A, NUP98, PNPT1, MCM3AP, TNKS, POM121, ALYREF, UPF3B, NPIPA1, YTHDC1, KPNB1, THOC7, TPR, TOMM20, PHAX, AHCTF1, CPSF6, YBX1, CETN2, HNRNPA2B1, XPO1, MAGOH, NXT1, ATM, FYTTD1, NUP54, NUP160, NOL6, DDX19A, ATXN2, DDX19B, NCBP3, NSUN2, GLE1, RAN, THOC1, CASC3, SEH1L, RTRAF, SENP2, NUP210, HSF1, TERF1, …	3839	tags=46%, list=23%, signal=36%	SRSF7,THOC3,NUTF2,ZFP36,AGFG1,NXF1,CETN3,ENY2,NUP205,NUP88,NCBP2,SMG7,NUP42,CHTOP,UPF3A,NUP98,PNPT1,MCM3AP,TNKS,POM121,ALYREF,UPF3B,NPIPA1,YTHDC1,KPNB1,THOC7,TPR,TOMM20,PHAX,AHCTF1,CPSF6,YBX1,CETN2,HNRNPA2B1,XPO1,MAGOH,NXT1,ATM,FYTTD1,NUP54,NUP160,NOL6,DDX19A,ATXN2,DDX19B,NCBP3,NSUN2,GLE1,RAN,THOC1,CASC3,SEH1L,RTRAF,SENP2,NUP210,HSF1,TERF1,NUP107,RFTN1,G3BP2,NUP50,TGFBR2,NUP58,SUPT6H,SMG1,SLBP,AL…
GO:0045184	GOBP_ESTABLISHMENT_OF_PROTEIN_LOCALIZATION	1.74533e-05	0.00578842	0.57561	0.352488	1.27145	1462	VPS13A, VMP1, RDX, APOD, MYO5B, IL1RN, GABARAP, STOM, HK2, TAP1, YOD1, PPM1F, CCDC91, HIF1A, SRI, CD68, CCL5, HLA-DRB1, NUTF2, ARF4, SH3GLB1, AP1G2, MACF1, DOP1B, SQSTM1, BAG3, IPO4, EGFR, CHMP4C, HCLS1, CYP51A1, PEX2, HCAR2, GABARAPL2, SP100, IRS1, AFDN, RAB31, LYPLA1, CSK, MPC2, GRPEL2, RAB24, CCDC47, DENND10, MDM2, STX17, ARFGEF2, CHMP5, VPS29, NXF1, SYTL1, VPS11, CCT3, ZDHHC6, VPS26B, RP2, VT…	3531	tags=30%, list=21%, signal=26%	VPS13A,VMP1,RDX,APOD,MYO5B,IL1RN,GABARAP,STOM,HK2,TAP1,YOD1,PPM1F,CCDC91,HIF1A,SRI,CD68,CCL5,HLA-DRB1,NUTF2,ARF4,SH3GLB1,AP1G2,MACF1,DOP1B,SQSTM1,BAG3,IPO4,EGFR,CHMP4C,HCLS1,CYP51A1,PEX2,HCAR2,GABARAPL2,SP100,IRS1,AFDN,RAB31,LYPLA1,CSK,MPC2,GRPEL2,RAB24,CCDC47,DENND10,MDM2,STX17,ARFGEF2,CHMP5,VPS29,NXF1,SYTL1,VPS11,CCT3,ZDHHC6,VPS26B,RP2,VTI1B,ARL8B,CETN3,SNX3,DOP1A,LLGL2,ENY2,AP3D1,RAB22A,BAX,AN…
GO:0031641	GOBP_REGULATION_OF_MYELINATION	2.10534e-05	0.00669146	0.57561	0.673963	1.91598	39	TYMP, LPIN1, TNFRSF21, SIRT2, NSUN5, FIG4, DICER1, CYFIP1, PTN, MTMR2, NRDC, EIF2AK3, MTOR, RARG, AKT1	2175	tags=38%, list=13%, signal=33%	TYMP,LPIN1,TNFRSF21,SIRT2,NSUN5,FIG4,DICER1,CYFIP1,PTN,MTMR2,NRDC,EIF2AK3,MTOR,RARG,AKT1
GO:0002250	GOBP_ADAPTIVE_IMMUNE_RESPONSE	2.41169e-05	0.00735855	0.57561	0.42452	1.49522	389	IGKC, IGHA1, JCHAIN, IGHG1, CEACAM1, IGLC2, IGHA2, C1R, RAET1G, IRF1, HLA-DMA, TAP1, HLA-C, IGLC1, SERPING1, HLA-F, HLA-DRB1, SUSD4, HLA-DPA1, RNF19B, HLA-DRA, TNFRSF21, C1QBP, CSK, CD55, C1QA, CD46, CD81, IGLC3, BCL6, NFKB2, B2M, EXOSC3, HLA-DQA1, PTPRC, RC3H1, RIF1, SLC15A4, TFRC, JAK2, SEMA4A, TNFAIP3, NOTCH1, MYD88, PRKCD, RAPGEF3, PTK2B, TRAF3IP2, ANXA1, JAK1, UNG, IL4R, RELB, TRAF6, ADAM17,…	1846	tags=18%, list=11%, signal=16%	IGKC,IGHA1,JCHAIN,IGHG1,CEACAM1,IGLC2,IGHA2,C1R,RAET1G,IRF1,HLA-DMA,TAP1,HLA-C,IGLC1,SERPING1,HLA-F,HLA-DRB1,SUSD4,HLA-DPA1,RNF19B,HLA-DRA,TNFRSF21,C1QBP,CSK,CD55,C1QA,CD46,CD81,IGLC3,BCL6,NFKB2,B2M,EXOSC3,HLA-DQA1,PTPRC,RC3H1,RIF1,SLC15A4,TFRC,JAK2,SEMA4A,TNFAIP3,NOTCH1,MYD88,PRKCD,RAPGEF3,PTK2B,TRAF3IP2,ANXA1,JAK1,UNG,IL4R,RELB,TRAF6,ADAM17,SLAMF7,MTOR,CTNNBL1,STAT6,HLA-E,DBNL,OTUD7B,CD74,HLA-D…
GO:0050853	GOBP_B_CELL_RECEPTOR_SIGNALING_PATHWAY	2.51845e-05	0.00738873	0.57561	0.609213	1.85647	63	IGKC, IGHA1, IGHG1, IGHA2, NFKB1, IGLC1, BAX, CD81, IGLC3, PTPRC, BCL2	891	tags=17%, list=5%, signal=17%	IGKC,IGHA1,IGHG1,IGHA2,NFKB1,IGLC1,BAX,CD81,IGLC3,PTPRC,BCL2
GO:0002460	GOBP_ADAPTIVE_IMMUNE_RESPONSE_BASED_ON_SOMATIC_RECOMBINATION_OF_IMMUNE_RECEPTORS_BUILT_FROM_IMMUNOGLOBULIN_SUPERFAMILY_DOMAINS	2.62598e-05	0.00741887	0.57561	0.455321	1.57367	265	IGKC, IGHA1, IGHG1, CEACAM1, IGLC2, IGHA2, C1R, RAET1G, HLA-C, IGLC1, SERPING1, HLA-F, HLA-DRB1, SUSD4, HLA-DRA, C1QBP, CD55, C1QA, CD46, CD81, IGLC3, BCL6, NFKB2, B2M, EXOSC3, PTPRC, RC3H1, RIF1, SLC15A4, TFRC, JAK2, SEMA4A, TNFAIP3, NOTCH1, MYD88, PRKCD, TRAF3IP2, ANXA1, JAK1, UNG, IL4R, RELB, TRAF6, ADAM17, MTOR, STAT6, HLA-E, CD74, NECTIN2, C1S, RAET1E, HMCES, BTN3A3	1846	tags=20%, list=11%, signal=18%	IGKC,IGHA1,IGHG1,CEACAM1,IGLC2,IGHA2,C1R,RAET1G,HLA-C,IGLC1,SERPING1,HLA-F,HLA-DRB1,SUSD4,HLA-DRA,C1QBP,CD55,C1QA,CD46,CD81,IGLC3,BCL6,NFKB2,B2M,EXOSC3,PTPRC,RC3H1,RIF1,SLC15A4,TFRC,JAK2,SEMA4A,TNFAIP3,NOTCH1,MYD88,PRKCD,TRAF3IP2,ANXA1,JAK1,UNG,IL4R,RELB,TRAF6,ADAM17,MTOR,STAT6,HLA-E,CD74,NECTIN2,C1S,RAET1E,HMCES,BTN3A3
GO:0043067	GOBP_REGULATION_OF_PROGRAMMED_CELL_DEATH	2.83439e-05	0.0077217	0.57561	0.35628	1.2805	1225	SFRP4, CEACAM6, STAT1, ROCK1, SPTLC1, LTBR, PHLDA1, IFI6, SOD2, FBXO11, NFKB1, MAPKAP1, HIF1A, BCL2L1, CCL5, TJP1, ARF4, CXCL10, SON, MUC1, LGMN, EFNA1, TNFSF10, CASP4, SQSTM1, BAG3, SOX9, CCNL1, EGFR, CCL2, RBM10, ZFP36, HCLS1, HCAR2, QRICH1, CAMK1D, SP100, SKIL, C1QBP, PEPD, MDM2, SETX, ITGB1, ST3GAL1, GBP2, SIRT2, TXNDC5, CYLD, TGM2, NOC2L, MORF4L2, SLK, BAX, ANP32B, SMAD3, FSTL1, AKT1S1, CAPN…	3866	tags=32%, list=23%, signal=26%	SFRP4,CEACAM6,STAT1,ROCK1,SPTLC1,LTBR,PHLDA1,IFI6,SOD2,FBXO11,NFKB1,MAPKAP1,HIF1A,BCL2L1,CCL5,TJP1,ARF4,CXCL10,SON,MUC1,LGMN,EFNA1,TNFSF10,CASP4,SQSTM1,BAG3,SOX9,CCNL1,EGFR,CCL2,RBM10,ZFP36,HCLS1,HCAR2,QRICH1,CAMK1D,SP100,SKIL,C1QBP,PEPD,MDM2,SETX,ITGB1,ST3GAL1,GBP2,SIRT2,TXNDC5,CYLD,TGM2,NOC2L,MORF4L2,SLK,BAX,ANP32B,SMAD3,FSTL1,AKT1S1,CAPN2,ADM,MTCH1,HERPUD1,DNAJA1,NSMF,BCL11B,GBP3,BCL6,IVNS1ABP…
GO:0140888	GOBP_INTERFERON_MEDIATED_SIGNALING_PATHWAY	3.24397e-05	0.00853275	0.557332	0.575994	1.8039	78	STAT1, IRF1, PARP14, ISG15, IFITM3, SAMHD1, SP100, OAS3, IFNGR2, STAT2, OAS2, PARP9, TANK, JAK2, TRAF3, IFITM2, MYD88, UBE2K, MUL1, JAK1, TRIM65, IFI27, GIGYF2, NR1H2, PTPN11, LSM14A, TBKBP1, TBK1	2525	tags=36%, list=15%, signal=31%	STAT1,IRF1,PARP14,ISG15,IFITM3,SAMHD1,SP100,OAS3,IFNGR2,STAT2,OAS2,PARP9,TANK,JAK2,TRAF3,IFITM2,MYD88,UBE2K,MUL1,JAK1,TRIM65,IFI27,GIGYF2,NR1H2,PTPN11,LSM14A,TBKBP1,TBK1
GO:0006396	GOBP_RNA_PROCESSING	3.56402e-05	0.00906211	0.557332	0.371062	1.32902	875	SRSF7, DDX21, SNHG12, HNRNPUL1, SRSF5, THOC3, SRSF2, SLTM, CLNS1A, SON, RALY, RIOK3, CCNL1, DHX36, SRRM2, RBM10, DUS1L, SNU13, C1QBP, CELF1, SETX, SF3B1, RTCA, TAF10, NSUN5, POLR2A, SCAF11, PWP1, ENY2, ELP2, ZRANB2, SMAD3, LEO1, INTS6, DICER1, ATXN1, GTF2H5, WDR18, MPHOSPH6, SNRNP70, NCBP2, WDR33, CD2BP2, CDK13, IVNS1ABP, EXOSC3, NOP10, CCNL2, SRSF10, RBM12, POP5, DEDD2, PRKACA, SLU7, RNMT, FAM98…	3839	tags=35%, list=23%, signal=28%	SRSF7,DDX21,SNHG12,HNRNPUL1,SRSF5,THOC3,SRSF2,SLTM,CLNS1A,SON,RALY,RIOK3,CCNL1,DHX36,SRRM2,RBM10,DUS1L,SNU13,C1QBP,CELF1,SETX,SF3B1,RTCA,TAF10,NSUN5,POLR2A,SCAF11,PWP1,ENY2,ELP2,ZRANB2,SMAD3,LEO1,INTS6,DICER1,ATXN1,GTF2H5,WDR18,MPHOSPH6,SNRNP70,NCBP2,WDR33,CD2BP2,CDK13,IVNS1ABP,EXOSC3,NOP10,CCNL2,SRSF10,RBM12,POP5,DEDD2,PRKACA,SLU7,RNMT,FAM98B,NUP98,IK,DIMT1,CDC73,RNPC3,TP53RK,PNPT1,KDM1A,LYAR,PP…
GO:0045824	GOBP_NEGATIVE_REGULATION_OF_INNATE_IMMUNE_RESPONSE	4.50366e-05	0.0110819	0.557332	0.564581	1.76684	76	CEACAM1, SERPINB4, PARP14, ISG15, SERPING1, HLA-F, SUSD4, SAMHD1, OAS3, CRK, STAT2, A2M, LYAR, TNFAIP3, USP15, MUL1, LGALS9, HLA-E, GIGYF2, GFER, NR1H2, TRIM21, AKT1, ATG5, CEP63, FAM3A	2753	tags=34%, list=17%, signal=29%	CEACAM1,SERPINB4,PARP14,ISG15,SERPING1,HLA-F,SUSD4,SAMHD1,OAS3,CRK,STAT2,A2M,LYAR,TNFAIP3,USP15,MUL1,LGALS9,HLA-E,GIGYF2,GFER,NR1H2,TRIM21,AKT1,ATG5,CEP63,FAM3A
GO:0007160	GOBP_CELL_MATRIX_ADHESION	4.74074e-05	0.0113007	0.557332	0.468176	1.59691	200	MUC4, CEACAM6, APOD, ROCK1, ZYX, PPM1F, MACF1, EPHA1, PTPRA, ITGB1, SLK, ITGA2, PLAU, SMAD3, ITGB5, CD63, BCL6, FERMT3, BCL2, CDK6, PEAK1, BCR, ITGB4, DAPK3, PTK2B, ITGB1BP1, ARHGEF7, RASA1, S100A10, SORBS1, ACTN1, ITGB6, ITGA1, FERMT1, MINK1, NF1, EFEMP2, SRC, THBS3, TAOK2, BCAM, TRPM7, CLASP1, ITGB8, PKD1, TRIP6, JAG1, EPB41L5, RRAS, VEGFA, ITGAV, CAMSAP3, CIB1, ECM2, LIMCH1, ITGAL, ITGAE, ADAM…	3975	tags=38%, list=24%, signal=30%	MUC4,CEACAM6,APOD,ROCK1,ZYX,PPM1F,MACF1,EPHA1,PTPRA,ITGB1,SLK,ITGA2,PLAU,SMAD3,ITGB5,CD63,BCL6,FERMT3,BCL2,CDK6,PEAK1,BCR,ITGB4,DAPK3,PTK2B,ITGB1BP1,ARHGEF7,RASA1,S100A10,SORBS1,ACTN1,ITGB6,ITGA1,FERMT1,MINK1,NF1,EFEMP2,SRC,THBS3,TAOK2,BCAM,TRPM7,CLASP1,ITGB8,PKD1,TRIP6,JAG1,EPB41L5,RRAS,VEGFA,ITGAV,CAMSAP3,CIB1,ECM2,LIMCH1,ITGAL,ITGAE,ADAM9,PIK3R1,HOXA7,PTEN,RCC2,PARVG,DMTN,NPNT,CD96,CDKN2A,TIMM…
GO:0006915	GOBP_APOPTOTIC_PROCESS	5.19165e-05	0.0116622	0.557332	0.3447	1.24403	1570	SFRP4, CEACAM6, STAT1, GABARAP, ROCK1, HK2, SPTLC1, IRF1, LTBR, PHLDA1, IFI6, PPM1F, SOD2, FBXO11, NFKB1, SLTM, MAPKAP1, HIF1A, BCL2L1, CCL5, TJP1, ARF4, CXCL10, SH3GLB1, SON, MUC1, LGMN, EFNA1, TNFSF10, FNIP2, CASP4, KIF1B, SQSTM1, BAG3, SOX9, CCNL1, EGFR, CCL2, RBM10, ZFP36, HCLS1, HCAR2, TNFRSF21, QRICH1, CAMK1D, SP100, SKIL, C1QBP, MDM2, SETX, TNFAIP1, TAF10, TMEM214, ITGB1, ST3GAL1, SIRT2, T…	3837	tags=31%, list=23%, signal=27%	SFRP4,CEACAM6,STAT1,GABARAP,ROCK1,HK2,SPTLC1,IRF1,LTBR,PHLDA1,IFI6,PPM1F,SOD2,FBXO11,NFKB1,SLTM,MAPKAP1,HIF1A,BCL2L1,CCL5,TJP1,ARF4,CXCL10,SH3GLB1,SON,MUC1,LGMN,EFNA1,TNFSF10,FNIP2,CASP4,KIF1B,SQSTM1,BAG3,SOX9,CCNL1,EGFR,CCL2,RBM10,ZFP36,HCLS1,HCAR2,TNFRSF21,QRICH1,CAMK1D,SP100,SKIL,C1QBP,MDM2,SETX,TNFAIP1,TAF10,TMEM214,ITGB1,ST3GAL1,SIRT2,TXNDC5,EMP1,CYLD,TGM2,NOC2L,MORF4L2,SLK,BAX,ANP32B,SMAD3,…
GO:0016236	GOBP_MACROAUTOPHAGY	5.22425e-05	0.0116622	0.557332	0.429596	1.49726	311	VMP1, GABARAP, SPTLC1, LARP1, YOD1, RNF213, HIF1A, SH3GLB1, SQSTM1, BAG3, CHMP4C, PEX2, GABARAPL2, ULK1, STX17, ATP6V1D, CHMP5, TP53INP2, VPS26B, VTI1B, ARL8B, CLEC16A, CHMP2B, TMEM41B, ATP6V1E1, TEX264, WDR45, TSG101, VPS26A, HMOX1, AUP1, PRKACA, RHEB, ATP6V1G1, WDR45B, QSOX1, VPS37B, SEC22B, MTMR3, CHMP4A, OGT, RB1CC1, HDAC6, STAM2, VPS39, PACS2, SNAPIN, SUPT5H, UBXN2B, STAM, OPTN, TMEM39A, DCN…	2919	tags=33%, list=18%, signal=28%	VMP1,GABARAP,SPTLC1,LARP1,YOD1,RNF213,HIF1A,SH3GLB1,SQSTM1,BAG3,CHMP4C,PEX2,GABARAPL2,ULK1,STX17,ATP6V1D,CHMP5,TP53INP2,VPS26B,VTI1B,ARL8B,CLEC16A,CHMP2B,TMEM41B,ATP6V1E1,TEX264,WDR45,TSG101,VPS26A,HMOX1,AUP1,PRKACA,RHEB,ATP6V1G1,WDR45B,QSOX1,VPS37B,SEC22B,MTMR3,CHMP4A,OGT,RB1CC1,HDAC6,STAM2,VPS39,PACS2,SNAPIN,SUPT5H,UBXN2B,STAM,OPTN,TMEM39A,DCN,PGAM5,TRAF6,RNF31,SNX5,MTOR,PLAA,HUWE1,SNX30,LAMP2,…
GO:0001667	GOBP_AMEBOIDAL_TYPE_CELL_MIGRATION	5.42506e-05	0.0116622	0.557332	0.419212	1.47185	370	CEACAM1, ZFAND5, STAT1, ROCK1, PPM1F, S100A2, HIF1A, NUS1, EDN3, LGMN, EFNA1, MACF1, ID1, SOX9, S100P, PRSS3, SP100, C1QBP, PIK3C2A, AMOTL2, CSNK2B, SASH1, SEMA3C, ITGB1, FAT2, FGFBP1, ARID5B, ITGA2, FSTL1, RREB1, PTN, PLPP3, HMOX1, PML, GPI, PDLIM1, SEMA4D, MET, RFFL, MAPK14, EVL, SEMA4A, ARHGAP5, ITGB4, LRG1, KITLG, AGO2, NOTCH1, HDAC6, TGFBR1, NR2F2, HDAC7, TACSTD2, PTK2B, ITGB1BP1, ANXA1, ARH…	4158	tags=37%, list=25%, signal=29%	CEACAM1,ZFAND5,STAT1,ROCK1,PPM1F,S100A2,HIF1A,NUS1,EDN3,LGMN,EFNA1,MACF1,ID1,SOX9,S100P,PRSS3,SP100,C1QBP,PIK3C2A,AMOTL2,CSNK2B,SASH1,SEMA3C,ITGB1,FAT2,FGFBP1,ARID5B,ITGA2,FSTL1,RREB1,PTN,PLPP3,HMOX1,PML,GPI,PDLIM1,SEMA4D,MET,RFFL,MAPK14,EVL,SEMA4A,ARHGAP5,ITGB4,LRG1,KITLG,AGO2,NOTCH1,HDAC6,TGFBR1,NR2F2,HDAC7,TACSTD2,PTK2B,ITGB1BP1,ANXA1,ARHGEF7,DCN,EDNRA,MAP2K3,IQGAP1,ADAM17,BMPR2,MTOR,EFNB2,AKA…
GO:0031032	GOBP_ACTOMYOSIN_STRUCTURE_ORGANIZATION	5.50392e-05	0.0116622	0.557332	0.482483	1.61646	166	KRT19, ROCK1, ZYX, PPM1F, TJP1, EPHA1, CSRP1, TNFAIP1, ITGB1, SMAD3, ITGB5, TMOD3, PDLIM1, CNN3, CNN2, MET, STMN1, EVL, PAK2, TGFBR1, TACSTD2, RAPGEF3, PTK2B, ITGB1BP1, TPM1, ARHGEF10, S100A10, MYL9, IQGAP1, AKAP13, SORBS1, MTOR, CDC42BPG, CAPN3, MEF2A, PLEC, RGCC, PXN, ARHGEF5, SRC, PDCD6IP, TRPM7, CFLAR, SMAD4, CLASP1, FHDC1, EPB41L5, WDR1, ZEB2, EPB41L1, ARHGEF10L, ASAP3, LIMCH1, ALMS1, PIK3R1…	3276	tags=34%, list=20%, signal=27%	KRT19,ROCK1,ZYX,PPM1F,TJP1,EPHA1,CSRP1,TNFAIP1,ITGB1,SMAD3,ITGB5,TMOD3,PDLIM1,CNN3,CNN2,MET,STMN1,EVL,PAK2,TGFBR1,TACSTD2,RAPGEF3,PTK2B,ITGB1BP1,TPM1,ARHGEF10,S100A10,MYL9,IQGAP1,AKAP13,SORBS1,MTOR,CDC42BPG,CAPN3,MEF2A,PLEC,RGCC,PXN,ARHGEF5,SRC,PDCD6IP,TRPM7,CFLAR,SMAD4,CLASP1,FHDC1,EPB41L5,WDR1,ZEB2,EPB41L1,ARHGEF10L,ASAP3,LIMCH1,ALMS1,PIK3R1,CCDC88A
GO:0060263	GOBP_REGULATION_OF_RESPIRATORY_BURST	6.53742e-05	0.0131758	0.538434	0.803684	1.9394	16	IGHA1, JCHAIN, IGHA2, CAMK1D, NOXA1, RAC2, BCR	992	tags=44%, list=6%, signal=41%	IGHA1,JCHAIN,IGHA2,CAMK1D,NOXA1,RAC2,BCR
GO:0019221	GOBP_CYTOKINE_MEDIATED_SIGNALING_PATHWAY	6.76609e-05	0.0131758	0.538434	0.41816	1.47493	392	DUOX2, CEACAM1, ECM1, STAT1, IL1RN, UGCG, IRF1, PARP14, HIF1A, ISG15, CCL5, CXCL10, IFITM3, CASP4, IL1R2, CCL2, SAMHD1, ULK1, SP100, OAS3, IFNGR2, CSNK2B, CYLD, CTR9, STAT2, NUMBL, MAPKAPK2, OAS2, PARP9, CXCL6, PTPRC, PRKACA, RFFL, TANK, JAK2, CXCL9, TRAF3, IFITM2, TNFAIP3, TXNDC17, NOTCH1, MYD88, LRP8, UBE2K, CXCL1, RELA, MUL1, CPNE1, PTK2B, TRAF3IP2, RPS6KA4, JAK1, SPI1, JAGN1, IL4R, TRAF6, ADA…	2924	tags=26%, list=18%, signal=22%	DUOX2,CEACAM1,ECM1,STAT1,IL1RN,UGCG,IRF1,PARP14,HIF1A,ISG15,CCL5,CXCL10,IFITM3,CASP4,IL1R2,CCL2,SAMHD1,ULK1,SP100,OAS3,IFNGR2,CSNK2B,CYLD,CTR9,STAT2,NUMBL,MAPKAPK2,OAS2,PARP9,CXCL6,PTPRC,PRKACA,RFFL,TANK,JAK2,CXCL9,TRAF3,IFITM2,TNFAIP3,TXNDC17,NOTCH1,MYD88,LRP8,UBE2K,CXCL1,RELA,MUL1,CPNE1,PTK2B,TRAF3IP2,RPS6KA4,JAK1,SPI1,JAGN1,IL4R,TRAF6,ADAM17,IKBKB,STAT6,CD74,TRIM65,STAT5B,IFI27,RIPK1,GPS2,IL2R…
GO:0046907	GOBP_INTRACELLULAR_TRANSPORT	6.82482e-05	0.0131758	0.538434	0.34848	1.25647	1422	VPS13A, RDX, APOD, MYO5B, GABARAP, STOM, HK2, TAP1, YOD1, THOC3, CCDC91, HIF1A, BCL2L1, NUTF2, ARF4, NUS1, SH3GLB1, AP1G2, KIF1B, DOP1B, SQSTM1, BAG3, IPO4, CHMP4C, HCLS1, PEX2, SP100, LDLR, RAB31, GRPEL2, RAB24, SSNA1, AGFG1, DENND10, MDM2, STX17, CHMP5, VPS29, NXF1, SYTL1, SLC25A24, VPS11, ZDHHC6, VPS26B, VTI1B, ARL8B, CLEC16A, SNX3, SGSM2, HSBP1, YIPF4, DOP1A, ENY2, AP3D1, RAB22A, BAX, ANP32B,…	2961	tags=27%, list=18%, signal=24%	VPS13A,RDX,APOD,MYO5B,GABARAP,STOM,HK2,TAP1,YOD1,THOC3,CCDC91,HIF1A,BCL2L1,NUTF2,ARF4,NUS1,SH3GLB1,AP1G2,KIF1B,DOP1B,SQSTM1,BAG3,IPO4,CHMP4C,HCLS1,PEX2,SP100,LDLR,RAB31,GRPEL2,RAB24,SSNA1,AGFG1,DENND10,MDM2,STX17,CHMP5,VPS29,NXF1,SYTL1,SLC25A24,VPS11,ZDHHC6,VPS26B,VTI1B,ARL8B,CLEC16A,SNX3,SGSM2,HSBP1,YIPF4,DOP1A,ENY2,AP3D1,RAB22A,BAX,ANP32B,VAMP3,LONP2,TOMM34,CHMP2B,NUP205,SMAD3,TMEM41B,SEC61G,CD…
GO:0048525	GOBP_NEGATIVE_REGULATION_OF_VIRAL_PROCESS	7.23679e-05	0.0131758	0.538434	0.570989	1.78819	77	STAT1, APOBEC3A, BST2, ISG15, CCL5, IFITM3, ZFP36, OAS3, CSNK2B, SNX3, SHFL, TASOR, SETDB1, OAS2, IFITM2, EIF2AK2, UBP1, TRIM26, MX1, TRIM21, N4BP1, TRIM8, C18orf25, IFIT5	2258	tags=31%, list=14%, signal=27%	STAT1,APOBEC3A,BST2,ISG15,CCL5,IFITM3,ZFP36,OAS3,CSNK2B,SNX3,SHFL,TASOR,SETDB1,OAS2,IFITM2,EIF2AK2,UBP1,TRIM26,MX1,TRIM21,N4BP1,TRIM8,C18orf25,IFIT5
GO:0061572	GOBP_ACTIN_FILAMENT_BUNDLE_ORGANIZATION	7.24782e-05	0.0131758	0.538434	0.486699	1.61671	149	RDX, ROCK1, ZYX, PPM1F, TJP1, AIF1L, ESPN, EPHA1, TNFAIP1, ITGB1, FSCN1, LIMA1, SMAD3, ITGB5, MYO1B, PDLIM1, MET, STMN1, PLS1, EVL, PAK2, TGFBR1, TACSTD2, RAPGEF3, PTK2B, ITGB1BP1, TPM1, ARHGEF10, S100A10, SORBS1, MTOR, ACTN1, RGCC, PXN, ARHGEF5, MTSS1, SRC, BAIAP2L1, CLASP1, FHDC1, HSP90B1, AIF1, ZEB2, ARHGEF10L, ASAP3, LIMCH1, ALMS1, PIK3R1, CCDC88A, DMTN, SYNPO, CLASP2, ACTG1, INPP5K, CALD1, S…	4070	tags=40%, list=25%, signal=30%	RDX,ROCK1,ZYX,PPM1F,TJP1,AIF1L,ESPN,EPHA1,TNFAIP1,ITGB1,FSCN1,LIMA1,SMAD3,ITGB5,MYO1B,PDLIM1,MET,STMN1,PLS1,EVL,PAK2,TGFBR1,TACSTD2,RAPGEF3,PTK2B,ITGB1BP1,TPM1,ARHGEF10,S100A10,SORBS1,MTOR,ACTN1,RGCC,PXN,ARHGEF5,MTSS1,SRC,BAIAP2L1,CLASP1,FHDC1,HSP90B1,AIF1,ZEB2,ARHGEF10L,ASAP3,LIMCH1,ALMS1,PIK3R1,CCDC88A,DMTN,SYNPO,CLASP2,ACTG1,INPP5K,CALD1,SRF,ROCK2,BAG4,F11R
GO:0043149	GOBP_STRESS_FIBER_ASSEMBLY	7.25463e-05	0.0131758	0.538434	0.533253	1.71702	100	ROCK1, ZYX, PPM1F, TJP1, EPHA1, TNFAIP1, ITGB1, SMAD3, ITGB5, PDLIM1, MET, STMN1, EVL, PAK2, TGFBR1, TACSTD2, RAPGEF3, PTK2B, ITGB1BP1, TPM1, ARHGEF10, S100A10, SORBS1, MTOR, RGCC, PXN, ARHGEF5, SRC, CLASP1, FHDC1, ZEB2, ARHGEF10L, ASAP3, LIMCH1, ALMS1, PIK3R1, CCDC88A, CLASP2, ACTG1, INPP5K, SRF, ROCK2, BAG4, F11R	4070	tags=44%, list=25%, signal=33%	ROCK1,ZYX,PPM1F,TJP1,EPHA1,TNFAIP1,ITGB1,SMAD3,ITGB5,PDLIM1,MET,STMN1,EVL,PAK2,TGFBR1,TACSTD2,RAPGEF3,PTK2B,ITGB1BP1,TPM1,ARHGEF10,S100A10,SORBS1,MTOR,RGCC,PXN,ARHGEF5,SRC,CLASP1,FHDC1,ZEB2,ARHGEF10L,ASAP3,LIMCH1,ALMS1,PIK3R1,CCDC88A,CLASP2,ACTG1,INPP5K,SRF,ROCK2,BAG4,F11R
GO:0090713	GOBP_IMMUNOLOGICAL_MEMORY_PROCESS	7.47189e-05	0.0132548	0.538434	0.826247	1.91772	13	HLA-DRB1, HLA-DRA, ST3GAL1, CD46, CD81, BCL6	646	tags=46%, list=4%, signal=44%	HLA-DRB1,HLA-DRA,ST3GAL1,CD46,CD81,BCL6
GO:0045916	GOBP_NEGATIVE_REGULATION_OF_COMPLEMENT_ACTIVATION	7.68488e-05	0.0133228	0.538434	0.896252	1.83165	8	CD59, SERPING1, SUSD4, CD55, CD46, A2M, SVEP1	579	tags=75%, list=3%, signal=72%	CD59,SERPING1,SUSD4,CD55,CD46,A2M
GO:0051028	GOBP_MRNA_TRANSPORT	8.59443e-05	0.0145685	0.538434	0.519638	1.69077	116	SRSF7, THOC3, NUTF2, ZFP36, AGFG1, NXF1, CETN3, ENY2, NUP205, NUP88, NCBP2, SMG7, NUP42, CHTOP, UPF3A, NUP98, MCM3AP, TNKS, POM121, ALYREF, UPF3B, NPIPA1, YTHDC1, THOC7, TPR, AHCTF1, CETN2, HNRNPA2B1, XPO1, MAGOH, NXT1, FYTTD1, NUP54, NUP160, DDX19A, DDX19B, NCBP3, NSUN2, GLE1, THOC1, CASC3, SEH1L, SENP2, NUP210, HSF1, NUP107, G3BP2, NUP50, NUP58, SUPT6H, SMG1, SLBP, ALKBH5	3839	tags=46%, list=23%, signal=35%	SRSF7,THOC3,NUTF2,ZFP36,AGFG1,NXF1,CETN3,ENY2,NUP205,NUP88,NCBP2,SMG7,NUP42,CHTOP,UPF3A,NUP98,MCM3AP,TNKS,POM121,ALYREF,UPF3B,NPIPA1,YTHDC1,THOC7,TPR,AHCTF1,CETN2,HNRNPA2B1,XPO1,MAGOH,NXT1,FYTTD1,NUP54,NUP160,DDX19A,DDX19B,NCBP3,NSUN2,GLE1,THOC1,CASC3,SEH1L,SENP2,NUP210,HSF1,NUP107,G3BP2,NUP50,NUP58,SUPT6H,SMG1,SLBP,ALKBH5
GO:0006959	GOBP_HUMORAL_IMMUNE_RESPONSE	9.60364e-05	0.0159253	0.538434	0.491752	1.63096	145	IGHA1, JCHAIN, IGHG1, DEFB1, IGHA2, KLK7, C1R, CD59, SERPING1, HLA-DRB1, CXCL10, SUSD4, PRSS3, CCL2, TNFRSF21, C1QBP, CD55, C1QA, CD46, A2M, CD81, GPI, CXCL6, PTPRC, RARRES2, SPNS2, BCL2, CXCL9, NOTCH1, CXCL1, TRAF3IP2, GNLY, HLA-E, RGCC, PSMB10, RNASE6, C1S, CFH, CFD, C1QB, BLNK, BMI1, PHB2, SVEP1, SPINK5, IL36RN, S100A12, MEF2C, FAM3A, PLA2G6, FAU	2816	tags=35%, list=17%, signal=29%	IGHA1,JCHAIN,IGHG1,DEFB1,IGHA2,KLK7,C1R,CD59,SERPING1,HLA-DRB1,CXCL10,SUSD4,PRSS3,CCL2,TNFRSF21,C1QBP,CD55,C1QA,CD46,A2M,CD81,GPI,CXCL6,PTPRC,RARRES2,SPNS2,BCL2,CXCL9,NOTCH1,CXCL1,TRAF3IP2,GNLY,HLA-E,RGCC,PSMB10,RNASE6,C1S,CFH,CFD,C1QB,BLNK,BMI1,PHB2,SVEP1,SPINK5,IL36RN,S100A12,MEF2C,FAM3A,PLA2G6,FAU
GO:0060267	GOBP_POSITIVE_REGULATION_OF_RESPIRATORY_BURST	9.83913e-05	0.0159687	0.538434	0.91175	1.77132	7	IGHA1, JCHAIN, IGHA2, CAMK1D	283	tags=57%, list=2%, signal=56%	IGHA1,JCHAIN,IGHA2,CAMK1D
GO:1901565	GOBP_ORGANONITROGEN_COMPOUND_CATABOLIC_PROCESS	0.000100962	0.0160445	0.538434	0.347996	1.24994	1158	CEACAM1, SAT1, VPS13A, TYMP, RDX, GABARAP, HERC6, ROCK1, WDR26, YOD1, FBXO11, RNF213, UBXN4, APOBEC3A, PSMA5, ISG15, KCTD5, LGMN, PSMC4, EFNA1, SMARCC1, USP8, SQSTM1, RNF19B, BAG3, SOX9, EGFR, CHMP4C, SAMHD1, ASCC2, UBA7, CYP51A1, GABARAPL2, LDLR, HMOX2, LYPLA1, RHBDD2, CCDC47, COP1, MDM2, CHMP5, TNFAIP1, TP53INP2, SIRT2, VPS11, SGSM3, SNX3, CDC26, LONP2, HECTD1, CHMP2B, SMAD3, HNMT, PSMD3, MME, …	3356	tags=29%, list=20%, signal=25%	CEACAM1,SAT1,VPS13A,TYMP,RDX,GABARAP,HERC6,ROCK1,WDR26,YOD1,FBXO11,RNF213,UBXN4,APOBEC3A,PSMA5,ISG15,KCTD5,LGMN,PSMC4,EFNA1,SMARCC1,USP8,SQSTM1,RNF19B,BAG3,SOX9,EGFR,CHMP4C,SAMHD1,ASCC2,UBA7,CYP51A1,GABARAPL2,LDLR,HMOX2,LYPLA1,RHBDD2,CCDC47,COP1,MDM2,CHMP5,TNFAIP1,TP53INP2,SIRT2,VPS11,SGSM3,SNX3,CDC26,LONP2,HECTD1,CHMP2B,SMAD3,HNMT,PSMD3,MME,CAPN2,TRIP12,HERPUD1,MIB1,TSG101,CYP3A5,RNF121,RNF216,P…
GO:0060341	GOBP_REGULATION_OF_CELLULAR_LOCALIZATION	0.000104346	0.0162439	0.538434	0.370498	1.32696	810	RDX, APOD, STOM, YOD1, PPM1F, HIF1A, SRI, BCL2L1, CCL5, HLA-DRB1, NUS1, SH3GLB1, NUMB, USP8, SQSTM1, TRIM22, BAG3, DHX36, EGFR, ZFP36, HCLS1, CYP51A1, HCAR2, SP100, IRS1, AFDN, LYPLA1, CSK, MPC2, DENND10, MDM2, TP53INP2, ITGB1, VPS11, CCT3, VTI1B, SNX3, LLGL2, ENY2, BAX, ANP32B, GNAI1, HECTD1, LRRC8A, SMAD3, SREBF2, GDI2, TSG101, DNAJA1, TMEM59, NCBP2, CD81, RAP1A, RASSF5, PARP9, PML, MTMR2, RAC2…	4216	tags=36%, list=25%, signal=28%	RDX,APOD,STOM,YOD1,PPM1F,HIF1A,SRI,BCL2L1,CCL5,HLA-DRB1,NUS1,SH3GLB1,NUMB,USP8,SQSTM1,TRIM22,BAG3,DHX36,EGFR,ZFP36,HCLS1,CYP51A1,HCAR2,SP100,IRS1,AFDN,LYPLA1,CSK,MPC2,DENND10,MDM2,TP53INP2,ITGB1,VPS11,CCT3,VTI1B,SNX3,LLGL2,ENY2,BAX,ANP32B,GNAI1,HECTD1,LRRC8A,SMAD3,SREBF2,GDI2,TSG101,DNAJA1,TMEM59,NCBP2,CD81,RAP1A,RASSF5,PARP9,PML,MTMR2,RAC2,AKT2,DNAJC1,PRKACA,SAR1B,GBP1,INSIG1,TRAPPC12,KDM1A,TFRC…
GO:0002443	GOBP_LEUKOCYTE_MEDIATED_IMMUNITY	0.000108224	0.0165106	0.538434	0.422347	1.47656	331	IGKC, IGHA1, IGHG1, CEACAM1, SERPINB4, IGLC2, IGHA2, DDX21, C1R, RAET1G, PTGDS, BST2, HLA-C, IGLC1, SERPING1, HLA-F, HLA-DRB1, SUSD4, RNF19B, HLA-DRA, DHX36, C1QBP, CRK, ARL8B, CD55, C1QA, VAMP3, CD46, CD81, IGLC3, BCL6, B2M, EXOSC3, CXCL6, NDST2, PTPRC, RAC2, RIF1, SLC15A4, TFRC, AP1G1, BCR, MYD88, PRKCD, LGALS9, TRAF3IP2, UNG, SPI1, JAGN1, IL4R, TRAF6, ADAM17, SLAMF7, STAT6, HLA-E, NKG7, CD74, …	3661	tags=31%, list=22%, signal=25%	IGKC,IGHA1,IGHG1,CEACAM1,SERPINB4,IGLC2,IGHA2,DDX21,C1R,RAET1G,PTGDS,BST2,HLA-C,IGLC1,SERPING1,HLA-F,HLA-DRB1,SUSD4,RNF19B,HLA-DRA,DHX36,C1QBP,CRK,ARL8B,CD55,C1QA,VAMP3,CD46,CD81,IGLC3,BCL6,B2M,EXOSC3,CXCL6,NDST2,PTPRC,RAC2,RIF1,SLC15A4,TFRC,AP1G1,BCR,MYD88,PRKCD,LGALS9,TRAF3IP2,UNG,SPI1,JAGN1,IL4R,TRAF6,ADAM17,SLAMF7,STAT6,HLA-E,NKG7,CD74,STAT5B,NECTIN2,C1S,RAET1E,HMCES,BTN3A3,GFER,KMT2E,C1QB,CD…
GO:0006102	GOBP_ISOCITRATE_METABOLIC_PROCESS	0.000120889	0.0180813	0.538434	-0.928449	-1.90616	6	IDH2, IDH3G, ACO2, IDH3A	950	tags=67%, list=6%, signal=63%	ACO2,IDH3G,IDH2
GO:0071887	GOBP_LEUKOCYTE_APOPTOTIC_PROCESS	0.000127916	0.0187643	0.518848	0.504251	1.6352	109	HIF1A, BCL2L1, CCL5, EFNA1, HCLS1, HCAR2, TNFRSF21, ST3GAL1, NOC2L, BAX, BCL11B, BCL6, SELENOS, BCL2, KITLG, LGALS9, TRAF3IP2, ANXA1, DFFA, ADAM17, PLEKHO2, CD74, ITPKB, RIPK1, ORMDL3, NF1, AKT1, CASP3, ZC3H8, ARG2, MEF2C, CXCL12, FAS, IRS2, LMBR1L, IL7R, CASP7, CD27, CDKN2A, EBF4, CHEK2, PRELID1, MIF, KDELR1	3954	tags=40%, list=24%, signal=31%	HIF1A,BCL2L1,CCL5,EFNA1,HCLS1,HCAR2,TNFRSF21,ST3GAL1,NOC2L,BAX,BCL11B,BCL6,SELENOS,BCL2,KITLG,LGALS9,TRAF3IP2,ANXA1,DFFA,ADAM17,PLEKHO2,CD74,ITPKB,RIPK1,ORMDL3,NF1,AKT1,CASP3,ZC3H8,ARG2,MEF2C,CXCL12,FAS,IRS2,LMBR1L,IL7R,CASP7,CD27,CDKN2A,EBF4,CHEK2,PRELID1,MIF,KDELR1
GO:0050792	GOBP_REGULATION_OF_VIRAL_PROCESS	0.000139078	0.0200167	0.518848	0.482366	1.59877	142	STAT1, STOM, LARP1, APOBEC3A, BST2, ISG15, CCL5, HLA-DRB1, IFITM3, TRIM22, ZFP36, OAS3, CSNK2B, SNX3, SHFL, TSG101, TASOR, TOP2B, SETDB1, OAS2, DDB1, VPS37B, BCL2, IFITM2, TMPRSS4, NOTCH1, DDX5, EIF2AK2, LGALS9, TMEM39A, UBP1, CD74, NECTIN2, PABPC1, TRIM26, MX1, TRIM21, N4BP1, TRIM8, C18orf25, IFIT5	2258	tags=29%, list=14%, signal=25%	STAT1,STOM,LARP1,APOBEC3A,BST2,ISG15,CCL5,HLA-DRB1,IFITM3,TRIM22,ZFP36,OAS3,CSNK2B,SNX3,SHFL,TSG101,TASOR,TOP2B,SETDB1,OAS2,DDB1,VPS37B,BCL2,IFITM2,TMPRSS4,NOTCH1,DDX5,EIF2AK2,LGALS9,TMEM39A,UBP1,CD74,NECTIN2,PABPC1,TRIM26,MX1,TRIM21,N4BP1,TRIM8,C18orf25,IFIT5
GO:0051969	GOBP_REGULATION_OF_TRANSMISSION_OF_NERVE_IMPULSE	0.00014573	0.0205858	0.518848	0.885138	1.80894	8	TYMP, ITGA2	461	tags=25%, list=3%, signal=24%	TYMP,ITGA2
GO:0061919	GOBP_PROCESS_UTILIZING_AUTOPHAGIC_MECHANISM	0.000157891	0.021898	0.518848	0.386684	1.37478	529	VPS13A, VMP1, GABARAP, ROCK1, HK2, SPTLC1, LARP1, YOD1, RNF213, HIF1A, SH3GLB1, SQSTM1, TRIM22, BAG3, CHMP4C, PEX2, GABARAPL2, ULK1, PIK3C2A, RAB24, STX17, ATP6V1D, CHMP5, VPS29, TP53INP2, SIRT2, VPS11, VPS26B, VTI1B, ARL8B, CLEC16A, CHMP2B, TMEM41B, SREBF2, ATP6V1E1, TEX264, WDR45, TSG101, TMEM59, SNRNP70, VPS26A, HMOX1, AUP1, USP33, TAX1BP1, CPTP, STK38L, PRKACA, RHEB, ATP6V1G1, MET, WDR45B, QS…	3321	tags=33%, list=20%, signal=27%	VPS13A,VMP1,GABARAP,ROCK1,HK2,SPTLC1,LARP1,YOD1,RNF213,HIF1A,SH3GLB1,SQSTM1,TRIM22,BAG3,CHMP4C,PEX2,GABARAPL2,ULK1,PIK3C2A,RAB24,STX17,ATP6V1D,CHMP5,VPS29,TP53INP2,SIRT2,VPS11,VPS26B,VTI1B,ARL8B,CLEC16A,CHMP2B,TMEM41B,SREBF2,ATP6V1E1,TEX264,WDR45,TSG101,TMEM59,SNRNP70,VPS26A,HMOX1,AUP1,USP33,TAX1BP1,CPTP,STK38L,PRKACA,RHEB,ATP6V1G1,MET,WDR45B,QSOX1,VPS37B,RRAGD,BCL2,SEC22B,MTMR3,CHMP4A,OGT,ITGB4,…
GO:0030449	GOBP_REGULATION_OF_COMPLEMENT_ACTIVATION	0.000166975	0.0227443	0.518848	0.800154	1.8982	14	CD59, SERPING1, SUSD4, C1QBP, CD55, CD46, A2M, CFH, PHB2, SVEP1	2282	tags=71%, list=14%, signal=62%	CD59,SERPING1,SUSD4,C1QBP,CD55,CD46,A2M,CFH,PHB2,SVEP1
GO:0016032	GOBP_VIRAL_PROCESS	0.000175551	0.0231093	0.518848	0.402024	1.41313	378	STAT1, STOM, LARP1, APOBEC3A, BST2, BCL2L1, ISG15, CCL5, HLA-DRB1, IFITM3, GALNT1, TRIM22, EGFR, CCL2, CHMP4C, ZFP36, LDLR, GTF2B, OAS3, CSNK2B, CHMP5, ITGB1, ST3GAL1, SMC5, ARL8B, SNX3, CD55, ITGA2, CD46, CHMP2B, TMEM41B, ITGB5, TAF11, SHFL, TSG101, TASOR, TOP2B, SETDB1, CD81, SERPINB3, OAS2, PARP9, CCNT2, DDB1, SPCS1, TFRC, VPS37B, BCL2, DDX56, CHMP4A, ITCH, IFITM2, TMPRSS4, PRMT1, EIF3A, NOTCH…	3517	tags=33%, list=21%, signal=26%	STAT1,STOM,LARP1,APOBEC3A,BST2,BCL2L1,ISG15,CCL5,HLA-DRB1,IFITM3,GALNT1,TRIM22,EGFR,CCL2,CHMP4C,ZFP36,LDLR,GTF2B,OAS3,CSNK2B,CHMP5,ITGB1,ST3GAL1,SMC5,ARL8B,SNX3,CD55,ITGA2,CD46,CHMP2B,TMEM41B,ITGB5,TAF11,SHFL,TSG101,TASOR,TOP2B,SETDB1,CD81,SERPINB3,OAS2,PARP9,CCNT2,DDB1,SPCS1,TFRC,VPS37B,BCL2,DDX56,CHMP4A,ITCH,IFITM2,TMPRSS4,PRMT1,EIF3A,NOTCH1,DDX5,YTHDC2,EIF3L,EIF2AK2,EIF3D,LGALS9,TMEM39A,SPCS3,…
GO:0006508	GOBP_PROTEOLYSIS	0.000175713	0.0231093	0.518848	0.345573	1.24487	1322	SERPINB4, ECM1, KLK7, C1R, GABARAP, HERC6, ROCK1, CLCA4, TMPRSS11A, KLK6, WDR26, YOD1, IFI6, PPM1F, FBXO11, RNF213, SERPINB1, UBXN4, PSMA5, ISG15, SERPING1, KCTD5, LGMN, PSMC4, EFNA1, TNFSF10, SMARCC1, CPD, CASP4, IL1R2, USP8, SQSTM1, RNF19B, COPS2, PRSS3, CHMP4C, ASCC2, UBA7, MMP28, GABARAPL2, USP34, RHBDD2, CCDC47, COP1, PEPD, MDM2, CHMP5, TNFAIP1, TP53INP2, SIRT2, CYLD, TGM2, CDC26, ENY2, PLAT…	4146	tags=34%, list=25%, signal=28%	SERPINB4,ECM1,KLK7,C1R,GABARAP,HERC6,ROCK1,CLCA4,TMPRSS11A,KLK6,WDR26,YOD1,IFI6,PPM1F,FBXO11,RNF213,SERPINB1,UBXN4,PSMA5,ISG15,SERPING1,KCTD5,LGMN,PSMC4,EFNA1,TNFSF10,SMARCC1,CPD,CASP4,IL1R2,USP8,SQSTM1,RNF19B,COPS2,PRSS3,CHMP4C,ASCC2,UBA7,MMP28,GABARAPL2,USP34,RHBDD2,CCDC47,COP1,PEPD,MDM2,CHMP5,TNFAIP1,TP53INP2,SIRT2,CYLD,TGM2,CDC26,ENY2,PLAT,BAX,ANP32B,PLAU,LONP2,HECTD1,CAPN14,CHMP2B,SMAD3,ASPH…
GO:0070168	GOBP_NEGATIVE_REGULATION_OF_BIOMINERAL_TISSUE_DEVELOPMENT	0.00018595	0.0236647	0.518848	0.744963	1.86928	20	ECM1, ROCK1, HIF1A, SOX9, LTBP3, NOTCH1, PTK2B	1270	tags=35%, list=8%, signal=32%	ECM1,ROCK1,HIF1A,SOX9,LTBP3,NOTCH1,PTK2B
GO:0098586	GOBP_CELLULAR_RESPONSE_TO_VIRUS	0.000186141	0.0236647	0.518848	0.598655	1.7668	53	IFI6, NFKB1, HIF1A, CCL5, CXCL10, RIOK3, IFNGR2, BAX, SMAD3, MAPK14, JAK2, LGALS9, JAK1	1314	tags=25%, list=8%, signal=23%	IFI6,NFKB1,HIF1A,CCL5,CXCL10,RIOK3,IFNGR2,BAX,SMAD3,MAPK14,JAK2,LGALS9,JAK1
GO:0031589	GOBP_CELL_SUBSTRATE_ADHESION	0.000192784	0.0241074	0.518848	0.421775	1.46766	303	OLFM4, MUC4, CEACAM6, APOD, ROCK1, ZYX, PPM1F, FBLN1, EFNA1, MACF1, EPHA1, C1QBP, PTPRA, CRK, ITGB1, FAT2, EPHB3, SLK, ITGA2, VAMP3, PLAU, SMAD3, ITGB5, CD63, RREB1, BCL6, RAC2, GBP1, FERMT3, BCL2, CDK6, JAK2, PEAK1, BCR, ITGB4, NOTCH1, DAPK3, ATXN3, TACSTD2, PTK2B, ITGB1BP1, ARHGEF7, RASA1, S100A10, SORBS1, ACTN1, TRIOBP, FBLN2, ITGB6, ITGA1, NTN4, PXN, FERMT1, MINK1, PDPN, NF1, EFEMP2, SRC, MYA…	4291	tags=37%, list=26%, signal=28%	OLFM4,MUC4,CEACAM6,APOD,ROCK1,ZYX,PPM1F,FBLN1,EFNA1,MACF1,EPHA1,C1QBP,PTPRA,CRK,ITGB1,FAT2,EPHB3,SLK,ITGA2,VAMP3,PLAU,SMAD3,ITGB5,CD63,RREB1,BCL6,RAC2,GBP1,FERMT3,BCL2,CDK6,JAK2,PEAK1,BCR,ITGB4,NOTCH1,DAPK3,ATXN3,TACSTD2,PTK2B,ITGB1BP1,ARHGEF7,RASA1,S100A10,SORBS1,ACTN1,TRIOBP,FBLN2,ITGB6,ITGA1,NTN4,PXN,FERMT1,MINK1,PDPN,NF1,EFEMP2,SRC,MYADM,THBS3,TAOK2,BCAM,TRPM7,CLASP1,ITGB8,PKD1,TRIP6,JAG1,EPB…
GO:0048870	GOBP_CELL_MOTILITY	0.000205188	0.0246713	0.518848	0.343313	1.23627	1298	DEFB1, DUOX2, CEACAM1, ZFAND5, ECM1, VPS13A, RDX, CEACAM6, APOD, STAT1, ROCK1, CXCL17, IGFBP5, PPM1F, SOD2, ACTR3, S100A2, BST2, HIF1A, ARPC3, CCL5, TJP1, ARF4, CXCL10, NUS1, EDN3, LGMN, FBLN1, EFNA1, MACF1, NUMB, ID1, KIAA0319L, SOX9, EGFR, S100P, PRSS3, CCL2, LAMC2, MMP28, TMEM18, EPHA1, CAMK1D, SP100, AFDN, C1QBP, PIK3C2A, AMOTL2, MDM2, CSNK2B, SASH1, CRK, TNFAIP1, SEMA3C, ITGB1, FAT2, EPHB3, …	3975	tags=30%, list=24%, signal=25%	DEFB1,DUOX2,CEACAM1,ZFAND5,ECM1,VPS13A,RDX,CEACAM6,APOD,STAT1,ROCK1,CXCL17,IGFBP5,PPM1F,SOD2,ACTR3,S100A2,BST2,HIF1A,ARPC3,CCL5,TJP1,ARF4,CXCL10,NUS1,EDN3,LGMN,FBLN1,EFNA1,MACF1,NUMB,ID1,KIAA0319L,SOX9,EGFR,S100P,PRSS3,CCL2,LAMC2,MMP28,TMEM18,EPHA1,CAMK1D,SP100,AFDN,C1QBP,PIK3C2A,AMOTL2,MDM2,CSNK2B,SASH1,CRK,TNFAIP1,SEMA3C,ITGB1,FAT2,EPHB3,FGFBP1,FSCN1,ARID5B,SLK,PLAT,ITGA2,BAX,MOSPD2,PLAU,LIMA1,…
GO:1903306	GOBP_NEGATIVE_REGULATION_OF_REGULATED_SECRETORY_PATHWAY	0.000205609	0.0246713	0.518848	0.728771	1.85565	22	CEACAM1, HLA-F, RAP1A, RAP1B, BCR, NOTCH1, LGALS9, SPI1	1405	tags=36%, list=8%, signal=33%	CEACAM1,HLA-F,RAP1A,RAP1B,BCR,NOTCH1,LGALS9,SPI1
GO:0030216	GOBP_KERATINOCYTE_DIFFERENTIATION	0.000206995	0.0246713	0.518848	-0.368373	-1.55906	137	SPRR2E, S100A7, KRT76, KRT2, KRT16, KRT14, SPRR2B, KRT1, TXNIP, KRT6C, SPRR2D, ALOX15B, SPRR2F, PPHLN1, SPRR2G, EVPL, KRT6A, KRT3, CERS3, CASP14, ST14, CSTA, KRT5, KRT10, KLK5, AKR1C3, KRT78	1243	tags=20%, list=8%, signal=18%	AKR1C3,KLK5,KRT10,KRT5,CSTA,ST14,CASP14,CERS3,KRT3,KRT6A,EVPL,SPRR2G,PPHLN1,SPRR2F,ALOX15B,SPRR2D,KRT6C,TXNIP,KRT1,SPRR2B,KRT14,KRT16,KRT2,KRT76,S100A7,SPRR2E
GO:0030155	GOBP_REGULATION_OF_CELL_ADHESION	0.000218791	0.025676	0.518848	0.374121	1.33704	653	OLFM4, CEACAM1, RDX, CEACAM6, APOD, IL1RN, ROCK1, IRF1, HLA-DMA, PPM1F, CCL5, HLA-DRB1, TJP1, MUC1, FBLN1, EFNA1, HLA-DPA1, MACF1, SMARCC1, HLA-DRA, SOX9, CCL2, HSPH1, TNFRSF21, EPHA1, AFDN, C1QBP, CSK, PTPRA, CRK, EPHB3, TGM2, CD55, SLK, ITGA2, AP3D1, PLAU, CD46, SMAD3, RREB1, PLXNB1, CD81, PLPP3, BCL6, PML, B2M, HLA-DQA1, PTPRC, RAC2, SEMA4D, GBP1, RC3H1, GPNMB, TFRC, MAPK14, FERMT3, BCL2, CDK6…	4395	tags=36%, list=27%, signal=28%	OLFM4,CEACAM1,RDX,CEACAM6,APOD,IL1RN,ROCK1,IRF1,HLA-DMA,PPM1F,CCL5,HLA-DRB1,TJP1,MUC1,FBLN1,EFNA1,HLA-DPA1,MACF1,SMARCC1,HLA-DRA,SOX9,CCL2,HSPH1,TNFRSF21,EPHA1,AFDN,C1QBP,CSK,PTPRA,CRK,EPHB3,TGM2,CD55,SLK,ITGA2,AP3D1,PLAU,CD46,SMAD3,RREB1,PLXNB1,CD81,PLPP3,BCL6,PML,B2M,HLA-DQA1,PTPRC,RAC2,SEMA4D,GBP1,RC3H1,GPNMB,TFRC,MAPK14,FERMT3,BCL2,CDK6,JAK2,PEAK1,DENND6A,ITCH,KITLG,NOTCH1,DAPK3,LMO7,RUNX1,XB…
GO:0019058	GOBP_VIRAL_LIFE_CYCLE	0.000224166	0.0259081	0.518848	0.424015	1.46958	278	STOM, LARP1, APOBEC3A, BST2, ISG15, CCL5, HLA-DRB1, IFITM3, TRIM22, EGFR, CCL2, CHMP4C, LDLR, OAS3, CSNK2B, CHMP5, ITGB1, SMC5, ARL8B, SNX3, CD55, ITGA2, CD46, CHMP2B, TMEM41B, ITGB5, SHFL, TSG101, TASOR, TOP2B, SETDB1, CD81, SERPINB3, OAS2, DDB1, SPCS1, TFRC, VPS37B, BCL2, DDX56, CHMP4A, ITCH, IFITM2, TMPRSS4, NOTCH1, DDX5, YTHDC2, EIF2AK2, LGALS9, TMEM39A, EFNB2, CD74, ITGB6, IFI27, NECTIN2, RN…	2809	tags=29%, list=17%, signal=25%	STOM,LARP1,APOBEC3A,BST2,ISG15,CCL5,HLA-DRB1,IFITM3,TRIM22,EGFR,CCL2,CHMP4C,LDLR,OAS3,CSNK2B,CHMP5,ITGB1,SMC5,ARL8B,SNX3,CD55,ITGA2,CD46,CHMP2B,TMEM41B,ITGB5,SHFL,TSG101,TASOR,TOP2B,SETDB1,CD81,SERPINB3,OAS2,DDB1,SPCS1,TFRC,VPS37B,BCL2,DDX56,CHMP4A,ITCH,IFITM2,TMPRSS4,NOTCH1,DDX5,YTHDC2,EIF2AK2,LGALS9,TMEM39A,EFNB2,CD74,ITGB6,IFI27,NECTIN2,RNASEK,PABPC1,TRIM26,MX1,DPP4,USP6NL,CHMP3,TRIM21,PDCD6IP…
GO:0043687	GOBP_POST_TRANSLATIONAL_PROTEIN_MODIFICATION	0.00022786	0.025942	0.518848	0.357663	1.28285	949	DDX21, GABARAP, HERC6, YOD1, PARP14, FBXO11, RNF213, HIF1A, ISG15, PARP12, USP8, DCUN1D5, SQSTM1, RNF19B, TRIM22, COPS2, UBA7, PEX2, EHMT1, USP34, COP1, MDM2, SF3B1, SASH1, TNFAIP1, ZMIZ2, TAF10, SIRT2, SMC5, VPS11, CYLD, CDC26, MORF4L2, ENY2, HECTD1, ASB6, TRIP12, UBE2Q2, HERPUD1, MIB1, DNAJA1, RNF121, RNF216, SETDB1, RASSF5, CRBN, FBXO32, IVNS1ABP, INAVA, PARP9, RPGR, PML, UBE2L6, RNF14, USP33,…	4348	tags=38%, list=26%, signal=30%	DDX21,GABARAP,HERC6,YOD1,PARP14,FBXO11,RNF213,HIF1A,ISG15,PARP12,USP8,DCUN1D5,SQSTM1,RNF19B,TRIM22,COPS2,UBA7,PEX2,EHMT1,USP34,COP1,MDM2,SF3B1,SASH1,TNFAIP1,ZMIZ2,TAF10,SIRT2,SMC5,VPS11,CYLD,CDC26,MORF4L2,ENY2,HECTD1,ASB6,TRIP12,UBE2Q2,HERPUD1,MIB1,DNAJA1,RNF121,RNF216,SETDB1,RASSF5,CRBN,FBXO32,IVNS1ABP,INAVA,PARP9,RPGR,PML,UBE2L6,RNF14,USP33,HINT1,FEM1B,MINDY2,ANAPC1,RC3H1,DDB1,UBE2D2,RFFL,KDM1A…
GO:1900087	GOBP_POSITIVE_REGULATION_OF_G1_S_TRANSITION_OF_MITOTIC_CELL_CYCLE	0.000241409	0.0267783	0.518848	0.635018	1.789	37	RDX, EGFR, MDM2, MEPCE, RRM1, ANXA1, ADAM17, PLRG1, RGCC, KMT2E, AKT1, CDK10, CENPJ, AIF1, CPSF3	2572	tags=41%, list=16%, signal=34%	RDX,EGFR,MDM2,MEPCE,RRM1,ANXA1,ADAM17,PLRG1,RGCC,KMT2E,AKT1,CDK10,CENPJ,AIF1,CPSF3
GO:0015931	GOBP_NUCLEOBASE_CONTAINING_COMPOUND_TRANSPORT	0.000242227	0.0267783	0.518848	0.454182	1.5458	194	SRSF7, THOC3, NUTF2, ZFP36, AGFG1, NXF1, SLC25A24, CETN3, ENY2, LRRC8A, NUP205, NUP88, NCBP2, SMG7, NUP42, CHTOP, UPF3A, NUP98, ABCC1, SLC25A25, PNPT1, MCM3AP, TNKS, SLC35B2, POM121, SLC35A3, ALYREF, UPF3B, NPIPA1, YTHDC1, KPNB1, THOC7, SLC35B4, TPR, TOMM20, PHAX, AHCTF1, CPSF6, YBX1, RIPK1, CETN2, HNRNPA2B1, XPO1, MAGOH, NXT1, FYTTD1, NUP54, NUP160, NOL6, DDX19A, ATXN2, DDX19B, NCBP3, NSUN2, GLE…	3839	tags=39%, list=23%, signal=30%	SRSF7,THOC3,NUTF2,ZFP36,AGFG1,NXF1,SLC25A24,CETN3,ENY2,LRRC8A,NUP205,NUP88,NCBP2,SMG7,NUP42,CHTOP,UPF3A,NUP98,ABCC1,SLC25A25,PNPT1,MCM3AP,TNKS,SLC35B2,POM121,SLC35A3,ALYREF,UPF3B,NPIPA1,YTHDC1,KPNB1,THOC7,SLC35B4,TPR,TOMM20,PHAX,AHCTF1,CPSF6,YBX1,RIPK1,CETN2,HNRNPA2B1,XPO1,MAGOH,NXT1,FYTTD1,NUP54,NUP160,NOL6,DDX19A,ATXN2,DDX19B,NCBP3,NSUN2,GLE1,EPG5,RAN,THOC1,CASC3,SEH1L,RTRAF,SENP2,NUP210,HSF1,N…
GO:0042254	GOBP_RIBOSOME_BIOGENESIS	0.000266281	0.0290171	0.498493	0.419202	1.46197	312	DDX21, EIF5, RPL23A, METTL17, RIOK3, SNU13, C1QBP, NSUN5, NOC2L, PWP1, NOP16, NUP88, GTF2H5, WDR18, ISG20L2, MPHOSPH6, EXOSC3, NOP10, POP5, DIMT1, LYAR, GEMIN4, DDX56, PNO1, RPF2, EIF1AX, NOLC1, RPL11, XRN2, TFB2M, NIP7, GAR1, PPAN, LTV1, SBDS, LSG1, RPL7, WDR75, ZNF593, SDE2, FASTKD2, NOA1, USP16, METTL5, RRS1, ERAL1, DKC1, NOP9, WDR43, DCAF13, POP7, ABCE1, RPP30, RPL35A, RRP36, XPO1, RSL24D1, R…	3777	tags=39%, list=23%, signal=31%	DDX21,EIF5,RPL23A,METTL17,RIOK3,SNU13,C1QBP,NSUN5,NOC2L,PWP1,NOP16,NUP88,GTF2H5,WDR18,ISG20L2,MPHOSPH6,EXOSC3,NOP10,POP5,DIMT1,LYAR,GEMIN4,DDX56,PNO1,RPF2,EIF1AX,NOLC1,RPL11,XRN2,TFB2M,NIP7,GAR1,PPAN,LTV1,SBDS,LSG1,RPL7,WDR75,ZNF593,SDE2,FASTKD2,NOA1,USP16,METTL5,RRS1,ERAL1,DKC1,NOP9,WDR43,DCAF13,POP7,ABCE1,RPP30,RPL35A,RRP36,XPO1,RSL24D1,RPP38,EIF5B,RPL24,NMD3,BRIX1,MYBBP1A,GRWD1,EXOSC1,WDR46,NO…
GO:0051603	GOBP_PROTEOLYSIS_INVOLVED_IN_PROTEIN_CATABOLIC_PROCESS	0.000284809	0.030599	0.498493	0.368316	1.31737	691	GABARAP, HERC6, WDR26, YOD1, FBXO11, RNF213, UBXN4, PSMA5, ISG15, KCTD5, LGMN, PSMC4, EFNA1, SMARCC1, SQSTM1, RNF19B, CHMP4C, ASCC2, UBA7, GABARAPL2, RHBDD2, CCDC47, COP1, MDM2, CHMP5, TNFAIP1, TP53INP2, SIRT2, CDC26, LONP2, HECTD1, CHMP2B, PSMD3, CAPN2, TRIP12, HERPUD1, MIB1, TSG101, RNF121, RNF216, PSMD2, CRBN, PSME2, SDF2L1, RPGR, PML, UBE2L6, AUP1, RNF14, USP33, FEM1B, PRKACA, ANAPC1, RC3H1, …	3340	tags=32%, list=20%, signal=26%	GABARAP,HERC6,WDR26,YOD1,FBXO11,RNF213,UBXN4,PSMA5,ISG15,KCTD5,LGMN,PSMC4,EFNA1,SMARCC1,SQSTM1,RNF19B,CHMP4C,ASCC2,UBA7,GABARAPL2,RHBDD2,CCDC47,COP1,MDM2,CHMP5,TNFAIP1,TP53INP2,SIRT2,CDC26,LONP2,HECTD1,CHMP2B,PSMD3,CAPN2,TRIP12,HERPUD1,MIB1,TSG101,RNF121,RNF216,PSMD2,CRBN,PSME2,SDF2L1,RPGR,PML,UBE2L6,AUP1,RNF14,USP33,FEM1B,PRKACA,ANAPC1,RC3H1,DDB1,UBE2D2,TMF1,RFFL,SELENOS,ANKIB1,VPS37B,CHMP4A,KLH…
GO:0002253	GOBP_ACTIVATION_OF_IMMUNE_RESPONSE	0.000291111	0.0308416	0.498493	0.39	1.37939	442	IGKC, IGHA1, IGHG1, CEACAM1, IGHA2, C1R, CD59, IRF1, NFKB1, IGLC1, SERPING1, HLA-DRB1, SUSD4, RIOK3, TNFRSF21, C1QBP, CSK, OAS3, GBP2, SIRT2, CYLD, CD55, C1QA, BAX, CD46, A2M, MAPKAPK2, CD81, IGLC3, INAVA, PTPRC, CPTP, GBP1, RC3H1, SLC15A4, BCL2, ITCH, TRAF3, ERMAP, TNFAIP3, TIFA, SLC39A6, CYBA, PAK2, MYD88, LRCH4, ZDHHC5, DHX33, CREBBP, PRKCD, USP15, EIF2AK2, RELA, LGALS9, PRKCH, TRAF6, RNF31, I…	3788	tags=31%, list=23%, signal=24%	IGKC,IGHA1,IGHG1,CEACAM1,IGHA2,C1R,CD59,IRF1,NFKB1,IGLC1,SERPING1,HLA-DRB1,SUSD4,RIOK3,TNFRSF21,C1QBP,CSK,OAS3,GBP2,SIRT2,CYLD,CD55,C1QA,BAX,CD46,A2M,MAPKAPK2,CD81,IGLC3,INAVA,PTPRC,CPTP,GBP1,RC3H1,SLC15A4,BCL2,ITCH,TRAF3,ERMAP,TNFAIP3,TIFA,SLC39A6,CYBA,PAK2,MYD88,LRCH4,ZDHHC5,DHX33,CREBBP,PRKCD,USP15,EIF2AK2,RELA,LGALS9,PRKCH,TRAF6,RNF31,IKBKB,STMP1,FOSL2,NAGK,RGCC,NECTIN2,C1S,GPS2,KCNN4,BTN3A3,…
GO:0030029	GOBP_ACTIN_FILAMENT_BASED_PROCESS	0.000303037	0.0316653	0.498493	0.376932	1.34693	644	KRT19, RDX, AKAP9, MYO5B, ROCK1, ZYX, PPM1F, ACTR3, BST2, ARPC3, SRI, TJP1, AIF1L, TWF1, ARPC1B, ESPN, HCLS1, EPHA1, CSRP1, AMOTL2, CRK, TNFAIP1, ITGB1, TPM4, FSCN1, ALDOA, LLGL2, LIMA1, SMAD3, MARCKSL1, ITGB5, CYFIP1, MYO1B, ATP1A1, MSRB2, BCL6, TMOD3, DIAPH1, NISCH, PDLIM1, CNN3, RAC2, CNN2, RALA, MYO9B, MET, STMN1, PDLIM5, BCL2, PLS1, JAK2, EVL, CAPZA1, JMY, BCR, WIPF1, WASHC5, DAAM1, DAPK3, A…	4086	tags=34%, list=25%, signal=26%	KRT19,RDX,AKAP9,MYO5B,ROCK1,ZYX,PPM1F,ACTR3,BST2,ARPC3,SRI,TJP1,AIF1L,TWF1,ARPC1B,ESPN,HCLS1,EPHA1,CSRP1,AMOTL2,CRK,TNFAIP1,ITGB1,TPM4,FSCN1,ALDOA,LLGL2,LIMA1,SMAD3,MARCKSL1,ITGB5,CYFIP1,MYO1B,ATP1A1,MSRB2,BCL6,TMOD3,DIAPH1,NISCH,PDLIM1,CNN3,RAC2,CNN2,RALA,MYO9B,MET,STMN1,PDLIM5,BCL2,PLS1,JAK2,EVL,CAPZA1,JMY,BCR,WIPF1,WASHC5,DAAM1,DAPK3,ABI1,PAK2,ATXN3,TGFBR1,ARHGAP35,PRKCD,MRTFA,TACSTD2,CXCL1,RA…
GO:0032970	GOBP_REGULATION_OF_ACTIN_FILAMENT_BASED_PROCESS	0.000322179	0.0332106	0.498493	0.412098	1.43602	310	RDX, AKAP9, ROCK1, PPM1F, BST2, ARPC3, SRI, TJP1, TWF1, HCLS1, EPHA1, CRK, FSCN1, LIMA1, SMAD3, CYFIP1, TMOD3, CNN2, RALA, MET, STMN1, EVL, CAPZA1, WASHC5, DAPK3, PAK2, TGFBR1, ARHGAP35, PRKCD, TACSTD2, RAPGEF3, PTK2B, ITGB1BP1, GBA2, TPM1, ARHGEF10, MLST8, RASA1, S100A10, GRHL3, AKAP13, MTOR, TRIOBP, RICTOR, CAMK2D, RGCC, SPTBN5, PXN, ARHGEF5, ARPC5L, PDPN, MTSS1, TAOK1, SUMO1, ARFIP1, BAIAP2L1,…	4086	tags=36%, list=25%, signal=28%	RDX,AKAP9,ROCK1,PPM1F,BST2,ARPC3,SRI,TJP1,TWF1,HCLS1,EPHA1,CRK,FSCN1,LIMA1,SMAD3,CYFIP1,TMOD3,CNN2,RALA,MET,STMN1,EVL,CAPZA1,WASHC5,DAPK3,PAK2,TGFBR1,ARHGAP35,PRKCD,TACSTD2,RAPGEF3,PTK2B,ITGB1BP1,GBA2,TPM1,ARHGEF10,MLST8,RASA1,S100A10,GRHL3,AKAP13,MTOR,TRIOBP,RICTOR,CAMK2D,RGCC,SPTBN5,PXN,ARHGEF5,ARPC5L,PDPN,MTSS1,TAOK1,SUMO1,ARFIP1,BAIAP2L1,MYADM,ARFIP2,PYCARD,TAOK2,ADD3,SMAD4,CLASP1,CDK10,ANK2,…
GO:0050776	GOBP_REGULATION_OF_IMMUNE_RESPONSE	0.000353162	0.0354972	0.498493	0.36484	1.30653	749	IGKC, IGHA1, IGHG1, CEACAM1, SERPINB4, ECM1, IGHA2, KLK7, C1R, RAET1G, CD59, IRF1, HLA-DMA, PARP14, NFKB1, HLA-C, IGLC1, ISG15, SERPING1, HLA-F, CCL5, HLA-DRB1, SUSD4, HLA-DPA1, HLA-DRA, RIOK3, SAMHD1, TNFRSF21, C1QBP, CSK, OAS3, CRK, GBP2, SIRT2, CYLD, CD55, C1QA, BAX, CD46, SMAD3, STAT2, A2M, MAPKAPK2, CD81, IGLC3, BCL6, INAVA, PARP9, B2M, EXOSC3, HLA-DQA1, PTPRC, RAC2, CPTP, GBP1, RC3H1, RIF1,…	3788	tags=30%, list=23%, signal=24%	IGKC,IGHA1,IGHG1,CEACAM1,SERPINB4,ECM1,IGHA2,KLK7,C1R,RAET1G,CD59,IRF1,HLA-DMA,PARP14,NFKB1,HLA-C,IGLC1,ISG15,SERPING1,HLA-F,CCL5,HLA-DRB1,SUSD4,HLA-DPA1,HLA-DRA,RIOK3,SAMHD1,TNFRSF21,C1QBP,CSK,OAS3,CRK,GBP2,SIRT2,CYLD,CD55,C1QA,BAX,CD46,SMAD3,STAT2,A2M,MAPKAPK2,CD81,IGLC3,BCL6,INAVA,PARP9,B2M,EXOSC3,HLA-DQA1,PTPRC,RAC2,CPTP,GBP1,RC3H1,RIF1,SLC15A4,SPNS2,SELENOS,LYAR,TFRC,MAPK14,BCL2,AP1G1,JAK2,I…
GO:0043382	GOBP_POSITIVE_REGULATION_OF_MEMORY_T_CELL_DIFFERENTIATION	0.000353669	0.0354972	0.498493	0.912549	1.70367	6	HLA-DRB1, HLA-DRA, CD46	490	tags=50%, list=3%, signal=49%	HLA-DRB1,HLA-DRA,CD46
GO:0002252	GOBP_IMMUNE_EFFECTOR_PROCESS	0.000363001	0.0359607	0.498493	0.381562	1.35544	505	IGKC, IGHA1, IGHG1, CEACAM1, SERPINB4, IGLC2, IGHA2, KLK7, DDX21, C1R, RAET1G, CD59, PTGDS, BST2, HLA-C, IGLC1, SERPING1, HLA-F, HLA-DRB1, SUSD4, RNF19B, HLA-DRA, DHX36, C1QBP, CRK, ST3GAL1, ARL8B, CD55, C1QA, VAMP3, CD46, A2M, MAPKAPK2, CD81, IGLC3, BCL6, INAVA, GPI, B2M, LITAF, EXOSC3, CXCL6, NDST2, PTPRC, RAC2, RC3H1, RIF1, SLC15A4, TFRC, AP1G1, SEMA4A, BCR, MYD88, XBP1, PRKCD, PTK2B, LGALS9, …	3908	tags=30%, list=24%, signal=24%	IGKC,IGHA1,IGHG1,CEACAM1,SERPINB4,IGLC2,IGHA2,KLK7,DDX21,C1R,RAET1G,CD59,PTGDS,BST2,HLA-C,IGLC1,SERPING1,HLA-F,HLA-DRB1,SUSD4,RNF19B,HLA-DRA,DHX36,C1QBP,CRK,ST3GAL1,ARL8B,CD55,C1QA,VAMP3,CD46,A2M,MAPKAPK2,CD81,IGLC3,BCL6,INAVA,GPI,B2M,LITAF,EXOSC3,CXCL6,NDST2,PTPRC,RAC2,RC3H1,RIF1,SLC15A4,TFRC,AP1G1,SEMA4A,BCR,MYD88,XBP1,PRKCD,PTK2B,LGALS9,TRAF3IP2,ANXA1,JAK1,UNG,SPI1,JAGN1,IL4R,RELB,TRAF6,ADAM17…
GO:0070925	GOBP_ORGANELLE_ASSEMBLY	0.000380504	0.0372113	0.498493	0.358528	1.28386	826	KRT19, VMP1, RDX, GOLGA8A, GABARAP, ACTR3, TMEM80, RNF213, EIF5, RPL23A, ARF4, SH3GLB1, BAG3, CHMP4C, GABARAPL2, ULK1, C1QBP, GTF2B, AGFG1, CSRP1, STX17, DNMBP, ATP6V1D, CHMP5, CRK, TP53INP2, ITGB1, VPS11, RP2, CYLD, ARL8B, SGSM3, PPP1R35, FSCN1, DAZAP2, KIFC2, AP3D1, MOSPD2, CHMP2B, BCCIP, TMEM41B, GDI2, WDR45, TSG101, TMOD3, SQLE, RPGR, NISCH, AUP1, ABCB6, SEPTIN9, TUBGCP2, RC3H1, DDB1, TMF1, W…	4029	tags=33%, list=24%, signal=26%	KRT19,VMP1,RDX,GOLGA8A,GABARAP,ACTR3,TMEM80,RNF213,EIF5,RPL23A,ARF4,SH3GLB1,BAG3,CHMP4C,GABARAPL2,ULK1,C1QBP,GTF2B,AGFG1,CSRP1,STX17,DNMBP,ATP6V1D,CHMP5,CRK,TP53INP2,ITGB1,VPS11,RP2,CYLD,ARL8B,SGSM3,PPP1R35,FSCN1,DAZAP2,KIFC2,AP3D1,MOSPD2,CHMP2B,BCCIP,TMEM41B,GDI2,WDR45,TSG101,TMOD3,SQLE,RPGR,NISCH,AUP1,ABCB6,SEPTIN9,TUBGCP2,RC3H1,DDB1,TMF1,WDR45B,TRAPPC12,VPS37B,PLS1,SEC22B,MTMR3,CHMP4A,AP1G1,TN…
GO:0002684	GOBP_POSITIVE_REGULATION_OF_IMMUNE_SYSTEM_PROCESS	0.000398731	0.0385003	0.498493	0.354303	1.26867	872	IGKC, IGHA1, IGHG1, CEACAM1, IGHA2, KLK7, DDX21, C1R, RAET1G, CD59, CXCL17, IRF1, HLA-DMA, NFKB1, HLA-C, IGLC1, SERPING1, HLA-F, CCL5, HLA-DRB1, CXCL10, SUSD4, EDN3, LGMN, HLA-DPA1, SMARCC1, HLA-DRA, RIOK3, DHX36, CCL2, HCLS1, HCAR2, HSPH1, TNFRSF21, CAMK1D, C1QBP, CSK, OAS3, GBP2, SIRT2, CYLD, CD55, ITGA2, AP3D1, C1QA, BAX, VAMP3, MOSPD2, CD46, A2M, MAPKAPK2, PTN, CD81, IGLC3, BCL6, INAVA, PARP9…	4423	tags=34%, list=27%, signal=26%	IGKC,IGHA1,IGHG1,CEACAM1,IGHA2,KLK7,DDX21,C1R,RAET1G,CD59,CXCL17,IRF1,HLA-DMA,NFKB1,HLA-C,IGLC1,SERPING1,HLA-F,CCL5,HLA-DRB1,CXCL10,SUSD4,EDN3,LGMN,HLA-DPA1,SMARCC1,HLA-DRA,RIOK3,DHX36,CCL2,HCLS1,HCAR2,HSPH1,TNFRSF21,CAMK1D,C1QBP,CSK,OAS3,GBP2,SIRT2,CYLD,CD55,ITGA2,AP3D1,C1QA,BAX,VAMP3,MOSPD2,CD46,A2M,MAPKAPK2,PTN,CD81,IGLC3,BCL6,INAVA,PARP9,GPI,B2M,EXOSC3,HLA-DQA1,PTPRC,RAC2,CPTP,RARRES2,GBP1,RC…
GO:0001952	GOBP_REGULATION_OF_CELL_MATRIX_ADHESION	0.000410279	0.0391037	0.498493	0.498594	1.61276	105	CEACAM6, APOD, ROCK1, PPM1F, MACF1, EPHA1, PTPRA, SLK, PLAU, SMAD3, BCL6, BCL2, CDK6, PEAK1, DAPK3, PTK2B, ITGB1BP1, RASA1, S100A10, FERMT1, MINK1, NF1, EFEMP2, SRC, CLASP1, JAG1, EPB41L5, RRAS, VEGFA, CAMSAP3, CIB1, LIMCH1, PIK3R1, HOXA7, PTEN, RCC2, DMTN, CDKN2A, CLASP2, ACTG1, GPM6B, RIN2, ROCK2	3975	tags=41%, list=24%, signal=31%	CEACAM6,APOD,ROCK1,PPM1F,MACF1,EPHA1,PTPRA,SLK,PLAU,SMAD3,BCL6,BCL2,CDK6,PEAK1,DAPK3,PTK2B,ITGB1BP1,RASA1,S100A10,FERMT1,MINK1,NF1,EFEMP2,SRC,CLASP1,JAG1,EPB41L5,RRAS,VEGFA,CAMSAP3,CIB1,LIMCH1,PIK3R1,HOXA7,PTEN,RCC2,DMTN,CDKN2A,CLASP2,ACTG1,GPM6B,RIN2,ROCK2
GO:0045109	GOBP_INTERMEDIATE_FILAMENT_ORGANIZATION	0.000415233	0.0391037	0.498493	-0.511775	-1.85959	47	KRT76, KRT2, KRT16, KRT14, KRT1, KRT6C, PKP1, DNAJB6, KRT6A, KRT3, KRT5, KRT10, KRT78, KRT13	1334	tags=30%, list=8%, signal=27%	KRT78,KRT10,KRT5,KRT3,KRT6A,DNAJB6,PKP1,KRT6C,KRT1,KRT14,KRT16,KRT2,KRT76
GO:0009063	GOBP_AMINO_ACID_CATABOLIC_PROCESS	0.000425558	0.0395873	0.498493	-0.424451	-1.68328	83	DLD, ETFA, ETFB, OAT, SHMT1, RIDA, GOT1, HSD17B10, ECHS1, IVD, GPT2, ATP2B4, SLC25A44, GLS, AASS, HIBCH, ADHFE1, CSAD, DDAH1, SCLY, BLMH, ACAT1, ALDH4A1, GCSH, DLST, SHMT2, AADAT, THNSL2	2308	tags=34%, list=14%, signal=29%	AADAT,SHMT2,DLST,GCSH,ALDH4A1,ACAT1,BLMH,SCLY,DDAH1,CSAD,ADHFE1,HIBCH,AASS,GLS,SLC25A44,ATP2B4,GPT2,IVD,ECHS1,HSD17B10,GOT1,RIDA,SHMT1,OAT,ETFB,ETFA,DLD
GO:0006405	GOBP_RNA_EXPORT_FROM_NUCLEUS	0.000431563	0.0396622	0.498493	0.52975	1.66656	84	THOC3, AGFG1, NXF1, ENY2, NUP88, NCBP2, SMG7, CHTOP, NUP98, MCM3AP, POM121, ALYREF, YTHDC1, THOC7, TPR, PHAX, CPSF6, HNRNPA2B1, XPO1, MAGOH, NXT1, FYTTD1, NUP160, NOL6, DDX19A, DDX19B, NCBP3, NSUN2, GLE1, RAN, THOC1, CASC3	2830	tags=38%, list=17%, signal=32%	THOC3,AGFG1,NXF1,ENY2,NUP88,NCBP2,SMG7,CHTOP,NUP98,MCM3AP,POM121,ALYREF,YTHDC1,THOC7,TPR,PHAX,CPSF6,HNRNPA2B1,XPO1,MAGOH,NXT1,FYTTD1,NUP160,NOL6,DDX19A,DDX19B,NCBP3,NSUN2,GLE1,RAN,THOC1,CASC3
GO:0034340	GOBP_RESPONSE_TO_TYPE_I_INTERFERON	0.000442212	0.0401571	0.498493	0.560413	1.71851	66	STAT1, ISG15, IFITM3, SAMHD1, SP100, OAS3, STAT2, SHFL, OAS2, TANK, TRAF3, IFITM2, MYD88, UBE2K, MUL1, JAK1, TRIM65, IFI27, GIGYF2, MX1, PTPN11, LSM14A, TBKBP1, TBK1	2525	tags=36%, list=15%, signal=31%	STAT1,ISG15,IFITM3,SAMHD1,SP100,OAS3,STAT2,SHFL,OAS2,TANK,TRAF3,IFITM2,MYD88,UBE2K,MUL1,JAK1,TRIM65,IFI27,GIGYF2,MX1,PTPN11,LSM14A,TBKBP1,TBK1
GO:0032989	GOBP_CELLULAR_COMPONENT_MORPHOGENESIS	0.000453414	0.0406899	0.498493	0.37716	1.34495	576	KRT19, ROCK1, MIOS, BCL2L1, EDN3, EFNA1, MACF1, NUMB, DHX36, ULK1, SKIL, SSBP1, SSNA1, AGFG1, CSRP1, SEMA3C, ITGB1, EPHB3, FIG4, BAX, RREB1, DICER1, PLXNB1, NUMBL, CYFIP1, TOP2B, NSMF, PTN, BCL11B, TMOD3, TUBA1A, MTMR2, USP33, SZT2, SEMA4D, MYO9B, ECE1, NRDC, TMF1, STMN1, PNPT1, PDLIM5, BCL2, ANKRD27, MYCBP2, TAOK3, SEMA4A, KIF13B, ITGB4, ANAPC2, NOTCH1, DVL1, ABI1, HDAC6, PAK2, ARHGEF28, LRP8, P…	3834	tags=32%, list=23%, signal=25%	KRT19,ROCK1,MIOS,BCL2L1,EDN3,EFNA1,MACF1,NUMB,DHX36,ULK1,SKIL,SSBP1,SSNA1,AGFG1,CSRP1,SEMA3C,ITGB1,EPHB3,FIG4,BAX,RREB1,DICER1,PLXNB1,NUMBL,CYFIP1,TOP2B,NSMF,PTN,BCL11B,TMOD3,TUBA1A,MTMR2,USP33,SZT2,SEMA4D,MYO9B,ECE1,NRDC,TMF1,STMN1,PNPT1,PDLIM5,BCL2,ANKRD27,MYCBP2,TAOK3,SEMA4A,KIF13B,ITGB4,ANAPC2,NOTCH1,DVL1,ABI1,HDAC6,PAK2,ARHGEF28,LRP8,PARP6,ARHGAP35,DIP2B,MUL1,CPNE1,ARHGEF7,TPM1,IMPACT,MYL9,E…
GO:0045071	GOBP_NEGATIVE_REGULATION_OF_VIRAL_GENOME_REPLICATION	0.000480896	0.0421547	0.498493	0.577812	1.67948	48	APOBEC3A, BST2, ISG15, CCL5, IFITM3, OAS3, SHFL, TASOR, SETDB1, OAS2, IFITM2, EIF2AK2, MX1, N4BP1, IFIT5	2258	tags=31%, list=14%, signal=27%	APOBEC3A,BST2,ISG15,CCL5,IFITM3,OAS3,SHFL,TASOR,SETDB1,OAS2,IFITM2,EIF2AK2,MX1,N4BP1,IFIT5
GO:0002831	GOBP_REGULATION_OF_RESPONSE_TO_BIOTIC_STIMULUS	0.000483744	0.0421547	0.498493	0.388825	1.37196	425	CEACAM1, SERPINB4, KLK7, STAT1, RAET1G, IRF1, PARP14, ISG15, SERPING1, HLA-F, CCL5, HLA-DRB1, SUSD4, TRIM22, RIOK3, SAMHD1, C1QBP, OAS3, SASH1, CRK, GBP2, SIRT2, CYLD, CD55, STAT2, A2M, MAPKAPK2, RNF216, INAVA, PARP9, CXCL6, CPTP, SLC15A4, LYAR, AP1G1, ITCH, TRAF3, TNFAIP3, TIFA, CYBA, PAK2, MYD88, LRCH4, ZDHHC5, LRP8, DHX33, CREBBP, UBE2K, USP15, EIF2AK2, RELA, MUL1, LGALS9, TRAF3IP2, OPTN, SPI1…	3728	tags=33%, list=23%, signal=26%	CEACAM1,SERPINB4,KLK7,STAT1,RAET1G,IRF1,PARP14,ISG15,SERPING1,HLA-F,CCL5,HLA-DRB1,SUSD4,TRIM22,RIOK3,SAMHD1,C1QBP,OAS3,SASH1,CRK,GBP2,SIRT2,CYLD,CD55,STAT2,A2M,MAPKAPK2,RNF216,INAVA,PARP9,CXCL6,CPTP,SLC15A4,LYAR,AP1G1,ITCH,TRAF3,TNFAIP3,TIFA,CYBA,PAK2,MYD88,LRCH4,ZDHHC5,LRP8,DHX33,CREBBP,UBE2K,USP15,EIF2AK2,RELA,MUL1,LGALS9,TRAF3IP2,OPTN,SPI1,TRAF6,RNF31,IKBKB,STMP1,HLA-E,NAGK,STAT5B,NECTIN2,GPS2…
GO:0031341	GOBP_REGULATION_OF_CELL_KILLING	0.000486315	0.0421547	0.498493	0.520372	1.65107	91	CEACAM1, SERPINB4, RAET1G, CD59, HLA-C, BCL2L1, HLA-F, HLA-DRB1, HLA-DRA, CRK, CD55, B2M, CXCL6, PTPRC, AP1G1, LGALS9, SPI1, HLA-E, STAT5B, NECTIN2, RAET1E, CFH, GFER, CD1C	1875	tags=25%, list=11%, signal=23%	CEACAM1,SERPINB4,RAET1G,CD59,HLA-C,BCL2L1,HLA-F,HLA-DRB1,HLA-DRA,CRK,CD55,B2M,CXCL6,PTPRC,AP1G1,LGALS9,SPI1,HLA-E,STAT5B,NECTIN2,RAET1E,CFH,GFER
GO:0045103	GOBP_INTERMEDIATE_FILAMENT_BASED_PROCESS	0.000498857	0.042756	0.477271	-0.440656	-1.69042	68	KRT76, KRT2, KRT16, KRT14, KRT1, KRT6C, PKP1, EVPLL, DNAJB6, EVPL, KRT6A, KRT3, ERBIN, KRT5, KRT10, KRT78, KRT13	1334	tags=25%, list=8%, signal=23%	KRT78,KRT10,KRT5,ERBIN,KRT3,KRT6A,EVPL,DNAJB6,EVPLL,PKP1,KRT6C,KRT1,KRT14,KRT16,KRT2,KRT76
GO:0048041	GOBP_FOCAL_ADHESION_ASSEMBLY	0.00051408	0.043001	0.477271	0.534099	1.67898	82	APOD, ROCK1, PPM1F, MACF1, PTPRA, SLK, ITGA2, SMAD3, BCL2, PEAK1, BCR, DAPK3, PTK2B, ITGB1BP1, ARHGEF7, S100A10, SORBS1, ACTN1, SRC, TAOK2, CLASP1, TRIP6, EPB41L5, VEGFA, CAMSAP3, LIMCH1, PTEN, RCC2, DMTN, CLASP2, ACTG1, STON1, GPM6B, ROCK2, PTK2, WHAMM	3975	tags=41%, list=24%, signal=32%	APOD,ROCK1,PPM1F,MACF1,PTPRA,SLK,ITGA2,SMAD3,BCL2,PEAK1,BCR,DAPK3,PTK2B,ITGB1BP1,ARHGEF7,S100A10,SORBS1,ACTN1,SRC,TAOK2,CLASP1,TRIP6,EPB41L5,VEGFA,CAMSAP3,LIMCH1,PTEN,RCC2,DMTN,CLASP2,ACTG1,STON1,GPM6B,ROCK2
GO:0032606	GOBP_TYPE_I_INTERFERON_PRODUCTION	0.000517307	0.043001	0.477271	0.485429	1.57355	110	STAT1, IRF1, ISG15, RIOK3, DHX36, OAS3, CYLD, RNF216, XAF1, OAS2, DDX56, TANK, ITCH, TRAF3, OTUD5, MYD88, DHX33, RELB, TRAF6, TRIM65, ZBTB20, PPM1B, TRIM21, CHUK, PYCARD, PTPN11, POLR3C, PLCG2, TBK1, ATG5, TLR3, HSPD1, PQBP1, KLHL22, IRAK1, IRF8, YY1, TICAM1, DTX4, SIRPA, DDX3X	3728	tags=37%, list=23%, signal=29%	STAT1,IRF1,ISG15,RIOK3,DHX36,OAS3,CYLD,RNF216,XAF1,OAS2,DDX56,TANK,ITCH,TRAF3,OTUD5,MYD88,DHX33,RELB,TRAF6,TRIM65,ZBTB20,PPM1B,TRIM21,CHUK,PYCARD,PTPN11,POLR3C,PLCG2,TBK1,ATG5,TLR3,HSPD1,PQBP1,KLHL22,IRAK1,IRF8,YY1,TICAM1,DTX4,SIRPA,DDX3X
GO:0046164	GOBP_ALCOHOL_CATABOLIC_PROCESS	0.000518628	0.043001	0.477271	-0.612872	-1.92554	26	ALDH3B2, AKR1B10, TPI1, TKFC, GPD2, SULT1E1, AKR1C3, ALDH2, NUDT3, CYP27A1, SRD5A3, SORD, ALDH1B1, APOE	3122	tags=54%, list=19%, signal=44%	ALDH1B1,SORD,SRD5A3,CYP27A1,NUDT3,ALDH2,AKR1C3,SULT1E1,GPD2,TKFC,TPI1,AKR1B10,ALDH3B2
GO:0045944	GOBP_POSITIVE_REGULATION_OF_TRANSCRIPTION_BY_RNA_POLYMERASE_II	0.000526638	0.0430217	0.477271	0.347237	1.24697	987	DDX21, ELF3, STAT1, IRF9, IRF1, LPIN1, ACTR3, HMGA1, NFKB1, HIF1A, ARF4, CXCL10, MUC1, SMARCC1, SQSTM1, SOX9, DHX36, EGFR, MACC1, NAMPT, SSBP4, HCLS1, PPRC1, KLF13, SETX, SF3B1, ZMIZ2, TAF10, SIRT2, FUBP3, CCNC, CTR9, GTF2A2, MED23, MORF4L2, AP3D1, TRERF1, MAML1, SMAD3, ZNF219, TAF11, STAT2, RREB1, LEO1, SREBF2, ZNF750, KAT6B, NCBP2, CASZ1, CD81, PAGR1, BCL11B, CDK13, ZNF493, NCOA7, NFKB2, CCNT2,…	3829	tags=32%, list=23%, signal=26%	DDX21,ELF3,STAT1,IRF9,IRF1,LPIN1,ACTR3,HMGA1,NFKB1,HIF1A,ARF4,CXCL10,MUC1,SMARCC1,SQSTM1,SOX9,DHX36,EGFR,MACC1,NAMPT,SSBP4,HCLS1,PPRC1,KLF13,SETX,SF3B1,ZMIZ2,TAF10,SIRT2,FUBP3,CCNC,CTR9,GTF2A2,MED23,MORF4L2,AP3D1,TRERF1,MAML1,SMAD3,ZNF219,TAF11,STAT2,RREB1,LEO1,SREBF2,ZNF750,KAT6B,NCBP2,CASZ1,CD81,PAGR1,BCL11B,CDK13,ZNF493,NCOA7,NFKB2,CCNT2,IRX3,ID4,MYDGF,LITAF,MET,LPIN3,TMF1,CDC73,TCF4,KDM1A,ELK…
GO:0051254	GOBP_POSITIVE_REGULATION_OF_RNA_METABOLIC_PROCESS	0.000535797	0.0430217	0.477271	0.336119	1.21211	1498	DDX21, ELF3, STAT1, ROCK1, IRF9, CHURC1, IRF1, GAS5, LPIN1, ACTR3, HMGA1, NFKB1, HIF1A, CLNS1A, HLA-DRB1, ARF4, CXCL10, MUC1, KDM5A, SMARCC1, SQSTM1, TRIM22, SOX9, DHX36, EGFR, MACC1, NAMPT, SSBP4, ZFP36, HCLS1, XIST, QRICH1, SP100, PPRC1, KLF13, GATAD2A, MYCBP, CELF1, SETX, RFC1, SF3B1, NEAT1, ZMIZ2, TP53INP2, TAF10, SIRT2, TFAM, FUBP3, CCNC, POLR2A, CTR9, GTF2A2, MED23, MORF4L2, PWP1, ARID5B, E…	3771	tags=31%, list=23%, signal=26%	DDX21,ELF3,STAT1,ROCK1,IRF9,CHURC1,IRF1,GAS5,LPIN1,ACTR3,HMGA1,NFKB1,HIF1A,CLNS1A,HLA-DRB1,ARF4,CXCL10,MUC1,KDM5A,SMARCC1,SQSTM1,TRIM22,SOX9,DHX36,EGFR,MACC1,NAMPT,SSBP4,ZFP36,HCLS1,XIST,QRICH1,SP100,PPRC1,KLF13,GATAD2A,MYCBP,CELF1,SETX,RFC1,SF3B1,NEAT1,ZMIZ2,TP53INP2,TAF10,SIRT2,TFAM,FUBP3,CCNC,POLR2A,CTR9,GTF2A2,MED23,MORF4L2,PWP1,ARID5B,ENY2,AP3D1,TRERF1,MAML1,SMAD3,SAMD4B,ZNF219,TAF11,STAT2,R…
GO:0002682	GOBP_REGULATION_OF_IMMUNE_SYSTEM_PROCESS	0.000535797	0.0430217	0.477271	0.341954	1.22907	1226	IGKC, IGHA1, IGHG1, CEACAM1, SERPINB4, ECM1, IGHA2, KLK7, DDX21, C1R, APOD, STAT1, RAET1G, CD59, CXCL17, IRF1, HLA-DMA, PARP14, NFKB1, BST2, HLA-C, HIF1A, IGLC1, CD68, ISG15, SERPING1, HLA-F, CCL5, HLA-DRB1, CXCL10, SUSD4, EDN3, LGMN, HLA-DPA1, SMARCC1, HLA-DRA, RIOK3, SOX9, DHX36, CCL2, SAMHD1, ZFP36, HCLS1, MMP28, HCAR2, HSPH1, TNFRSF21, CAMK1D, LDLR, KLF13, C1QBP, CSK, OAS3, CRK, GBP2, SIRT2, …	3737	tags=28%, list=23%, signal=23%	IGKC,IGHA1,IGHG1,CEACAM1,SERPINB4,ECM1,IGHA2,KLK7,DDX21,C1R,APOD,STAT1,RAET1G,CD59,CXCL17,IRF1,HLA-DMA,PARP14,NFKB1,BST2,HLA-C,HIF1A,IGLC1,CD68,ISG15,SERPING1,HLA-F,CCL5,HLA-DRB1,CXCL10,SUSD4,EDN3,LGMN,HLA-DPA1,SMARCC1,HLA-DRA,RIOK3,SOX9,DHX36,CCL2,SAMHD1,ZFP36,HCLS1,MMP28,HCAR2,HSPH1,TNFRSF21,CAMK1D,LDLR,KLF13,C1QBP,CSK,OAS3,CRK,GBP2,SIRT2,CYLD,CTR9,CD55,ITGA2,AP3D1,C1QA,BAX,VAMP3,MOSPD2,CD46,SM…
GO:0048585	GOBP_NEGATIVE_REGULATION_OF_RESPONSE_TO_STIMULUS	0.000544955	0.0433013	0.477271	0.339482	1.2229	1335	GPRC5A, CEACAM1, SERPINB4, SFRP4, ECM1, APOD, STAT1, IL1RN, CD59, CXCL17, SMCHD1, IGFBP5, IFI6, PARP14, SOD2, NFKB1, RNF213, MIOS, MAPKAP1, HIF1A, BCL2L1, ISG15, SERPING1, HLA-F, CCL5, HLA-DRB1, SUSD4, MUC1, LGMN, FBLN1, DHRS3, EFNA1, IL1R2, RIOK3, SOX9, EGFR, CCL2, SAMHD1, ZFP36, MMP28, IRS1, LDLR, SKIL, C1QBP, CSK, OAS3, MDM2, CRK, TNFAIP1, SEMA3C, ITGB1, SIRT2, VPS11, CCNC, CYLD, CTNND1, NOC2L…	3854	tags=29%, list=23%, signal=24%	GPRC5A,CEACAM1,SERPINB4,SFRP4,ECM1,APOD,STAT1,IL1RN,CD59,CXCL17,SMCHD1,IGFBP5,IFI6,PARP14,SOD2,NFKB1,RNF213,MIOS,MAPKAP1,HIF1A,BCL2L1,ISG15,SERPING1,HLA-F,CCL5,HLA-DRB1,SUSD4,MUC1,LGMN,FBLN1,DHRS3,EFNA1,IL1R2,RIOK3,SOX9,EGFR,CCL2,SAMHD1,ZFP36,MMP28,IRS1,LDLR,SKIL,C1QBP,CSK,OAS3,MDM2,CRK,TNFAIP1,SEMA3C,ITGB1,SIRT2,VPS11,CCNC,CYLD,CTNND1,NOC2L,CD55,ENY2,PLAT,BAX,LTBP1,PLAU,CD46,SMAD3,AKT1S1,STAT2,A…
GO:0009617	GOBP_RESPONSE_TO_BACTERIUM	0.00055578	0.0437061	0.477271	0.386284	1.37041	479	IGHA1, JCHAIN, IGHG1, DEFB1, IGHA2, KLK7, C15orf48, HERC6, SOD2, NFKB1, RNF213, CD68, ISG15, HLA-DRB1, DIO2, CXCL10, CASP4, CCL2, ZFP36, OAS3, SASH1, CHMP5, GBP2, CTR9, SNX3, CD55, CAPN2, ADM, MAPKAPK2, GBP3, OAS2, INAVA, NFKB2, B2M, LITAF, CXCL6, RARRES2, GBP1, TMF1, CDC73, SELENOS, MAPK14, CCDC186, JAK2, CXCL9, TNFAIP3, BCR, LRG1, GBP4, NOTCH1, VIM, OTUD5, CYBA, MYD88, XBP1, HPGD, PRKCD, CXCL1,…	3706	tags=32%, list=22%, signal=26%	IGHA1,JCHAIN,IGHG1,DEFB1,IGHA2,KLK7,C15orf48,HERC6,SOD2,NFKB1,RNF213,CD68,ISG15,HLA-DRB1,DIO2,CXCL10,CASP4,CCL2,ZFP36,OAS3,SASH1,CHMP5,GBP2,CTR9,SNX3,CD55,CAPN2,ADM,MAPKAPK2,GBP3,OAS2,INAVA,NFKB2,B2M,LITAF,CXCL6,RARRES2,GBP1,TMF1,CDC73,SELENOS,MAPK14,CCDC186,JAK2,CXCL9,TNFAIP3,BCR,LRG1,GBP4,NOTCH1,VIM,OTUD5,CYBA,MYD88,XBP1,HPGD,PRKCD,CXCL1,RELA,LGALS9,THBD,OPTN,MAP2K3,SPI1,HNRNPA0,LCN2,TRAF6,ADAM…
GO:0045597	GOBP_POSITIVE_REGULATION_OF_CELL_DIFFERENTIATION	0.00058159	0.044882	0.477271	0.361218	1.29146	671	CEACAM1, SFRP4, STAT1, SULT2B1, SOD2, NFKB1, HIF1A, ISG15, HLA-DRB1, EDN3, MACF1, NUMB, SMARCC1, HLA-DRA, SOX9, DHX36, LTBP3, ZFP36, HCLS1, SKIL, MDM2, SUCO, ITGB1, SIRT2, TGM2, MORF4L2, PWP1, AP3D1, CD46, MAML1, LRRC8A, SMAD3, ZNF219, MME, RREB1, DICER1, PLXNB1, NUMBL, CYFIP1, ADM, PTN, RAP1A, SERPINB3, BCL6, IRX3, ID4, NAP1L1, DUOXA1, FAM210B, PTPRC, SEMA4D, RARRES2, RHEB, TRIM16, NRDC, TCF4, K…	4393	tags=35%, list=27%, signal=27%	CEACAM1,SFRP4,STAT1,SULT2B1,SOD2,NFKB1,HIF1A,ISG15,HLA-DRB1,EDN3,MACF1,NUMB,SMARCC1,HLA-DRA,SOX9,DHX36,LTBP3,ZFP36,HCLS1,SKIL,MDM2,SUCO,ITGB1,SIRT2,TGM2,MORF4L2,PWP1,AP3D1,CD46,MAML1,LRRC8A,SMAD3,ZNF219,MME,RREB1,DICER1,PLXNB1,NUMBL,CYFIP1,ADM,PTN,RAP1A,SERPINB3,BCL6,IRX3,ID4,NAP1L1,DUOXA1,FAM210B,PTPRC,SEMA4D,RARRES2,RHEB,TRIM16,NRDC,TCF4,KDM1A,RGS14,MAPK14,BCL2,ANKRD27,JAK2,CXCL9,LRG1,PRMT1,KIT…
GO:0045730	GOBP_RESPIRATORY_BURST	0.000582501	0.044882	0.477271	0.647965	1.79315	33	IGHA1, JCHAIN, IGHA2, CAMK1D, NOXA1, CD55, RAC2, BCR, CYBA	1133	tags=27%, list=7%, signal=25%	IGHA1,JCHAIN,IGHA2,CAMK1D,NOXA1,CD55,RAC2,BCR,CYBA
GO:0046635	GOBP_POSITIVE_REGULATION_OF_ALPHA_BETA_T_CELL_ACTIVATION	0.000605749	0.0457827	0.477271	0.551851	1.67051	61	HLA-DRB1, HLA-DRA, HSPH1, CD55, AP3D1, CD81, PTPRC, JAK2, RUNX1, LGALS9, ANXA1, IL4R, CBFB, HLA-E, ITPKB, IL2RG, SHB	1866	tags=28%, list=11%, signal=25%	HLA-DRB1,HLA-DRA,HSPH1,CD55,AP3D1,CD81,PTPRC,JAK2,RUNX1,LGALS9,ANXA1,IL4R,CBFB,HLA-E,ITPKB,IL2RG,SHB
GO:0048771	GOBP_TISSUE_REMODELING	0.000606195	0.0457827	0.477271	0.480976	1.57569	128	CEACAM1, ELF3, ROCK1, IGFBP5, NFKB1, HIF1A, LTBP3, CSK, MDM2, SUCO, SEMA3C, BAX, PTN, RAC2, GPNMB, TFRC, TNFAIP3, BCR, RUNX1, PTK2B, EDNRA, TRAF6, BMPR2, SYT7, FOSL2, TIMP1, PPP3CA, FOXC1, TMBIM1, NF1, SRC, CTSK, VDR, LEPR, JAG1, LRRK1, ATG5, GPR137B, MEF2C	2721	tags=30%, list=16%, signal=26%	CEACAM1,ELF3,ROCK1,IGFBP5,NFKB1,HIF1A,LTBP3,CSK,MDM2,SUCO,SEMA3C,BAX,PTN,RAC2,GPNMB,TFRC,TNFAIP3,BCR,RUNX1,PTK2B,EDNRA,TRAF6,BMPR2,SYT7,FOSL2,TIMP1,PPP3CA,FOXC1,TMBIM1,NF1,SRC,CTSK,VDR,LEPR,JAG1,LRRK1,ATG5,GPR137B,MEF2C
GO:0050778	GOBP_POSITIVE_REGULATION_OF_IMMUNE_RESPONSE	0.000655515	0.0490222	0.477271	0.371647	1.32565	602	IGKC, IGHA1, IGHG1, CEACAM1, IGHA2, KLK7, C1R, RAET1G, CD59, IRF1, HLA-DMA, NFKB1, HLA-C, IGLC1, SERPING1, HLA-F, CCL5, HLA-DRB1, SUSD4, HLA-DPA1, HLA-DRA, RIOK3, TNFRSF21, C1QBP, CSK, OAS3, GBP2, SIRT2, CYLD, CD55, C1QA, BAX, CD46, A2M, MAPKAPK2, CD81, IGLC3, INAVA, PARP9, B2M, EXOSC3, HLA-DQA1, PTPRC, CPTP, GBP1, RC3H1, RIF1, SLC15A4, TFRC, BCL2, AP1G1, JAK2, ITCH, TRAF3, ERMAP, TNFAIP3, TIFA, …	3788	tags=29%, list=23%, signal=24%	IGKC,IGHA1,IGHG1,CEACAM1,IGHA2,KLK7,C1R,RAET1G,CD59,IRF1,HLA-DMA,NFKB1,HLA-C,IGLC1,SERPING1,HLA-F,CCL5,HLA-DRB1,SUSD4,HLA-DPA1,HLA-DRA,RIOK3,TNFRSF21,C1QBP,CSK,OAS3,GBP2,SIRT2,CYLD,CD55,C1QA,BAX,CD46,A2M,MAPKAPK2,CD81,IGLC3,INAVA,PARP9,B2M,EXOSC3,HLA-DQA1,PTPRC,CPTP,GBP1,RC3H1,RIF1,SLC15A4,TFRC,BCL2,AP1G1,JAK2,ITCH,TRAF3,ERMAP,TNFAIP3,TIFA,SLC39A6,CYBA,PAK2,MYD88,XBP1,LRCH4,ZDHHC5,DHX33,CREBBP,UB…
GO:0000375	GOBP_RNA_SPLICING_VIA_TRANSESTERIFICATION_REACTIONS	0.000663601	0.0491451	0.477271	0.415361	1.43794	274	SRSF7, SRSF5, SRSF2, CLNS1A, SON, RALY, SRRM2, RBM10, SNU13, C1QBP, CELF1, SETX, SF3B1, SCAF11, SNRNP70, NCBP2, CD2BP2, CDK13, SRSF10, SLU7, NUP98, IK, RNPC3, KDM1A, GEMIN4, FAM172A, DHX38, SNRPE, THRAP3, LSM1, PRPF18, ALYREF, PRPF4B, RBM17, RBFOX2, DDX5, SF3B6, SF3B2, YTHDC1, SRSF8, SNRPG, USP39, TIA1, TXNL4A, SF3B3, CTNNBL1, SDE2, LSM8, SNRPF, PLRG1, RBM5, HNRNPC, SYNCRIP, HNRNPA2B1, PABPC1, PN…	3412	tags=35%, list=21%, signal=28%	SRSF7,SRSF5,SRSF2,CLNS1A,SON,RALY,SRRM2,RBM10,SNU13,C1QBP,CELF1,SETX,SF3B1,SCAF11,SNRNP70,NCBP2,CD2BP2,CDK13,SRSF10,SLU7,NUP98,IK,RNPC3,KDM1A,GEMIN4,FAM172A,DHX38,SNRPE,THRAP3,LSM1,PRPF18,ALYREF,PRPF4B,RBM17,RBFOX2,DDX5,SF3B6,SF3B2,YTHDC1,SRSF8,SNRPG,USP39,TIA1,TXNL4A,SF3B3,CTNNBL1,SDE2,LSM8,SNRPF,PLRG1,RBM5,HNRNPC,SYNCRIP,HNRNPA2B1,PABPC1,PNN,MAGOH,RBM39,LUC7L,DHX15,SAP18,PRPF8,SNW1,RSRP1,SMU1,R…
GO:0051168	GOBP_NUCLEAR_EXPORT	0.000675281	0.0495293	0.477271	0.458571	1.52907	156	THOC3, NUTF2, BAG3, SP100, AGFG1, MDM2, NXF1, ENY2, ANP32B, ATXN1, NUP88, NCBP2, SMG7, NUP42, CHTOP, PRKACA, NUP98, MCM3AP, POM121, ALYREF, AHCYL1, YTHDC1, RAPGEF3, THOC7, LTV1, TPR, LSG1, PHAX, CSE1L, CPSF6, IFI27, NOP9, ABCE1, HNRNPA2B1, XPO1, MAGOH, NXT1, FYTTD1, NMD3, NUP160, NOL6, SDAD1, DDX19A, PARK7, PTPN11, DDX19B, PKD1, NCBP3, NSUN2, GLE1, RAN, EIF4ENIF1, THOC1, CASC3	2830	tags=35%, list=17%, signal=29%	THOC3,NUTF2,BAG3,SP100,AGFG1,MDM2,NXF1,ENY2,ANP32B,ATXN1,NUP88,NCBP2,SMG7,NUP42,CHTOP,PRKACA,NUP98,MCM3AP,POM121,ALYREF,AHCYL1,YTHDC1,RAPGEF3,THOC7,LTV1,TPR,LSG1,PHAX,CSE1L,CPSF6,IFI27,NOP9,ABCE1,HNRNPA2B1,XPO1,MAGOH,NXT1,FYTTD1,NMD3,NUP160,NOL6,SDAD1,DDX19A,PARK7,PTPN11,DDX19B,PKD1,NCBP3,NSUN2,GLE1,RAN,EIF4ENIF1,THOC1,CASC3
GO:0035456	GOBP_RESPONSE_TO_INTERFERON_BETA	0.000689743	0.0497352	0.477271	0.677118	1.79918	27	STAT1, IRF1, BST2, IFITM3, CAPN2, SHFL, XAF1, PNPT1, IFITM2, UBE2K	1212	tags=37%, list=7%, signal=34%	STAT1,IRF1,BST2,IFITM3,CAPN2,SHFL,XAF1,PNPT1,IFITM2,UBE2K
GO:0007249	GOBP_CANONICAL_NF_KAPPAB_SIGNAL_TRANSDUCTION	0.000691129	0.0497352	0.477271	0.411202	1.42387	276	ECM1, DDX21, STAT1, ROCK1, LTBR, NFKB1, BST2, HLA-DRB1, TNFSF10, SQSTM1, TRIM22, RIOK3, DHX36, TMEM9B, MAP3K14, TMED4, INAVA, NFKB2, HMOX1, LITAF, TNFRSF10B, TFRC, ASH1L, TANK, TRAF3, TNFAIP3, TIFA, SLC35B2, TRAF4, MYD88, TLE1, RELA, MUL1, CPNE1, LGALS9, TRAF3IP2, OPTN, APOL3, EDNRA, AKAP13, RELB, TRAF6, BRD4, RNF31, IKBKB, TFG, OTUD7B, CAPN3, CD74, RIPK1, JMJD8, TRIM39, CUL1, HDAC1, PPM1B, PLK2,…	3520	tags=33%, list=21%, signal=27%	ECM1,DDX21,STAT1,ROCK1,LTBR,NFKB1,BST2,HLA-DRB1,TNFSF10,SQSTM1,TRIM22,RIOK3,DHX36,TMEM9B,MAP3K14,TMED4,INAVA,NFKB2,HMOX1,LITAF,TNFRSF10B,TFRC,ASH1L,TANK,TRAF3,TNFAIP3,TIFA,SLC35B2,TRAF4,MYD88,TLE1,RELA,MUL1,CPNE1,LGALS9,TRAF3IP2,OPTN,APOL3,EDNRA,AKAP13,RELB,TRAF6,BRD4,RNF31,IKBKB,TFG,OTUD7B,CAPN3,CD74,RIPK1,JMJD8,TRIM39,CUL1,HDAC1,PPM1B,PLK2,DHX15,TRADD,TRIM21,ERC1,CHUK,TRIM8,PYCARD,AKT1,WLS,IFIT…
GO:0010810	GOBP_REGULATION_OF_CELL_SUBSTRATE_ADHESION	0.000700403	0.0499316	0.477271	0.452	1.53251	186	OLFM4, CEACAM6, APOD, ROCK1, PPM1F, FBLN1, MACF1, EPHA1, C1QBP, PTPRA, CRK, SLK, PLAU, SMAD3, RREB1, BCL6, RAC2, GBP1, BCL2, CDK6, JAK2, PEAK1, NOTCH1, DAPK3, ATXN3, TACSTD2, PTK2B, ITGB1BP1, ARHGEF7, RASA1, S100A10, TRIOBP, FBLN2, FERMT1, MINK1, PDPN, NF1, EFEMP2, SRC, MYADM, CLASP1, JAG1, EPB41L5, RRAS, VEGFA, CAMSAP3, CIB1, ECM2, LIMCH1, KANK1, PIK3R1, HOXA7, PTEN, LIMS2, ARPC2, RCC2, DMTN, NP…	4291	tags=38%, list=26%, signal=29%	OLFM4,CEACAM6,APOD,ROCK1,PPM1F,FBLN1,MACF1,EPHA1,C1QBP,PTPRA,CRK,SLK,PLAU,SMAD3,RREB1,BCL6,RAC2,GBP1,BCL2,CDK6,JAK2,PEAK1,NOTCH1,DAPK3,ATXN3,TACSTD2,PTK2B,ITGB1BP1,ARHGEF7,RASA1,S100A10,TRIOBP,FBLN2,FERMT1,MINK1,PDPN,NF1,EFEMP2,SRC,MYADM,CLASP1,JAG1,EPB41L5,RRAS,VEGFA,CAMSAP3,CIB1,ECM2,LIMCH1,KANK1,PIK3R1,HOXA7,PTEN,LIMS2,ARPC2,RCC2,DMTN,NPNT,CDKN2A,CLASP2,ACTG1,DAB2,GPM6B,RIN2,ROCK2,PKP2,GCNT2,F…

## Sheet: Basal
id	pathway	pval	padj	log2err	ES	NES	size	leadingEdge	rank_at_max	leading_edge	core_enrichment
GO:0006952	GOBP_DEFENSE_RESPONSE	1.01794e-12	4.16062e-09	0.91012	0.359346	1.61309	1342	IGHA1, JCHAIN, IGHA2, SERPINB4, IGHG1, CD58, CEACAM1, LCN2, STAT1, IFI6, AQP1, HLA-DRB1, APOD, ELF3, CRISP3, IL1R2, HLA-F, UBE2L6, VIM, DEFB1, IRF1, CXCL10, DUOXA1, KLK7, STMP1, NOTCH1, CD74, CD46, SPINK5, IL1RN, RIOK3, SAMD9, CXCL17, SMAD3, IFNGR2, BDKRB1, USP14, NEAT1, RB1, IRF9, TRIM22, C1S, EXTL3, CD55, ITGB6, MSRB1, BCL6, IKBKB, NOD2, SEH1L, HIF1A, STXBP3, IRF3, KLF4, ISG20, TRIM44, IFIH1, P…	3047	tags=26%, list=18%, signal=23%	IGHA1,JCHAIN,IGHA2,SERPINB4,IGHG1,CD58,CEACAM1,LCN2,STAT1,IFI6,AQP1,HLA-DRB1,APOD,ELF3,CRISP3,IL1R2,HLA-F,UBE2L6,VIM,DEFB1,IRF1,CXCL10,DUOXA1,KLK7,STMP1,NOTCH1,CD74,CD46,SPINK5,IL1RN,RIOK3,SAMD9,CXCL17,SMAD3,IFNGR2,BDKRB1,USP14,NEAT1,RB1,IRF9,TRIM22,C1S,EXTL3,CD55,ITGB6,MSRB1,BCL6,IKBKB,NOD2,SEH1L,HIF1A,STXBP3,IRF3,KLF4,ISG20,TRIM44,IFIH1,PARP14,SAMHD1,ZDHHC5,ENDOD1,UFL1,NFKBIA,NLRC5,ATP1B1,BST2,…
GO:0044419	GOBP_BIOLOGICAL_PROCESS_INVOLVED_IN_INTERSPECIES_INTERACTION_BETWEEN_ORGANISMS	1.08988e-12	4.16062e-09	0.91012	0.360747	1.61832	1304	IGHA1, JCHAIN, IGHA2, SERPINB4, IGHG1, CD58, CEACAM1, LCN2, STAT1, IFI6, AQP1, SERPINB3, HLA-DRB1, SASH1, CRISP3, HLA-F, UBE2L6, VIM, DEFB1, DIO2, IRF1, CXCL10, KLK7, STMP1, SOD2, NOTCH1, CD74, CD46, SPINK5, RIOK3, SAMD9, SMAD3, CHMP5, IFNGR2, BDKRB1, USP14, IRF9, TRIM22, C1S, CD55, ITGB6, MSRB1, IKBKB, NOD2, HERC6, SEH1L, GJB2, HIF1A, STXBP3, IRF3, MTDH, LITAF, ISG20, TRIM44, IFIH1, PARP14, SAMH…	2553	tags=24%, list=15%, signal=22%	IGHA1,JCHAIN,IGHA2,SERPINB4,IGHG1,CD58,CEACAM1,LCN2,STAT1,IFI6,AQP1,SERPINB3,HLA-DRB1,SASH1,CRISP3,HLA-F,UBE2L6,VIM,DEFB1,DIO2,IRF1,CXCL10,KLK7,STMP1,SOD2,NOTCH1,CD74,CD46,SPINK5,RIOK3,SAMD9,SMAD3,CHMP5,IFNGR2,BDKRB1,USP14,IRF9,TRIM22,C1S,CD55,ITGB6,MSRB1,IKBKB,NOD2,HERC6,SEH1L,GJB2,HIF1A,STXBP3,IRF3,MTDH,LITAF,ISG20,TRIM44,IFIH1,PARP14,SAMHD1,ZDHHC5,ENDOD1,THOC3,FKBP5,NFKBIA,NLRC5,ATP1B1,BST2,TB…
GO:0098542	GOBP_DEFENSE_RESPONSE_TO_OTHER_ORGANISM	1.29093e-10	3.28541e-07	0.826657	0.374608	1.65345	900	IGHA1, JCHAIN, IGHA2, SERPINB4, IGHG1, CD58, CEACAM1, LCN2, STAT1, IFI6, AQP1, CRISP3, HLA-F, UBE2L6, VIM, DEFB1, IRF1, CXCL10, KLK7, STMP1, CD74, CD46, SPINK5, RIOK3, SAMD9, IFNGR2, USP14, IRF9, TRIM22, C1S, CD55, MSRB1, IKBKB, NOD2, SEH1L, STXBP3, IRF3, ISG20, TRIM44, IFIH1, PARP14, SAMHD1, ZDHHC5, ENDOD1, NFKBIA, NLRC5, ATP1B1, BST2, MST1R, C1QB, IPO5, OAS2, PARP9, ELMOD2, CCL2, NT5C2, ZNRF1, …	2553	tags=25%, list=15%, signal=23%	IGHA1,JCHAIN,IGHA2,SERPINB4,IGHG1,CD58,CEACAM1,LCN2,STAT1,IFI6,AQP1,CRISP3,HLA-F,UBE2L6,VIM,DEFB1,IRF1,CXCL10,KLK7,STMP1,CD74,CD46,SPINK5,RIOK3,SAMD9,IFNGR2,USP14,IRF9,TRIM22,C1S,CD55,MSRB1,IKBKB,NOD2,SEH1L,STXBP3,IRF3,ISG20,TRIM44,IFIH1,PARP14,SAMHD1,ZDHHC5,ENDOD1,NFKBIA,NLRC5,ATP1B1,BST2,MST1R,C1QB,IPO5,OAS2,PARP9,ELMOD2,CCL2,NT5C2,ZNRF1,IL18,TUSC2,TAX1BP1,ZC3H12A,HLA-DPA1,DHX16,LYAR,NKG7,TRIM4…
GO:0002682	GOBP_REGULATION_OF_IMMUNE_SYSTEM_PROCESS	2.46329e-09	4.70181e-06	0.774939	0.338744	1.51628	1249	IGKC, IGHA1, IGHA2, SERPINB4, IGHG1, CEACAM1, EDN3, STAT1, IGLC3, HLA-DRB1, APOD, RUNX1, CD59, HLA-F, IRF1, CXCL10, KLF13, HLA-DRA, KLK7, TNFRSF21, STMP1, CD74, CD46, SPINK5, HLA-DMA, RIOK3, CXCL17, IGLC1, DUSP22, SMAD3, BDKRB1, ZNF335, RB1, RASSF5, C1S, CD55, SOX9, BCL6, IKBKB, NOD2, RCOR1, HIF1A, IRF3, LITAF, KITLG, CTSH, ZFP36L2, CEACAM7, IFIH1, PARP14, SAMHD1, ZDHHC5, RC3H1, BRD1, NFKBIA, NLR…	3349	tags=27%, list=19%, signal=24%	IGKC,IGHA1,IGHA2,SERPINB4,IGHG1,CEACAM1,EDN3,STAT1,IGLC3,HLA-DRB1,APOD,RUNX1,CD59,HLA-F,IRF1,CXCL10,KLF13,HLA-DRA,KLK7,TNFRSF21,STMP1,CD74,CD46,SPINK5,HLA-DMA,RIOK3,CXCL17,IGLC1,DUSP22,SMAD3,BDKRB1,ZNF335,RB1,RASSF5,C1S,CD55,SOX9,BCL6,IKBKB,NOD2,RCOR1,HIF1A,IRF3,LITAF,KITLG,CTSH,ZFP36L2,CEACAM7,IFIH1,PARP14,SAMHD1,ZDHHC5,RC3H1,BRD1,NFKBIA,NLRC5,PRNP,BST2,AQP3,BCR,ZFP36,ABCB10,C1QB,IPO5,PARP9,CCL2…
GO:0045087	GOBP_INNATE_IMMUNE_RESPONSE	1.23927e-08	1.89237e-05	0.74774	0.369839	1.61506	729	JCHAIN, SERPINB4, CD58, CEACAM1, LCN2, STAT1, IFI6, CRISP3, HLA-F, UBE2L6, VIM, DEFB1, IRF1, CXCL10, STMP1, CD74, CD46, RIOK3, SAMD9, IFNGR2, USP14, TRIM22, C1S, CD55, MSRB1, IKBKB, NOD2, STXBP3, IRF3, ISG20, IFIH1, PARP14, SAMHD1, ZDHHC5, ENDOD1, NFKBIA, NLRC5, ATP1B1, BST2, MST1R, C1QB, IPO5, OAS2, PARP9, CCL2, ZNRF1, IL18, TAX1BP1, HLA-DPA1, DHX16, LYAR, NKG7, TRIM41, UBA7, CTSS, IFNAR2, IL1RA…	2515	tags=25%, list=15%, signal=22%	JCHAIN,SERPINB4,CD58,CEACAM1,LCN2,STAT1,IFI6,CRISP3,HLA-F,UBE2L6,VIM,DEFB1,IRF1,CXCL10,STMP1,CD74,CD46,RIOK3,SAMD9,IFNGR2,USP14,TRIM22,C1S,CD55,MSRB1,IKBKB,NOD2,STXBP3,IRF3,ISG20,IFIH1,PARP14,SAMHD1,ZDHHC5,ENDOD1,NFKBIA,NLRC5,ATP1B1,BST2,MST1R,C1QB,IPO5,OAS2,PARP9,CCL2,ZNRF1,IL18,TAX1BP1,HLA-DPA1,DHX16,LYAR,NKG7,TRIM41,UBA7,CTSS,IFNAR2,IL1RAP,ANXA1,PLCG2,NPLOC4,AKAP1,CDC42,ZYX,A2M,SLPI,GBP1,C3,G3…
GO:0009617	GOBP_RESPONSE_TO_BACTERIUM	2.11656e-08	2.69333e-05	0.733762	0.401772	1.70694	479	IGHA1, JCHAIN, IGHA2, IGHG1, LCN2, AQP1, HLA-DRB1, SASH1, VIM, DEFB1, DIO2, CXCL10, KLK7, SOD2, NOTCH1, SPINK5, CHMP5, BDKRB1, CD55, NOD2, HERC6, SEH1L, GJB2, IRF3, MTDH, LITAF, FKBP5, NFKBIA, NLRC5, BCR, ZFP36, OAS2, CCL2, IL18, C15orf48, TUSC2, OCIAD2, ZC3H12A, TRIM41, ADM, FOXP1, PLCG2, RBCK1, SLPI, GBP1, C3, FER, GBP2, SPI1, SELENOS, IFI44, CASP8, KLK5, GBP3, NOS1, SLC22A5, RAB29, DAB2IP, AXL…	3229	tags=28%, list=19%, signal=24%	IGHA1,JCHAIN,IGHA2,IGHG1,LCN2,AQP1,HLA-DRB1,SASH1,VIM,DEFB1,DIO2,CXCL10,KLK7,SOD2,NOTCH1,SPINK5,CHMP5,BDKRB1,CD55,NOD2,HERC6,SEH1L,GJB2,IRF3,MTDH,LITAF,FKBP5,NFKBIA,NLRC5,BCR,ZFP36,OAS2,CCL2,IL18,C15orf48,TUSC2,OCIAD2,ZC3H12A,TRIM41,ADM,FOXP1,PLCG2,RBCK1,SLPI,GBP1,C3,FER,GBP2,SPI1,SELENOS,IFI44,CASP8,KLK5,GBP3,NOS1,SLC22A5,RAB29,DAB2IP,AXL,ADAM9,SIGIRR,MAPK14,SRC,IFNAR1,CAV1,KLRK1,CFB,RPS6KA3,NFK…
GO:0002253	GOBP_ACTIVATION_OF_IMMUNE_RESPONSE	9.70063e-08	0.000105806	0.704976	0.39797	1.67531	447	IGKC, IGHA1, IGHA2, IGHG1, CEACAM1, IGLC3, HLA-DRB1, CD59, IRF1, TNFRSF21, STMP1, CD46, RIOK3, IGLC1, DUSP22, C1S, CD55, IKBKB, NOD2, IRF3, IFIH1, ZDHHC5, RC3H1, NFKBIA, PRNP, C1QB, IPO5, ZNRF1, ZC3H12A, FOXP1, CTSS, PLCG2, NPLOC4, RBCK1, A2M, GBP1, C3, USP15, TOMM70, GBP2, CSNK1A1, PIK3CA, STOML2, ITCH, NMI, C1QC, RTN4, HLA-DQB1, CD3D, C1QA, RAB29, PUM2, DAB2IP, LAT2, LRRC14, DGKZ, ERMAP, SRC, C…	2624	tags=25%, list=15%, signal=22%	IGKC,IGHA1,IGHA2,IGHG1,CEACAM1,IGLC3,HLA-DRB1,CD59,IRF1,TNFRSF21,STMP1,CD46,RIOK3,IGLC1,DUSP22,C1S,CD55,IKBKB,NOD2,IRF3,IFIH1,ZDHHC5,RC3H1,NFKBIA,PRNP,C1QB,IPO5,ZNRF1,ZC3H12A,FOXP1,CTSS,PLCG2,NPLOC4,RBCK1,A2M,GBP1,C3,USP15,TOMM70,GBP2,CSNK1A1,PIK3CA,STOML2,ITCH,NMI,C1QC,RTN4,HLA-DQB1,CD3D,C1QA,RAB29,PUM2,DAB2IP,LAT2,LRRC14,DGKZ,ERMAP,SRC,CAV1,KLRK1,HSPA1B,CFB,RPS6KA3,HLA-DPB1,LAPTM5,NFKBIZ,MYD88,…
GO:0050776	GOBP_REGULATION_OF_IMMUNE_RESPONSE	1.15657e-07	0.00011038	0.704976	0.360249	1.57633	761	IGKC, IGHA1, IGHA2, SERPINB4, IGHG1, CEACAM1, IGLC3, HLA-DRB1, CD59, HLA-F, IRF1, HLA-DRA, KLK7, TNFRSF21, STMP1, CD74, CD46, SPINK5, HLA-DMA, RIOK3, IGLC1, DUSP22, SMAD3, C1S, CD55, BCL6, IKBKB, NOD2, IRF3, CTSH, IFIH1, PARP14, SAMHD1, ZDHHC5, RC3H1, NFKBIA, NLRC5, PRNP, BCR, C1QB, IPO5, PARP9, ZNRF1, IL18, ZC3H12A, MAPK10, HLA-DPA1, LYAR, TRIM41, FOXP1, CTSS, ANXA1, PLCG2, NPLOC4, RBCK1, A2M, E…	2594	tags=24%, list=15%, signal=21%	IGKC,IGHA1,IGHA2,SERPINB4,IGHG1,CEACAM1,IGLC3,HLA-DRB1,CD59,HLA-F,IRF1,HLA-DRA,KLK7,TNFRSF21,STMP1,CD74,CD46,SPINK5,HLA-DMA,RIOK3,IGLC1,DUSP22,SMAD3,C1S,CD55,BCL6,IKBKB,NOD2,IRF3,CTSH,IFIH1,PARP14,SAMHD1,ZDHHC5,RC3H1,NFKBIA,NLRC5,PRNP,BCR,C1QB,IPO5,PARP9,ZNRF1,IL18,ZC3H12A,MAPK10,HLA-DPA1,LYAR,TRIM41,FOXP1,CTSS,ANXA1,PLCG2,NPLOC4,RBCK1,A2M,EXOSC3,GBP1,C3,FER,USP15,TOMM70,GBP2,SPI1,FAM3A,SELENOS,C…
GO:0006959	GOBP_HUMORAL_IMMUNE_RESPONSE	1.59836e-07	0.000135594	0.690132	0.523859	1.97853	143	IGHA1, JCHAIN, IGHA2, IGHG1, HLA-DRB1, CD59, DEFB1, CXCL10, KLK7, TNFRSF21, NOTCH1, CD46, SPINK5, C1S, CD55, NOD2, C1QB, CCL2, A2M, SLPI, C3, FAM3A, KLK5, C1QC, HLA-DQB1, SPNS2, C1QA, YTHDF2, CFB, ST6GAL1, SERPING1, IGHG4, RARRES2, MASP1, PRSS3, ROMO1, CFD, HLA-E, TRAF3IP2	1921	tags=24%, list=11%, signal=22%	IGHA1,JCHAIN,IGHA2,IGHG1,HLA-DRB1,CD59,DEFB1,CXCL10,KLK7,TNFRSF21,NOTCH1,CD46,SPINK5,C1S,CD55,NOD2,C1QB,CCL2,A2M,SLPI,C3,FAM3A,KLK5,C1QC,HLA-DQB1,SPNS2,C1QA,YTHDF2,CFB,ST6GAL1,SERPING1,IGHG4,RARRES2,MASP1,PRSS3
GO:0006091	GOBP_GENERATION_OF_PRECURSOR_METABOLITES_AND_ENERGY	2.81976e-07	0.000204109	0.674963	-0.35037	-1.639	436	NQO2, PPP1R3B, IDH3A, IDH2, PGLS, TPI1, P4HA2, POR, IDH3G, PHGDH, NDUFA3, PFKL, FDXR, NDUFB1, CYC1, NDUFAF1, SHMT2, GPD2, COX6B1, STAT3, NDUFC1, NDUFS8, ADH5, FDX2, PYGL, SLC25A23, ETFA, GYS1, PPP1CC, OXA1L, GPX2, COA6, HDAC4, AKT1, MAOB, PASK, PPP1CA, NDUFA1, UQCR10, PINK1, ATP5ME, CCNB1, GNPDA1, COQ9, DLST, PRPS2, CDK1, ISCU, CISD1, NDUFS7, UQCC3, PSEN1, UQCRC1, TKT, NDUFA10, ATP5PF, PPARA, ATP…	2758	tags=34%, list=16%, signal=29%	MDH1B,AKR1B1,SLC2A6,COX5B,ACO2,SLC25A51,SIRT6,KHK,ALDOA,NDUFB10,MT-CO1,PHKA2,NDUFA6,SUCLA2,FECH,COX10,NIPSNAP2,LIPA,COX11,PTGES3,NDUFC2,MT-CYB,LDHA,RPE,MSH2,SDHAF2,MT-CO2,ATP5F1D,COX7A2,QDPR,BPGM,PPIF,NNT,RPTOR,NDUFA9,MT-CO3,DDIT4,MT-ND1,MDH2,MT-ND4L,COX7C,PFKM,CHCHD5,ATP5F1B,PDHA1,UQCRH,NDUFV2,JMJD8,MT-ND2,CHCHD2,SDHAF4,NDUFB7,AGL,GHITM,RHOA,IGF1,IL10RB,COX7B,NDUFA5,PHKG1,IREB2,BNIP3,MT-ATP6,NDU…
GO:0019724	GOBP_B_CELL_MEDIATED_IMMUNITY	2.94066e-07	0.000204109	0.674963	0.545317	2.02005	121	IGKC, IGHA1, IGHA2, IGHG1, IGLC2, IGLC3, CD74, CD46, IGLC1, C1S, CD55, BCL6, NOD2, C1QB, EXOSC3, C3, NBN, C1QC, TCIRG1, RIF1, C1QA, TNFSF13, NFKBIZ, MYD88, SERPING1, IGHG4, TGFB1, PARP3, TP53BP1, FCER1G, SUPT6H, HLA-E, TRAF3IP2, STAT6, KMT5C, IL27RA, MAD2L2, PAXIP1, BCL10, THOC1, BCL3, BATF, IGHG3, IGHM, IL4R, C1R, IRF7, CFI, KMT5B	3417	tags=40%, list=20%, signal=33%	IGKC,IGHA1,IGHA2,IGHG1,IGLC2,IGLC3,CD74,CD46,IGLC1,C1S,CD55,BCL6,NOD2,C1QB,EXOSC3,C3,NBN,C1QC,TCIRG1,RIF1,C1QA,TNFSF13,NFKBIZ,MYD88,SERPING1,IGHG4,TGFB1,PARP3,TP53BP1,FCER1G,SUPT6H,HLA-E,TRAF3IP2,STAT6,KMT5C,IL27RA,MAD2L2,PAXIP1,BCL10,THOC1,BCL3,BATF,IGHG3,IGHM,IL4R,C1R,IRF7,CFI,KMT5B
GO:0050778	GOBP_POSITIVE_REGULATION_OF_IMMUNE_RESPONSE	4.71433e-07	0.000283297	0.674963	0.365501	1.57398	615	IGKC, IGHA1, IGHA2, IGHG1, CEACAM1, IGLC3, HLA-DRB1, CD59, HLA-F, IRF1, HLA-DRA, KLK7, TNFRSF21, STMP1, CD74, CD46, HLA-DMA, RIOK3, IGLC1, DUSP22, C1S, CD55, IKBKB, NOD2, IRF3, IFIH1, ZDHHC5, RC3H1, NFKBIA, NLRC5, PRNP, C1QB, IPO5, PARP9, ZNRF1, IL18, ZC3H12A, HLA-DPA1, TRIM41, FOXP1, CTSS, ANXA1, PLCG2, NPLOC4, RBCK1, A2M, EXOSC3, GBP1, C3, USP15, TOMM70, GBP2, SPI1, CSNK1A1, PIK3CA, STOML2, ITC…	2557	tags=23%, list=15%, signal=20%	IGKC,IGHA1,IGHA2,IGHG1,CEACAM1,IGLC3,HLA-DRB1,CD59,HLA-F,IRF1,HLA-DRA,KLK7,TNFRSF21,STMP1,CD74,CD46,HLA-DMA,RIOK3,IGLC1,DUSP22,C1S,CD55,IKBKB,NOD2,IRF3,IFIH1,ZDHHC5,RC3H1,NFKBIA,NLRC5,PRNP,C1QB,IPO5,PARP9,ZNRF1,IL18,ZC3H12A,HLA-DPA1,TRIM41,FOXP1,CTSS,ANXA1,PLCG2,NPLOC4,RBCK1,A2M,EXOSC3,GBP1,C3,USP15,TOMM70,GBP2,SPI1,CSNK1A1,PIK3CA,STOML2,ITCH,NMI,KLK5,C1QC,RTN4,RIF1,HLA-DQB1,CD3D,C1QA,RAB29,PUM2,…
GO:0002443	GOBP_LEUKOCYTE_MEDIATED_IMMUNITY	4.82366e-07	0.000283297	0.659444	0.419178	1.71709	334	IGKC, IGHA1, IGHA2, SERPINB4, IGHG1, CEACAM1, IGLC2, IGLC3, HLA-DRB1, HLA-F, HLA-DRA, CD74, CD46, IGLC1, DUSP22, C1S, CD55, BCL6, NOD2, WDR1, STXBP3, CTSH, BST2, BCR, C1QB, IL18, TUSC2, NKG7, PLCG2, EXOSC3, C3, FER, SPI1, NBN, C1QC, TCIRG1, RIF1, CORO1A, C1QA, LAT2, STX4, TNFSF13, VAMP7, KLRK1, KMT2E, NFKBIZ, MYD88, ITGB2, SERPING1, NCKAP1L, HLA-B, IGHG4, TGFB1, PTGDS, DDX21, C12orf4, PARP3, TP53…	3465	tags=30%, list=20%, signal=24%	IGKC,IGHA1,IGHA2,SERPINB4,IGHG1,CEACAM1,IGLC2,IGLC3,HLA-DRB1,HLA-F,HLA-DRA,CD74,CD46,IGLC1,DUSP22,C1S,CD55,BCL6,NOD2,WDR1,STXBP3,CTSH,BST2,BCR,C1QB,IL18,TUSC2,NKG7,PLCG2,EXOSC3,C3,FER,SPI1,NBN,C1QC,TCIRG1,RIF1,CORO1A,C1QA,LAT2,STX4,TNFSF13,VAMP7,KLRK1,KMT2E,NFKBIZ,MYD88,ITGB2,SERPING1,NCKAP1L,HLA-B,IGHG4,TGFB1,PTGDS,DDX21,C12orf4,PARP3,TP53BP1,FCER1G,UNC13D,MYO1G,SUPT6H,PDPK1,HLA-E,TRAF3IP2,STAT6…
GO:0019731	GOBP_ANTIBACTERIAL_HUMORAL_RESPONSE	5.59857e-07	0.000305322	0.659444	0.715503	2.19927	36	IGHA1, JCHAIN, IGHA2, IGHG1, DEFB1, KLK7, SPINK5, NOD2, SLPI, KLK5	953	tags=28%, list=6%, signal=26%	IGHA1,JCHAIN,IGHA2,IGHG1,DEFB1,KLK7,SPINK5,NOD2,SLPI,KLK5
GO:0001895	GOBP_RETINA_HOMEOSTASIS	7.39589e-07	0.000376451	0.659444	0.664405	2.1774	52	IGKC, IGHA1, JCHAIN, IGHA2, POC1B, CDHR1, CDH3	637	tags=13%, list=4%, signal=13%	IGKC,IGHA1,JCHAIN,IGHA2,POC1B,CDHR1,CDH3
GO:0002449	GOBP_LYMPHOCYTE_MEDIATED_IMMUNITY	8.09272e-07	0.000386174	0.659444	0.445797	1.79274	256	IGKC, IGHA1, IGHA2, SERPINB4, IGHG1, CEACAM1, IGLC2, IGLC3, HLA-DRB1, HLA-F, HLA-DRA, CD74, CD46, IGLC1, DUSP22, C1S, CD55, BCL6, NOD2, CTSH, C1QB, IL18, NKG7, EXOSC3, C3, NBN, C1QC, TCIRG1, RIF1, CORO1A, C1QA, TNFSF13, VAMP7, KLRK1, NFKBIZ, MYD88, SERPING1, NCKAP1L, HLA-B, IGHG4, TGFB1, PARP3, TP53BP1, FCER1G, UNC13D, MYO1G, SUPT6H, HLA-E, TRAF3IP2, STAT6, CRK, KMT5C, RAET1G, ARL8B, B2M, IL27RA,…	3450	tags=30%, list=20%, signal=24%	IGKC,IGHA1,IGHA2,SERPINB4,IGHG1,CEACAM1,IGLC2,IGLC3,HLA-DRB1,HLA-F,HLA-DRA,CD74,CD46,IGLC1,DUSP22,C1S,CD55,BCL6,NOD2,CTSH,C1QB,IL18,NKG7,EXOSC3,C3,NBN,C1QC,TCIRG1,RIF1,CORO1A,C1QA,TNFSF13,VAMP7,KLRK1,NFKBIZ,MYD88,SERPING1,NCKAP1L,HLA-B,IGHG4,TGFB1,PARP3,TP53BP1,FCER1G,UNC13D,MYO1G,SUPT6H,HLA-E,TRAF3IP2,STAT6,CRK,KMT5C,RAET1G,ARL8B,B2M,IL27RA,DENND1B,EBAG9,MAD2L2,FZD5,PAXIP1,PRKCZ,BCL10,THOC1,BCL3…
GO:0002455	GOBP_HUMORAL_IMMUNE_RESPONSE_MEDIATED_BY_CIRCULATING_IMMUNOGLOBULIN	9.65534e-07	0.000425927	0.643552	0.709321	2.18026	36	IGHA1, IGHA2, IGHG1, CD46, C1S, CD55, NOD2, C1QB, C3, C1QC, C1QA, SERPING1, IGHG4	1706	tags=36%, list=10%, signal=33%	IGHA1,IGHA2,IGHG1,CD46,C1S,CD55,NOD2,C1QB,C3,C1QC,C1QA,SERPING1,IGHG4
GO:0034660	GOBP_NCRNA_METABOLIC_PROCESS	1.00415e-06	0.000425927	0.643552	0.366732	1.57226	565	QTRT1, RIOK3, SMAD3, EIF4A3, NEAT1, GATC, GTF3C4, NOP2, SOX9, METTL2B, RRS1, MPHOSPH10, HIF1A, WDR4, KLF4, DUS1L, ISG20, XRN1, RC3H1, SBDS, WDR74, RPAP2, SPIN1, MTO1, GRSF1, TYW3, TSR1, RRP1, RRP12, ZC3H12A, LYAR, NIFK, OIP5-AS1, ZBTB8OS, ZC3H8, GTF3C3, RIOK1, KAT2B, EXOSC3, MYC, EGFR, CTU1, ELP2, MRM1, SPI1, NOP58, NHP2, SMAD4, ESF1, JUN, KRR1, TCOF1, CDK5RAP1, PUM2, METTL1, TENT2, POLR3D, UTP15…	3137	tags=32%, list=18%, signal=27%	QTRT1,RIOK3,SMAD3,EIF4A3,NEAT1,GATC,GTF3C4,NOP2,SOX9,METTL2B,RRS1,MPHOSPH10,HIF1A,WDR4,KLF4,DUS1L,ISG20,XRN1,RC3H1,SBDS,WDR74,RPAP2,SPIN1,MTO1,GRSF1,TYW3,TSR1,RRP1,RRP12,ZC3H12A,LYAR,NIFK,OIP5-AS1,ZBTB8OS,ZC3H8,GTF3C3,RIOK1,KAT2B,EXOSC3,MYC,EGFR,CTU1,ELP2,MRM1,SPI1,NOP58,NHP2,SMAD4,ESF1,JUN,KRR1,TCOF1,CDK5RAP1,PUM2,METTL1,TENT2,POLR3D,UTP15,YTHDF2,XIST,TYW5,PPAN,DDX56,POP7,INTS6,MTERF4,INTS1,SNAP…
GO:0009060	GOBP_AEROBIC_RESPIRATION	1.23558e-06	0.000496509	0.643552	-0.43057	-1.84571	183	IDH3A, IDH2, IDH3G, NDUFA3, NDUFB1, CYC1, NDUFAF1, SHMT2, COX6B1, NDUFC1, NDUFS8, SLC25A23, OXA1L, COA6, NDUFA1, UQCR10, PINK1, ATP5ME, CCNB1, COQ9, DLST, CDK1, ISCU, NDUFS7, UQCC3, UQCRC1, NDUFA10, ATP5PF, ATP5PO, COX4I1, UQCRFS1, SLC25A14, NDUFB9, COX5A, NDUFA8, CHCHD10, MT-ND3, NDUFS3, IDH1, COX6C, NDUFB2, MT-ATP6, BNIP3, IREB2, NDUFA5, COX7B, RHOA, GHITM, NDUFB7, CHCHD2, MT-ND2, NDUFV2, UQCRH…	3098	tags=44%, list=18%, signal=37%	MDH1B,COX5B,ACO2,SLC25A51,NDUFB10,MT-CO1,NDUFA6,SUCLA2,COX10,NIPSNAP2,NDUFC2,MT-CYB,MSH2,SDHAF2,MT-CO2,ATP5F1D,COX7A2,PPIF,NNT,NDUFA9,MT-CO3,MT-ND1,MDH2,MT-ND4L,COX7C,ATP5F1B,PDHA1,UQCRH,NDUFV2,MT-ND2,CHCHD2,NDUFB7,GHITM,RHOA,COX7B,NDUFA5,IREB2,BNIP3,MT-ATP6,NDUFB2,COX6C,IDH1,NDUFS3,MT-ND3,CHCHD10,NDUFA8,COX5A,NDUFB9,SLC25A14,UQCRFS1,COX4I1,ATP5PO,ATP5PF,NDUFA10,UQCRC1,UQCC3,NDUFS7,ISCU,CDK1,DLST…
GO:0006119	GOBP_OXIDATIVE_PHOSPHORYLATION	1.32026e-06	0.000504011	0.643552	-0.461122	-1.91537	136	NDUFA3, NDUFB1, CYC1, NDUFAF1, SHMT2, COX6B1, NDUFC1, NDUFS8, SLC25A23, COA6, NDUFA1, UQCR10, PINK1, ATP5ME, CCNB1, COQ9, CDK1, ISCU, NDUFS7, UQCC3, UQCRC1, NDUFA10, ATP5PF, ATP5PO, COX4I1, UQCRFS1, NDUFB9, COX5A, NDUFA8, CHCHD10, MT-ND3, NDUFS3, COX6C, NDUFB2, MT-ATP6, NDUFA5, COX7B, RHOA, GHITM, NDUFB7, CHCHD2, MT-ND2, NDUFV2, UQCRH, ATP5F1B, COX7C, MT-ND4L, MT-ND1, MT-CO3, NDUFA9, PPIF, COX7A2…	2848	tags=48%, list=16%, signal=40%	COX5B,SLC25A51,NDUFB10,MT-CO1,NDUFA6,NIPSNAP2,NDUFC2,MT-CYB,MSH2,SDHAF2,MT-CO2,ATP5F1D,COX7A2,PPIF,NDUFA9,MT-CO3,MT-ND1,MT-ND4L,COX7C,ATP5F1B,UQCRH,NDUFV2,MT-ND2,CHCHD2,NDUFB7,GHITM,RHOA,COX7B,NDUFA5,MT-ATP6,NDUFB2,COX6C,NDUFS3,MT-ND3,CHCHD10,NDUFA8,COX5A,NDUFB9,UQCRFS1,COX4I1,ATP5PO,ATP5PF,NDUFA10,UQCRC1,UQCC3,NDUFS7,ISCU,CDK1,COQ9,CCNB1,ATP5ME,PINK1,UQCR10,NDUFA1,COA6,SLC25A23,NDUFS8,NDUFC1,COX…
GO:0002683	GOBP_NEGATIVE_REGULATION_OF_IMMUNE_SYSTEM_PROCESS	1.45897e-06	0.000530441	0.643552	0.392685	1.64571	407	SERPINB4, CEACAM1, HLA-DRB1, APOD, RUNX1, CD59, HLA-F, IRF1, TNFRSF21, CD74, CD46, SPINK5, RIOK3, DUSP22, RASSF5, CD55, SOX9, BCL6, NOD2, KITLG, PARP14, SAMHD1, RC3H1, NLRC5, PRNP, BST2, BCR, CCL2, LDLR, SDC4, ZC3H12A, LYAR, FBN1, ZC3H8, ANXA1, NPLOC4, FBXW7, A2M, MYC, GBP1, FER, USP15, SPI1, FAM3A, SELENOS, CSNK1A1, DTX4, RIN3, ITCH, NMI, C1QC, GIGYF2, GLMN, PRKAR1A, FSTL3, DAB2IP, AXL, YTHDF2, …	2594	tags=26%, list=15%, signal=22%	SERPINB4,CEACAM1,HLA-DRB1,APOD,RUNX1,CD59,HLA-F,IRF1,TNFRSF21,CD74,CD46,SPINK5,RIOK3,DUSP22,RASSF5,CD55,SOX9,BCL6,NOD2,KITLG,PARP14,SAMHD1,RC3H1,NLRC5,PRNP,BST2,BCR,CCL2,LDLR,SDC4,ZC3H12A,LYAR,FBN1,ZC3H8,ANXA1,NPLOC4,FBXW7,A2M,MYC,GBP1,FER,USP15,SPI1,FAM3A,SELENOS,CSNK1A1,DTX4,RIN3,ITCH,NMI,C1QC,GIGYF2,GLMN,PRKAR1A,FSTL3,DAB2IP,AXL,YTHDF2,LRRC14,DGKZ,MAPK14,HMOX1,SRC,KLRK1,LAPTM5,CDK6,THBS1,TSC22…
GO:0002250	GOBP_ADAPTIVE_IMMUNE_RESPONSE	1.70868e-06	0.00059299	0.643552	0.392163	1.63372	393	IGKC, IGHA1, JCHAIN, IGHA2, IGHG1, CEACAM1, IGLC2, IGLC3, HLA-DRB1, HLA-F, IRF1, HLA-DRA, TNFRSF21, NOTCH1, CD74, CD46, HLA-DMA, IGLC1, DUSP22, C1S, CD55, BCL6, NOD2, SIPA1, CTSH, RC3H1, C1QB, IL18, ZC3H12A, HLA-DPA1, CTSS, ANXA1, EXOSC3, C3, NBN, C1QC, TCIRG1, RIF1, HLA-DQB1, CD3D, C1QA, LAT2, TNFSF13, KLRK1, JUNB, HLA-DPB1, NFKBIZ, MYD88, SERPING1, BTN3A1, IL6ST, NCKAP1L, HLA-B, DBNL, IGHG4, TG…	3035	tags=24%, list=18%, signal=20%	IGKC,IGHA1,JCHAIN,IGHA2,IGHG1,CEACAM1,IGLC2,IGLC3,HLA-DRB1,HLA-F,IRF1,HLA-DRA,TNFRSF21,NOTCH1,CD74,CD46,HLA-DMA,IGLC1,DUSP22,C1S,CD55,BCL6,NOD2,SIPA1,CTSH,RC3H1,C1QB,IL18,ZC3H12A,HLA-DPA1,CTSS,ANXA1,EXOSC3,C3,NBN,C1QC,TCIRG1,RIF1,HLA-DQB1,CD3D,C1QA,LAT2,TNFSF13,KLRK1,JUNB,HLA-DPB1,NFKBIZ,MYD88,SERPING1,BTN3A1,IL6ST,NCKAP1L,HLA-B,DBNL,IGHG4,TGFB1,JAM3,LAIR1,PRKD2,PRR7,PARP3,TP53BP1,FCER1G,UNC13D,E…
GO:0044282	GOBP_SMALL_MOLECULE_CATABOLIC_PROCESS	1.82134e-06	0.000604606	0.643552	-0.372717	-1.68442	306	ALDH3B2, GLUD1, NQO2, TKFC, HADH, DDAH2, TPI1, AASDHPPT, RIDA, PFKL, SULT1E1, ECHS1, SHMT2, GPD2, ENOSF1, ADH5, BDH2, BAD, ETFA, AKT1, NUDT1, APOE, DECR1, ECI1, GOT1, PEX5, GNPDA1, DLST, ACAA1, HSD17B10, NUDT5, PCCA, MFSD2A, PPARA, IVD, NUDT8, BLMH, HADHB, HK1, DECR2, AKT2, PEX13, ENO3, MPST, PKM, PGD, PGAM1, HAAO, TP53, ALDH5A1, TST, ESD, ALDH1B1, PCCB, MTLN, HIBCH, KYAT1, ABCD3, HADHA, GCAT, CP…	1880	tags=23%, list=11%, signal=21%	SRD5A3,ACAD11,PFKM,PM20D2,ECH1,HEXA,BCAT2,PCK2,CPT1B,GCAT,HADHA,ABCD3,KYAT1,HIBCH,MTLN,PCCB,ALDH1B1,ESD,TST,ALDH5A1,TP53,HAAO,PGAM1,PGD,PKM,MPST,ENO3,PEX13,AKT2,DECR2,HK1,HADHB,BLMH,NUDT8,IVD,PPARA,MFSD2A,PCCA,NUDT5,HSD17B10,ACAA1,DLST,GNPDA1,PEX5,GOT1,ECI1,DECR1,APOE,NUDT1,AKT1,ETFA,BAD,BDH2,ADH5,ENOSF1,GPD2,SHMT2,ECHS1,SULT1E1,PFKL,RIDA,AASDHPPT,TPI1,DDAH2,HADH,TKFC,NQO2,GLUD1,ALDH3B2
GO:0002252	GOBP_IMMUNE_EFFECTOR_PROCESS	2.10332e-06	0.000644072	0.627257	0.3691	1.57637	518	IGKC, IGHA1, IGHA2, SERPINB4, IGHG1, CEACAM1, IGLC2, IGLC3, HLA-DRB1, CD59, HLA-F, HLA-DRA, KLK7, CD74, CD46, SPINK5, IGLC1, DUSP22, C1S, CD55, BCL6, NOD2, WDR1, STXBP3, LITAF, CTSH, RC3H1, BST2, BCR, C1QB, IL18, TUSC2, ZC3H12A, NKG7, FOXP1, PHF14, ANXA1, PLCG2, A2M, EXOSC3, C3, FER, SPI1, NBN, NMI, KLK5, C1QC, TCIRG1, RIF1, CORO1A, C1QA, AXL, LAT2, STX4, TNFSF13, ITGAL, SRC, VAMP7, KLRK1, CFB, K…	3697	tags=30%, list=21%, signal=24%	IGKC,IGHA1,IGHA2,SERPINB4,IGHG1,CEACAM1,IGLC2,IGLC3,HLA-DRB1,CD59,HLA-F,HLA-DRA,KLK7,CD74,CD46,SPINK5,IGLC1,DUSP22,C1S,CD55,BCL6,NOD2,WDR1,STXBP3,LITAF,CTSH,RC3H1,BST2,BCR,C1QB,IL18,TUSC2,ZC3H12A,NKG7,FOXP1,PHF14,ANXA1,PLCG2,A2M,EXOSC3,C3,FER,SPI1,NBN,NMI,KLK5,C1QC,TCIRG1,RIF1,CORO1A,C1QA,AXL,LAT2,STX4,TNFSF13,ITGAL,SRC,VAMP7,KLRK1,CFB,KMT2E,JUNB,LAPTM5,NFKBIZ,DLL1,MYD88,ST3GAL1,ITGB2,SERPING1,NC…
GO:0006956	GOBP_COMPLEMENT_ACTIVATION	2.10895e-06	0.000644072	0.627257	0.708709	2.23109	39	IGHA1, IGHA2, IGHG1, CD59, CD46, C1S, CD55, C1QB, A2M, C3, C1QC, C1QA, CFB, SERPING1, IGHG4, MASP1	1887	tags=41%, list=11%, signal=37%	IGHA1,IGHA2,IGHG1,CD59,CD46,C1S,CD55,C1QB,A2M,C3,C1QC,C1QA,CFB,SERPING1,IGHG4,MASP1
GO:0050851	GOBP_ANTIGEN_RECEPTOR_MEDIATED_SIGNALING_PATHWAY	2.23169e-06	0.000655345	0.627257	0.472301	1.83764	181	IGKC, IGHA1, IGHA2, IGHG1, CEACAM1, IGLC3, HLA-DRB1, TNFRSF21, IGLC1, DUSP22, IKBKB, RC3H1, NFKBIA, PRNP, ZC3H12A, FOXP1, PLCG2, RBCK1, GBP1, PIK3CA, STOML2, HLA-DQB1, CD3D, RAB29, LAT2, DGKZ, ERMAP, HLA-DPB1, LAPTM5, NFKBIZ, BTN3A1, EIF2B2, NCKAP1L, ELF1, IGHG4, PAWR, FYB1, PRKD2	1936	tags=21%, list=11%, signal=19%	IGKC,IGHA1,IGHA2,IGHG1,CEACAM1,IGLC3,HLA-DRB1,TNFRSF21,IGLC1,DUSP22,IKBKB,RC3H1,NFKBIA,PRNP,ZC3H12A,FOXP1,PLCG2,RBCK1,GBP1,PIK3CA,STOML2,HLA-DQB1,CD3D,RAB29,LAT2,DGKZ,ERMAP,HLA-DPB1,LAPTM5,NFKBIZ,BTN3A1,EIF2B2,NCKAP1L,ELF1,IGHG4,PAWR,FYB1,PRKD2
GO:0002768	GOBP_IMMUNE_RESPONSE_REGULATING_CELL_SURFACE_RECEPTOR_SIGNALING_PATHWAY	2.99283e-06	0.000846307	0.627257	0.413208	1.6702	289	IGKC, IGHA1, IGHA2, IGHG1, CEACAM1, IGLC3, HLA-DRB1, TNFRSF21, IGLC1, DUSP22, IKBKB, NOD2, RC3H1, NFKBIA, PRNP, ZNRF1, ZC3H12A, MAPK10, FOXP1, PLCG2, RBCK1, GBP1, FER, PIK3CA, STOML2, NMI, HLA-DQB1, CD3D, RAB29, DAB2IP, LAT2, DGKZ, ERMAP, SRC, KLRK1, HLA-DPB1, LAPTM5, NFKBIZ, MYD88, BTN3A1, EIF2B2, RAB11FIP2, NCKAP1L, ELF1, IGHG4, PAWR, FYB1, PRKD2, TLR2, APPL1, APPL2, CD24, EP300, CMTM3, FCER1G,…	2557	tags=23%, list=15%, signal=20%	IGKC,IGHA1,IGHA2,IGHG1,CEACAM1,IGLC3,HLA-DRB1,TNFRSF21,IGLC1,DUSP22,IKBKB,NOD2,RC3H1,NFKBIA,PRNP,ZNRF1,ZC3H12A,MAPK10,FOXP1,PLCG2,RBCK1,GBP1,FER,PIK3CA,STOML2,NMI,HLA-DQB1,CD3D,RAB29,DAB2IP,LAT2,DGKZ,ERMAP,SRC,KLRK1,HLA-DPB1,LAPTM5,NFKBIZ,MYD88,BTN3A1,EIF2B2,RAB11FIP2,NCKAP1L,ELF1,IGHG4,PAWR,FYB1,PRKD2,TLR2,APPL1,APPL2,CD24,EP300,CMTM3,FCER1G,MYO1G,MFHAS1,PTPN2,IRAK2,WNK1,NAGLU,PTPN22,CYBA,NFKBID…
GO:0006508	GOBP_PROTEOLYSIS	3.39154e-06	0.0009248	0.627257	0.31147	1.3982	1339	SERPINB4, CLCA4, TMPRSS11B, UACA, IFI6, AQP1, TPP2, SERPINB1, SERPINB3, RUNX1, CPA4, USP10, IL1R2, UBE2L6, CLCA2, PSMC2, KLK7, SLC30A5, SPINK5, TRIB2, TNFSF10, TMPRSS11D, SMAD3, CHMP5, USP14, WDR26, HECTD1, SEL1L, ANAPC4, ROCK1, HIP1R, KLHL42, SRGN, PSMA5, C1S, USP48, ENY2, ARRDC1, CLDN4, HERC6, CAST, MTA1, ANAPC16, EDEM1, KLF4, SERPINB8, PDCD6IP, CTSH, SPCS1, ARMC8, TMPRSS11E, CDC27, UBQLN4, TIN…	2964	tags=24%, list=17%, signal=22%	SERPINB4,CLCA4,TMPRSS11B,UACA,IFI6,AQP1,TPP2,SERPINB1,SERPINB3,RUNX1,CPA4,USP10,IL1R2,UBE2L6,CLCA2,PSMC2,KLK7,SLC30A5,SPINK5,TRIB2,TNFSF10,TMPRSS11D,SMAD3,CHMP5,USP14,WDR26,HECTD1,SEL1L,ANAPC4,ROCK1,HIP1R,KLHL42,SRGN,PSMA5,C1S,USP48,ENY2,ARRDC1,CLDN4,HERC6,CAST,MTA1,ANAPC16,EDEM1,KLF4,SERPINB8,PDCD6IP,CTSH,SPCS1,ARMC8,TMPRSS11E,CDC27,UBQLN4,TINAGL1,LTA4H,RC3H1,TMPRSS11A,UFL1,PRNP,JMJD7,CAPN15,ANK…
GO:0002764	GOBP_IMMUNE_RESPONSE_REGULATING_SIGNALING_PATHWAY	3.86057e-06	0.0010164	0.610527	0.384648	1.61401	422	IGKC, IGHA1, IGHA2, IGHG1, CEACAM1, IGLC3, HLA-DRB1, IRF1, TNFRSF21, STMP1, RIOK3, IGLC1, DUSP22, IKBKB, NOD2, IRF3, CTSH, IFIH1, ZDHHC5, RC3H1, NFKBIA, PRNP, IPO5, ZNRF1, ZC3H12A, MAPK10, FOXP1, CTSS, PLCG2, NPLOC4, RBCK1, GBP1, FER, USP15, GBP2, CSNK1A1, PIK3CA, STOML2, ITCH, NMI, RTN4, HLA-DQB1, CD3D, RAB29, PUM2, DAB2IP, LAT2, LRRC14, DGKZ, ERMAP, SRC, CAV1, KLRK1, HSPA1B, RPS6KA3, HLA-DPB1, …	2557	tags=23%, list=15%, signal=20%	IGKC,IGHA1,IGHA2,IGHG1,CEACAM1,IGLC3,HLA-DRB1,IRF1,TNFRSF21,STMP1,RIOK3,IGLC1,DUSP22,IKBKB,NOD2,IRF3,CTSH,IFIH1,ZDHHC5,RC3H1,NFKBIA,PRNP,IPO5,ZNRF1,ZC3H12A,MAPK10,FOXP1,CTSS,PLCG2,NPLOC4,RBCK1,GBP1,FER,USP15,GBP2,CSNK1A1,PIK3CA,STOML2,ITCH,NMI,RTN4,HLA-DQB1,CD3D,RAB29,PUM2,DAB2IP,LAT2,LRRC14,DGKZ,ERMAP,SRC,CAV1,KLRK1,HSPA1B,RPS6KA3,HLA-DPB1,LAPTM5,NFKBIZ,MYD88,BTN3A1,ESR1,ZDHHC12,EIF2B2,RAB11FIP2…
GO:0034097	GOBP_RESPONSE_TO_CYTOKINE	5.63056e-06	0.00141528	0.610527	0.33956	1.48417	755	CD58, CEACAM1, XAF1, STAT1, USP10, IL1R2, VIM, IRF1, CXCL10, TNFRSF21, NOTCH1, CD74, IL1RN, IFNGR2, KDM5B, BAG4, SOX9, IKBKB, CRNN, HIF1A, STXBP3, IRF3, KLF2, KLF4, ZFP36L2, TRIM44, IFIH1, PARP14, SAMHD1, RC3H1, NFKBIA, NLRC5, BST2, ZFP36, MST1R, KDM3A, OAS2, PARP9, TPR, CCL2, IL18, LDLRAP1, EEF1E1, ZC3H12A, HLA-DPA1, TRIM41, FOXP1, CDKN2B, IFNAR2, IL1RAP, ANXA1, MIB2, DUOX2, RAD23B, CDC42, ZYX, …	3697	tags=32%, list=21%, signal=26%	CD58,CEACAM1,XAF1,STAT1,USP10,IL1R2,VIM,IRF1,CXCL10,TNFRSF21,NOTCH1,CD74,IL1RN,IFNGR2,KDM5B,BAG4,SOX9,IKBKB,CRNN,HIF1A,STXBP3,IRF3,KLF2,KLF4,ZFP36L2,TRIM44,IFIH1,PARP14,SAMHD1,RC3H1,NFKBIA,NLRC5,BST2,ZFP36,MST1R,KDM3A,OAS2,PARP9,TPR,CCL2,IL18,LDLRAP1,EEF1E1,ZC3H12A,HLA-DPA1,TRIM41,FOXP1,CDKN2B,IFNAR2,IL1RAP,ANXA1,MIB2,DUOX2,RAD23B,CDC42,ZYX,F3,GBP1,FER,GBP2,SPI1,MYNN,SMAD4,CCL14,HSPA5,CASP8,ECM1,…
GO:0048871	GOBP_MULTICELLULAR_ORGANISMAL_LEVEL_HOMEOSTASIS	5.74638e-06	0.00141528	0.610527	0.352508	1.52214	659	IGKC, IGHA1, JCHAIN, IGHA2, LCN2, MUC4, STAT1, AQP1, DIO2, KLF13, SOD2, NOTCH1, CD74, RB1, SCNN1A, FSTL1, ID1, ITGB6, SOX9, FH, BCL6, NOD2, RCOR1, HIF1A, KLF2, KITLG, CTSH, POC1B, RC3H1, UFL1, BRD1, AQP3, BCR, ZFP36, KDM3A, ABCB10, IGF1R, PECAM1, IL18, OCIAD2, LYAR, CDHR1, ZC3H8, ANXA1, CDH3, PICALM, EPAS1, TBL1XR1, UCP2, SLC25A38, SPI1, OCIAD1, LAMA2, PIK3CA, TP53INP2, ITGB1, TCIRG1, GIGYF2, MBP…	3642	tags=30%, list=21%, signal=25%	IGKC,IGHA1,JCHAIN,IGHA2,LCN2,MUC4,STAT1,AQP1,DIO2,KLF13,SOD2,NOTCH1,CD74,RB1,SCNN1A,FSTL1,ID1,ITGB6,SOX9,FH,BCL6,NOD2,RCOR1,HIF1A,KLF2,KITLG,CTSH,POC1B,RC3H1,UFL1,BRD1,AQP3,BCR,ZFP36,KDM3A,ABCB10,IGF1R,PECAM1,IL18,OCIAD2,LYAR,CDHR1,ZC3H8,ANXA1,CDH3,PICALM,EPAS1,TBL1XR1,UCP2,SLC25A38,SPI1,OCIAD1,LAMA2,PIK3CA,TP53INP2,ITGB1,TCIRG1,GIGYF2,MBP,TMOD3,CORO1A,SPNS2,SLC22A5,ZNF516,SLC12A2,ACIN1,EMCN,KDM6…
GO:0097205	GOBP_RENAL_FILTRATION	6.6396e-06	0.00158417	0.610527	0.777056	2.19438	24	IGHA1, JCHAIN, IGHA2, AQP1	32	tags=17%, list=0%, signal=17%	IGHA1,JCHAIN,IGHA2,AQP1
GO:0051241	GOBP_NEGATIVE_REGULATION_OF_MULTICELLULAR_ORGANISMAL_PROCESS	7.35897e-06	0.0017026	0.610527	0.329665	1.45051	866	CEACAM1, XAF1, STAT1, SERPINB1, HLA-DRB1, APOD, RUNX1, IL1R2, HLA-F, IRF1, CXCL10, TNFRSF21, NOTCH1, CD74, SPINK5, TRIB2, GLRX3, DUSP22, SMAD3, DNAJB11, RB1, ROCK1, CD2AP, SRGN, ID1, RASSF5, EXTL3, SOX9, BCL6, PLXNA3, NOD2, CYP51A1, HIF1A, KLF2, KLF4, EPPK1, RC3H1, SFRP2, PRNP, BST2, SPRED1, BCR, ZFP36, LDLR, TUSC2, SDC4, HDAC1, SAP30L, ZC3H12A, ADM, FOXP1, PLAT, CDKN2B, ARID4B, FBN1, PHF14, PLAU…	3625	tags=29%, list=21%, signal=24%	CEACAM1,XAF1,STAT1,SERPINB1,HLA-DRB1,APOD,RUNX1,IL1R2,HLA-F,IRF1,CXCL10,TNFRSF21,NOTCH1,CD74,SPINK5,TRIB2,GLRX3,DUSP22,SMAD3,DNAJB11,RB1,ROCK1,CD2AP,SRGN,ID1,RASSF5,EXTL3,SOX9,BCL6,PLXNA3,NOD2,CYP51A1,HIF1A,KLF2,KLF4,EPPK1,RC3H1,SFRP2,PRNP,BST2,SPRED1,BCR,ZFP36,LDLR,TUSC2,SDC4,HDAC1,SAP30L,ZC3H12A,ADM,FOXP1,PLAT,CDKN2B,ARID4B,FBN1,PHF14,PLAU,ZC3H8,ANXA1,NPLOC4,CDH3,HMGCR,FBXW7,ATP2B1,MYC,GBP1,HOM…
GO:0030855	GOBP_EPITHELIAL_CELL_DIFFERENTIATION	8.01875e-06	0.00180068	0.593325	0.357162	1.52992	562	CEACAM1, FLG, KRT10, STAT1, SFRP4, KRT6B, KRT4, SCEL, VIM, NOTCH1, SPINK5, PLAAT4, SMAD3, MTSS1, GRHL1, KDM5B, CNFN, ROCK1, LCE3D, LAMB2, FSTL1, EXTL3, ATRX, SOX9, IKBKB, SIPA1, HIF1A, CNN3, KLF2, KLF4, PITX2, LTA4H, IVL, SULT2B1, SLC39A2, SPRED1, PGR, ID3, AQP3, TBC1D20, BCR, ZFP36, SLC4A7, SEC24B, PECAM1, HDAC1, UPK1A, PODXL, CDKN2B, ARID4B, MAP2K1, ANXA1, SPRR1A, CDH3, FRMD6, EPAS1, PALLD, CDC…	2972	tags=29%, list=17%, signal=25%	CEACAM1,FLG,KRT10,STAT1,SFRP4,KRT6B,KRT4,SCEL,VIM,NOTCH1,SPINK5,PLAAT4,SMAD3,MTSS1,GRHL1,KDM5B,CNFN,ROCK1,LCE3D,LAMB2,FSTL1,EXTL3,ATRX,SOX9,IKBKB,SIPA1,HIF1A,CNN3,KLF2,KLF4,PITX2,LTA4H,IVL,SULT2B1,SLC39A2,SPRED1,PGR,ID3,AQP3,TBC1D20,BCR,ZFP36,SLC4A7,SEC24B,PECAM1,HDAC1,UPK1A,PODXL,CDKN2B,ARID4B,MAP2K1,ANXA1,SPRR1A,CDH3,FRMD6,EPAS1,PALLD,CDC42,KRT3,SPRR3,FER,TSG101,MAP1B,KLF7,FZR1,SMAD4,TAF10,PPL,…
GO:0002460	GOBP_ADAPTIVE_IMMUNE_RESPONSE_BASED_ON_SOMATIC_RECOMBINATION_OF_IMMUNE_RECEPTORS_BUILT_FROM_IMMUNOGLOBULIN_SUPERFAMILY_DOMAINS	8.8773e-06	0.00192309	0.593325	0.418208	1.69002	267	IGKC, IGHA1, IGHA2, IGHG1, CEACAM1, IGLC2, IGLC3, HLA-DRB1, HLA-F, HLA-DRA, NOTCH1, CD74, CD46, IGLC1, DUSP22, C1S, CD55, BCL6, NOD2, CTSH, RC3H1, C1QB, IL18, ZC3H12A, ANXA1, EXOSC3, C3, NBN, C1QC, TCIRG1, RIF1, C1QA, TNFSF13, JUNB, NFKBIZ, MYD88, SERPING1, NCKAP1L, HLA-B, IGHG4, TGFB1, PARP3, TP53BP1, FCER1G, UNC13D, ENTPD7, MYO1G, SUPT6H, HLA-E, TRAF3IP2, STAT6, KMT5C, RAET1G, NFKBID, B2M, IL27…	3035	tags=25%, list=18%, signal=21%	IGKC,IGHA1,IGHA2,IGHG1,CEACAM1,IGLC2,IGLC3,HLA-DRB1,HLA-F,HLA-DRA,NOTCH1,CD74,CD46,IGLC1,DUSP22,C1S,CD55,BCL6,NOD2,CTSH,RC3H1,C1QB,IL18,ZC3H12A,ANXA1,EXOSC3,C3,NBN,C1QC,TCIRG1,RIF1,C1QA,TNFSF13,JUNB,NFKBIZ,MYD88,SERPING1,NCKAP1L,HLA-B,IGHG4,TGFB1,PARP3,TP53BP1,FCER1G,UNC13D,ENTPD7,MYO1G,SUPT6H,HLA-E,TRAF3IP2,STAT6,KMT5C,RAET1G,NFKBID,B2M,IL27RA,DENND1B,EBAG9,MAD2L2,FZD5,RELB,PAXIP1,PRKCZ,BCL10,TH…
GO:0050853	GOBP_B_CELL_RECEPTOR_SIGNALING_PATHWAY	9.23753e-06	0.00192309	0.593325	0.594936	2.02015	66	IGKC, IGHA1, IGHA2, IGHG1, IGLC3, IGLC1, NFKBIA, FOXP1, PLCG2, LAT2, NFKBIZ, NCKAP1L, IGHG4	623	tags=14%, list=4%, signal=13%	IGKC,IGHA1,IGHA2,IGHG1,IGLC3,IGLC1,NFKBIA,FOXP1,PLCG2
GO:0022900	GOBP_ELECTRON_TRANSPORT_CHAIN	9.31951e-06	0.00192309	0.593325	-0.417388	-1.74705	156	NQO2, P4HA2, POR, PHGDH, NDUFA3, NDUFB1, CYC1, NDUFAF1, GPD2, COX6B1, NDUFC1, NDUFS8, ADH5, FDX2, ETFA, GPX2, COA6, MAOB, NDUFA1, UQCR10, PINK1, CCNB1, COQ9, CDK1, ISCU, NDUFS7, UQCC3, UQCRC1, NDUFA10, COX4I1, UQCRFS1, NDUFB9, FDX1, COX5A, NDUFA8, HAAO, MT-ND3, AKR7A2, NDUFS3, COX6C, NDUFB2, NDUFA5, COX7B, GHITM, NDUFB7, CHCHD2, MT-ND2, NDUFV2, UQCRH, COX7C, MT-ND4L, MT-ND1, MT-CO3, NDUFA9, QDPR,…	2565	tags=39%, list=15%, signal=34%	NDUFC2,MT-CYB,SDHAF2,MT-CO2,COX7A2,QDPR,NDUFA9,MT-CO3,MT-ND1,MT-ND4L,COX7C,UQCRH,NDUFV2,MT-ND2,CHCHD2,NDUFB7,GHITM,COX7B,NDUFA5,NDUFB2,COX6C,NDUFS3,AKR7A2,MT-ND3,HAAO,NDUFA8,COX5A,FDX1,NDUFB9,UQCRFS1,COX4I1,NDUFA10,UQCRC1,UQCC3,NDUFS7,ISCU,CDK1,COQ9,CCNB1,PINK1,UQCR10,NDUFA1,MAOB,COA6,GPX2,ETFA,FDX2,ADH5,NDUFS8,NDUFC1,COX6B1,GPD2,NDUFAF1,CYC1,NDUFB1,NDUFA3,PHGDH,POR,P4HA2,NQO2
GO:0002684	GOBP_POSITIVE_REGULATION_OF_IMMUNE_SYSTEM_PROCESS	1.191e-05	0.00239298	0.593325	0.329046	1.45168	890	IGKC, IGHA1, IGHA2, IGHG1, CEACAM1, EDN3, IGLC3, HLA-DRB1, RUNX1, CD59, HLA-F, IRF1, CXCL10, HLA-DRA, KLK7, TNFRSF21, STMP1, CD74, CD46, HLA-DMA, RIOK3, CXCL17, IGLC1, DUSP22, BDKRB1, ZNF335, RB1, C1S, CD55, BCL6, IKBKB, NOD2, IRF3, KITLG, IFIH1, ZDHHC5, RC3H1, NFKBIA, NLRC5, PRNP, AQP3, C1QB, IPO5, PARP9, CCL2, ZNRF1, IL18, ZC3H12A, HLA-DPA1, TRIM41, FOXP1, CTSS, ANXA1, PLCG2, NPLOC4, SLC7A1, RB…	2590	tags=22%, list=15%, signal=19%	IGKC,IGHA1,IGHA2,IGHG1,CEACAM1,EDN3,IGLC3,HLA-DRB1,RUNX1,CD59,HLA-F,IRF1,CXCL10,HLA-DRA,KLK7,TNFRSF21,STMP1,CD74,CD46,HLA-DMA,RIOK3,CXCL17,IGLC1,DUSP22,BDKRB1,ZNF335,RB1,C1S,CD55,BCL6,IKBKB,NOD2,IRF3,KITLG,IFIH1,ZDHHC5,RC3H1,NFKBIA,NLRC5,PRNP,AQP3,C1QB,IPO5,PARP9,CCL2,ZNRF1,IL18,ZC3H12A,HLA-DPA1,TRIM41,FOXP1,CTSS,ANXA1,PLCG2,NPLOC4,SLC7A1,RBCK1,NCK2,A2M,EXOSC3,ABL2,GBP1,C3,FER,USP15,TOMM70,CD99,G…
GO:0040012	GOBP_REGULATION_OF_LOCOMOTION	1.24814e-05	0.00241612	0.593325	0.330607	1.45468	862	CEACAM1, EDN3, CEACAM6, AQP1, SERPINB3, APOD, SASH1, DEFB1, CXCL10, IGFBP3, SOD2, NOTCH1, CD74, CXCL17, DUSP22, FLT1, SMAD3, BDKRB1, USP14, BAG4, ROCK1, CPNE3, SOX9, PLXNA3, NOD2, CLDN4, HIF1A, KIF20B, SLURP1, TIAM1, KLF4, KITLG, CTSH, EPPK1, SFRP2, PLPP3, TPM1, PHLDA2, BST2, SPRED1, BCR, PKN2, KIF9, FBLN1, LRIG2, IGF1R, PECAM1, CCL2, SDC4, IQSEC1, HDAC1, SAP30L, ZC3H12A, FGFBP1, FOXP1, PODXL, AR…	3391	tags=29%, list=20%, signal=25%	CEACAM1,EDN3,CEACAM6,AQP1,SERPINB3,APOD,SASH1,DEFB1,CXCL10,IGFBP3,SOD2,NOTCH1,CD74,CXCL17,DUSP22,FLT1,SMAD3,BDKRB1,USP14,BAG4,ROCK1,CPNE3,SOX9,PLXNA3,NOD2,CLDN4,HIF1A,KIF20B,SLURP1,TIAM1,KLF4,KITLG,CTSH,EPPK1,SFRP2,PLPP3,TPM1,PHLDA2,BST2,SPRED1,BCR,PKN2,KIF9,FBLN1,LRIG2,IGF1R,PECAM1,CCL2,SDC4,IQSEC1,HDAC1,SAP30L,ZC3H12A,FGFBP1,FOXP1,PODXL,ARID4B,PLAU,ANXA1,PLCG2,DUOX2,FBXW7,CDC42,CBLL1,STX3,BEX4,…
GO:0042742	GOBP_DEFENSE_RESPONSE_TO_BACTERIUM	1.27945e-05	0.00241612	0.593325	0.455888	1.77627	183	IGHA1, JCHAIN, IGHA2, IGHG1, LCN2, AQP1, DEFB1, KLK7, SPINK5, NOD2, SEH1L, OAS2, IL18, TUSC2, FOXP1, RBCK1, SLPI, GBP1, GBP2, KLK5, GBP3, KLRK1, NFKBIZ, GBP4, OPTN, MYD88, RNASE1, IGHG4, RARRES2, EMILIN1, TLR2, FCER1G, TAB2, TNFRSF14, ROMO1, HLA-E, ANKRD17, CASP7, TMF1, ANXA3, CYBA, FAU, IL27RA, ZNFX1, ISG15	2594	tags=25%, list=15%, signal=21%	IGHA1,JCHAIN,IGHA2,IGHG1,LCN2,AQP1,DEFB1,KLK7,SPINK5,NOD2,SEH1L,OAS2,IL18,TUSC2,FOXP1,RBCK1,SLPI,GBP1,GBP2,KLK5,GBP3,KLRK1,NFKBIZ,GBP4,OPTN,MYD88,RNASE1,IGHG4,RARRES2,EMILIN1,TLR2,FCER1G,TAB2,TNFRSF14,ROMO1,HLA-E,ANKRD17,CASP7,TMF1,ANXA3,CYBA,FAU,IL27RA,ZNFX1,ISG15
GO:0042773	GOBP_ATP_SYNTHESIS_COUPLED_ELECTRON_TRANSPORT	1.29746e-05	0.00241612	0.593325	-0.49487	-1.90453	92	NDUFA3, NDUFB1, CYC1, NDUFAF1, COX6B1, NDUFC1, NDUFS8, COA6, NDUFA1, UQCR10, PINK1, CCNB1, COQ9, CDK1, ISCU, NDUFS7, UQCC3, UQCRC1, NDUFA10, COX4I1, UQCRFS1, NDUFB9, COX5A, NDUFA8, MT-ND3, NDUFS3, COX6C, NDUFB2, NDUFA5, COX7B, GHITM, NDUFB7, CHCHD2, MT-ND2, NDUFV2, UQCRH, COX7C, MT-ND4L, MT-ND1, MT-CO3, NDUFA9, COX7A2, MT-CO2, SDHAF2, MT-CYB, NDUFC2, NDUFA6, MT-CO1, NDUFB10	2848	tags=53%, list=16%, signal=45%	MT-CO1,NDUFA6,NDUFC2,MT-CYB,SDHAF2,MT-CO2,COX7A2,NDUFA9,MT-CO3,MT-ND1,MT-ND4L,COX7C,UQCRH,NDUFV2,MT-ND2,CHCHD2,NDUFB7,GHITM,COX7B,NDUFA5,NDUFB2,COX6C,NDUFS3,MT-ND3,NDUFA8,COX5A,NDUFB9,UQCRFS1,COX4I1,NDUFA10,UQCRC1,UQCC3,NDUFS7,ISCU,CDK1,COQ9,CCNB1,PINK1,UQCR10,NDUFA1,COA6,NDUFS8,NDUFC1,COX6B1,NDUFAF1,CYC1,NDUFB1,NDUFA3
GO:0006958	GOBP_COMPLEMENT_ACTIVATION_CLASSICAL_PATHWAY	1.63117e-05	0.00296524	0.57561	0.750105	2.13126	25	IGHA1, IGHA2, IGHG1, CD46, C1S, CD55, C1QB, C3, C1QC, C1QA, SERPING1, IGHG4	1706	tags=48%, list=10%, signal=43%	IGHA1,IGHA2,IGHG1,CD46,C1S,CD55,C1QB,C3,C1QC,C1QA,SERPING1,IGHG4
GO:0001894	GOBP_TISSUE_HOMEOSTASIS	1.72913e-05	0.00307021	0.57561	0.438438	1.73061	209	IGKC, IGHA1, JCHAIN, IGHA2, MUC4, NOTCH1, RB1, SOX9, FH, NOD2, POC1B, PECAM1, CDHR1, CDH3, LAMA2, TP53INP2, ITGB1, TCIRG1, GIGYF2, MBP, CORO1A, SLC22A5, SLC12A2, CHMP4B, SRC, NFKBIZ, CLDN1, ANGPT1, VCL, BBS10, CCDC66, JAM3, JAM2, ZNF830, PRKCA, TJP1, ESAM, CSF1, WHRN, TJP2, NAGLU, YAP1, CD34, B2M, SMO, FOXC1, GPR137B, LAMC1, BBS2, ZEB2, TRIM32, BARD1, KMT2A, IGHG3, IL10RA, CD38, CTNNB1, P2RX4, RA…	3626	tags=33%, list=21%, signal=26%	IGKC,IGHA1,JCHAIN,IGHA2,MUC4,NOTCH1,RB1,SOX9,FH,NOD2,POC1B,PECAM1,CDHR1,CDH3,LAMA2,TP53INP2,ITGB1,TCIRG1,GIGYF2,MBP,CORO1A,SLC22A5,SLC12A2,CHMP4B,SRC,NFKBIZ,CLDN1,ANGPT1,VCL,BBS10,CCDC66,JAM3,JAM2,ZNF830,PRKCA,TJP1,ESAM,CSF1,WHRN,TJP2,NAGLU,YAP1,CD34,B2M,SMO,FOXC1,GPR137B,LAMC1,BBS2,ZEB2,TRIM32,BARD1,KMT2A,IGHG3,IL10RA,CD38,CTNNB1,P2RX4,RAC2,GATA2,BCL2,TNFRSF11A,LSR,LYZ,VPS54,PTPN11,NF1,TFRC,AKT3
GO:0002831	GOBP_REGULATION_OF_RESPONSE_TO_BIOTIC_STIMULUS	2.04326e-05	0.00354303	0.57561	0.369032	1.54935	429	SERPINB4, CEACAM1, STAT1, HLA-DRB1, SASH1, HLA-F, IRF1, KLK7, STMP1, SPINK5, RIOK3, TRIM22, CD55, IKBKB, NOD2, IRF3, TRIM44, IFIH1, PARP14, SAMHD1, ZDHHC5, NFKBIA, NLRC5, IPO5, PARP9, ELMOD2, NT5C2, ZNRF1, ZC3H12A, LYAR, TRIM41, FOXP1, CTSS, PLCG2, NPLOC4, A2M, USP15, TOMM70, GBP2, SPI1, FAM3A, CSNK1A1, DTX4, CASP8, ITCH, NMI, KLK5, RTN4, GIGYF2, APOBEC3G, PUM2, POLR3D, DAB2IP, YTHDF2, LRRC14, SI…	2594	tags=26%, list=15%, signal=23%	SERPINB4,CEACAM1,STAT1,HLA-DRB1,SASH1,HLA-F,IRF1,KLK7,STMP1,SPINK5,RIOK3,TRIM22,CD55,IKBKB,NOD2,IRF3,TRIM44,IFIH1,PARP14,SAMHD1,ZDHHC5,NFKBIA,NLRC5,IPO5,PARP9,ELMOD2,NT5C2,ZNRF1,ZC3H12A,LYAR,TRIM41,FOXP1,CTSS,PLCG2,NPLOC4,A2M,USP15,TOMM70,GBP2,SPI1,FAM3A,CSNK1A1,DTX4,CASP8,ITCH,NMI,KLK5,RTN4,GIGYF2,APOBEC3G,PUM2,POLR3D,DAB2IP,YTHDF2,LRRC14,SIGIRR,SRC,CAV1,KLRK1,HSPA1B,RPS6KA3,NFKBIZ,OPTN,MYD88,SE…
GO:0034341	GOBP_RESPONSE_TO_TYPE_II_INTERFERON	2.08823e-05	0.00354303	0.57561	0.498816	1.84493	120	CD58, STAT1, VIM, IRF1, CD74, IFNGR2, STXBP3, PARP14, NLRC5, BST2, PARP9, CCL2, HLA-DPA1, CDC42, ZYX, GBP1, GBP2, CCL14, GBP3, SLC22A5, STX4, GBP4, CLDN1, NUB1, RPS6KB1, IFITM3, CDC37, TLR2, CDC42EP4, TRIM21, ACTR3, PTPN2, SYNCRIP, ACTR2, CIITA, SHFL, MRC1, IFITM2, FLNB, HCK	2981	tags=33%, list=17%, signal=28%	CD58,STAT1,VIM,IRF1,CD74,IFNGR2,STXBP3,PARP14,NLRC5,BST2,PARP9,CCL2,HLA-DPA1,CDC42,ZYX,GBP1,GBP2,CCL14,GBP3,SLC22A5,STX4,GBP4,CLDN1,NUB1,RPS6KB1,IFITM3,CDC37,TLR2,CDC42EP4,TRIM21,ACTR3,PTPN2,SYNCRIP,ACTR2,CIITA,SHFL,MRC1,IFITM2,FLNB,HCK
GO:0045333	GOBP_CELLULAR_RESPIRATION	3.02919e-05	0.0050278	0.57561	-0.374737	-1.65498	220	IDH3A, IDH2, IDH3G, NDUFA3, NDUFB1, CYC1, NDUFAF1, SHMT2, GPD2, COX6B1, NDUFC1, NDUFS8, SLC25A23, ETFA, OXA1L, COA6, NDUFA1, UQCR10, PINK1, ATP5ME, CCNB1, COQ9, DLST, CDK1, ISCU, CISD1, NDUFS7, UQCC3, UQCRC1, NDUFA10, ATP5PF, ATP5PO, COX4I1, UQCRFS1, SLC25A14, NDUFB9, COX5A, NDUFA8, CHCHD10, MT-ND3, NDUFS3, IDH1, COX6C, MTLN, NDUFB2, MT-ATP6, BNIP3, IREB2, NDUFA5, COX7B, IL10RB, RHOA, GHITM, NDUF…	3098	tags=40%, list=18%, signal=33%	MDH1B,COX5B,ACO2,SLC25A51,NDUFB10,MT-CO1,NDUFA6,SUCLA2,COX10,NIPSNAP2,NDUFC2,MT-CYB,MSH2,SDHAF2,MT-CO2,ATP5F1D,COX7A2,PPIF,NNT,NDUFA9,MT-CO3,MT-ND1,MDH2,MT-ND4L,COX7C,CHCHD5,ATP5F1B,PDHA1,UQCRH,NDUFV2,MT-ND2,CHCHD2,SDHAF4,NDUFB7,GHITM,RHOA,IL10RB,COX7B,NDUFA5,IREB2,BNIP3,MT-ATP6,NDUFB2,MTLN,COX6C,IDH1,NDUFS3,MT-ND3,CHCHD10,NDUFA8,COX5A,NDUFB9,SLC25A14,UQCRFS1,COX4I1,ATP5PO,ATP5PF,NDUFA10,UQCRC1,U…
GO:0040011	GOBP_LOCOMOTION	3.24131e-05	0.0052654	0.557332	0.314379	1.39373	998	CEACAM1, EDN3, CEACAM6, TYMP, AQP1, SERPINB3, APOD, SASH1, DEFB1, CXCL10, IGFBP3, SOD2, NOTCH1, CD74, CXCL17, DUSP22, FLT1, SMAD3, BDKRB1, USP14, BAG4, ROCK1, CPNE3, SOX9, PLXNA3, NOD2, CLDN4, WDR1, HIF1A, KIF20B, SLURP1, TIAM1, KLF4, KITLG, CTSH, EPPK1, SFRP2, PLPP3, TPM1, PHLDA2, BST2, SPRED1, SBDS, BCR, PKN2, KIF9, FBLN1, LRIG2, IGF1R, PECAM1, CCL2, SDC4, IQSEC1, HDAC1, SAP30L, ZC3H12A, FGFBP1…	3391	tags=28%, list=20%, signal=24%	CEACAM1,EDN3,CEACAM6,TYMP,AQP1,SERPINB3,APOD,SASH1,DEFB1,CXCL10,IGFBP3,SOD2,NOTCH1,CD74,CXCL17,DUSP22,FLT1,SMAD3,BDKRB1,USP14,BAG4,ROCK1,CPNE3,SOX9,PLXNA3,NOD2,CLDN4,WDR1,HIF1A,KIF20B,SLURP1,TIAM1,KLF4,KITLG,CTSH,EPPK1,SFRP2,PLPP3,TPM1,PHLDA2,BST2,SPRED1,SBDS,BCR,PKN2,KIF9,FBLN1,LRIG2,IGF1R,PECAM1,CCL2,SDC4,IQSEC1,HDAC1,SAP30L,ZC3H12A,FGFBP1,FOXP1,PODXL,ARID4B,MAP2K1,PLAU,ANXA1,PLCG2,DUOX2,FBXW7,…
GO:0016032	GOBP_VIRAL_PROCESS	3.41103e-05	0.00542568	0.557332	0.371729	1.54756	385	STAT1, SERPINB3, HLA-DRB1, GALNT1, LARP1, NOTCH1, CD74, CD46, CHMP5, TRIM22, CD55, ITGB6, PDCD6IP, SPCS1, ISG20, IFIH1, BST2, RSF1, TBC1D20, ZFP36, PKN2, OAS2, PARP9, CCL2, TMPRSS4, LDLR, HDAC1, ZC3H12A, LAMTOR5, PAIP1, EIF2D, SLC7A1, BECN1, SLPI, NFIA, EGFR, FMR1, TSG101, CHMP2A, CSNK1A1, ITCH, CHMP3, ITGB1, TFAP4, GSK3A, JUN, TRIM8, SPCS3, ZFYVE1, PABPC1, TPCN1, CHMP4C, APOBEC3G, CHMP2B, VAPB, …	2939	tags=30%, list=17%, signal=26%	STAT1,SERPINB3,HLA-DRB1,GALNT1,LARP1,NOTCH1,CD74,CD46,CHMP5,TRIM22,CD55,ITGB6,PDCD6IP,SPCS1,ISG20,IFIH1,BST2,RSF1,TBC1D20,ZFP36,PKN2,OAS2,PARP9,CCL2,TMPRSS4,LDLR,HDAC1,ZC3H12A,LAMTOR5,PAIP1,EIF2D,SLC7A1,BECN1,SLPI,NFIA,EGFR,FMR1,TSG101,CHMP2A,CSNK1A1,ITCH,CHMP3,ITGB1,TFAP4,GSK3A,JUN,TRIM8,SPCS3,ZFYVE1,PABPC1,TPCN1,CHMP4C,APOBEC3G,CHMP2B,VAPB,IFIT1,WWP1,UBP1,ITGA2,AXL,CHMP4B,DDX56,CTSB,APOBEC3A,CA…
GO:0009611	GOBP_RESPONSE_TO_WOUNDING	4.31388e-05	0.00672174	0.557332	0.362149	1.52989	456	CEACAM1, AQP1, APOD, CD59, GRHL3, SOD2, TNFRSF12A, FZD6, SMAD3, CHMP5, LAMB2, EXTL3, ITGB6, CLDN4, C6orf89, HIF1A, STXBP3, MAPK8IP3, KLF4, ZFP36L2, EPPK1, DGKH, PLPP3, TPM1, ZFP36, P2RY1, FBLN1, LRIG2, IGF1R, MYL9, TMPRSS4, SDC4, PLAT, MAP2K1, PLAU, ANXA1, PLCG2, DUOX2, F3, NFIA, SPRR3, RREB1, CHMP2A, MAP1B, PIK3CA, PPL, CHMP3, PAPSS2, ITGB1, CHMP4C, CHMP2B, SLC12A2, PUM2, PHLDB2, F12, F10, ITGA2…	2618	tags=25%, list=15%, signal=21%	CEACAM1,AQP1,APOD,CD59,GRHL3,SOD2,TNFRSF12A,FZD6,SMAD3,CHMP5,LAMB2,EXTL3,ITGB6,CLDN4,C6orf89,HIF1A,STXBP3,MAPK8IP3,KLF4,ZFP36L2,EPPK1,DGKH,PLPP3,TPM1,ZFP36,P2RY1,FBLN1,LRIG2,IGF1R,MYL9,TMPRSS4,SDC4,PLAT,MAP2K1,PLAU,ANXA1,PLCG2,DUOX2,F3,NFIA,SPRR3,RREB1,CHMP2A,MAP1B,PIK3CA,PPL,CHMP3,PAPSS2,ITGB1,CHMP4C,CHMP2B,SLC12A2,PUM2,PHLDB2,F12,F10,ITGA2,AXL,CHMP4B,DGKZ,CLASP2,PEAR1,MAPK14,HMOX1,SRC,HPS4,CAV1…
GO:0015980	GOBP_ENERGY_DERIVATION_BY_OXIDATION_OF_ORGANIC_COMPOUNDS	4.82827e-05	0.00737277	0.557332	-0.344182	-1.54459	292	PPP1R3B, IDH3A, IDH2, IDH3G, NDUFA3, NDUFB1, CYC1, NDUFAF1, SHMT2, GPD2, COX6B1, NDUFC1, NDUFS8, PYGL, SLC25A23, ETFA, GYS1, PPP1CC, OXA1L, COA6, AKT1, PASK, PPP1CA, NDUFA1, UQCR10, PINK1, ATP5ME, CCNB1, COQ9, DLST, CDK1, ISCU, CISD1, NDUFS7, UQCC3, UQCRC1, NDUFA10, ATP5PF, ATP5PO, COX4I1, UQCRFS1, SLC25A14, AKT2, NDUFB9, COX5A, NDUFA8, TP53, CHCHD10, MT-ND3, NDUFS3, IDH1, COX6C, MTLN, NDUFB2, MT…	2379	tags=34%, list=14%, signal=30%	NDUFB10,MT-CO1,PHKA2,NDUFA6,SUCLA2,COX10,NIPSNAP2,PTGES3,NDUFC2,MT-CYB,MSH2,SDHAF2,MT-CO2,ATP5F1D,COX7A2,PPIF,NNT,NDUFA9,MT-CO3,MT-ND1,MDH2,MT-ND4L,COX7C,PFKM,CHCHD5,ATP5F1B,PDHA1,UQCRH,NDUFV2,MT-ND2,CHCHD2,SDHAF4,NDUFB7,AGL,GHITM,RHOA,IGF1,IL10RB,COX7B,NDUFA5,PHKG1,IREB2,BNIP3,MT-ATP6,NDUFB2,MTLN,COX6C,IDH1,NDUFS3,MT-ND3,CHCHD10,TP53,NDUFA8,COX5A,NDUFB9,AKT2,SLC25A14,UQCRFS1,COX4I1,ATP5PO,ATP5PF…
GO:0043382	GOBP_POSITIVE_REGULATION_OF_MEMORY_T_CELL_DIFFERENTIATION	5.40218e-05	0.00808738	0.557332	0.937978	1.84826	6	HLA-DRB1, HLA-DRA, CD46	119	tags=50%, list=1%, signal=50%	HLA-DRB1,HLA-DRA,CD46
GO:0071294	GOBP_CELLULAR_RESPONSE_TO_ZINC_ION	5.72493e-05	0.00840574	0.557332	-0.755294	-2.10087	19	MT1M, MT1E, MT1X, MT1G, MT2A, TSPO	577	tags=32%, list=3%, signal=31%	MT2A,MT1G,MT1X,MT1E,MT1M
GO:0060263	GOBP_REGULATION_OF_RESPIRATORY_BURST	6.52209e-05	0.00936334	0.538434	0.791666	2.0336	16	IGHA1, JCHAIN, IGHA2, BCR	420	tags=25%, list=2%, signal=24%	IGHA1,JCHAIN,IGHA2,BCR
GO:0002698	GOBP_NEGATIVE_REGULATION_OF_IMMUNE_EFFECTOR_PROCESS	6.6224e-05	0.00936334	0.538434	0.501352	1.80977	101	SERPINB4, CEACAM1, CD59, HLA-F, CD46, SPINK5, DUSP22, CD55, BCL6, NOD2, RC3H1, BST2, BCR, ZC3H12A, ANXA1, A2M, FER, SPI1, AXL, SERPING1, NCKAP1L, ANGPT1, HLA-B, TGFB1, APPL1, PARP3, HLA-E, CRK, FGL2	2530	tags=29%, list=15%, signal=25%	SERPINB4,CEACAM1,CD59,HLA-F,CD46,SPINK5,DUSP22,CD55,BCL6,NOD2,RC3H1,BST2,BCR,ZC3H12A,ANXA1,A2M,FER,SPI1,AXL,SERPING1,NCKAP1L,ANGPT1,HLA-B,TGFB1,APPL1,PARP3,HLA-E,CRK,FGL2
GO:0032101	GOBP_REGULATION_OF_RESPONSE_TO_EXTERNAL_STIMULUS	6.94796e-05	0.00964503	0.538434	0.319684	1.41022	886	SERPINB4, CEACAM1, EDN3, STAT1, HLA-DRB1, SASH1, HLA-F, IRF1, CXCL10, DUOXA1, KLK7, STMP1, NOTCH1, CD74, SPINK5, RIOK3, CXCL17, SMAD3, USP14, NEAT1, RB1, TRIM22, EXTL3, CD55, BCL6, IKBKB, PLXNA3, NOD2, IRF3, TIAM1, KLF4, EPPK1, TRIM44, IFIH1, PARP14, SAMHD1, ZDHHC5, UFL1, NFKBIA, NLRC5, RICTOR, SETD6, BCR, ZFP36, IPO5, LRIG2, IGF1R, PARP9, ELMOD2, CCL2, NT5C2, ZNRF1, IL18, LDLR, ZC3H12A, LYAR, NK…	2594	tags=22%, list=15%, signal=20%	SERPINB4,CEACAM1,EDN3,STAT1,HLA-DRB1,SASH1,HLA-F,IRF1,CXCL10,DUOXA1,KLK7,STMP1,NOTCH1,CD74,SPINK5,RIOK3,CXCL17,SMAD3,USP14,NEAT1,RB1,TRIM22,EXTL3,CD55,BCL6,IKBKB,PLXNA3,NOD2,IRF3,TIAM1,KLF4,EPPK1,TRIM44,IFIH1,PARP14,SAMHD1,ZDHHC5,UFL1,NFKBIA,NLRC5,RICTOR,SETD6,BCR,ZFP36,IPO5,LRIG2,IGF1R,PARP9,ELMOD2,CCL2,NT5C2,ZNRF1,IL18,LDLR,ZC3H12A,LYAR,NKG7,TRIM41,FOXP1,TRIM24,PLAT,CTSS,MAP2K1,PLAU,ANXA1,PLCG2…
GO:0007155	GOBP_CELL_ADHESION	8.32614e-05	0.0113518	0.538434	0.30504	1.36215	1201	OLFM4, CD58, CEACAM1, CEACAM6, MUC4, HLA-DRB1, APOD, RUNX1, MUC21, CLCA2, IRF1, CCN5, HLA-DRA, TNFRSF21, NOTCH1, CD74, CD46, SPINK5, HLA-DMA, IL1RN, TNFRSF12A, DUSP22, SMAD3, MTSS1, RASA1, BAG4, ROCK1, LAMB2, LMO7, CD55, ITGB6, SOX9, BCL6, LPP, PLXNA3, NOD2, CLDN4, SIPA1, CRNN, STXBP3, CNN3, SLURP1, TIAM1, KLF4, SERPINB8, KITLG, NTN4, RC3H1, SFRP2, ATP1B1, PLPP3, PRNP, TPM1, BCR, CEACAM5, PKN2, F…	2881	tags=23%, list=17%, signal=21%	OLFM4,CD58,CEACAM1,CEACAM6,MUC4,HLA-DRB1,APOD,RUNX1,MUC21,CLCA2,IRF1,CCN5,HLA-DRA,TNFRSF21,NOTCH1,CD74,CD46,SPINK5,HLA-DMA,IL1RN,TNFRSF12A,DUSP22,SMAD3,MTSS1,RASA1,BAG4,ROCK1,LAMB2,LMO7,CD55,ITGB6,SOX9,BCL6,LPP,PLXNA3,NOD2,CLDN4,SIPA1,CRNN,STXBP3,CNN3,SLURP1,TIAM1,KLF4,SERPINB8,KITLG,NTN4,RC3H1,SFRP2,ATP1B1,PLPP3,PRNP,TPM1,BCR,CEACAM5,PKN2,FBLN1,MYL9,UTRN,PECAM1,CCL2,TGM2,IL18,SDC4,VMP1,ZC3H12A,P…
GO:1903055	GOBP_POSITIVE_REGULATION_OF_EXTRACELLULAR_MATRIX_ORGANIZATION	8.7601e-05	0.0117339	0.538434	0.702159	2.02168	26	RUNX1, SMAD3, RB1, SOX9, FSCN1, PHLDB2, TNXB, CLASP2, DDR2, TGFB1, EMILIN1, TGFBR1, COLGALT1, CLASP1, CFLAR, MAD2L2	2733	tags=62%, list=16%, signal=52%	RUNX1,SMAD3,RB1,SOX9,FSCN1,PHLDB2,TNXB,CLASP2,DDR2,TGFB1,EMILIN1,TGFBR1,COLGALT1,CLASP1,CFLAR,MAD2L2
GO:0070071	GOBP_PROTON_TRANSPORTING_TWO_SECTOR_ATPASE_COMPLEX_ASSEMBLY	9.22483e-05	0.0121434	0.538434	-0.780679	-2.06235	14	PIP4P1, ATPAF1, ATPAF2, OXA1L, TM9SF4, CCDC115, FMC1, ATP5F1D	2240	tags=57%, list=13%, signal=50%	FMC1,CCDC115,TM9SF4,OXA1L,ATPAF2,ATPAF1,PIP4P1
GO:0001816	GOBP_CYTOKINE_PRODUCTION	9.61712e-05	0.0124452	0.538434	0.332819	1.43582	644	CD58, CEACAM1, XAF1, STAT1, SERPINB1, HLA-DRB1, APOD, RUNX1, IL1R2, HLA-F, IRF1, TNFRSF21, STMP1, CD74, CD46, TRIB2, RIOK3, CXCL17, SMAD3, CD2AP, SRGN, EXTL3, CD55, ITGB6, BCL6, NOD2, HIF1A, IRF3, KLF2, KLF4, LITAF, IFIH1, TMED10, PRNP, BST2, ZFP36, OAS2, IL18, TUSC2, ZC3H12A, HLA-DPA1, FOXP1, LAMTOR5, IL1RAP, ANXA1, PLCG2, NPLOC4, CDH3, ZNF131, ATP2B1, F3, GBP1, HOMER2, C3, TOMM70, SELENOS, DTX4…	3030	tags=25%, list=18%, signal=21%	CD58,CEACAM1,XAF1,STAT1,SERPINB1,HLA-DRB1,APOD,RUNX1,IL1R2,HLA-F,IRF1,TNFRSF21,STMP1,CD74,CD46,TRIB2,RIOK3,CXCL17,SMAD3,CD2AP,SRGN,EXTL3,CD55,ITGB6,BCL6,NOD2,HIF1A,IRF3,KLF2,KLF4,LITAF,IFIH1,TMED10,PRNP,BST2,ZFP36,OAS2,IL18,TUSC2,ZC3H12A,HLA-DPA1,FOXP1,LAMTOR5,IL1RAP,ANXA1,PLCG2,NPLOC4,CDH3,ZNF131,ATP2B1,F3,GBP1,HOMER2,C3,TOMM70,SELENOS,DTX4,SMAD4,S1PR3,STOML2,CASP8,ITCH,NFAT5,NMI,GLMN,MBP,POLR3D…
GO:0010273	GOBP_DETOXIFICATION_OF_COPPER_ION	9.93992e-05	0.0125547	0.538434	-0.811731	-2.03567	12	MT1M, MT1E, MT1X, MT1G, MT2A	200	tags=58%, list=1%, signal=58%	MT1H,MT2A,MT1G,MT1X,MT1E,MT1M
GO:0048870	GOBP_CELL_MOTILITY	0.000100306	0.0125547	0.538434	0.29343	1.31691	1335	CEACAM1, EDN3, CEACAM6, STAT1, AQP1, SERPINB3, APOD, SASH1, DEFB1, CXCL10, IGFBP3, SOD2, NOTCH1, CD74, CXCL17, LIMA1, DUSP22, FLT1, SMAD3, BDKRB1, BAG4, ROCK1, NDEL1, FSTL1, CPNE3, CD2AP, ID1, ITGB6, SOX9, BCL6, PLXNA3, NOD2, CLDN4, WDR1, HIF1A, KIF20B, SLURP1, TIAM1, KLF4, KITLG, CTSH, NTN4, EPPK1, PITX2, SFRP2, S100A2, PLPP3, TPM1, PHLDA2, BST2, SPRED1, SBDS, BCR, MST1R, P2RY1, PKN2, TNFAIP1, K…	3391	tags=27%, list=20%, signal=23%	CEACAM1,EDN3,CEACAM6,STAT1,AQP1,SERPINB3,APOD,SASH1,DEFB1,CXCL10,IGFBP3,SOD2,NOTCH1,CD74,CXCL17,LIMA1,DUSP22,FLT1,SMAD3,BDKRB1,BAG4,ROCK1,NDEL1,FSTL1,CPNE3,CD2AP,ID1,ITGB6,SOX9,BCL6,PLXNA3,NOD2,CLDN4,WDR1,HIF1A,KIF20B,SLURP1,TIAM1,KLF4,KITLG,CTSH,NTN4,EPPK1,PITX2,SFRP2,S100A2,PLPP3,TPM1,PHLDA2,BST2,SPRED1,SBDS,BCR,MST1R,P2RY1,PKN2,TNFAIP1,KIF9,FBLN1,LRIG2,IGF1R,PARP9,PECAM1,CCL2,ZFAND5,SDC4,IQSEC…
GO:0044403	GOBP_BIOLOGICAL_PROCESS_INVOLVED_IN_SYMBIOTIC_INTERACTION	0.000103398	0.012733	0.538434	0.392715	1.58612	270	SERPINB3, HLA-DRB1, CD74, CD46, CHMP5, TRIM22, CD55, ITGB6, NOD2, THOC3, TBC1D20, TMPRSS4, LDLR, TUSC2, HDAC1, ZC3H12A, PAIP1, SLC7A1, CDC42, BECN1, EGFR, FMR1, TSG101, CHMP2A, ITCH, CHMP3, ITGB1, TFAP4, JUN, TRIM8, ZFYVE1, TPCN1, CHMP4C, CHMP2B, RAB29, IFIT1, WWP1, ITGA2, AXL, CHMP4B, DDX56, SRC, CTSB, CAV1, HSPA1B, TRIM34, FASN, RAB9A, MYD88, CLDN1, NECTIN4, SLC20A2, SNW1, IFITM3, DDX39B, STOM,…	2939	tags=30%, list=17%, signal=25%	SERPINB3,HLA-DRB1,CD74,CD46,CHMP5,TRIM22,CD55,ITGB6,NOD2,THOC3,TBC1D20,TMPRSS4,LDLR,TUSC2,HDAC1,ZC3H12A,PAIP1,SLC7A1,CDC42,BECN1,EGFR,FMR1,TSG101,CHMP2A,ITCH,CHMP3,ITGB1,TFAP4,JUN,TRIM8,ZFYVE1,TPCN1,CHMP4C,CHMP2B,RAB29,IFIT1,WWP1,ITGA2,AXL,CHMP4B,DDX56,SRC,CTSB,CAV1,HSPA1B,TRIM34,FASN,RAB9A,MYD88,CLDN1,NECTIN4,SLC20A2,SNW1,IFITM3,DDX39B,STOM,SNX3,TRIM38,DDB1,TMEM41B,EP300,TNFRSF14,TRIM21,ROMO1,ZD…
GO:0060429	GOBP_EPITHELIUM_DEVELOPMENT	0.0001071	0.0129795	0.538434	0.309597	1.37216	981	CEACAM1, FLG, KRT10, STAT1, SFRP4, KRT6B, AQP1, KRT4, SCEL, GRHL3, VIM, CXCL10, NOTCH1, SPINK5, PLAAT4, FZD6, SMAD3, MTSS1, GRHL1, KDM5B, HECTD1, CNFN, ROCK1, LCE3D, LAMB2, FSTL1, EXTL3, ATRX, SOX9, IKBKB, CLDN4, SIPA1, WDR1, HIF1A, KIF20B, CNN3, KLF2, TIAM1, KLF4, CTSH, NTN4, EPPK1, PITX2, LTA4H, IVL, SULT2B1, SFRP2, SLC39A2, OPA1, SPRED1, PGR, ID3, AQP3, TBC1D20, BCR, ZFP36, PALB2, GRSF1, SLC4A…	2972	tags=25%, list=17%, signal=22%	CEACAM1,FLG,KRT10,STAT1,SFRP4,KRT6B,AQP1,KRT4,SCEL,GRHL3,VIM,CXCL10,NOTCH1,SPINK5,PLAAT4,FZD6,SMAD3,MTSS1,GRHL1,KDM5B,HECTD1,CNFN,ROCK1,LCE3D,LAMB2,FSTL1,EXTL3,ATRX,SOX9,IKBKB,CLDN4,SIPA1,WDR1,HIF1A,KIF20B,CNN3,KLF2,TIAM1,KLF4,CTSH,NTN4,EPPK1,PITX2,LTA4H,IVL,SULT2B1,SFRP2,SLC39A2,OPA1,SPRED1,PGR,ID3,AQP3,TBC1D20,BCR,ZFP36,PALB2,GRSF1,SLC4A7,SEC24B,PECAM1,TGM2,IL18,SDC4,HDAC1,TFAP2A,UPK1A,ADM,FOXP…
GO:0042592	GOBP_HOMEOSTATIC_PROCESS	0.000112681	0.0133334	0.538434	0.297222	1.33526	1327	IGKC, IGHA1, JCHAIN, IGHA2, EDN3, LCN2, MUC4, STAT1, SFRP4, AQP1, TPP2, HLA-DRB1, ERO1A, STEAP4, DIO2, CXCL10, KLF13, SOD2, NOTCH1, SLC30A5, CD74, GLRX3, SURF4, LIMA1, BDKRB1, RB1, SCNN1A, ATP6V1D, FSTL1, ID1, ENY2, ITGB6, SOX9, FH, BCL6, NOD2, RCOR1, HIF1A, STXBP3, RAP1GDS1, KLF2, TIAM1, RAB38, KITLG, CTSH, POC1B, RC3H1, SLC30A7, UFL1, BRD1, ATP1B1, PRNP, AQP3, BCR, ZFP36, KDM3A, P2RY1, ABCB10, …	3340	tags=24%, list=19%, signal=21%	IGKC,IGHA1,JCHAIN,IGHA2,EDN3,LCN2,MUC4,STAT1,SFRP4,AQP1,TPP2,HLA-DRB1,ERO1A,STEAP4,DIO2,CXCL10,KLF13,SOD2,NOTCH1,SLC30A5,CD74,GLRX3,SURF4,LIMA1,BDKRB1,RB1,SCNN1A,ATP6V1D,FSTL1,ID1,ENY2,ITGB6,SOX9,FH,BCL6,NOD2,RCOR1,HIF1A,STXBP3,RAP1GDS1,KLF2,TIAM1,RAB38,KITLG,CTSH,POC1B,RC3H1,SLC30A7,UFL1,BRD1,ATP1B1,PRNP,AQP3,BCR,ZFP36,KDM3A,P2RY1,ABCB10,HTT,COMMD9,ATP1B3,SLC4A7,IGF1R,PECAM1,CCL2,TGM2,IL18,LDLR,…
GO:0140546	GOBP_DEFENSE_RESPONSE_TO_SYMBIONT	0.000113513	0.0133334	0.538434	0.403309	1.63031	273	STAT1, IFI6, IRF1, CXCL10, RIOK3, IFNGR2, IRF9, TRIM22, IRF3, ISG20, TRIM44, IFIH1, SAMHD1, NLRC5, BST2, OAS2, PARP9, ELMOD2, NT5C2, ZC3H12A, DHX16, TRIM41, IFNAR2, NPLOC4, AKAP1, BECN1, GBP1, TOMM70, GBP2, POLR3H, NDUFAF4, CSNK1A1, SENP7, ZMYND11, ITCH, CHMP3, GBP3, TRIM8, APOBEC3G, IFIT1, POLR3D, DDX56, APOBEC3A, TRIM34, ZNF175, NT5C3A, MYD88, ADAR, ZDHHC12, TANK, MX2, RNASE1, IFITM3, SELENOK, …	3991	tags=40%, list=23%, signal=31%	STAT1,IFI6,IRF1,CXCL10,RIOK3,IFNGR2,IRF9,TRIM22,IRF3,ISG20,TRIM44,IFIH1,SAMHD1,NLRC5,BST2,OAS2,PARP9,ELMOD2,NT5C2,ZC3H12A,DHX16,TRIM41,IFNAR2,NPLOC4,AKAP1,BECN1,GBP1,TOMM70,GBP2,POLR3H,NDUFAF4,CSNK1A1,SENP7,ZMYND11,ITCH,CHMP3,GBP3,TRIM8,APOBEC3G,IFIT1,POLR3D,DDX56,APOBEC3A,TRIM34,ZNF175,NT5C3A,MYD88,ADAR,ZDHHC12,TANK,MX2,RNASE1,IFITM3,SELENOK,APOBEC3C,IFIT5,TRIM38,NLRC3,BNIP3L,TLR2,DDX21,DHX9,DUS…
GO:0097278	GOBP_COMPLEMENT_DEPENDENT_CYTOTOXICITY	0.000115789	0.0133947	0.538434	0.880576	1.94472	9	IGHG1, CD59, CD55, C3	738	tags=44%, list=4%, signal=43%	IGHG1,CD59,CD55,C3
GO:0071347	GOBP_CELLULAR_RESPONSE_TO_INTERLEUKIN_1	0.000122241	0.0139301	0.518848	0.509148	1.79803	85	USP10, IL1R2, IL1RN, SOX9, IKBKB, HIF1A, KLF2, RC3H1, NFKBIA, CCL2, ZC3H12A, IL1RAP, GBP1, GBP2, CCL14, GBP3, DAB2IP, MYD88, TANK, IL1RL2, IRAK2, AKAP12, CACTIN, IRAK1, HAS2	2629	tags=29%, list=15%, signal=25%	USP10,IL1R2,IL1RN,SOX9,IKBKB,HIF1A,KLF2,RC3H1,NFKBIA,CCL2,ZC3H12A,IL1RAP,GBP1,GBP2,CCL14,GBP3,DAB2IP,MYD88,TANK,IL1RL2,IRAK2,AKAP12,CACTIN,IRAK1,HAS2
GO:0060267	GOBP_POSITIVE_REGULATION_OF_RESPIRATORY_BURST	0.000124421	0.0139699	0.518848	0.920729	1.89574	7	IGHA1, JCHAIN, IGHA2	6	tags=43%, list=0%, signal=43%	IGHA1,JCHAIN,IGHA2
GO:0006067	GOBP_ETHANOL_METABOLIC_PROCESS	0.000137561	0.0151544	0.518848	-0.773552	-2.04352	14	ALDH3B2, SULT1E1, ADH5, ACSS1, ALDH1B1	1298	tags=36%, list=8%, signal=33%	ACSS1,ADH5,SULT1E1,ALDH3B2
GO:0050777	GOBP_NEGATIVE_REGULATION_OF_IMMUNE_RESPONSE	0.00013894	0.0151544	0.518848	0.433142	1.66738	163	SERPINB4, CEACAM1, HLA-DRB1, CD59, HLA-F, CD46, SPINK5, DUSP22, CD55, BCL6, NOD2, PARP14, SAMHD1, RC3H1, NLRC5, BCR, ZC3H12A, LYAR, ANXA1, A2M, FER, USP15, SPI1, FAM3A, SELENOS, DTX4, NMI, GIGYF2, YTHDF2, MAPK14, SRC, SERPING1, ADAR, NCKAP1L, HLA-B, TGFB1, NLRC3, TRAFD1, PARP3, TNFRSF14, TRIM21, PTPN2, HLA-E, WDR41, STAT6, CRK, CACTIN, FGL2, IL27RA, ISG15	2594	tags=31%, list=15%, signal=26%	SERPINB4,CEACAM1,HLA-DRB1,CD59,HLA-F,CD46,SPINK5,DUSP22,CD55,BCL6,NOD2,PARP14,SAMHD1,RC3H1,NLRC5,BCR,ZC3H12A,LYAR,ANXA1,A2M,FER,USP15,SPI1,FAM3A,SELENOS,DTX4,NMI,GIGYF2,YTHDF2,MAPK14,SRC,SERPING1,ADAR,NCKAP1L,HLA-B,TGFB1,NLRC3,TRAFD1,PARP3,TNFRSF14,TRIM21,PTPN2,HLA-E,WDR41,STAT6,CRK,CACTIN,FGL2,IL27RA,ISG15
GO:0042060	GOBP_WOUND_HEALING	0.000146751	0.0157809	0.518848	0.373618	1.53549	343	CEACAM1, AQP1, CD59, GRHL3, TNFRSF12A, FZD6, SMAD3, CHMP5, ITGB6, CLDN4, C6orf89, HIF1A, STXBP3, EPPK1, DGKH, PLPP3, TPM1, P2RY1, FBLN1, MYL9, SDC4, PLAT, PLAU, ANXA1, PLCG2, DUOX2, F3, SPRR3, RREB1, CHMP2A, PIK3CA, PPL, CHMP3, PAPSS2, ITGB1, CHMP4C, CHMP2B, SLC12A2, PHLDB2, F12, F10, ITGA2, AXL, CHMP4B, DGKZ, CLASP2, PEAR1, MAPK14, HMOX1, SRC, HPS4, CAV1, DDR2, ALOX12, CLDN1, THBS1, SERPING1, DT…	2618	tags=25%, list=15%, signal=22%	CEACAM1,AQP1,CD59,GRHL3,TNFRSF12A,FZD6,SMAD3,CHMP5,ITGB6,CLDN4,C6orf89,HIF1A,STXBP3,EPPK1,DGKH,PLPP3,TPM1,P2RY1,FBLN1,MYL9,SDC4,PLAT,PLAU,ANXA1,PLCG2,DUOX2,F3,SPRR3,RREB1,CHMP2A,PIK3CA,PPL,CHMP3,PAPSS2,ITGB1,CHMP4C,CHMP2B,SLC12A2,PHLDB2,F12,F10,ITGA2,AXL,CHMP4B,DGKZ,CLASP2,PEAR1,MAPK14,HMOX1,SRC,HPS4,CAV1,DDR2,ALOX12,CLDN1,THBS1,SERPING1,DTNBP1,VKORC1,IL6ST,S100A10,B4GALT1,VCL,THBD,TGFB1,PRKG1,SH…
GO:0045637	GOBP_REGULATION_OF_MYELOID_CELL_DIFFERENTIATION	0.000158215	0.0167774	0.518848	0.431926	1.6627	163	CEACAM1, STAT1, HLA-DRB1, RUNX1, KLF13, CD74, RB1, RCOR1, HIF1A, KITLG, BRD1, NFKBIA, ZFP36, ABCB10, FOXP1, FBN1, FBXW7, MYC, SPI1, CASP8, C1QC, RBM15, ACIN1, FSTL3, LEO1, MAPK14, ARNT, HSPA1B, CDK6, DLL1, PRMT1, MTURN, NCKAP1L, TGFB1, EIF6, MITF, PRKCA, CSF1, PTPN2, RNF41, B2M, ID2, ISG15, GPR137B, PRXL2A, PURB, CTNNB1, CREB1, GATA2, ACVR2A, IRF7, ZBTB46, LILRB4, ZFPM1, NF1	3565	tags=34%, list=21%, signal=27%	CEACAM1,STAT1,HLA-DRB1,RUNX1,KLF13,CD74,RB1,RCOR1,HIF1A,KITLG,BRD1,NFKBIA,ZFP36,ABCB10,FOXP1,FBN1,FBXW7,MYC,SPI1,CASP8,C1QC,RBM15,ACIN1,FSTL3,LEO1,MAPK14,ARNT,HSPA1B,CDK6,DLL1,PRMT1,MTURN,NCKAP1L,TGFB1,EIF6,MITF,PRKCA,CSF1,PTPN2,RNF41,B2M,ID2,ISG15,GPR137B,PRXL2A,PURB,CTNNB1,CREB1,GATA2,ACVR2A,IRF7,ZBTB46,LILRB4,ZFPM1,NF1
GO:0044281	GOBP_SMALL_MOLECULE_METABOLIC_PROCESS	0.000162259	0.0169705	0.518848	-0.240415	-1.21153	1492	PTGR1, ALDH3B2, PTGS1, GLUD1, SOGA1, NQO2, IDH3A, TKFC, HADH, IDH2, DDAH2, PGLS, ATP5MC1, UGDH, CNP, SLC27A3, TPI1, H19, PYCR2, AK1, GATM, AASDHPPT, RIDA, ASPG, SREBF1, IDH3G, PHGDH, NDUFA3, PFKL, SULT1E1, FDXR, NDUFB1, PIP4P1, PLAA, MPDU1, MAPKAPK2, ERH, CD320, ARV1, GRHPR, ECHS1, SHMT2, ANKH, GPD2, MAN2B1, STAT3, ALG14, ALG6, NDUFC1, ENOSF1, NDUFS8, ADH5, BDH2, PIBF1, BAD, ETFA, NUDT14, PRKAB2,…	2967	tags=24%, list=17%, signal=21%	QPRT,AMACR,NMT1,SIRT6,GHRL,SMPDL3A,PDE1A,DCAKD,ENPP3,COASY,KHK,THAP4,ALDOA,ALG13,ALOX12B,HPDL,OAT,SESN2,NDUFB10,IMPDH1,VDAC1,MECP2,CA11,NDUFA6,TTC39B,FARS2,ALDH1A2,DCXR,GALT,SUCLA2,VKORC1L1,MTAP,FECH,ITPA,RARS2,CYP4V2,GNAI3,LCMT1,PYCR1,PAPSS1,AASDH,DALRD3,ACBD5,GTPBP1,LIPA,N6AMT1,COX11,PTGES3,NT5M,DPM1,NUDT2,NDUFC2,GNB3,REST,PNPO,HSD17B4,PCBD2,ENTPD5,OSBPL7,LDHA,FAAH,MST1,RPE,FABP5,MAN2B2,COQ7,AD…
GO:2000660	GOBP_NEGATIVE_REGULATION_OF_INTERLEUKIN_1_MEDIATED_SIGNALING_PATHWAY	0.000168646	0.0174001	0.518848	0.983587	1.60039	3	IL1R2, IL1RN	122	tags=67%, list=1%, signal=66%	IL1R2,IL1RN
GO:0019058	GOBP_VIRAL_LIFE_CYCLE	0.00017786	0.0180418	0.518848	0.378745	1.53275	285	SERPINB3, HLA-DRB1, LARP1, NOTCH1, CD74, CD46, CHMP5, TRIM22, CD55, ITGB6, PDCD6IP, SPCS1, ISG20, IFIH1, BST2, TBC1D20, PKN2, OAS2, CCL2, TMPRSS4, LDLR, ZC3H12A, LAMTOR5, SLC7A1, SLPI, NFIA, EGFR, FMR1, TSG101, CHMP2A, ITCH, CHMP3, ITGB1, TRIM8, ZFYVE1, PABPC1, TPCN1, CHMP4C, APOBEC3G, CHMP2B, VAPB, IFIT1, WWP1, ITGA2, AXL, CHMP4B, DDX56, CTSB, APOBEC3A, CAV1, HSPA1B, TRIM34, CLDN1, NECTIN4, RESF…	2939	tags=31%, list=17%, signal=26%	SERPINB3,HLA-DRB1,LARP1,NOTCH1,CD74,CD46,CHMP5,TRIM22,CD55,ITGB6,PDCD6IP,SPCS1,ISG20,IFIH1,BST2,TBC1D20,PKN2,OAS2,CCL2,TMPRSS4,LDLR,ZC3H12A,LAMTOR5,SLC7A1,SLPI,NFIA,EGFR,FMR1,TSG101,CHMP2A,ITCH,CHMP3,ITGB1,TRIM8,ZFYVE1,PABPC1,TPCN1,CHMP4C,APOBEC3G,CHMP2B,VAPB,IFIT1,WWP1,ITGA2,AXL,CHMP4B,DDX56,CTSB,APOBEC3A,CAV1,HSPA1B,TRIM34,CLDN1,NECTIN4,RESF1,ADAR,SRPK1,SLC20A2,IFITM3,APOBEC3C,IFIT5,STOM,SNX3,F…
GO:0002920	GOBP_REGULATION_OF_HUMORAL_IMMUNE_RESPONSE	0.000180397	0.0180418	0.518848	0.699635	2.07834	30	CD59, KLK7, CD46, SPINK5, CD55, NOD2, A2M, C3, KLK5, SPNS2, SERPING1	1483	tags=37%, list=9%, signal=34%	CD59,KLK7,CD46,SPINK5,CD55,NOD2,A2M,C3,KLK5,SPNS2,SERPING1
GO:0016054	GOBP_ORGANIC_ACID_CATABOLIC_PROCESS	0.000181953	0.0180418	0.518848	-0.362872	-1.59137	207	GLUD1, HADH, DDAH2, AASDHPPT, RIDA, ECHS1, SHMT2, ENOSF1, BDH2, ETFA, AKT1, DECR1, ECI1, GOT1, PEX5, GNPDA1, DLST, ACAA1, HSD17B10, PCCA, MFSD2A, PPARA, IVD, NUDT8, BLMH, HADHB, DECR2, AKT2, PEX13, MPST, PGD, HAAO, ALDH5A1, TST, PCCB, MTLN, HIBCH, KYAT1, ABCD3, HADHA, GCAT, CPT1B, PCK2, BCAT2, HEXA, ECH1, PM20D2, ACAD11, MTHFS	1880	tags=24%, list=11%, signal=21%	ACAD11,PM20D2,ECH1,HEXA,BCAT2,PCK2,CPT1B,GCAT,HADHA,ABCD3,KYAT1,HIBCH,MTLN,PCCB,TST,ALDH5A1,HAAO,PGD,MPST,PEX13,AKT2,DECR2,HADHB,BLMH,NUDT8,IVD,PPARA,MFSD2A,PCCA,HSD17B10,ACAA1,DLST,GNPDA1,PEX5,GOT1,ECI1,DECR1,AKT1,ETFA,BDH2,ENOSF1,SHMT2,ECHS1,RIDA,AASDHPPT,DDAH2,HADH,GLUD1
GO:0048585	GOBP_NEGATIVE_REGULATION_OF_RESPONSE_TO_STIMULUS	0.000186323	0.0182382	0.518848	0.292729	1.31545	1371	SERPINB4, CEACAM1, STAT1, UACA, SFRP4, IFI6, SERPINB3, HLA-DRB1, APOD, USP10, CD59, PSCA, IL1R2, HLA-F, MVP, IGFBP3, SOD2, NOTCH1, CD74, CD46, SPINK5, IL1RN, RIOK3, CXCL17, FZD6, DUSP22, SMAD3, RGS5, USP14, ULK3, FHL2, RB1, CD2AP, EXTL3, ENY2, CD55, SOX9, VPS13C, BCL6, ARRDC1, PLXNA3, DHRS3, NOD2, SEH1L, HIF1A, KLF4, LITAF, EPPK1, PARP14, SAMHD1, UBQLN4, RC3H1, LZIC, UFL1, SFRP2, NFKBIA, NLRC5, P…	3902	tags=29%, list=23%, signal=24%	SERPINB4,CEACAM1,STAT1,UACA,SFRP4,IFI6,SERPINB3,HLA-DRB1,APOD,USP10,CD59,PSCA,IL1R2,HLA-F,MVP,IGFBP3,SOD2,NOTCH1,CD74,CD46,SPINK5,IL1RN,RIOK3,CXCL17,FZD6,DUSP22,SMAD3,RGS5,USP14,ULK3,FHL2,RB1,CD2AP,EXTL3,ENY2,CD55,SOX9,VPS13C,BCL6,ARRDC1,PLXNA3,DHRS3,NOD2,SEH1L,HIF1A,KLF4,LITAF,EPPK1,PARP14,SAMHD1,UBQLN4,RC3H1,LZIC,UFL1,SFRP2,NFKBIA,NLRC5,PRNP,OPA1,SPRED1,BCR,ZFP36,MDFI,TNFAIP1,STRN3,HTT,FBLN1,LR…
GO:1901201	GOBP_REGULATION_OF_EXTRACELLULAR_MATRIX_ASSEMBLY	0.000201272	0.0194521	0.518848	0.770513	1.97926	16	NOTCH1, SMAD3, SOX9, PHLDB2, CLASP2, TGFB1, EMILIN1, TGFBR1, CLASP1, HAS2, MAD2L2	2733	tags=69%, list=16%, signal=58%	NOTCH1,SMAD3,SOX9,PHLDB2,CLASP2,TGFB1,EMILIN1,TGFBR1,CLASP1,HAS2,MAD2L2
GO:0098754	GOBP_DETOXIFICATION	0.000209894	0.0200317	0.518848	-0.430485	-1.71008	106	MGST1, MT1M, MT1E, PTGS1, MT1X, MT1G, H19, MT2A, NFE2L2, ADH5, ABCB6, GPX2, NQO1, APOE, PRDX4, MGST3, GPX4, LANCL1, GSTP1, GPX8, ESD, PRDX6, PXDN, SLC22A18, PRDX2, TXNRD3, AKR1B10, MT1H, GSTO1, NNT, DHFR	2241	tags=29%, list=13%, signal=26%	NNT,GSTO1,MT1H,AKR1B10,TXNRD3,PRDX2,SLC22A18,PXDN,PRDX6,ESD,GPX8,GSTP1,LANCL1,GPX4,MGST3,PRDX4,APOE,NQO1,GPX2,ABCB6,ADH5,NFE2L2,MT2A,H19,MT1G,MT1X,PTGS1,MT1E,MT1M,MGST1
GO:0019730	GOBP_ANTIMICROBIAL_HUMORAL_RESPONSE	0.000214489	0.0201656	0.518848	0.540352	1.84931	68	IGHA1, JCHAIN, IGHA2, IGHG1, DEFB1, CXCL10, KLK7, SPINK5, NOD2, SLPI, FAM3A, KLK5	953	tags=18%, list=6%, signal=17%	IGHA1,JCHAIN,IGHA2,IGHG1,DEFB1,CXCL10,KLK7,SPINK5,NOD2,SLPI,FAM3A,KLK5
GO:0051093	GOBP_NEGATIVE_REGULATION_OF_DEVELOPMENTAL_PROCESS	0.000216579	0.0201656	0.518848	0.320463	1.39253	702	CEACAM1, STAT1, RUNX1, IRF1, CXCL10, KLF13, SOD2, NOTCH1, CD74, SPINK5, TRIB2, SMAD3, DNAJB11, RB1, ROCK1, SRGN, EXTL3, SOX9, BCL6, PLXNA3, HIF1A, KLF2, KLF4, ZFP36L2, RC3H1, SFRP2, NFKBIA, SPRED1, ID3, BCR, ZFP36, CEACAM5, LRIG2, IL18, LDLR, HDAC1, SAP30L, ZC3H12A, CDK13, FOXP1, CDKN2B, ARID4B, FBN1, PHF14, ZC3H8, ANXA1, CDH3, FBXW7, TOB1, HMG20A, ABCA5, MYC, EGFR, RNF6, TOMM70, KLF7, SPI1, DIP2…	3849	tags=31%, list=22%, signal=25%	CEACAM1,STAT1,RUNX1,IRF1,CXCL10,KLF13,SOD2,NOTCH1,CD74,SPINK5,TRIB2,SMAD3,DNAJB11,RB1,ROCK1,SRGN,EXTL3,SOX9,BCL6,PLXNA3,HIF1A,KLF2,KLF4,ZFP36L2,RC3H1,SFRP2,NFKBIA,SPRED1,ID3,BCR,ZFP36,CEACAM5,LRIG2,IL18,LDLR,HDAC1,SAP30L,ZC3H12A,CDK13,FOXP1,CDKN2B,ARID4B,FBN1,PHF14,ZC3H8,ANXA1,CDH3,FBXW7,TOB1,HMG20A,ABCA5,MYC,EGFR,RNF6,TOMM70,KLF7,SPI1,DIP2B,SMAD4,S1PR3,HSPG2,ECM1,ITGB1,C1QC,GSK3A,RTN4,RBM15,BMP7…
GO:0071346	GOBP_CELLULAR_RESPONSE_TO_TYPE_II_INTERFERON	0.000222059	0.0201982	0.518848	0.488917	1.76085	99	CD58, STAT1, VIM, IRF1, IFNGR2, STXBP3, PARP14, NLRC5, PARP9, CCL2, HLA-DPA1, CDC42, ZYX, GBP1, GBP2, CCL14, GBP3, STX4, GBP4, CLDN1, RPS6KB1, CDC37, TLR2, CDC42EP4, ACTR3, PTPN2, SYNCRIP, ACTR2	2458	tags=28%, list=14%, signal=24%	CD58,STAT1,VIM,IRF1,IFNGR2,STXBP3,PARP14,NLRC5,PARP9,CCL2,HLA-DPA1,CDC42,ZYX,GBP1,GBP2,CCL14,GBP3,STX4,GBP4,CLDN1,RPS6KB1,CDC37,TLR2,CDC42EP4,ACTR3,PTPN2,SYNCRIP,ACTR2
GO:0031347	GOBP_REGULATION_OF_DEFENSE_RESPONSE	0.00022222	0.0201982	0.518848	0.32616	1.40709	644	SERPINB4, CEACAM1, STAT1, HLA-DRB1, HLA-F, IRF1, DUOXA1, KLK7, STMP1, SPINK5, RIOK3, CXCL17, SMAD3, NEAT1, RB1, TRIM22, EXTL3, BCL6, IKBKB, NOD2, IRF3, KLF4, TRIM44, IFIH1, PARP14, SAMHD1, ZDHHC5, UFL1, NFKBIA, NLRC5, RICTOR, SETD6, BCR, ZFP36, IPO5, PARP9, ELMOD2, NT5C2, ZNRF1, IL18, LDLR, ZC3H12A, LYAR, NKG7, TRIM41, FOXP1, CTSS, ANXA1, PLCG2, NPLOC4, A2M, C3, USP15, TOMM70, GBP2, SPI1, FAM3A, …	2594	tags=22%, list=15%, signal=19%	SERPINB4,CEACAM1,STAT1,HLA-DRB1,HLA-F,IRF1,DUOXA1,KLK7,STMP1,SPINK5,RIOK3,CXCL17,SMAD3,NEAT1,RB1,TRIM22,EXTL3,BCL6,IKBKB,NOD2,IRF3,KLF4,TRIM44,IFIH1,PARP14,SAMHD1,ZDHHC5,UFL1,NFKBIA,NLRC5,RICTOR,SETD6,BCR,ZFP36,IPO5,PARP9,ELMOD2,NT5C2,ZNRF1,IL18,LDLR,ZC3H12A,LYAR,NKG7,TRIM41,FOXP1,CTSS,ANXA1,PLCG2,NPLOC4,A2M,C3,USP15,TOMM70,GBP2,SPI1,FAM3A,SELENOS,CSNK1A1,DTX4,CASP8,ITCH,NMI,KLK5,RTN4,GIGYF2,TRAD…
GO:0001667	GOBP_AMEBOIDAL_TYPE_CELL_MIGRATION	0.000225254	0.0202331	0.518848	0.355532	1.48072	380	CEACAM1, EDN3, STAT1, AQP1, SASH1, NOTCH1, BAG4, ROCK1, FSTL1, ID1, SOX9, HIF1A, KLF4, KITLG, CTSH, EPPK1, PITX2, S100A2, PLPP3, SPRED1, PKN2, ZFAND5, SDC4, IQSEC1, ZC3H12A, FGFBP1, FOXP1, ANXA1, PLCG2, FBXW7, CDC42, AMOTL2, FER, RREB1, ADGRA2, PHACTR4, SMAD4, PIK3CA, ITGB1, RTN4, BMP7, CORO1A, ARID5B, DNAJA4, ITGA2, NUS1, DAB2IP, ARHGDIB, SERPINF1, ADAM9, CLASP2, MAPK14, HMOX1, SRC, DCN, DDR2, P…	3376	tags=34%, list=20%, signal=28%	CEACAM1,EDN3,STAT1,AQP1,SASH1,NOTCH1,BAG4,ROCK1,FSTL1,ID1,SOX9,HIF1A,KLF4,KITLG,CTSH,EPPK1,PITX2,S100A2,PLPP3,SPRED1,PKN2,ZFAND5,SDC4,IQSEC1,ZC3H12A,FGFBP1,FOXP1,ANXA1,PLCG2,FBXW7,CDC42,AMOTL2,FER,RREB1,ADGRA2,PHACTR4,SMAD4,PIK3CA,ITGB1,RTN4,BMP7,CORO1A,ARID5B,DNAJA4,ITGA2,NUS1,DAB2IP,ARHGDIB,SERPINF1,ADAM9,CLASP2,MAPK14,HMOX1,SRC,DCN,DDR2,PTN,THBS1,CLN3,PTPN23,NRP2,ANGPT1,PIP5K1A,PIK3R3,OVOL2,SR…
GO:0009615	GOBP_RESPONSE_TO_VIRUS	0.000233544	0.0207339	0.518848	0.362701	1.50175	362	STAT1, IFI6, IRF1, CXCL10, RIOK3, SMAD3, IFNGR2, IRF9, TRIM22, ITGB6, IKBKB, HIF1A, IRF3, ISG20, TRIM44, IFIH1, SAMHD1, NLRC5, BST2, MST1R, OAS2, PARP9, ELMOD2, NT5C2, ZC3H12A, DHX16, TRIM41, LAMTOR5, IFNAR2, NPLOC4, DUOX2, AKAP1, BECN1, GBP1, FMR1, TOMM70, GBP2, POLR3H, NDUFAF4, CSNK1A1, IFI44, SENP7, ZMYND11, ITCH, NMI, CHMP3, GBP3, TRIM8, APOBEC3G, IFIT1, POLR3D, MAPK14, DDX56, IFNAR1, APOBEC3…	4049	tags=37%, list=23%, signal=29%	STAT1,IFI6,IRF1,CXCL10,RIOK3,SMAD3,IFNGR2,IRF9,TRIM22,ITGB6,IKBKB,HIF1A,IRF3,ISG20,TRIM44,IFIH1,SAMHD1,NLRC5,BST2,MST1R,OAS2,PARP9,ELMOD2,NT5C2,ZC3H12A,DHX16,TRIM41,LAMTOR5,IFNAR2,NPLOC4,DUOX2,AKAP1,BECN1,GBP1,FMR1,TOMM70,GBP2,POLR3H,NDUFAF4,CSNK1A1,IFI44,SENP7,ZMYND11,ITCH,NMI,CHMP3,GBP3,TRIM8,APOBEC3G,IFIT1,POLR3D,MAPK14,DDX56,IFNAR1,APOBEC3A,TRIM34,ZNF175,NT5C3A,CDK6,MYD88,ADAR,ZDHHC12,TANK,MX…
GO:0030155	GOBP_REGULATION_OF_CELL_ADHESION	0.000249701	0.0219134	0.498493	0.32162	1.39205	671	OLFM4, CEACAM1, CEACAM6, HLA-DRB1, APOD, RUNX1, MUC21, IRF1, HLA-DRA, TNFRSF21, NOTCH1, CD74, CD46, SPINK5, HLA-DMA, IL1RN, DUSP22, SMAD3, RASA1, BAG4, ROCK1, LAMB2, LMO7, CD55, SOX9, BCL6, PLXNA3, NOD2, SIPA1, KLF4, KITLG, RC3H1, SFRP2, PLPP3, PRNP, TPM1, FBLN1, UTRN, CCL2, TGM2, IL18, SDC4, ZC3H12A, PKP4, HLA-DPA1, PODXL, PCDH8, PLAU, ZC3H8, ANXA1, SLC7A1, MYO10, CDC42, CBLL1, STX3, NCK2, ABL2,…	2879	tags=26%, list=17%, signal=22%	OLFM4,CEACAM1,CEACAM6,HLA-DRB1,APOD,RUNX1,MUC21,IRF1,HLA-DRA,TNFRSF21,NOTCH1,CD74,CD46,SPINK5,HLA-DMA,IL1RN,DUSP22,SMAD3,RASA1,BAG4,ROCK1,LAMB2,LMO7,CD55,SOX9,BCL6,PLXNA3,NOD2,SIPA1,KLF4,KITLG,RC3H1,SFRP2,PLPP3,PRNP,TPM1,FBLN1,UTRN,CCL2,TGM2,IL18,SDC4,ZC3H12A,PKP4,HLA-DPA1,PODXL,PCDH8,PLAU,ZC3H8,ANXA1,SLC7A1,MYO10,CDC42,CBLL1,STX3,NCK2,ABL2,GBP1,RREB1,SPI1,AP3D1,LAMA2,PIK3CA,HSPG2,ITCH,NFAT5,GLMN…
GO:0061687	GOBP_DETOXIFICATION_OF_INORGANIC_COMPOUND	0.000262068	0.0227374	0.498493	-0.722097	-1.99335	18	MT1M, MT1E, MT1X, MT1G, MT2A, ABCB6	488	tags=33%, list=3%, signal=32%	MT2A,MT1G,MT1X,MT1E,MT1M
GO:0009636	GOBP_RESPONSE_TO_TOXIC_SUBSTANCE	0.000301767	0.0258875	0.498493	-0.374263	-1.60434	183	MGST1, MT1M, MT1E, PTGS1, MT1X, MT1G, CNP, H19, PTPN13, BAK1, MT2A, NFE2L2, ADH5, ABCB6, GPX2, NQO1, APOE, MAOB, ARHGAP33, PINK1, PRDX4, CDK1, MGST3, GPX4, BLMH, LANCL1, GSTP1, MPST, HTRA2, GPX8, ESD, PRDX6, PXDN, EHMT2, SLC22A18, NEFL, CYP1B1, EPHX2, PRDX2, TXNRD3, AKR1B10, MT1H, GSTO1, NNT, DHFR	2241	tags=25%, list=13%, signal=22%	NNT,GSTO1,MT1H,AKR1B10,TXNRD3,PRDX2,EPHX2,CYP1B1,NEFL,SLC22A18,EHMT2,PXDN,PRDX6,ESD,GPX8,HTRA2,MPST,GSTP1,LANCL1,BLMH,GPX4,MGST3,CDK1,PRDX4,PINK1,ARHGAP33,MAOB,APOE,NQO1,GPX2,ABCB6,ADH5,NFE2L2,MT2A,BAK1,PTPN13,H19,CNP,MT1G,MT1X,PTGS1,MT1E,MT1M,MGST1
GO:0050673	GOBP_EPITHELIAL_CELL_PROLIFERATION	0.000306633	0.0260127	0.498493	0.357446	1.47343	356	CEACAM1, STAT1, KRT4, SERPINB1, WDR13, IGFBP3, NOTCH1, FLT1, SMAD3, MTSS1, KDM5B, NEAT1, RB1, SOX9, NOD2, C6orf89, CRNN, HIF1A, SLURP1, EPPK1, SFRP2, PGR, RICTOR, ZFP36, CCL2, TINF2, FGFBP1, TRIM24, PURA, CDKN2B, MAP2K1, CDH3, FBXW7, CDC42, F3, MYC, EGFR, RREB1, MYDGF, HSPG2, ECM1, RTN4, EPGN, SERPINB5, DAB2IP, SERPINF1, HMOX1, ARNT, CAV1, IGFBP5, PTN, LAMB1, NFKBIZ, CDK6, CLDN1, FST, NGFR, THBS1…	3335	tags=32%, list=19%, signal=26%	CEACAM1,STAT1,KRT4,SERPINB1,WDR13,IGFBP3,NOTCH1,FLT1,SMAD3,MTSS1,KDM5B,NEAT1,RB1,SOX9,NOD2,C6orf89,CRNN,HIF1A,SLURP1,EPPK1,SFRP2,PGR,RICTOR,ZFP36,CCL2,TINF2,FGFBP1,TRIM24,PURA,CDKN2B,MAP2K1,CDH3,FBXW7,CDC42,F3,MYC,EGFR,RREB1,MYDGF,HSPG2,ECM1,RTN4,EPGN,SERPINB5,DAB2IP,SERPINF1,HMOX1,ARNT,CAV1,IGFBP5,PTN,LAMB1,NFKBIZ,CDK6,CLDN1,FST,NGFR,THBS1,ESR1,NRP2,ANGPT1,B4GALT1,OVOL2,KLK8,IGFBP4,TGFB1,RUNX2,I…
GO:0010629	GOBP_NEGATIVE_REGULATION_OF_GENE_EXPRESSION	0.000350303	0.0293908	0.498493	0.304297	1.3447	909	CEACAM1, XAF1, SERPINB1, HLA-DRB1, APOD, IL1R2, HLA-F, VIM, LARP1, TNFRSF21, NOTCH1, CD46, SPINK5, TRIB2, SMAD3, HAT1, EIF4A3, NEAT1, RB1, ROCK1, CD2AP, SRGN, EXTL3, ATRX, SOX9, BCL6, NOD2, CAST, RCOR1, BAZ2A, MTA1, HIF1A, KLF2, KLF4, ZFP36L2, PARP14, XRN1, RC3H1, SFRP2, PRNP, BST2, PGR, ID3, ZFP36, UPF3B, PARP9, TPR, LDLR, TUSC2, GGNBP2, HDAC1, ZC3H12A, FOXP1, PLAT, PURA, MRPL13, PAIP1, EIF2S1, …	2626	tags=23%, list=15%, signal=20%	CEACAM1,XAF1,SERPINB1,HLA-DRB1,APOD,IL1R2,HLA-F,VIM,LARP1,TNFRSF21,NOTCH1,CD46,SPINK5,TRIB2,SMAD3,HAT1,EIF4A3,NEAT1,RB1,ROCK1,CD2AP,SRGN,EXTL3,ATRX,SOX9,BCL6,NOD2,CAST,RCOR1,BAZ2A,MTA1,HIF1A,KLF2,KLF4,ZFP36L2,PARP14,XRN1,RC3H1,SFRP2,PRNP,BST2,PGR,ID3,ZFP36,UPF3B,PARP9,TPR,LDLR,TUSC2,GGNBP2,HDAC1,ZC3H12A,FOXP1,PLAT,PURA,MRPL13,PAIP1,EIF2S1,OIP5-AS1,PLAU,ANXA1,NPLOC4,CDH3,PICALM,FBXW7,PLEKHN1,TOB1,…
GO:0001818	GOBP_NEGATIVE_REGULATION_OF_CYTOKINE_PRODUCTION	0.000372553	0.0309179	0.498493	0.387761	1.54802	232	CEACAM1, XAF1, SERPINB1, HLA-DRB1, APOD, IL1R2, HLA-F, TNFRSF21, TRIB2, CD2AP, SRGN, EXTL3, BCL6, NOD2, KLF2, KLF4, PRNP, BST2, ZFP36, TUSC2, ZC3H12A, ANXA1, NPLOC4, CDH3, ATP2B1, GBP1, HOMER2, SELENOS, ITCH, NMI, AXL, SIGIRR, DDX56, LAPTM5, DLL1, THBS1, RAD21, NCKAP1L, ANGPT1, DICER1, TGFB1, TIA1, NLRC3, LAPTM4B, APPL2, CD24, GIT1	2092	tags=20%, list=12%, signal=18%	CEACAM1,XAF1,SERPINB1,HLA-DRB1,APOD,IL1R2,HLA-F,TNFRSF21,TRIB2,CD2AP,SRGN,EXTL3,BCL6,NOD2,KLF2,KLF4,PRNP,BST2,ZFP36,TUSC2,ZC3H12A,ANXA1,NPLOC4,CDH3,ATP2B1,GBP1,HOMER2,SELENOS,ITCH,NMI,AXL,SIGIRR,DDX56,LAPTM5,DLL1,THBS1,RAD21,NCKAP1L,ANGPT1,DICER1,TGFB1,TIA1,NLRC3,LAPTM4B,APPL2,CD24,GIT1
GO:0022904	GOBP_RESPIRATORY_ELECTRON_TRANSPORT_CHAIN	0.000384953	0.0316034	0.498493	-0.42671	-1.70784	112	NDUFA3, NDUFB1, CYC1, NDUFAF1, GPD2, COX6B1, NDUFC1, NDUFS8, ETFA, COA6, NDUFA1, UQCR10, PINK1, CCNB1, COQ9, CDK1, ISCU, NDUFS7, UQCC3, UQCRC1, NDUFA10, COX4I1, UQCRFS1, NDUFB9, COX5A, NDUFA8, MT-ND3, NDUFS3, COX6C, NDUFB2, NDUFA5, COX7B, GHITM, NDUFB7, CHCHD2, MT-ND2, NDUFV2, UQCRH, COX7C, MT-ND4L, MT-ND1, MT-CO3, NDUFA9, COX7A2, MT-CO2, SDHAF2, MT-CYB, NDUFC2	2538	tags=46%, list=15%, signal=39%	MT-CO1,NDUFA6,NDUFC2,MT-CYB,SDHAF2,MT-CO2,COX7A2,NDUFA9,MT-CO3,MT-ND1,MT-ND4L,COX7C,UQCRH,NDUFV2,MT-ND2,CHCHD2,NDUFB7,GHITM,COX7B,NDUFA5,NDUFB2,COX6C,NDUFS3,MT-ND3,NDUFA8,COX5A,NDUFB9,UQCRFS1,COX4I1,NDUFA10,UQCRC1,UQCC3,NDUFS7,ISCU,CDK1,COQ9,CCNB1,PINK1,UQCR10,NDUFA1,COA6,ETFA,NDUFS8,NDUFC1,COX6B1,GPD2,NDUFAF1,CYC1,NDUFB1,NDUFA3
GO:0045730	GOBP_RESPIRATORY_BURST	0.000400885	0.0325613	0.498493	0.634227	1.91837	33	IGHA1, JCHAIN, IGHA2, CD55, BCR	420	tags=15%, list=2%, signal=15%	IGHA1,JCHAIN,IGHA2,CD55,BCR
GO:0098609	GOBP_CELL_CELL_ADHESION	0.000450994	0.0362457	0.498493	0.312754	1.36512	747	CD58, CEACAM1, CEACAM6, HLA-DRB1, RUNX1, MUC21, IRF1, HLA-DRA, TNFRSF21, NOTCH1, CD74, CD46, HLA-DMA, IL1RN, DUSP22, ROCK1, CD55, SOX9, BCL6, LPP, NOD2, CLDN4, CRNN, STXBP3, CNN3, KLF4, SERPINB8, KITLG, RC3H1, PLPP3, PRNP, CEACAM5, MYL9, PECAM1, CCL2, IL18, SDC4, VMP1, ZC3H12A, PKP4, HLA-DPA1, CDHR1, PODXL, PCDH8, NINJ2, ZC3H8, ATP2C1, IL1RAP, ANXA1, CDH3, SPARCL1, SLC7A1, PALLD, MYO10, CBLL1, NC…	2881	tags=24%, list=17%, signal=21%	CD58,CEACAM1,CEACAM6,HLA-DRB1,RUNX1,MUC21,IRF1,HLA-DRA,TNFRSF21,NOTCH1,CD74,CD46,HLA-DMA,IL1RN,DUSP22,ROCK1,CD55,SOX9,BCL6,LPP,NOD2,CLDN4,CRNN,STXBP3,CNN3,KLF4,SERPINB8,KITLG,RC3H1,PLPP3,PRNP,CEACAM5,MYL9,PECAM1,CCL2,IL18,SDC4,VMP1,ZC3H12A,PKP4,HLA-DPA1,CDHR1,PODXL,PCDH8,NINJ2,ZC3H8,ATP2C1,IL1RAP,ANXA1,CDH3,SPARCL1,SLC7A1,PALLD,MYO10,CBLL1,NCK2,ABL2,EGFR,FER,CD99,SPI1,PLEKHA7,CTNND1,AP3D1,CD93,RO…
GO:0034470	GOBP_NCRNA_PROCESSING	0.000458398	0.036457	0.498493	0.343423	1.43661	403	QTRT1, RIOK3, SMAD3, EIF4A3, NOP2, METTL2B, RRS1, MPHOSPH10, WDR4, DUS1L, ISG20, SBDS, WDR74, MTO1, GRSF1, TYW3, TSR1, RRP1, RRP12, LYAR, NIFK, ZBTB8OS, RIOK1, KAT2B, EXOSC3, CTU1, ELP2, MRM1, NOP58, NHP2, ESF1, KRR1, CDK5RAP1, PUM2, METTL1, UTP15, YTHDF2, TYW5, PPAN, DDX56, POP7, INTS6, MTERF4, INTS1, GTPBP4, TFB2M, DDX27, DUS3L, METTL8, ABT1, WDR43, INTS10, USP36, WDR3, POP5, ADAR, WDR18, RPP38…	3117	tags=31%, list=18%, signal=26%	QTRT1,RIOK3,SMAD3,EIF4A3,NOP2,METTL2B,RRS1,MPHOSPH10,WDR4,DUS1L,ISG20,SBDS,WDR74,MTO1,GRSF1,TYW3,TSR1,RRP1,RRP12,LYAR,NIFK,ZBTB8OS,RIOK1,KAT2B,EXOSC3,CTU1,ELP2,MRM1,NOP58,NHP2,ESF1,KRR1,CDK5RAP1,PUM2,METTL1,UTP15,YTHDF2,TYW5,PPAN,DDX56,POP7,INTS6,MTERF4,INTS1,GTPBP4,TFB2M,DDX27,DUS3L,METTL8,ABT1,WDR43,INTS10,USP36,WDR3,POP5,ADAR,WDR18,RPP38,DTWD1,DDX52,ELP1,TRMT5,MRPL44,DICER1,METTL5,WDR6,TGFB1,I…
[truncated: 14 more rows]

## Sheet: 8
id	pathway	pval	padj	log2err	ES	NES	size	leadingEdge	rank_at_max	leading_edge	core_enrichment
[truncated: 131 more rows]

## Sheet: 3
id	pathway	pval	padj	log2err	ES	NES	size	leadingEdge	rank_at_max	leading_edge	core_enrichment
[truncated: 148 more rows]

## Sheet: 4
id	pathway	pval	padj	log2err	ES	NES	size	leadingEdge	rank_at_max	leading_edge	core_enrichment
[truncated: 185 more rows]

## Sheet: 0
id	pathway	pval	padj	log2err	ES	NES	size	leadingEdge	rank_at_max	leading_edge	core_enrichment
[truncated: 587 more rows]

[truncated: 2 more sheets: 1, 2]
