# Supplementary material for: Spatial transcriptomics unveils estrogen-modulated immune responses and structural alterations in the ectocervical mucosa of depot medroxyprogesterone acetate users
Source: Sci Rep. 2025 Jan 6;15:1014. doi: 10.1038/s41598-024-83775-9 (PMC11704007; doi:10.1038/s41598-024-83775-9)
Supplement: Supplementary file 5 — Supplementary Material 5 [file 41598_2024_83775_MOESM5_ESM.xlsx]

## Sheet: top_markers_all_clusters
S3 Table. Differential marker gene expression analysis for each mucosal cluster
Clusters	p_val	pct.1	pct.2	p_val_adj	cluster	gene	pct.diff	log.pct.diff	Direction
Superficial	1.79196e-65	0.83	0.31	3.94696e-61	6_all	RNASE7	-1.14	1.42084	UP
Superficial	1.80384e-56	0.83	0.338	3.97314e-52	6_all	HMOX1	-1.168	1.29609	UP
Superficial	1.15667e-55	0.75	0.243	2.54768e-51	6_all	DUOXA2	-0.993	1.62593	UP
Superficial	5.17419e-63	0.74	0.173	1.13967e-58	6_all	DHRS9	-0.913	2.09675	UP
Superficial	2.77452e-54	0.535	0.062	6.11116e-50	6_all	CHAC1	-0.597	3.1092	UP
Upper IM	1.37449e-26	0.845	0.523	3.02744e-22	9_all	PLA2G4D	-1.368	0.69214	UP
Upper IM	4.96049e-28	0.895	0.538	1.0926e-23	9_all	CEACAM7	-1.433	0.734282	UP
Upper M	6.18863e-31	0.905	0.535	1.36311e-26	9_all	VSIG10L	-1.44	0.758379	UP
Upper IM	7.08698e-30	0.87	0.517	1.56098e-25	9_all	FAM3D	-1.387	0.750851	UP
Upper IM	3.73216e-26	0.69	0.302	8.22045e-22	9_all	LINC02487	-0.992	1.19205	UP
Lower IM	2.22216e-14	0.765	0.463	4.89452e-10	7_all	ENDOU	-1.228	0.724448	UP
Lower IM	1.09625e-14	0.77	0.46	2.4146e-10	7_all	LTB4R	-1.23	0.743225	UP
Lower IM	5.41699e-13	0.76	0.478	1.19315e-08	7_all	TMEM184A	-1.238	0.668989	UP
Lower IM	1.69545e-14	0.715	0.408	3.7344e-10	7_all	FAM83G	-1.123	0.809374	UP
Lower IM	4.44987e-13	0.655	0.375	9.80128e-09	7_all	ALOX15B	-1.03	0.804604	UP
Basal	8.40119e-58	0.84	0.287	1.85045e-53	5_all	COL7A1	-1.127	1.54934	UP
Basal	3.60023e-55	0.865	0.35	7.92987e-51	5_all	STMN1	-1.215	1.30535	UP
Basal	1.02274e-53	0.915	0.41	2.25269e-49	5_all	THSD4	-1.325	1.15815	UP
Basal	1.03391e-60	0.81	0.228	2.27728e-56	5_all	FGFR2	-1.038	1.82889	UP
Basal	1.42516e-57	0.81	0.23	3.13906e-53	5_all	LAMA5	-1.04	1.81629	UP
8	1.82908e-89	0.812	0.222	4.02873e-85	8_all	MT1X	-1.034	1.87092	UP
8	6.82267e-62	0.694	0.18	1.50276e-57	8_all	HSPE1	-0.874	1.94694	UP
8	1.19275e-72	0.734	0.183	2.62715e-68	8_all	AKR1B10	-0.917	2.00394	UP
8	1.2771e-78	0.789	0.192	2.81294e-74	8_all	DAPL1	-0.981	2.03892	UP
8	2.54895e-85	0.75	0.175	5.61431e-81	8_all	COL17A1	-0.925	2.09954	UP
4	6.39641e-34	0.548	0.23	1.40887e-29	4_all	PECAM1	-0.778	1.25254	UP
4	5.13172e-52	0.681	0.28	1.13031e-47	4_all	ACTA2	-0.961	1.28223	UP
4	2.12199e-31	0.5	0.203	4.67389e-27	4_all	PLVAP	-0.703	1.30045	UP
4	2.95348e-54	0.684	0.276	6.50533e-50	4_all	CCL14	-0.96	1.30933	UP
4	5.36389e-50	0.557	0.18	1.18145e-45	4_all	ACKR1	-0.737	1.62968	UP
0	0.0727852	0.339	0.336	1	0_all	LCE3D	-0.675	0.012824	UP
0	0.0137927	0.381	0.376	1	0_all	SPRR2E	-0.757	0.0190583	UP
0	0.0926261	0.192	0.169	1	0_all	FLG	-0.361	0.184083	UP
0	0.000717573	0.381	0.326	1	0_all	KCNQ1OT1	-0.707	0.224919	UP
0	0.00320297	0.206	0.156	1	0_all	AC245060.5	-0.362	0.401098	UP
3	2.09812e-16	0.673	0.4	4.62133e-12	3_all	FXYD3	-1.073	0.750607	UP
3	9.227e-17	0.522	0.303	2.03234e-12	3_all	HLA-DPB1	-0.825	0.784732	UP
3	1.89062e-17	0.654	0.373	4.16429e-13	3_all	DSC3	-1.027	0.810115	UP
3	7.99366e-20	0.577	0.318	1.76068e-15	3_all	JCHAIN	-0.895	0.859545	UP
3	3.38959e-18	0.544	0.295	7.46591e-14	3_all	KRT16	-0.839	0.882892	UP
1	0.0200489	0.176	0.273	1	1_all	USP8	-0.449	-0.633326	UP
1	0.0250422	0.162	0.25	1	1_all	SPAG9	-0.412	-0.625934	UP
1	0.0340512	0.162	0.249	1	1_all	ANKRD17	-0.411	-0.620152	UP
1	0.0770362	0.251	0.374	1	1_all	PPIG	-0.625	-0.575351	UP
1	0.0602922	0.228	0.338	1	1_all	PHIP	-0.566	-0.567989	UP
2	5.85227e-07	0.326	0.229	0.0128902	2_all	PRELP	-0.555	0.509524	UP
2	8.4702e-10	0.414	0.288	1.86565e-05	2_all	HSPB6	-0.702	0.523562	UP
2	6.51014e-07	0.32	0.214	0.0143392	2_all	LGI4	-0.534	0.580461	UP
2	3.06838e-09	0.29	0.165	6.75841e-05	2_all	MYH11	-0.455	0.813587	UP
2	1.7483e-09	0.227	0.113	3.85081e-05	2_all	CCL21	-0.34	1.00637	UP

## Sheet: Superficial
p_val	avg_log2FC	pct.1	pct.2	p_val_adj	cluster	gene	pct.diff	log.pct.diff	clus	Clusters
5.27875e-82	0.898252	0.995	0.923	1.1627e-77	6_all	CRCT1	-1.918	0.108366	6	Superficial
3.21418e-79	0.702916	0.98	0.948	7.07956e-75	6_all	GLUL	-1.928	0.0478947	6	Superficial
1.22349e-72	0.891535	0.995	0.825	2.69485e-68	6_all	ERO1A	-1.82	0.270302	6	Superficial
1.38572e-72	0.881108	0.985	0.835	3.05218e-68	6_all	ECM1	-1.82	0.238348	6	Superficial
1.91761e-71	1.04775	0.935	0.55	4.22374e-67	6_all	PSCA	-1.485	0.765535	6	Superficial
2.96569e-71	1.0089	0.92	0.405	6.53223e-67	6_all	SPNS2	-1.325	1.18371	6	Superficial
2.76166e-69	0.725702	0.99	0.9	6.08282e-65	6_all	LCN2	-1.89	0.137504	6	Superficial
2.05425e-66	0.776906	0.985	0.913	4.52469e-62	6_all	SPRR2D	-1.898	0.109509	6	Superficial
1.75663e-65	0.283433	1	1	3.86916e-61	6_all	PABPC1	-2	0	6	Superficial
1.79196e-65	1.1796	0.83	0.31	3.94696e-61	6_all	RNASE7	-1.14	1.42084	6	Superficial
9.17448e-65	0.961558	0.93	0.527	2.02077e-60	6_all	C15orf48	-1.457	0.819428	6	Superficial
6.06156e-64	0.483077	1	0.99	1.33512e-59	6_all	SPRR2A	-1.99	0.0144996	6	Superficial
3.28205e-63	0.32963	1	1	7.22904e-59	6_all	SPRR3	-2	0	6	Superficial
5.17419e-63	0.843984	0.74	0.173	1.13967e-58	6_all	DHRS9	-0.913	2.09675	6	Superficial
2.04989e-62	0.54429	1	0.975	4.5151e-58	6_all	MAL	-1.975	0.0365259	6	Superficial
2.39477e-62	0.920659	0.97	0.667	5.27472e-58	6_all	KRT78	-1.637	0.540298	6	Superficial
5.76602e-61	1.16228	0.885	0.438	1.27002e-56	6_all	LCE3E	-1.323	1.01475	6	Superficial
3.4363e-60	0.875153	0.94	0.602	7.5688e-56	6_all	MXD1	-1.542	0.642897	6	Superficial
5.59546e-60	0.995921	0.955	0.655	1.23246e-55	6_all	FAM25A	-1.61	0.544006	6	Superficial
5.81269e-60	0.5394	1	0.975	1.2803e-55	6_all	CNFN	-1.975	0.0365259	6	Superficial
1.31625e-58	0.874707	0.98	0.792	2.89917e-54	6_all	SPRR2E	-1.772	0.307281	6	Superficial
1.80384e-56	0.985118	0.83	0.338	3.97314e-52	6_all	HMOX1	-1.168	1.29609	6	Superficial
1.15667e-55	0.887006	0.75	0.243	2.54768e-51	6_all	DUOXA2	-0.993	1.62593	6	Superficial
3.03879e-55	0.538995	0.97	0.97	6.69324e-51	6_all	FTH1	-1.94	0	6	Superficial
3.30453e-55	0.458956	1	0.995	7.27856e-51	6_all	EMP1	-1.995	0.00723157	6	Superficial
2.34053e-54	-0.329507	0.98	1	5.15525e-50	6_all	FABP5	-1.98	-0.0291463	6	Superficial
2.77452e-54	0.667434	0.535	0.062	6.11116e-50	6_all	CHAC1	-0.597	3.1092	6	Superficial
2.92561e-54	0.838535	0.845	0.408	6.44396e-50	6_all	GRPEL2	-1.253	1.05038	6	Superficial
8.85705e-53	0.878556	0.99	0.677	1.95085e-48	6_all	CRISP3	-1.667	0.548273	6	Superficial
7.9895e-50	0.590173	0.97	0.873	1.75977e-45	6_all	TMPRSS11E	-1.843	0.152003	6	Superficial
2.23151e-49	0.474205	1	0.973	4.91512e-45	6_all	CRNN	-1.973	0.0394883	6	Superficial
2.36689e-49	0.722721	0.975	0.82	5.21332e-45	6_all	SPINK7	-1.795	0.249778	6	Superficial
2.41794e-49	0.585433	0.95	0.815	5.32575e-45	6_all	SCEL	-1.765	0.221127	6	Superficial
8.07351e-49	1.06945	0.93	0.675	1.77827e-44	6_all	LCE3D	-1.605	0.462343	6	Superficial
1.14279e-48	0.747295	0.855	0.497	2.51712e-44	6_all	LMO7	-1.352	0.782679	6	Superficial
1.35564e-47	0.700989	0.925	0.747	2.98593e-43	6_all	QSOX1	-1.672	0.308345	6	Superficial
1.50634e-47	0.75923	0.87	0.587	3.31787e-43	6_all	ADIRF	-1.457	0.567655	6	Superficial
2.20913e-47	-0.730945	0.365	0.878	4.86582e-43	6_all	FGFR3	-1.243	-1.26632	6	Superficial
5.70656e-47	0.938659	0.805	0.37	1.25693e-42	6_all	YOD1	-1.175	1.12146	6	Superficial
2.14956e-46	-0.56467	0.715	0.953	4.73462e-42	6_all	PKM	-1.668	-0.414533	6	Superficial
1.56306e-45	0.415563	0.99	0.977	3.4428e-41	6_all	IL1RN	-1.967	0.01907	6	Superficial
2.70511e-44	0.734613	0.88	0.487	5.95827e-40	6_all	AIF1L	-1.367	0.853582	6	Superficial
2.90336e-44	-0.650892	0.565	0.922	6.39493e-40	6_all	HNRNPA2B1	-1.487	-0.706516	6	Superficial
8.30147e-44	0.607442	0.94	0.803	1.82848e-39	6_all	TMPRSS11B	-1.743	0.227261	6	Superficial
2.00984e-43	0.487261	0.97	0.907	4.42687e-39	6_all	KLK13	-1.877	0.0968822	6	Superficial
2.4506e-42	-0.358119	0.935	0.995	5.39769e-38	6_all	RPS4X	-1.93	-0.0897302	6	Superficial
6.15667e-42	0.21208	0.995	1	1.35607e-37	6_all	SPRR1B	-1.995	-0.00723157	6	Superficial
1.49121e-41	-0.303181	0.955	1	3.28455e-37	6_all	RPS6	-1.955	-0.0664274	6	Superficial
4.10963e-41	0.423936	0.97	0.912	9.05188e-37	6_all	NCCRP1	-1.882	0.0889509	6	Superficial
5.59535e-41	-0.610188	0.57	0.925	1.23243e-36	6_all	PFN1	-1.495	-0.698491	6	Superficial
9.34676e-41	0.299319	1	0.997	2.05872e-36	6_all	CSTB	-1.997	0.00433459	6	Superficial
1.24715e-40	0.700275	0.665	0.243	2.74697e-36	6_all	TMPRSS2	-0.908	1.4524	6	Superficial
1.77731e-40	0.385967	0.94	0.963	3.9147e-36	6_all	TMPRSS11D	-1.903	-0.034875	6	Superficial
2.24339e-40	-0.388453	0.875	0.988	4.94129e-36	6_all	PPIA	-1.863	-0.175228	6	Superficial
6.09865e-40	-0.239397	0.965	0.998	1.34329e-35	6_all	RPS8	-1.963	-0.0485109	6	Superficial
7.95249e-40	-0.685907	0.65	0.922	1.75161e-35	6_all	MIR205HG	-1.572	-0.504327	6	Superficial
9.82154e-40	0.150203	1	1	2.16329e-35	6_all	S100A9	-2	0	6	Superficial
1.09666e-39	1.05265	0.74	0.338	2.41551e-35	6_all	FLG	-1.078	1.1305	6	Superficial
1.31217e-39	-0.299131	0.94	0.993	2.89018e-35	6_all	RPS24	-1.933	-0.079133	6	Superficial
1.35434e-39	-0.414426	0.89	0.988	2.98308e-35	6_all	PTMA	-1.878	-0.150706	6	Superficial
1.52732e-39	0.706182	0.555	0.133	3.36408e-35	6_all	DUSP5	-0.688	2.06106	6	Superficial
2.10027e-39	0.346935	1	0.997	4.62605e-35	6_all	SPINK5	-1.997	0.00433459	6	Superficial
3.00017e-39	0.666922	0.875	0.592	6.60818e-35	6_all	EPS8L1	-1.467	0.563686	6	Superficial
3.52321e-39	-0.160179	0.995	1	7.76022e-35	6_all	EEF1A1	-1.995	-0.00723157	6	Superficial
8.13681e-39	0.610577	0.895	0.692	1.79221e-34	6_all	PRSS27	-1.587	0.371116	6	Superficial
1.27346e-38	0.574507	0.56	0.137	2.80493e-34	6_all	GPAT3	-0.697	2.03125	6	Superficial
2.49871e-38	0.605489	0.855	0.597	5.50365e-34	6_all	ELF3	-1.452	0.518193	6	Superficial
3.0321e-38	0.343986	0.965	0.96	6.67851e-34	6_all	KLK10	-1.925	0.00749454	6	Superficial
3.97648e-38	0.341835	1	0.987	8.7586e-34	6_all	PPL	-1.987	0.018878	6	Superficial
5.02435e-38	0.623272	0.635	0.205	1.10666e-33	6_all	GCOM1	-0.84	1.63113	6	Superficial
7.45956e-38	-0.40862	0.885	0.978	1.64304e-33	6_all	LY6D	-1.863	-0.144157	6	Superficial
2.95081e-37	-0.280632	0.945	0.995	6.49946e-33	6_all	RPL8	-1.94	-0.0743822	6	Superficial
3.63427e-37	-0.314404	0.935	0.997	8.00484e-33	6_all	RPL17	-1.932	-0.0926271	6	Superficial
3.88123e-37	-0.283214	0.93	1	8.54879e-33	6_all	RPL31	-1.93	-0.104697	6	Superficial
1.88425e-36	0.455381	0.985	0.925	4.15024e-32	6_all	MUC21	-1.91	0.0906704	6	Superficial
2.69395e-36	0.840029	0.645	0.237	5.93369e-32	6_all	SPRR2B	-0.882	1.44441	6	Superficial
2.78284e-36	-0.449659	0.75	0.957	6.12948e-32	6_all	CD9	-1.707	-0.351628	6	Superficial
3.81386e-36	0.770646	0.71	0.348	8.40041e-32	6_all	KLK6	-1.058	1.02873	6	Superficial
4.31778e-36	-0.365789	0.85	0.987	9.51034e-32	6_all	ITM2B	-1.837	-0.215587	6	Superficial
6.48467e-36	-0.289023	0.93	1	1.42831e-31	6_all	RPS2	-1.93	-0.104697	6	Superficial
7.89835e-36	0.642989	0.78	0.475	1.73969e-31	6_all	TTC9	-1.255	0.715547	6	Superficial
1.62133e-35	0.295265	1	1	3.57114e-31	6_all	ANXA1	-2	0	6	Superficial
2.19903e-35	-0.444437	0.79	0.977	4.84359e-31	6_all	TMSB4X	-1.767	-0.306506	6	Superficial
2.29972e-35	-0.412782	0.85	0.987	5.06537e-31	6_all	AQP3	-1.837	-0.215587	6	Superficial
4.2109e-35	-0.565406	0.585	0.9	9.27494e-31	6_all	DDX5	-1.485	-0.621488	6	Superficial
5.51612e-35	-0.32976	0.94	0.998	1.21498e-30	6_all	CRABP2	-1.938	-0.0863791	6	Superficial
9.88398e-35	-0.563745	0.365	0.835	2.17705e-30	6_all	PTPRF	-1.2	-1.19388	6	Superficial
1.22637e-34	-0.611445	0.305	0.8	2.70121e-30	6_all	GPC1	-1.105	-1.39119	6	Superficial
1.33024e-34	-0.473722	0.68	0.953	2.92999e-30	6_all	HNRNPK	-1.633	-0.486941	6	Superficial
1.4215e-34	-0.622141	0.3	0.775	3.131e-30	6_all	HNRNPDL	-1.075	-1.36923	6	Superficial
2.39981e-34	-0.398636	0.805	0.972	5.28582e-30	6_all	SDC1	-1.777	-0.271968	6	Superficial
3.29777e-34	-0.368055	0.825	0.978	7.26366e-30	6_all	ENO1	-1.803	-0.24544	6	Superficial
3.35878e-34	-0.286975	0.99	1	7.39806e-30	6_all	SFN	-1.99	-0.0144996	6	Superficial
3.99129e-34	-0.284064	0.93	0.993	8.79121e-30	6_all	RPL29	-1.923	-0.094563	6	Superficial
4.48548e-34	-0.33239	0.87	0.997	9.87973e-30	6_all	GSTP1	-1.867	-0.196578	6	Superficial
5.58576e-34	-0.227907	0.97	0.995	1.23032e-29	6_all	RPL9	-1.965	-0.0367118	6	Superficial
6.49259e-34	0.619831	0.85	0.553	1.43006e-29	6_all	CEACAM7	-1.403	0.620183	6	Superficial
6.99394e-34	0.602271	0.79	0.517	1.54049e-29	6_all	CCNG2	-1.307	0.611688	6	Superficial
8.13052e-34	0.642872	0.615	0.207	1.79083e-29	6_all	PAPSS2	-0.822	1.57096	6	Superficial
8.77728e-34	-0.543786	0.485	0.883	1.93328e-29	6_all	RAN	-1.368	-0.864429	6	Superficial
1.16371e-33	-0.36551	0.83	0.988	2.56319e-29	6_all	TRIM29	-1.818	-0.2514	6	Superficial
2.14965e-33	-0.358654	0.845	0.978	4.73481e-29	6_all	RPS7	-1.823	-0.210883	6	Superficial
3.48197e-33	-0.638823	0.53	0.853	7.66939e-29	6_all	MT1X	-1.383	-0.686553	6	Superficial
4.43661e-33	-0.326151	0.92	0.993	9.77207e-29	6_all	HLA-B	-1.913	-0.11016	6	Superficial
4.7924e-33	-0.426011	0.93	0.995	1.05557e-28	6_all	KRT15	-1.925	-0.0974658	6	Superficial
6.64367e-33	0.675747	0.74	0.392	1.46333e-28	6_all	LPIN1	-1.132	0.916672	6	Superficial
6.65409e-33	-0.37094	0.85	0.99	1.46563e-28	6_all	RACK1	-1.84	-0.219966	6	Superficial
8.54753e-33	-0.32143	0.885	0.985	1.88268e-28	6_all	TMSB10	-1.87	-0.154446	6	Superficial
9.25808e-33	-0.468476	0.7	0.942	2.03919e-28	6_all	SNHG29	-1.642	-0.428372	6	Superficial
1.28528e-32	-0.526273	0.56	0.913	2.83096e-28	6_all	DDX17	-1.473	-0.705188	6	Superficial
1.52923e-32	-0.330002	0.895	0.988	3.36829e-28	6_all	RPL19	-1.883	-0.142623	6	Superficial
2.25691e-32	-0.143245	0.985	0.998	4.97106e-28	6_all	PERP	-1.983	-0.0189161	6	Superficial
2.74903e-32	0.643078	0.65	0.29	6.05502e-28	6_all	LY6K	-0.94	1.16439	6	Superficial
3.17991e-32	0.383632	0.935	0.88	7.00408e-28	6_all	C4orf3	-1.815	0.0874628	6	Superficial
3.7583e-32	-0.612159	0.375	0.825	8.27803e-28	6_all	CCND1	-1.2	-1.1375	6	Superficial
4.96245e-32	-0.246366	0.96	0.993	1.09303e-27	6_all	RPS17	-1.953	-0.0487593	6	Superficial
5.9069e-32	0.341677	0.98	0.955	1.30105e-27	6_all	SLPI	-1.935	0.037281	6	Superficial
7.03594e-32	-0.504365	0.665	0.912	1.54974e-27	6_all	NME2	-1.577	-0.455679	6	Superficial
8.76754e-32	-0.179623	0.985	0.998	1.93114e-27	6_all	RPL13	-1.983	-0.0189161	6	Superficial
1.07037e-31	0.620307	0.81	0.583	2.35761e-27	6_all	TIMP2	-1.393	0.474426	6	Superficial
1.69082e-31	0.517225	0.87	0.683	3.72421e-27	6_all	CYSRT1	-1.553	0.34913	6	Superficial
3.45738e-31	-0.543992	0.555	0.88	7.61524e-27	6_all	HNRNPH1	-1.435	-0.665016	6	Superficial
3.97152e-31	0.63318	0.72	0.405	8.74767e-27	6_all	SNX9	-1.125	0.830075	6	Superficial
4.91794e-31	-0.545376	0.52	0.892	1.08323e-26	6_all	HSP90AB1	-1.412	-0.778532	6	Superficial
5.5057e-31	-0.176552	0.985	0.998	1.21268e-26	6_all	RPL28	-1.983	-0.0189161	6	Superficial
5.90606e-31	0.865436	0.735	0.443	1.30087e-26	6_all	SPRR2F	-1.178	0.730438	6	Superficial
6.38391e-31	-0.303404	0.905	0.988	1.40612e-26	6_all	RPL4	-1.893	-0.126593	6	Superficial
7.23028e-31	-0.265311	0.91	0.995	1.59254e-26	6_all	RPS15	-1.905	-0.12883	6	Superficial
8.03564e-31	-0.477719	0.685	0.927	1.76993e-26	6_all	DSC3	-1.612	-0.436465	6	Superficial
8.48499e-31	-0.470802	0.67	0.94	1.8689e-26	6_all	FXYD3	-1.61	-0.4885	6	Superficial
8.57129e-31	-0.558844	0.325	0.783	1.88791e-26	6_all	HNRNPAB	-1.108	-1.26857	6	Superficial
1.07768e-30	-0.284993	0.935	0.998	2.3737e-26	6_all	RPS12	-1.933	-0.0940735	6	Superficial
1.27723e-30	0.478679	0.865	0.77	2.81322e-26	6_all	B4GALT1	-1.635	0.167842	6	Superficial
1.55653e-30	-0.555887	0.375	0.842	3.42841e-26	6_all	TUBA4A	-1.217	-1.16693	6	Superficial
1.80891e-30	-0.19511	0.97	0.997	3.9843e-26	6_all	RPS29	-1.967	-0.0396088	6	Superficial
1.97084e-30	-0.230208	0.96	1	4.34097e-26	6_all	RPL36	-1.96	-0.0588937	6	Superficial
2.26335e-30	-0.512495	0.415	0.835	4.98525e-26	6_all	PTBP1	-1.25	-1.00866	6	Superficial
2.26867e-30	-0.484372	0.66	0.932	4.99696e-26	6_all	TXN	-1.592	-0.497864	6	Superficial
2.49426e-30	0.643017	0.77	0.495	5.49386e-26	6_all	DUOX2	-1.265	0.63743	6	Superficial
2.55193e-30	-0.563532	0.43	0.813	5.62089e-26	6_all	ATP1A1	-1.243	-0.918919	6	Superficial
2.66857e-30	-0.503069	0.63	0.928	5.8778e-26	6_all	CD44	-1.558	-0.558773	6	Superficial
2.70556e-30	-0.286722	0.925	0.99	5.95927e-26	6_all	RPS3	-1.915	-0.0979752	6	Superficial
3.50495e-30	-0.272458	0.925	0.997	7.72e-26	6_all	RPLP2	-1.922	-0.10814	6	Superficial
4.18188e-30	-0.562256	0.4	0.822	9.21101e-26	6_all	NCL	-1.222	-1.03914	6	Superficial
5.43208e-30	-0.548237	0.35	0.817	1.19647e-25	6_all	RAPGEFL1	-1.167	-1.22298	6	Superficial
5.68144e-30	0.582275	0.93	0.742	1.25139e-25	6_all	ALOX12	-1.672	0.325812	6	Superficial
6.04269e-30	-0.497481	0.55	0.878	1.33096e-25	6_all	CNBP	-1.428	-0.674789	6	Superficial
6.0452e-30	-0.310287	0.91	0.997	1.33151e-25	6_all	DSC2	-1.907	-0.131727	6	Superficial
6.16211e-30	-0.515791	0.44	0.832	1.35727e-25	6_all	RHOV	-1.272	-0.91908	6	Superficial
6.83444e-30	-0.477627	0.545	0.913	1.50535e-25	6_all	ZFP36L1	-1.458	-0.744359	6	Superficial
9.00841e-30	-0.239642	0.95	0.998	1.98419e-25	6_all	RPL35	-1.948	-0.0711123	6	Superficial
9.5098e-30	-0.29914	0.915	0.983	2.09463e-25	6_all	RPS27A	-1.898	-0.10342	6	Superficial
1.03506e-29	-0.26178	0.935	0.997	2.27981e-25	6_all	RPS19	-1.932	-0.0926271	6	Superficial
1.39118e-29	-0.540988	0.465	0.832	3.06421e-25	6_all	HMGN2	-1.297	-0.839353	6	Superficial
1.58431e-29	-0.506563	0.34	0.768	3.4896e-25	6_all	SEMA3F	-1.108	-1.17557	6	Superficial
2.07116e-29	-0.517472	0.53	0.885	4.56193e-25	6_all	ATP5ME	-1.415	-0.739685	6	Superficial
2.29455e-29	-0.230282	0.995	1	5.05397e-25	6_all	KRT5	-1.995	-0.00723157	6	Superficial
2.50852e-29	-0.476116	0.63	0.923	5.52527e-25	6_all	DHCR24	-1.553	-0.550979	6	Superficial
2.6181e-29	0.724164	0.475	0.133	5.76663e-25	6_all	KPRP	-0.608	1.8365	6	Superficial
2.66537e-29	-0.250288	0.955	0.992	5.87074e-25	6_all	RPS21	-1.947	-0.0548394	6	Superficial
3.03837e-29	-0.315874	0.875	0.992	6.69232e-25	6_all	RPL21	-1.867	-0.181057	6	Superficial
3.70508e-29	-0.529396	0.225	0.683	8.16082e-25	6_all	CA12	-0.908	-1.60196	6	Superficial
3.97291e-29	-0.320503	0.935	0.992	8.75074e-25	6_all	PKP1	-1.927	-0.0853738	6	Superficial
4.02151e-29	0.281891	0.925	0.957	8.85777e-25	6_all	NIBAN2	-1.882	-0.0490656	6	Superficial
4.91139e-29	-0.466359	0.61	0.913	1.08178e-24	6_all	SERBP1	-1.523	-0.581806	6	Superficial
5.12528e-29	-0.502669	0.44	0.843	1.12889e-24	6_all	SELENOW	-1.283	-0.938029	6	Superficial
5.44651e-29	-0.0592003	1	1	1.19965e-24	6_all	KRT13	-2	0	6	Superficial
5.46822e-29	-0.482519	0.65	0.925	1.20443e-24	6_all	GJA1	-1.575	-0.509014	6	Superficial
5.84977e-29	0.607295	0.59	0.262	1.28847e-24	6_all	ALDH1A3	-0.852	1.17115	6	Superficial
8.98009e-29	0.547457	0.74	0.477	1.97795e-24	6_all	EPHA2	-1.217	0.633536	6	Superficial
9.71841e-29	0.528755	0.825	0.688	2.14058e-24	6_all	HPGD	-1.513	0.261986	6	Superficial
1.31065e-28	-0.361156	0.805	0.98	2.88684e-24	6_all	RPL10A	-1.785	-0.283793	6	Superficial
1.5383e-28	-0.207702	0.96	1	3.38825e-24	6_all	RPL13A	-1.96	-0.0588937	6	Superficial
1.64425e-28	0.591581	0.55	0.193	3.62162e-24	6_all	CLDN17	-0.743	1.51083	6	Superficial
2.18011e-28	-0.501813	0.45	0.828	4.80192e-24	6_all	NOTCH3	-1.278	-0.879706	6	Superficial
2.52905e-28	-0.353972	0.84	0.963	5.57049e-24	6_all	RPL22	-1.803	-0.197146	6	Superficial
2.78824e-28	-0.400061	0.715	0.943	6.14138e-24	6_all	SLC9A3R1	-1.658	-0.399315	6	Superficial
3.24317e-28	-0.264089	0.915	0.987	7.14341e-24	6_all	RPL36A	-1.902	-0.109278	6	Superficial
3.41548e-28	-0.436712	0.665	0.925	7.52294e-24	6_all	DBI	-1.59	-0.476099	6	Superficial
3.56004e-28	-0.479084	0.55	0.882	7.84135e-24	6_all	TLE5	-1.432	-0.681347	6	Superficial
3.65321e-28	0.647982	0.7	0.465	8.04656e-24	6_all	PRSS22	-1.165	0.590124	6	Superficial
5.15412e-28	-0.517656	0.195	0.652	1.13525e-23	6_all	LTB4R	-0.847	-1.7414	6	Superficial
5.18681e-28	0.287507	0.945	0.937	1.14245e-23	6_all	MALL	-1.882	0.0122653	6	Superficial
6.27779e-28	-0.509271	0.22	0.665	1.38275e-23	6_all	JAG1	-0.885	-1.59585	6	Superficial
8.02141e-28	-0.288836	0.9	0.997	1.76679e-23	6_all	RPL12	-1.897	-0.147669	6	Superficial
8.6482e-28	-0.501995	0.235	0.675	1.90485e-23	6_all	SEMA4B	-0.91	-1.52223	6	Superficial
9.36619e-28	-0.158191	0.985	1	2.063e-23	6_all	ACTB	-1.985	-0.0218044	6	Superficial
9.89889e-28	-0.514956	0.27	0.705	2.18033e-23	6_all	DEGS1	-0.975	-1.38466	6	Superficial
9.93855e-28	-0.378052	0.825	0.968	2.18907e-23	6_all	RPL5	-1.793	-0.230613	6	Superficial
1.26543e-27	-0.486454	0.515	0.875	2.78723e-23	6_all	NECTIN1	-1.39	-0.764711	6	Superficial
1.3298e-27	-0.494495	0.265	0.713	2.92902e-23	6_all	MAF	-0.978	-1.42791	6	Superficial
1.55645e-27	-0.471955	0.535	0.887	3.42823e-23	6_all	ENSA	-1.422	-0.729395	6	Superficial
2.04074e-27	-0.263609	0.945	0.99	4.49493e-23	6_all	RPS23	-1.935	-0.0671142	6	Superficial
2.12626e-27	-0.530937	0.385	0.778	4.6833e-23	6_all	DDR1	-1.163	-1.01491	6	Superficial
2.32333e-27	-0.51525	0.175	0.633	5.11737e-23	6_all	PLXNB1	-0.808	-1.85485	6	Superficial
3.67072e-27	-0.505855	0.46	0.885	8.08512e-23	6_all	GBP6	-1.345	-0.944044	6	Superficial
3.79293e-27	-0.452221	0.545	0.888	8.3543e-23	6_all	ATP5F1A	-1.433	-0.704303	6	Superficial
4.09204e-27	-0.497843	0.215	0.657	9.01312e-23	6_all	OGT	-0.872	-1.61156	6	Superficial
4.42993e-27	-0.501889	0.54	0.888	9.75735e-23	6_all	TAGLN2	-1.428	-0.7176	6	Superficial
6.68776e-27	-0.432599	0.7	0.93	1.47305e-22	6_all	HNRNPA1	-1.63	-0.409876	6	Superficial
6.6972e-27	-0.400986	0.71	0.947	1.47512e-22	6_all	ATP5F1B	-1.657	-0.415545	6	Superficial
8.02009e-27	-0.31866	0.86	0.985	1.76651e-22	6_all	RPS16	-1.845	-0.195787	6	Superficial
1.0346e-26	0.520722	0.485	0.138	2.27882e-22	6_all	ATG9B	-0.623	1.81332	6	Superficial
1.08099e-26	-0.513902	0.53	0.87	2.38098e-22	6_all	ATP1B3	-1.4	-0.715023	6	Superficial
1.26314e-26	0.531776	0.755	0.55	2.7822e-22	6_all	PRSS8	-1.305	0.457045	6	Superficial
1.45888e-26	0.532942	0.44	0.117	3.21333e-22	6_all	GPSM1	-0.557	1.91099	6	Superficial
1.60163e-26	-0.396682	0.7	0.947	3.52776e-22	6_all	SPINT2	-1.647	-0.43601	6	Superficial
1.77899e-26	-0.508522	0.395	0.788	3.9184e-22	6_all	SRSF2	-1.183	-0.996343	6	Superficial
1.80527e-26	-0.416618	0.67	0.9	3.9763e-22	6_all	TMA7	-1.57	-0.425764	6	Superficial
1.97782e-26	-0.488867	0.26	0.695	4.35634e-22	6_all	FUS	-0.955	-1.4185	6	Superficial
2.08531e-26	-0.480538	0.32	0.753	4.59311e-22	6_all	ERBB2	-1.073	-1.23458	6	Superficial
2.37786e-26	-0.461083	0.455	0.85	5.23748e-22	6_all	GPI	-1.305	-0.901596	6	Superficial
2.38422e-26	0.617151	0.545	0.22	5.25148e-22	6_all	HILPDA	-0.765	1.30875	6	Superficial
2.5145e-26	-0.482735	0.235	0.678	5.53843e-22	6_all	TKT	-0.913	-1.52862	6	Superficial
2.80215e-26	-0.411673	0.7	0.933	6.17203e-22	6_all	EIF4A1	-1.633	-0.414522	6	Superficial
3.06531e-26	0.447506	0.91	0.8	6.75164e-22	6_all	PPP1R3C	-1.71	0.185867	6	Superficial
3.10082e-26	-0.206198	0.965	0.997	6.82987e-22	6_all	RPL32	-1.962	-0.0470646	6	Superficial
3.62172e-26	0.302979	0.92	0.942	7.9772e-22	6_all	HOPX	-1.862	-0.0340932	6	Superficial
3.72765e-26	-0.300571	0.885	0.973	8.21052e-22	6_all	CALML3	-1.858	-0.136762	6	Superficial
5.15092e-26	0.627559	0.545	0.215	1.13454e-21	6_all	S100P	-0.76	1.34192	6	Superficial
5.88701e-26	0.546052	0.635	0.333	1.29667e-21	6_all	TGFA	-0.968	0.931234	6	Superficial
6.12285e-26	-0.488721	0.39	0.813	1.34862e-21	6_all	SRSF3	-1.203	-1.05978	6	Superficial
6.21617e-26	-0.466265	0.185	0.628	1.36917e-21	6_all	HRAS	-0.813	-1.76324	6	Superficial
6.22849e-26	-0.264479	0.9	0.983	1.37189e-21	6_all	EEF1G	-1.883	-0.127266	6	Superficial
6.76725e-26	0.482422	0.49	0.162	1.49056e-21	6_all	AC004816.1	-0.652	1.59679	6	Superficial
7.026e-26	-0.404994	0.665	0.93	1.54755e-21	6_all	LAD1	-1.595	-0.483876	6	Superficial
7.33627e-26	-0.488428	0.285	0.712	1.61589e-21	6_all	NDUFB9	-0.997	-1.32092	6	Superficial
8.49096e-26	-0.330782	0.835	0.972	1.87022e-21	6_all	RPSA	-1.807	-0.21918	6	Superficial
8.776e-26	0.600418	0.85	0.645	1.933e-21	6_all	UPP1	-1.495	0.398164	6	Superficial
9.18678e-26	-0.229155	0.94	0.997	2.02348e-21	6_all	RPL3	-1.937	-0.0849327	6	Superficial
9.333e-26	-0.486467	0.52	0.875	2.05569e-21	6_all	DAPL1	-1.395	-0.750771	6	Superficial
9.35226e-26	-0.28018	0.915	0.992	2.05993e-21	6_all	RPS3A	-1.907	-0.116568	6	Superficial
9.86001e-26	-0.478658	0.515	0.857	2.17177e-21	6_all	MYH9	-1.372	-0.734723	6	Superficial
1.44623e-25	-0.192035	0.95	0.998	3.18546e-21	6_all	YWHAZ	-1.948	-0.0711123	6	Superficial
1.5525e-25	-0.152783	0.985	1	3.41954e-21	6_all	RPS18	-1.985	-0.0218044	6	Superficial
1.58655e-25	-0.37317	0.715	0.932	3.49453e-21	6_all	PRDX1	-1.647	-0.382387	6	Superficial
1.63693e-25	-0.449193	0.165	0.615	3.60551e-21	6_all	CBX3	-0.78	-1.89812	6	Superficial
1.72135e-25	-0.467546	0.35	0.753	3.79145e-21	6_all	COA3	-1.103	-1.10529	6	Superficial
2.15184e-25	-0.291525	0.9	0.985	4.73963e-21	6_all	RPS15A	-1.885	-0.130199	6	Superficial
2.1894e-25	-0.465314	0.2	0.637	4.82238e-21	6_all	RNPS1	-0.837	-1.67129	6	Superficial
2.5623e-25	-0.392549	0.76	0.968	5.64373e-21	6_all	HSP90AA1	-1.728	-0.349008	6	Superficial
2.60213e-25	-0.470372	0.355	0.783	5.73146e-21	6_all	APRT	-1.138	-1.14119	6	Superficial
2.72467e-25	0.497045	0.545	0.202	6.00135e-21	6_all	PADI1	-0.747	1.4319	6	Superficial
2.74678e-25	-0.472351	0.46	0.813	6.05006e-21	6_all	TAPBP	-1.273	-0.821621	6	Superficial
2.81634e-25	-0.294393	0.905	0.985	6.20328e-21	6_all	EEF2	-1.89	-0.122206	6	Superficial
3.29599e-25	-0.485752	0.35	0.745	7.25975e-21	6_all	PSME2	-1.095	-1.08989	6	Superficial
3.31578e-25	-0.452291	0.25	0.665	7.30334e-21	6_all	DAZAP1	-0.915	-1.41143	6	Superficial
3.58804e-25	0.556643	0.61	0.292	7.90302e-21	6_all	NT5C3A	-0.902	1.06284	6	Superficial
3.62267e-25	-0.365184	0.77	0.95	7.9793e-21	6_all	SERF2	-1.72	-0.303069	6	Superficial
3.83562e-25	-0.462535	0.265	0.717	8.44834e-21	6_all	HMGN3	-0.982	-1.43598	6	Superficial
4.14847e-25	-0.475364	0.3	0.733	9.13743e-21	6_all	DDX39B	-1.033	-1.28885	6	Superficial
4.1667e-25	0.521619	0.57	0.238	9.17757e-21	6_all	FMO2	-0.808	1.26	6	Superficial
5.21787e-25	-0.47611	0.555	0.868	1.14929e-20	6_all	TUBB	-1.423	-0.645207	6	Superficial
5.79722e-25	-0.455558	0.34	0.758	1.27689e-20	6_all	HDGF	-1.098	-1.15666	6	Superficial
5.80737e-25	0.34491	0.89	0.838	1.27913e-20	6_all	TMOD3	-1.728	0.0868551	6	Superficial
6.00671e-25	-0.414615	0.28	0.713	1.32304e-20	6_all	PDXK	-0.993	-1.34848	6	Superficial
6.13949e-25	0.536922	0.585	0.248	1.35228e-20	6_all	CTSV	-0.833	1.2381	6	Superficial
6.35666e-25	-0.434106	0.235	0.685	1.40012e-20	6_all	DYNC1H1	-0.92	-1.54344	6	Superficial
6.4996e-25	-0.415667	0.685	0.953	1.4316e-20	6_all	PKP3	-1.638	-0.476372	6	Superficial
6.69995e-25	-0.440239	0.23	0.695	1.47573e-20	6_all	ADGRG1	-0.925	-1.59538	6	Superficial
6.73253e-25	-0.460164	0.41	0.797	1.48291e-20	6_all	BHLHE40	-1.207	-0.958956	6	Superficial
7.20293e-25	-0.469512	0.315	0.748	1.58652e-20	6_all	SF3B1	-1.063	-1.24769	6	Superficial
9.08403e-25	-0.305776	0.85	0.978	2.00085e-20	6_all	RPS26	-1.828	-0.202372	6	Superficial
9.62508e-25	-0.435678	0.38	0.798	2.12002e-20	6_all	ATP5F1D	-1.178	-1.07039	6	Superficial
1.05376e-24	-0.433038	0.195	0.613	2.32102e-20	6_all	KIAA1522	-0.808	-1.65241	6	Superficial
1.08133e-24	-0.236373	0.93	0.993	2.38173e-20	6_all	RPS11	-1.923	-0.094563	6	Superficial
1.57205e-24	-0.483259	0.3	0.713	3.46259e-20	6_all	SLC38A2	-1.013	-1.24894	6	Superficial
1.62535e-24	-0.429993	0.445	0.823	3.58e-20	6_all	COPS9	-1.268	-0.887087	6	Superficial
1.72211e-24	-0.433091	0.55	0.885	3.79312e-20	6_all	PRDX2	-1.435	-0.686246	6	Superficial
1.76049e-24	0.617002	0.725	0.433	3.87766e-20	6_all	CITED2	-1.158	0.743614	6	Superficial
1.87938e-24	-0.222237	0.945	0.987	4.13952e-20	6_all	RPS13	-1.932	-0.0627358	6	Superficial
2.2791e-24	-0.247047	0.94	0.99	5.01995e-20	6_all	RPL23	-1.93	-0.0747678	6	Superficial
2.33314e-24	-0.410044	0.655	0.908	5.13896e-20	6_all	PLP2	-1.563	-0.471197	6	Superficial
2.44839e-24	-0.46246	0.54	0.848	5.39282e-20	6_all	NPM1	-1.388	-0.651105	6	Superficial
3.32032e-24	-0.411913	0.14	0.57	7.31333e-20	6_all	EFS	-0.71	-2.02554	6	Superficial
3.45285e-24	-0.452753	0.265	0.697	7.60525e-20	6_all	TIMM13	-0.962	-1.39517	6	Superficial
3.50411e-24	-0.450329	0.525	0.84	7.71816e-20	6_all	HNRNPC	-1.365	-0.678072	6	Superficial
4.44416e-24	-0.383787	0.705	0.913	9.7887e-20	6_all	COX7C	-1.618	-0.372992	6	Superficial
5.1317e-24	-0.396908	0.61	0.895	1.13031e-19	6_all	SRP14	-1.505	-0.553078	6	Superficial
6.11941e-24	-0.294893	0.895	0.99	1.34786e-19	6_all	RPL34	-1.885	-0.145541	6	Superficial
6.13493e-24	0.576864	0.725	0.447	1.35128e-19	6_all	GPRC5A	-1.172	0.697706	6	Superficial
6.31897e-24	0.36061	0.27	0.033	1.39182e-19	6_all	ACP7	-0.303	3.03242	6	Superficial
6.72844e-24	-0.454962	0.405	0.785	1.48201e-19	6_all	SYTL1	-1.19	-0.954771	6	Superficial
6.75454e-24	-0.458999	0.395	0.797	1.48776e-19	6_all	SRRM2	-1.192	-1.01273	6	Superficial
7.05149e-24	-0.444221	0.41	0.787	1.55316e-19	6_all	ACADVL	-1.197	-0.94074	6	Superficial
7.15639e-24	-0.457289	0.415	0.805	1.57627e-19	6_all	SYPL1	-1.22	-0.955877	6	Superficial
7.96543e-24	-0.296122	0.865	0.973	1.75447e-19	6_all	RPS10	-1.838	-0.16974	6	Superficial
8.1451e-24	0.58662	0.69	0.415	1.79404e-19	6_all	LYPD2	-1.105	0.733485	6	Superficial
8.20319e-24	-0.449052	0.435	0.778	1.80683e-19	6_all	SFPQ	-1.213	-0.838755	6	Superficial
8.46027e-24	-0.423427	0.48	0.842	1.86346e-19	6_all	EIF4G1	-1.322	-0.810786	6	Superficial
8.79086e-24	-0.427334	0.375	0.772	1.93628e-19	6_all	CNN2	-1.147	-1.04171	6	Superficial
1.02267e-23	-0.179913	0.96	0.997	2.25253e-19	6_all	RPL37A	-1.957	-0.0545591	6	Superficial
1.04459e-23	-0.411959	0.245	0.667	2.30081e-19	6_all	ABR	-0.912	-1.44491	6	Superficial
1.26242e-23	-0.450907	0.26	0.677	2.78061e-19	6_all	FAT2	-0.937	-1.38064	6	Superficial
1.28334e-23	-0.441184	0.525	0.862	2.82669e-19	6_all	HMGB1	-1.387	-0.71537	6	Superficial
1.78009e-23	0.534173	0.44	0.138	3.92083e-19	6_all	DKK1	-0.578	1.67284	6	Superficial
1.90013e-23	-0.429299	0.225	0.662	4.18523e-19	6_all	STAT6	-0.887	-1.55691	6	Superficial
1.93876e-23	-0.470095	0.32	0.717	4.27031e-19	6_all	TMEM259	-1.037	-1.1639	6	Superficial
1.94538e-23	-0.419121	0.625	0.898	4.28489e-19	6_all	UQCRH	-1.523	-0.522859	6	Superficial
2.02959e-23	-0.451484	0.31	0.72	4.47037e-19	6_all	CCT6A	-1.03	-1.21573	6	Superficial
2.24161e-23	-0.427623	0.545	0.868	4.93736e-19	6_all	CLCA2	-1.413	-0.671439	6	Superficial
2.33846e-23	-0.255478	0.935	0.99	5.15069e-19	6_all	RPL11	-1.925	-0.0824622	6	Superficial
2.37471e-23	-0.442613	0.27	0.693	5.23054e-19	6_all	PSMC5	-0.963	-1.3599	6	Superficial
2.382e-23	-0.49559	0.23	0.638	5.2466e-19	6_all	THSD4	-0.868	-1.47192	6	Superficial
2.39676e-23	-0.45151	0.28	0.705	5.27911e-19	6_all	NUPR1	-0.985	-1.3322	6	Superficial
2.42118e-23	0.411548	0.835	0.755	5.33289e-19	6_all	C6orf132	-1.59	0.1453	6	Superficial
2.72935e-23	0.504179	0.595	0.292	6.01166e-19	6_all	MUC20	-0.887	1.02692	6	Superficial
2.88817e-23	0.527875	0.615	0.303	6.36149e-19	6_all	HEPHL1	-0.918	1.02127	6	Superficial
3.11605e-23	-0.43832	0.455	0.813	6.86342e-19	6_all	MZT2B	-1.268	-0.837389	6	Superficial
3.18321e-23	-0.464192	0.295	0.675	7.01134e-19	6_all	COMMD6	-0.97	-1.19417	6	Superficial
3.67521e-23	-0.240302	0.91	1	8.09501e-19	6_all	MYL6	-1.91	-0.136062	6	Superficial
3.84311e-23	-0.196421	0.96	0.997	8.46484e-19	6_all	DSP	-1.957	-0.0545591	6	Superficial
3.89661e-23	-0.403278	0.63	0.905	8.58267e-19	6_all	PDCD4	-1.535	-0.522566	6	Superficial
4.35234e-23	-0.26723	0.895	0.983	9.58647e-19	6_all	RPL15	-1.878	-0.135304	6	Superficial
6.25284e-23	-0.468091	0.375	0.788	1.37725e-18	6_all	XIST	-1.163	-1.07131	6	Superficial
6.37479e-23	-0.427483	0.27	0.675	1.40411e-18	6_all	EPHA1	-0.945	-1.32193	6	Superficial
6.59021e-23	-0.328814	0.795	0.97	1.45156e-18	6_all	SH3BGRL3	-1.765	-0.28703	6	Superficial
6.86348e-23	-0.43674	0.17	0.573	1.51175e-18	6_all	SNHG8	-0.743	-1.753	6	Superficial
7.67285e-23	-0.428248	0.285	0.69	1.69002e-18	6_all	TNFAIP2	-0.975	-1.27563	6	Superficial
7.67487e-23	-0.381682	0.68	0.925	1.69047e-18	6_all	PCBP2	-1.605	-0.443919	6	Superficial
7.69007e-23	-0.43509	0.495	0.847	1.69382e-18	6_all	EIF4A2	-1.342	-0.774933	6	Superficial
8.10414e-23	-0.426076	0.235	0.64	1.78502e-18	6_all	RALY	-0.875	-1.44541	6	Superficial
8.32231e-23	-0.24744	0.91	0.982	1.83307e-18	6_all	RPL6	-1.892	-0.109856	6	Superficial
9.13719e-23	0.459688	0.97	0.915	2.01256e-18	6_all	MTRNR2L12	-1.885	0.084213	6	Superficial
1.00785e-22	-0.436485	0.28	0.685	2.21988e-18	6_all	MRPS21	-0.965	-1.29068	6	Superficial
1.16539e-22	0.512255	0.83	0.678	2.56688e-18	6_all	ZFP36	-1.508	0.291826	6	Superficial
1.17262e-22	-0.430361	0.52	0.85	2.58282e-18	6_all	POLR2L	-1.37	-0.708951	6	Superficial
1.19344e-22	-0.419104	0.235	0.663	2.62868e-18	6_all	RANGAP1	-0.898	-1.49635	6	Superficial
1.28603e-22	-0.398825	0.675	0.913	2.83261e-18	6_all	TUBA1C	-1.588	-0.435727	6	Superficial
1.39624e-22	-0.270102	0.87	0.992	3.07536e-18	6_all	GNAS	-1.862	-0.189325	6	Superficial
1.50125e-22	-0.430484	0.155	0.54	3.30665e-18	6_all	BANF1	-0.695	-1.80069	6	Superficial
1.68483e-22	-0.448097	0.4	0.775	3.71101e-18	6_all	CLSTN1	-1.175	-0.954196	6	Superficial
1.92086e-22	0.442912	0.8	0.63	4.23088e-18	6_all	RANBP9	-1.43	0.344648	6	Superficial
2.00422e-22	-0.441656	0.44	0.803	4.41449e-18	6_all	NDUFS5	-1.243	-0.867896	6	Superficial
2.03009e-22	-0.4303	0.32	0.73	4.47147e-18	6_all	FKBP1A	-1.05	-1.18982	6	Superficial
2.14685e-22	-0.444554	0.23	0.647	4.72864e-18	6_all	CCNL2	-0.877	-1.49213	6	Superficial
2.17347e-22	-0.438766	0.41	0.772	4.78729e-18	6_all	PPP1R14B	-1.182	-0.912977	6	Superficial
2.36417e-22	-0.408475	0.545	0.863	5.20732e-18	6_all	RTN4	-1.408	-0.663104	6	Superficial
2.53976e-22	-0.24094	0.925	0.985	5.59408e-18	6_all	RPL7A	-1.91	-0.0906704	6	Superficial
2.62822e-22	-0.427814	0.28	0.678	5.78892e-18	6_all	HNRNPL	-0.958	-1.27586	6	Superficial
2.84098e-22	-0.416841	0.45	0.797	6.25754e-18	6_all	NDRG4	-1.247	-0.824655	6	Superficial
2.93928e-22	-0.406401	0.165	0.592	6.47405e-18	6_all	FAM83G	-0.757	-1.84313	6	Superficial
3.05142e-22	-0.453653	0.495	0.85	6.72105e-18	6_all	SELENOP	-1.345	-0.780034	6	Superficial
3.07312e-22	-0.450384	0.335	0.745	6.76886e-18	6_all	FLNA	-1.08	-1.15308	6	Superficial
3.19145e-22	-0.409397	0.17	0.585	7.02948e-18	6_all	VAV3	-0.755	-1.7829	6	Superficial
3.30482e-22	-0.441522	0.585	0.878	7.2792e-18	6_all	GAS5	-1.463	-0.585784	6	Superficial
3.41742e-22	-0.444825	0.39	0.772	7.52722e-18	6_all	CBR1	-1.162	-0.985127	6	Superficial
3.50157e-22	-0.442033	0.365	0.738	7.71256e-18	6_all	PDLIM1	-1.103	-1.01572	6	Superficial
3.58592e-22	-0.426009	0.49	0.855	7.89834e-18	6_all	HMGN1	-1.345	-0.803143	6	Superficial
3.59296e-22	0.36887	0.36	0.082	7.91385e-18	6_all	KRT23	-0.442	2.1343	6	Superficial
3.7418e-22	0.434555	0.775	0.63	8.24168e-18	6_all	C1orf116	-1.405	0.298844	6	Superficial
3.88128e-22	-0.425241	0.28	0.702	8.5489e-18	6_all	EIF3B	-0.982	-1.32604	6	Superficial
3.94781e-22	-0.435417	0.33	0.745	8.69545e-18	6_all	MTCH1	-1.075	-1.17477	6	Superficial
4.12907e-22	0.375884	0.875	0.82	9.09469e-18	6_all	KLK12	-1.695	0.0936591	6	Superficial
4.21311e-22	-0.427395	0.54	0.863	9.27979e-18	6_all	ATF4	-1.403	-0.676401	6	Superficial
4.28484e-22	-0.428377	0.36	0.745	9.43778e-18	6_all	TUFM	-1.105	-1.04924	6	Superficial
4.4583e-22	-0.416764	0.125	0.543	9.81986e-18	6_all	SLC9A3-AS1	-0.668	-2.11902	6	Superficial
4.82065e-22	-0.43195	0.415	0.753	1.0618e-17	6_all	MICOS10	-1.168	-0.859539	6	Superficial
4.88454e-22	-0.384467	0.175	0.585	1.07587e-17	6_all	HNRNPUL2	-0.76	-1.74108	6	Superficial
5.06212e-22	-0.471685	0.505	0.867	1.11498e-17	6_all	HMGCS1	-1.372	-0.779749	6	Superficial
5.14975e-22	-0.443687	0.255	0.643	1.13428e-17	6_all	CHCHD10	-0.898	-1.33432	6	Superficial
5.28282e-22	-0.418793	0.3	0.718	1.16359e-17	6_all	PA2G4	-1.018	-1.25902	6	Superficial
5.52527e-22	-0.420832	0.355	0.755	1.217e-17	6_all	SF1	-1.11	-1.08866	6	Superficial
5.91886e-22	-0.397584	0.2	0.628	1.30369e-17	6_all	GOT2	-0.828	-1.65076	6	Superficial
6.03519e-22	-0.447561	0.305	0.708	1.32931e-17	6_all	H2AFZ	-1.013	-1.21494	6	Superficial
6.30206e-22	-0.409676	0.18	0.595	1.38809e-17	6_all	SNRPD1	-0.775	-1.72489	6	Superficial
6.31987e-22	-0.427603	0.31	0.723	1.39202e-17	6_all	HSPD1	-1.033	-1.22173	6	Superficial
6.5469e-22	-0.411092	0.27	0.675	1.44202e-17	6_all	SSR1	-0.945	-1.32193	6	Superficial
6.63011e-22	-0.403923	0.27	0.683	1.46035e-17	6_all	SRSF1	-0.953	-1.33893	6	Superficial
6.93003e-22	-0.420626	0.58	0.877	1.52641e-17	6_all	HINT1	-1.457	-0.596524	6	Superficial
7.47154e-22	0.455428	0.59	0.278	1.64568e-17	6_all	ZNF426	-0.868	1.08563	6	Superficial
7.49842e-22	-0.421186	0.265	0.685	1.6516e-17	6_all	SHISA5	-0.95	-1.37011	6	Superficial
7.77418e-22	-0.170915	0.965	0.998	1.71234e-17	6_all	RPL10	-1.963	-0.0485109	6	Superficial
9.78116e-22	0.201988	0.935	0.952	2.1544e-17	6_all	UBC	-1.887	-0.0259952	6	Superficial
1.02024e-21	-0.46261	0.19	0.575	2.24719e-17	6_all	LAMB3	-0.765	-1.59756	6	Superficial
1.02097e-21	-0.402502	0.235	0.647	2.24878e-17	6_all	ANXA7	-0.882	-1.4611	6	Superficial
1.0461e-21	-0.449176	0.375	0.73	2.30415e-17	6_all	PHGDH	-1.105	-0.961006	6	Superficial
1.066e-21	-0.417289	0.6	0.912	2.34796e-17	6_all	EEF1D	-1.512	-0.604071	6	Superficial
1.11824e-21	-0.409637	0.24	0.66	2.46304e-17	6_all	CCT7	-0.9	-1.45943	6	Superficial
1.14054e-21	-0.182133	0.965	0.998	2.51215e-17	6_all	S100A16	-1.963	-0.0485109	6	Superficial
1.21388e-21	-0.375411	0.66	0.898	2.6737e-17	6_all	HNRNPA3	-1.558	-0.444249	6	Superficial
1.27924e-21	-0.423625	0.33	0.742	2.81766e-17	6_all	GPX4	-1.072	-1.16895	6	Superficial
1.34689e-21	-0.433219	0.23	0.628	2.96665e-17	6_all	SRSF7	-0.858	-1.44913	6	Superficial
1.37479e-21	-0.422717	0.315	0.7	3.02812e-17	6_all	RBM39	-1.015	-1.152	6	Superficial
1.38969e-21	0.439657	0.5	0.193	3.06093e-17	6_all	SLC6A14	-0.693	1.37333	6	Superficial
1.43926e-21	-0.379498	0.675	0.93	3.17011e-17	6_all	PGD	-1.605	-0.462343	6	Superficial
1.48492e-21	-0.406664	0.16	0.557	3.27068e-17	6_all	CELSR2	-0.717	-1.79961	6	Superficial
1.54344e-21	-0.393117	0.115	0.517	3.39958e-17	6_all	PLA2G4F	-0.632	-2.16853	6	Superficial
1.62209e-21	-0.375066	0.125	0.537	3.57281e-17	6_all	SLTM	-0.662	-2.10299	6	Superficial
1.62495e-21	-0.396612	0.545	0.863	3.57911e-17	6_all	CAPZB	-1.408	-0.663104	6	Superficial
1.64724e-21	0.531807	0.65	0.42	3.6282e-17	6_all	RND3	-1.07	0.63005	6	Superficial
1.68427e-21	-0.391147	0.145	0.545	3.70978e-17	6_all	NISCH	-0.69	-1.9102	6	Superficial
1.72249e-21	-0.280915	0.865	0.988	3.79395e-17	6_all	LDHA	-1.853	-0.191811	6	Superficial
1.74891e-21	-0.441789	0.43	0.797	3.85214e-17	6_all	ATP5MF	-1.227	-0.890243	6	Superficial
1.75811e-21	-0.190197	0.965	0.998	3.87241e-17	6_all	RPL37	-1.963	-0.0485109	6	Superficial
1.77904e-21	-0.40607	0.28	0.7	3.91852e-17	6_all	NDUFV1	-0.98	-1.32193	6	Superficial
1.85709e-21	-0.383311	0.14	0.532	4.09042e-17	6_all	ANKRD13D	-0.672	-1.926	6	Superficial
1.99007e-21	-0.461369	0.38	0.748	4.38333e-17	6_all	IFITM3	-1.128	-0.977039	6	Superficial
2.05118e-21	-0.357146	0.8	0.97	4.51793e-17	6_all	HLA-A	-1.77	-0.277985	6	Superficial
2.16682e-21	-0.399813	0.195	0.603	4.77264e-17	6_all	TRIP6	-0.798	-1.62868	6	Superficial
2.53783e-21	-0.414342	0.43	0.837	5.58983e-17	6_all	HK1	-1.267	-0.960891	6	Superficial
2.63168e-21	-0.365549	0.13	0.535	5.79653e-17	6_all	CDC16	-0.665	-2.04103	6	Superficial
2.6393e-21	-0.434143	0.33	0.718	5.81332e-17	6_all	C6orf62	-1.048	-1.12152	6	Superficial
2.77591e-21	-0.348808	0.1	0.497	6.11423e-17	6_all	HR	-0.597	-2.31325	6	Superficial
2.97237e-21	-0.393049	0.165	0.555	6.54694e-17	6_all	AGAP3	-0.72	-1.75002	6	Superficial
3.11229e-21	-0.411651	0.38	0.773	6.85512e-17	6_all	MRFAP1	-1.153	-1.02447	6	Superficial
3.12761e-21	0.21799	0.905	0.955	6.88886e-17	6_all	CD59	-1.86	-0.0775829	6	Superficial
3.26605e-21	-0.386564	0.165	0.557	7.1938e-17	6_all	LIMK2	-0.722	-1.75521	6	Superficial
3.3232e-21	-0.327803	0.77	0.962	7.31969e-17	6_all	CFL1	-1.732	-0.321178	6	Superficial
3.32502e-21	-0.377783	0.735	0.94	7.3237e-17	6_all	TUBA1B	-1.675	-0.354917	6	Superficial
3.42642e-21	-0.420254	0.29	0.678	7.54704e-17	6_all	RNF7	-0.968	-1.22523	6	Superficial
3.44904e-21	-0.251919	0.915	0.982	7.59685e-17	6_all	RPS25	-1.897	-0.101951	6	Superficial
3.63873e-21	-0.400727	0.205	0.612	8.01466e-17	6_all	GLUD1	-0.817	-1.57791	6	Superficial
3.64e-21	-0.407662	0.23	0.623	8.01746e-17	6_all	WASHC1	-0.853	-1.4376	6	Superficial
3.65499e-21	-0.351828	0.725	0.933	8.05049e-17	6_all	COX4I1	-1.658	-0.363896	6	Superficial
3.80888e-21	-0.21851	0.93	0.993	8.38944e-17	6_all	RPL27A	-1.923	-0.094563	6	Superficial
3.93685e-21	-0.395598	0.565	0.857	8.6713e-17	6_all	SLC25A6	-1.422	-0.601044	6	Superficial
4.09516e-21	0.598895	0.64	0.34	9.01999e-17	6_all	ANKRD37	-0.98	0.912537	6	Superficial
4.17204e-21	-0.370689	0.17	0.578	9.18934e-17	6_all	PSMB2	-0.748	-1.76553	6	Superficial
4.22939e-21	-0.234578	0.91	0.983	9.31566e-17	6_all	RPL26	-1.893	-0.111325	6	Superficial
4.28975e-21	-0.411637	0.34	0.728	9.4486e-17	6_all	ALS2CL	-1.068	-1.0984	6	Superficial
4.42628e-21	-0.43352	0.375	0.762	9.74934e-17	6_all	SGK1	-1.137	-1.0229	6	Superficial
4.60571e-21	0.496073	0.54	0.258	1.01445e-16	6_all	MYZAP	-0.798	1.06559	6	Superficial
4.71201e-21	-0.364675	0.18	0.578	1.03787e-16	6_all	KDELR1	-0.758	-1.68307	6	Superficial
5.01894e-21	-0.420039	0.415	0.763	1.10547e-16	6_all	HNRNPD	-1.178	-0.878572	6	Superficial
5.14614e-21	-0.402577	0.705	0.945	1.13349e-16	6_all	CD74	-1.65	-0.422691	6	Superficial
5.57276e-21	-0.387237	0.255	0.667	1.22746e-16	6_all	ZBTB7B	-0.922	-1.38719	6	Superficial
5.6698e-21	-0.361576	0.705	0.958	1.24883e-16	6_all	KLF5	-1.663	-0.442402	6	Superficial
6.43295e-21	-0.413009	0.32	0.718	1.41692e-16	6_all	REEP5	-1.038	-1.16591	6	Superficial
6.44323e-21	-0.357127	0.155	0.582	1.41918e-16	6_all	ZNF385A	-0.737	-1.90875	6	Superficial
6.46572e-21	0.325599	0.345	0.082	1.42414e-16	6_all	CRYM	-0.427	2.0729	6	Superficial
6.73027e-21	-0.41748	0.385	0.767	1.48241e-16	6_all	IMPA2	-1.152	-0.994368	6	Superficial
7.19254e-21	-0.412257	0.29	0.66	1.58423e-16	6_all	EWSR1	-0.95	-1.18641	6	Superficial
7.55234e-21	-0.306622	0.87	0.99	1.66348e-16	6_all	S100A6	-1.86	-0.186413	6	Superficial
8.05217e-21	-0.390205	0.155	0.545	1.77357e-16	6_all	ZBTB7C	-0.7	-1.81399	6	Superficial
8.19535e-21	-0.402501	0.325	0.73	1.80511e-16	6_all	NDUFB8	-1.055	-1.16746	6	Superficial
8.22884e-21	-0.369098	0.68	0.928	1.81248e-16	6_all	MPZL2	-1.608	-0.44859	6	Superficial
8.8231e-21	-0.399037	0.235	0.627	1.94337e-16	6_all	AUP1	-0.862	-1.4158	6	Superficial
8.96507e-21	-0.418272	0.38	0.78	1.97465e-16	6_all	HNRNPM	-1.16	-1.03747	6	Superficial
9.19229e-21	-0.231423	0.945	0.997	2.02469e-16	6_all	B2M	-1.942	-0.0772792	6	Superficial
1.03738e-20	-0.370124	0.195	0.602	2.28494e-16	6_all	ANAPC7	-0.797	-1.62629	6	Superficial
1.06634e-20	-0.516987	0.48	0.827	2.34872e-16	6_all	CXCL14	-1.307	-0.784853	6	Superficial
1.10831e-20	-0.398623	0.305	0.695	2.44116e-16	6_all	UQCRC2	-1	-1.1882	6	Superficial
1.11011e-20	-0.404155	0.245	0.647	2.44512e-16	6_all	ERH	-0.892	-1.40098	6	Superficial
1.16559e-20	-0.280139	0.855	0.973	2.56734e-16	6_all	EEF1B2	-1.828	-0.186515	6	Superficial
1.34341e-20	-0.242332	0.915	0.997	2.95899e-16	6_all	RPS14	-1.912	-0.123822	6	Superficial
1.35366e-20	-0.407977	0.095	0.468	2.98157e-16	6_all	LAMA5	-0.563	-2.30051	6	Superficial
1.35905e-20	-0.23354	0.895	0.985	2.99345e-16	6_all	UBA52	-1.88	-0.138236	6	Superficial
1.38048e-20	-0.406324	0.455	0.792	3.04064e-16	6_all	CALM2	-1.247	-0.799634	6	Superficial
1.41565e-20	-0.418238	0.535	0.822	3.11812e-16	6_all	AKR1B10	-1.357	-0.6196	6	Superficial
1.45715e-20	-0.357929	0.21	0.597	3.20951e-16	6_all	STK25	-0.807	-1.50734	6	Superficial
1.53184e-20	-0.430884	0.245	0.63	3.37402e-16	6_all	SNRNP70	-0.875	-1.36257	6	Superficial
1.54715e-20	-0.404879	0.27	0.685	3.40775e-16	6_all	CAVIN1	-0.955	-1.34314	6	Superficial
1.55565e-20	-0.397244	0.47	0.85	3.42646e-16	6_all	BCAP31	-1.32	-0.854802	6	Superficial
1.71459e-20	-0.337398	0.05	0.415	3.77656e-16	6_all	ABCC5	-0.465	-3.05311	6	Superficial
1.74513e-20	-0.362402	0.09	0.462	3.84382e-16	6_all	KCTD15	-0.552	-2.3599	6	Superficial
1.78442e-20	-0.40861	0.515	0.85	3.93037e-16	6_all	CIRBP	-1.365	-0.72289	6	Superficial
1.83705e-20	-0.399825	0.395	0.783	4.04629e-16	6_all	IL20RB	-1.178	-0.98716	6	Superficial
1.85332e-20	-0.384231	0.2	0.598	4.08212e-16	6_all	NDUFB10	-0.798	-1.58015	6	Superficial
1.86044e-20	-0.396023	0.285	0.665	4.0978e-16	6_all	GRK2	-0.95	-1.22239	6	Superficial
2.0518e-20	-0.376132	0.26	0.658	4.51929e-16	6_all	PITPNA	-0.918	-1.33958	6	Superficial
2.06799e-20	-0.427264	0.455	0.807	4.55495e-16	6_all	HNRNPU	-1.262	-0.826702	6	Superficial
2.11863e-20	-0.381533	0.215	0.627	4.6665e-16	6_all	ARL6IP5	-0.842	-1.54413	6	Superficial
2.16133e-20	-0.374721	0.62	0.893	4.76056e-16	6_all	NDUFA4	-1.513	-0.526392	6	Superficial
2.2908e-20	-0.39627	0.195	0.588	5.04571e-16	6_all	PABPN1	-0.783	-1.59234	6	Superficial
2.57504e-20	-0.379546	0.28	0.673	5.67178e-16	6_all	PSMD2	-0.953	-1.26518	6	Superficial
2.62816e-20	-0.403052	0.52	0.852	5.78879e-16	6_all	CDH1	-1.372	-0.712342	6	Superficial
2.82747e-20	-0.418522	0.4	0.755	6.22779e-16	6_all	NDUFA1	-1.155	-0.916477	6	Superficial
2.9301e-20	-0.387409	0.32	0.705	6.45385e-16	6_all	RAD23B	-1.025	-1.13955	6	Superficial
2.9663e-20	-0.399471	0.355	0.72	6.53358e-16	6_all	SRP9	-1.075	-1.02018	6	Superficial
3.12155e-20	0.399549	0.315	0.072	6.87553e-16	6_all	SCNN1D	-0.387	2.12928	6	Superficial
3.16716e-20	-0.392949	0.27	0.668	6.97599e-16	6_all	CIB1	-0.938	-1.30689	6	Superficial
3.16832e-20	-0.387368	0.27	0.662	6.97855e-16	6_all	CDC37	-0.932	-1.29387	6	Superficial
3.32763e-20	-0.370771	0.62	0.89	7.32945e-16	6_all	CAPN1	-1.51	-0.521537	6	Superficial
3.65713e-20	-0.426162	0.385	0.755	8.05519e-16	6_all	TP63	-1.14	-0.971618	6	Superficial
3.92711e-20	0.392823	0.83	0.773	8.64985e-16	6_all	IL18	-1.603	0.102643	6	Superficial
4.07861e-20	-0.379725	0.3	0.672	8.98355e-16	6_all	TXNL4A	-0.972	-1.1635	6	Superficial
4.15085e-20	-0.389347	0.37	0.767	9.14266e-16	6_all	TMEM165	-1.137	-1.0517	6	Superficial
4.33932e-20	-0.385982	0.385	0.778	9.55778e-16	6_all	XRCC6	-1.163	-1.01491	6	Superficial
4.34202e-20	-0.381675	0.535	0.865	9.56374e-16	6_all	DDX3X	-1.4	-0.693161	6	Superficial
4.36751e-20	-0.40566	0.35	0.69	9.61988e-16	6_all	ATP5PO	-1.04	-0.979241	6	Superficial
4.6553e-20	-0.362637	0.64	0.922	1.02538e-15	6_all	SLC25A3	-1.562	-0.526695	6	Superficial
4.79592e-20	-0.380639	0.185	0.56	1.05635e-15	6_all	DGKA	-0.745	-1.5979	6	Superficial
5.40396e-20	-0.36135	0.21	0.6	1.19028e-15	6_all	JPT2	-0.81	-1.51457	6	Superficial
5.43203e-20	-0.378399	0.25	0.635	1.19646e-15	6_all	HDAC1	-0.885	-1.34483	6	Superficial
5.58018e-20	-0.367157	0.33	0.715	1.22909e-15	6_all	QARS	-1.045	-1.11548	6	Superficial
5.6238e-20	-0.396601	0.255	0.66	1.2387e-15	6_all	MRPL51	-0.915	-1.37197	6	Superficial
5.66889e-20	-0.379663	0.12	0.498	1.24863e-15	6_all	NOTCH1	-0.618	-2.05311	6	Superficial
5.67339e-20	-0.357407	0.22	0.615	1.24962e-15	6_all	FNTA	-0.835	-1.48308	6	Superficial
6.83181e-20	-0.376372	0.57	0.858	1.50477e-15	6_all	CTNND1	-1.428	-0.590016	6	Superficial
7.28329e-20	-0.404001	0.3	0.693	1.60422e-15	6_all	ATP5IF1	-0.993	-1.20789	6	Superficial
7.34124e-20	0.465378	0.72	0.538	1.61698e-15	6_all	SASH1	-1.258	0.420391	6	Superficial
7.69809e-20	-0.416565	0.265	0.67	1.69558e-15	6_all	LMO4	-0.935	-1.33817	6	Superficial
7.99586e-20	-0.417526	0.295	0.668	1.76117e-15	6_all	AOPEP	-0.963	-1.17913	6	Superficial
8.15375e-20	-0.376747	0.41	0.782	1.79594e-15	6_all	TOLLIP	-1.192	-0.931545	6	Superficial
8.21348e-20	-0.42592	0.27	0.64	1.8091e-15	6_all	IVNS1ABP	-0.91	-1.24511	6	Superficial
8.45346e-20	-0.374042	0.17	0.56	1.86196e-15	6_all	TMEM43	-0.73	-1.71989	6	Superficial
8.64804e-20	-0.370354	0.245	0.647	1.90482e-15	6_all	ARF3	-0.892	-1.40098	6	Superficial
8.94281e-20	-0.3864	0.235	0.623	1.96974e-15	6_all	SRSF11	-0.858	-1.40657	6	Superficial
8.9778e-20	-0.348444	0.125	0.495	1.97745e-15	6_all	ACAT2	-0.62	-1.9855	6	Superficial
9.04429e-20	-0.386808	0.19	0.56	1.9921e-15	6_all	ZNF219	-0.75	-1.55943	6	Superficial
1.0259e-19	-0.331464	0.09	0.468	2.25964e-15	6_all	RGS14	-0.558	-2.37851	6	Superficial
1.10204e-19	0.418852	0.745	0.655	2.42734e-15	6_all	GALNT1	-1.4	0.185746	6	Superficial
1.10924e-19	-0.333405	0.11	0.505	2.44321e-15	6_all	ALDH7A1	-0.615	-2.19878	6	Superficial
1.23446e-19	-0.398388	0.44	0.782	2.71902e-15	6_all	CD47	-1.222	-0.829665	6	Superficial
1.29107e-19	-0.37785	0.24	0.638	2.8437e-15	6_all	SLC2A4RG	-0.878	-1.41052	6	Superficial
1.41044e-19	-0.38511	0.275	0.637	3.10664e-15	6_all	MRPL20	-0.912	-1.21186	6	Superficial
1.41556e-19	-0.359926	0.15	0.55	3.11792e-15	6_all	MAZ	-0.7	-1.87447	6	Superficial
1.50772e-19	-0.377434	0.35	0.708	3.32091e-15	6_all	ERP29	-1.058	-1.01639	6	Superficial
1.57077e-19	-0.350363	0.125	0.495	3.45977e-15	6_all	IQANK1	-0.62	-1.9855	6	Superficial
1.72805e-19	-0.394637	0.375	0.752	3.80621e-15	6_all	NUCKS1	-1.127	-1.00384	6	Superficial
1.75292e-19	-0.34761	0.06	0.405	3.86098e-15	6_all	MAN2C1	-0.465	-2.75489	6	Superficial
1.79919e-19	-0.247864	0.855	0.965	3.96291e-15	6_all	MIF	-1.82	-0.174605	6	Superficial
1.86439e-19	-0.318846	0.06	0.407	4.10651e-15	6_all	NSUN5	-0.467	-2.76199	6	Superficial
1.87698e-19	-0.389004	0.23	0.605	4.13425e-15	6_all	VSNL1	-0.835	-1.3953	6	Superficial
1.97995e-19	-0.409998	0.425	0.75	4.36103e-15	6_all	HSPE1	-1.175	-0.819428	6	Superficial
1.98414e-19	-0.368577	0.12	0.495	4.37027e-15	6_all	RSL1D1	-0.615	-2.04439	6	Superficial
2.01421e-19	-0.362836	0.33	0.702	4.43651e-15	6_all	NDUFC1	-1.032	-1.08901	6	Superficial
2.03596e-19	-0.396951	0.105	0.463	4.48439e-15	6_all	FGFR2	-0.568	-2.14062	6	Superficial
2.07357e-19	-0.319051	0.115	0.493	4.56724e-15	6_all	CNIH4	-0.608	-2.09995	6	Superficial
2.15003e-19	-0.3313	0.795	0.972	4.73565e-15	6_all	RPL18A	-1.767	-0.290001	6	Superficial
2.20221e-19	-0.354074	0.15	0.51	4.85058e-15	6_all	KIAA1671	-0.66	-1.76553	6	Superficial
2.467e-19	-0.363586	0.135	0.495	5.43382e-15	6_all	EFNA1	-0.63	-1.87447	6	Superficial
2.57971e-19	0.429669	0.735	0.493	5.68206e-15	6_all	PRSS3	-1.228	0.576157	6	Superficial
2.6058e-19	-0.393714	0.29	0.687	5.73955e-15	6_all	SREBF1	-0.977	-1.24426	6	Superficial
2.63744e-19	-0.380954	0.325	0.695	5.80922e-15	6_all	JTB	-1.02	-1.09657	6	Superficial
2.65872e-19	-0.345402	0.09	0.462	5.8561e-15	6_all	SNHG1	-0.552	-2.3599	6	Superficial
2.70406e-19	0.382262	0.39	0.122	5.95597e-15	6_all	SLCO4A1	-0.512	1.67659	6	Superficial
2.74494e-19	-0.384997	0.605	0.882	6.04602e-15	6_all	CHCHD2	-1.487	-0.543844	6	Superficial
2.77351e-19	-0.393668	0.525	0.817	6.10893e-15	6_all	ATP5MC3	-1.342	-0.638019	6	Superficial
2.86899e-19	-0.393927	0.345	0.717	6.31923e-15	6_all	UQCRC1	-1.062	-1.05538	6	Superficial
2.97201e-19	-0.391627	0.505	0.833	6.54614e-15	6_all	SERPINB5	-1.338	-0.722033	6	Superficial
3.10992e-19	-0.377032	0.345	0.687	6.8499e-15	6_all	CDC42SE1	-1.032	-0.993714	6	Superficial
3.1876e-19	-0.34439	0.135	0.517	7.02102e-15	6_all	MBD3	-0.652	-1.9372	6	Superficial
3.38278e-19	-0.386222	0.34	0.697	7.45091e-15	6_all	SNRPB	-1.037	-1.03562	6	Superficial
3.5053e-19	-0.372158	0.325	0.678	7.72078e-15	6_all	FLNB	-1.003	-1.06085	6	Superficial
3.52257e-19	-0.43523	0.725	0.93	7.75881e-15	6_all	KRT14	-1.655	-0.35925	6	Superficial
3.62429e-19	-0.351852	0.455	0.797	7.98287e-15	6_all	NDUFS6	-1.252	-0.808713	6	Superficial
3.65727e-19	-0.40102	0.44	0.77	8.0555e-15	6_all	PSME1	-1.21	-0.807355	6	Superficial
3.74277e-19	-0.390409	0.355	0.743	8.24383e-15	6_all	NAGK	-1.098	-1.06554	6	Superficial
4.02209e-19	-0.324209	0.73	0.955	8.85906e-15	6_all	CSNK1A1	-1.685	-0.387604	6	Superficial
4.07125e-19	-0.32311	0.07	0.425	8.96734e-15	6_all	SGSM2	-0.495	-2.60204	6	Superficial
4.11013e-19	0.313752	0.84	0.833	9.05298e-15	6_all	TMEM40	-1.673	0.0120728	6	Superficial
4.16788e-19	-0.371458	0.205	0.582	9.18018e-15	6_all	ETFA	-0.787	-1.5054	6	Superficial
4.60908e-19	-0.376892	0.185	0.547	1.0152e-14	6_all	TAP1	-0.732	-1.56402	6	Superficial
4.88637e-19	0.309213	0.38	0.113	1.07627e-14	6_all	LNX1	-0.493	1.74968	6	Superficial
4.9443e-19	0.481995	0.585	0.315	1.08903e-14	6_all	NABP1	-0.9	0.893085	6	Superficial
5.00601e-19	-0.191901	0.955	0.992	1.10262e-14	6_all	RPL7	-1.947	-0.0548394	6	Superficial
5.06079e-19	-0.384638	0.315	0.665	1.11469e-14	6_all	MINK1	-0.98	-1.078	6	Superficial
5.07604e-19	-0.363481	0.12	0.483	1.11805e-14	6_all	MLLT6	-0.603	-2.00899	6	Superficial
5.1915e-19	-0.392213	0.3	0.678	1.14348e-14	6_all	LAMTOR5	-0.978	-1.17632	6	Superficial
5.21973e-19	-0.363704	0.195	0.583	1.1497e-14	6_all	PRRC2B	-0.778	-1.58002	6	Superficial
5.23917e-19	-0.368131	0.295	0.685	1.15398e-14	6_all	ADAM15	-0.98	-1.21539	6	Superficial
5.25672e-19	0.516798	0.635	0.378	1.15784e-14	6_all	TSC22D2	-1.013	0.74837	6	Superficial
5.28138e-19	-0.395411	0.535	0.817	1.16328e-14	6_all	ATP5MPL	-1.352	-0.610797	6	Superficial
5.66418e-19	-0.325595	0.15	0.538	1.24759e-14	6_all	CAND1	-0.688	-1.84264	6	Superficial
5.67444e-19	-0.241254	0.85	0.97	1.24985e-14	6_all	H3F3B	-1.82	-0.190522	6	Superficial
6.01011e-19	-0.365218	0.18	0.57	1.32379e-14	6_all	STARD7	-0.75	-1.66297	6	Superficial
6.02644e-19	-0.380686	0.31	0.698	1.32738e-14	6_all	EIF3I	-1.008	-1.17096	6	Superficial
6.09938e-19	-0.381459	0.21	0.602	1.34345e-14	6_all	CAV2	-0.812	-1.51937	6	Superficial
6.17964e-19	-0.379167	0.205	0.597	1.36113e-14	6_all	ALDH2	-0.802	-1.54211	6	Superficial
6.31702e-19	-0.360618	0.16	0.537	1.39139e-14	6_all	SSRP1	-0.697	-1.74685	6	Superficial
6.39389e-19	0.338872	0.84	0.802	1.40832e-14	6_all	CRYBG1	-1.642	0.0667871	6	Superficial
6.4277e-19	-0.380949	0.45	0.788	1.41576e-14	6_all	CAPG	-1.238	-0.808271	6	Superficial
7.37777e-19	-0.379337	0.28	0.665	1.62503e-14	6_all	HACD2	-0.945	-1.24793	6	Superficial
7.40305e-19	-0.397989	0.49	0.82	1.6306e-14	6_all	SOD1	-1.31	-0.742842	6	Superficial
7.46617e-19	-0.321971	0.1	0.465	1.6445e-14	6_all	EIF2B5	-0.565	-2.21723	6	Superficial
8.00163e-19	-0.373714	0.34	0.737	1.76244e-14	6_all	MAFB	-1.077	-1.11613	6	Superficial
8.22235e-19	-0.374369	0.285	0.64	1.81105e-14	6_all	ECH1	-0.925	-1.16711	6	Superficial
8.40755e-19	-0.377415	0.61	0.878	1.85185e-14	6_all	LMNA	-1.488	-0.525412	6	Superficial
8.40926e-19	-0.384791	0.46	0.817	1.85222e-14	6_all	HIF1A	-1.277	-0.828702	6	Superficial
8.60108e-19	0.456746	0.55	0.253	1.89447e-14	6_all	IL36RN	-0.803	1.12029	6	Superficial
8.86651e-19	-0.414698	0.375	0.713	1.95294e-14	6_all	SLC25A5	-1.088	-0.927011	6	Superficial
8.9446e-19	-0.387646	0.355	0.712	1.97014e-14	6_all	MORF4L1	-1.067	-1.00406	6	Superficial
9.0178e-19	-0.367314	0.19	0.57	1.98626e-14	6_all	RBMX	-0.76	-1.58496	6	Superficial
9.82917e-19	0.45923	0.7	0.457	2.16497e-14	6_all	FAM83A	-1.157	0.615161	6	Superficial
9.9809e-19	-0.376937	0.3	0.663	2.19839e-14	6_all	SPPL3	-0.963	-1.14405	6	Superficial
9.98855e-19	-0.347103	0.095	0.442	2.20008e-14	6_all	SRRT	-0.537	-2.21805	6	Superficial
1.0082e-18	0.452134	0.625	0.368	2.22065e-14	6_all	PELI1	-0.993	0.76415	6	Superficial
1.01882e-18	0.531695	0.63	0.367	2.24406e-14	6_all	CPA4	-0.997	0.779572	6	Superficial
1.03503e-18	-0.25026	0.845	0.983	2.27975e-14	6_all	TSPO	-1.828	-0.21824	6	Superficial
1.06047e-18	-0.411667	0.42	0.78	2.33579e-14	6_all	CITED4	-1.2	-0.893085	6	Superficial
1.08626e-18	-0.378795	0.27	0.638	2.39259e-14	6_all	IGFBP2	-0.908	-1.2406	6	Superficial
1.16202e-18	-0.339198	0.16	0.537	2.55947e-14	6_all	SMARCE1	-0.697	-1.74685	6	Superficial
1.33617e-18	-0.362574	0.205	0.573	2.94306e-14	6_all	ARFGAP2	-0.778	-1.48291	6	Superficial
1.35516e-18	-0.318771	0.08	0.435	2.98488e-14	6_all	PPP1R12C	-0.515	-2.44294	6	Superficial
1.46087e-18	-0.370892	0.535	0.85	3.21772e-14	6_all	UQCR10	-1.385	-0.667924	6	Superficial
1.47399e-18	-0.374718	0.21	0.57	3.24661e-14	6_all	LSM7	-0.78	-1.44057	6	Superficial
1.48842e-18	-0.370806	0.575	0.87	3.27838e-14	6_all	TOMM7	-1.445	-0.597453	6	Superficial
1.54926e-18	-0.360437	0.22	0.6	3.4124e-14	6_all	EGFR	-0.82	-1.44746	6	Superficial
1.55825e-18	-0.326184	0.14	0.523	3.4322e-14	6_all	DDB1	-0.663	-1.90138	6	Superficial
1.55911e-18	-0.392821	0.2	0.577	3.43409e-14	6_all	FSCN1	-0.777	-1.52857	6	Superficial
1.59832e-18	-0.364127	0.56	0.872	3.52047e-14	6_all	PTGES3	-1.432	-0.638901	6	Superficial
1.61536e-18	-0.37605	0.26	0.628	3.55799e-14	6_all	SNRPF	-0.888	-1.27225	6	Superficial
1.62812e-18	-0.382077	0.535	0.863	3.58609e-14	6_all	ELL2	-1.398	-0.689822	6	Superficial
1.64546e-18	-0.354607	0.175	0.543	3.6243e-14	6_all	PRKDC	-0.718	-1.6336	6	Superficial
1.68307e-18	-0.372608	0.37	0.727	3.70712e-14	6_all	MLF2	-1.097	-0.97443	6	Superficial
1.77145e-18	-0.248524	0.86	0.963	3.90179e-14	6_all	RPL38	-1.823	-0.163199	6	Superficial
1.79178e-18	-0.353089	0.145	0.502	3.94657e-14	6_all	NOP56	-0.647	-1.79163	6	Superficial
1.94325e-18	0.476306	0.725	0.495	4.2802e-14	6_all	CD55	-1.22	0.550552	6	Superficial
1.95675e-18	0.419679	0.56	0.252	4.30995e-14	6_all	LRRC20	-0.812	1.152	6	Superficial
1.96516e-18	-0.36406	0.17	0.542	4.32847e-14	6_all	CLUH	-0.712	-1.67276	6	Superficial
2.0006e-18	-0.38115	0.42	0.775	4.40652e-14	6_all	EIF2S3	-1.195	-0.883807	6	Superficial
2.02442e-18	-0.351684	0.22	0.59	4.45898e-14	6_all	AMD1	-0.81	-1.42321	6	Superficial
2.03997e-18	-0.363124	0.24	0.618	4.49324e-14	6_all	ESRP2	-0.858	-1.36457	6	Superficial
2.05475e-18	-0.337801	0.145	0.513	4.52578e-14	6_all	RHOT2	-0.658	-1.82291	6	Superficial
2.10138e-18	-0.368219	0.255	0.64	4.62849e-14	6_all	ACAP3	-0.895	-1.32757	6	Superficial
2.12606e-18	-0.374034	0.26	0.62	4.68287e-14	6_all	LGALS3BP	-0.88	-1.25376	6	Superficial
2.24859e-18	-0.316441	0.745	0.94	4.95275e-14	6_all	CTSD	-1.685	-0.33542	6	Superficial
2.26441e-18	-0.380228	0.335	0.683	4.98759e-14	6_all	PHB2	-1.018	-1.02772	6	Superficial
2.28288e-18	-0.335439	0.25	0.627	5.02827e-14	6_all	PSMC3	-0.877	-1.32654	6	Superficial
2.29116e-18	-0.391629	0.405	0.773	5.04651e-14	6_all	SNRPD2	-1.178	-0.932547	6	Superficial
2.35251e-18	-0.372627	0.24	0.61	5.18165e-14	6_all	EIF3G	-0.85	-1.34577	6	Superficial
2.41345e-18	-0.345216	0.66	0.923	5.31586e-14	6_all	PSAP	-1.583	-0.483865	6	Superficial
2.42775e-18	-0.306401	0.11	0.472	5.34736e-14	6_all	DUSP23	-0.582	-2.10128	6	Superficial
2.5607e-18	-0.353709	0.125	0.473	5.64019e-14	6_all	EVL	-0.598	-1.91991	6	Superficial
2.56757e-18	-0.307832	0.085	0.445	5.65534e-14	6_all	GSS	-0.53	-2.38827	6	Superficial
2.57965e-18	-0.376098	0.31	0.683	5.68194e-14	6_all	PRXL2A	-0.993	-1.13962	6	Superficial
2.72452e-18	-0.320486	0.135	0.503	6.00103e-14	6_all	PSMD3	-0.638	-1.8976	6	Superficial
2.77176e-18	-0.330838	0.2	0.577	6.10509e-14	6_all	NDUFA5	-0.777	-1.52857	6	Superficial
2.78323e-18	-0.346016	0.085	0.42	6.13034e-14	6_all	PSMB9	-0.505	-2.30485	6	Superficial
2.83372e-18	-0.351694	0.25	0.642	6.24154e-14	6_all	LAMTOR1	-0.892	-1.36065	6	Superficial
2.96639e-18	-0.343485	0.165	0.525	6.53378e-14	6_all	SNRPE	-0.69	-1.66985	6	Superficial
2.9878e-18	0.414313	0.76	0.608	6.58094e-14	6_all	HECTD1	-1.368	0.321928	6	Superficial
3.11223e-18	0.37949	0.435	0.17	6.85499e-14	6_all	FAM107B	-0.605	1.35548	6	Superficial
3.18613e-18	-0.328602	0.14	0.528	7.01777e-14	6_all	DUS1L	-0.668	-1.91511	6	Superficial
3.20807e-18	-0.348733	0.235	0.618	7.0661e-14	6_all	APH1A	-0.853	-1.39495	6	Superficial
3.58344e-18	-0.380693	0.325	0.693	7.89288e-14	6_all	PARK7	-1.018	-1.09242	6	Superficial
3.6618e-18	0.450897	0.705	0.545	8.06547e-14	6_all	PHLDA1	-1.25	0.371367	6	Superficial
3.75316e-18	-0.361126	0.315	0.695	8.26671e-14	6_all	IRF6	-1.01	-1.14166	6	Superficial
3.88114e-18	-0.311348	0.11	0.472	8.5486e-14	6_all	CBR3	-0.582	-2.10128	6	Superficial
4.23408e-18	-0.33184	0.13	0.49	9.32598e-14	6_all	BTG3	-0.62	-1.91427	6	Superficial
4.33433e-18	-0.308085	0.115	0.478	9.5468e-14	6_all	LARS	-0.593	-2.05538	6	Superficial
4.34856e-18	0.453422	0.66	0.417	9.57813e-14	6_all	SH3BGRL2	-1.077	0.662419	6	Superficial
4.37402e-18	-0.444508	0.165	0.512	9.63422e-14	6_all	COL7A1	-0.677	-1.63368	6	Superficial
4.62917e-18	-0.379728	0.325	0.69	1.01962e-13	6_all	PSMB4	-1.015	-1.08616	6	Superficial
4.96393e-18	-0.359958	0.285	0.647	1.09336e-13	6_all	NAP1L4	-0.932	-1.1828	6	Superficial
5.28788e-18	-0.355976	0.21	0.565	1.16471e-13	6_all	INPP1	-0.775	-1.42786	6	Superficial
5.50884e-18	-0.333452	0.14	0.497	1.21338e-13	6_all	NDUFS7	-0.637	-1.82782	6	Superficial
5.67476e-18	-0.322072	0.17	0.535	1.24992e-13	6_all	TOMM22	-0.705	-1.654	6	Superficial
5.70375e-18	-0.371616	0.38	0.748	1.25631e-13	6_all	NHP2	-1.128	-0.977039	6	Superficial
5.90981e-18	-0.383509	0.36	0.712	1.30169e-13	6_all	FASN	-1.072	-0.98388	6	Superficial
6.12262e-18	-0.376006	0.375	0.737	1.34857e-13	6_all	SNRPD3	-1.112	-0.974774	6	Superficial
6.68472e-18	-0.318571	0.13	0.497	1.47238e-13	6_all	ZBTB4	-0.627	-1.93473	6	Superficial
6.8278e-18	-0.31704	0.72	0.935	1.50389e-13	6_all	PGAM1	-1.655	-0.376969	6	Superficial
7.30213e-18	-0.353467	0.175	0.523	1.60837e-13	6_all	OCIAD1	-0.698	-1.57946	6	Superficial
7.40737e-18	-0.343625	0.22	0.583	1.63155e-13	6_all	PHB	-0.803	-1.40599	6	Superficial
7.56595e-18	-0.312123	0.115	0.472	1.66648e-13	6_all	EPB41L1	-0.587	-2.03715	6	Superficial
7.80243e-18	-0.349918	0.695	0.908	1.71856e-13	6_all	HSPA8	-1.603	-0.385679	6	Superficial
8.12295e-18	-0.340455	0.15	0.493	1.78916e-13	6_all	MRPS7	-0.643	-1.71663	6	Superficial
8.32089e-18	-0.327979	0.135	0.497	1.83276e-13	6_all	APEX1	-0.632	-1.88029	6	Superficial
8.63833e-18	-0.356598	0.21	0.588	1.90268e-13	6_all	SLC44A1	-0.798	-1.48543	6	Superficial
8.72669e-18	-0.23621	0.865	0.975	1.92214e-13	6_all	NACA	-1.84	-0.172702	6	Superficial
8.76705e-18	-0.318952	0.085	0.418	1.93103e-13	6_all	NCBP2	-0.503	-2.29797	6	Superficial
8.89883e-18	-0.325853	0.185	0.562	1.96006e-13	6_all	POLD2	-0.747	-1.60304	6	Superficial
9.32642e-18	0.431895	0.57	0.302	2.05424e-13	6_all	SFTA2	-0.872	0.916413	6	Superficial
9.51264e-18	-0.320858	0.175	0.565	2.09525e-13	6_all	SH3BP2	-0.74	-1.6909	6	Superficial
9.71713e-18	-0.352861	0.185	0.547	2.14029e-13	6_all	CDK5RAP3	-0.732	-1.56402	6	Superficial
9.75149e-18	-0.277006	0.84	0.957	2.14786e-13	6_all	RPL14	-1.797	-0.18813	6	Superficial
1.01404e-17	-0.368383	0.39	0.72	2.23351e-13	6_all	MDH2	-1.11	-0.884523	6	Superficial
1.02198e-17	-0.364281	0.585	0.852	2.25101e-13	6_all	ATP5MG	-1.437	-0.542417	6	Superficial
1.03987e-17	-0.277214	0.92	0.993	2.29041e-13	6_all	S100A2	-1.913	-0.11016	6	Superficial
1.04305e-17	-0.354364	0.22	0.57	2.29742e-13	6_all	IFNGR1	-0.79	-1.37346	6	Superficial
1.0798e-17	-0.303276	0.135	0.508	2.37836e-13	6_all	POLR2G	-0.643	-1.91187	6	Superficial
1.08293e-17	-0.340932	0.265	0.602	2.38525e-13	6_all	FKBP4	-0.867	-1.18377	6	Superficial
1.09039e-17	-0.326052	0.135	0.488	2.4017e-13	6_all	YARS	-0.623	-1.85392	6	Superficial
1.09113e-17	-0.326458	0.12	0.462	2.40333e-13	6_all	DANCR	-0.582	-1.94486	6	Superficial
1.10779e-17	-0.310185	0.06	0.383	2.44002e-13	6_all	PILRB	-0.443	-2.67431	6	Superficial
1.14649e-17	-0.368485	0.34	0.708	2.52527e-13	6_all	SYNGR2	-1.048	-1.05821	6	Superficial
1.18281e-17	0.357915	0.395	0.133	2.60525e-13	6_all	ESAM	-0.528	1.57043	6	Superficial
1.24279e-17	-0.329147	0.085	0.417	2.73736e-13	6_all	HSPG2	-0.502	-2.29451	6	Superficial
1.24513e-17	-0.393156	0.39	0.718	2.74252e-13	6_all	C10orf99	-1.108	-0.88051	6	Superficial
1.26837e-17	-0.357981	0.275	0.66	2.7937e-13	6_all	PSMA2	-0.935	-1.26303	6	Superficial
1.27517e-17	0.381876	0.885	0.78	2.80868e-13	6_all	SLURP1	-1.665	0.182203	6	Superficial
1.27758e-17	-0.377706	0.515	0.835	2.81399e-13	6_all	CTNNB1	-1.35	-0.697204	6	Superficial
1.29358e-17	-0.31002	0.12	0.467	2.84924e-13	6_all	COASY	-0.587	-1.96039	6	Superficial
1.30704e-17	0.404996	0.44	0.18	2.8789e-13	6_all	TP53BP2	-0.62	1.28951	6	Superficial
1.3771e-17	-0.346269	0.165	0.538	3.0332e-13	6_all	ATP2B4	-0.703	-1.70514	6	Superficial
1.39731e-17	0.470811	0.63	0.37	3.07772e-13	6_all	AL355312.4	-1	0.767827	6	Superficial
1.41154e-17	-0.339645	0.23	0.592	3.10907e-13	6_all	AKR1A1	-0.822	-1.36396	6	Superficial
1.42764e-17	-0.355659	0.43	0.78	3.14451e-13	6_all	ATP5PB	-1.21	-0.859137	6	Superficial
1.47848e-17	-0.372245	0.32	0.672	3.25649e-13	6_all	SLIRP	-0.992	-1.07039	6	Superficial
1.51088e-17	-0.342805	0.165	0.532	3.32787e-13	6_all	SNRNP200	-0.697	-1.68896	6	Superficial
1.53487e-17	-0.304098	0.1	0.443	3.38071e-13	6_all	FUBP1	-0.543	-2.14731	6	Superficial
1.53701e-17	-0.131513	0.98	1	3.38542e-13	6_all	GAPDH	-1.98	-0.0291463	6	Superficial
1.61179e-17	-0.315537	0.075	0.413	3.55014e-13	6_all	NKTR	-0.488	-2.46118	6	Superficial
1.62275e-17	-0.350153	0.65	0.92	3.57428e-13	6_all	YWHAE	-1.57	-0.501194	6	Superficial
1.65988e-17	0.450873	0.545	0.295	3.65605e-13	6_all	FAM83D	-0.84	0.885541	6	Superficial
1.67143e-17	-0.336905	0.34	0.682	3.68148e-13	6_all	CS	-1.022	-1.00424	6	Superficial
1.73247e-17	-0.337169	0.225	0.582	3.81594e-13	6_all	SNX1	-0.807	-1.37109	6	Superficial
1.74359e-17	-0.317198	0.17	0.545	3.84042e-13	6_all	THOC7	-0.715	-1.68072	6	Superficial
1.75725e-17	-0.329616	0.165	0.525	3.87052e-13	6_all	ARPP19	-0.69	-1.66985	6	Superficial
1.80033e-17	-0.379092	0.505	0.798	3.96542e-13	6_all	COX7A2	-1.303	-0.660105	6	Superficial
1.81067e-17	-0.319471	0.16	0.508	3.98819e-13	6_all	RPS19BP1	-0.668	-1.66676	6	Superficial
1.83139e-17	-0.348977	0.3	0.672	4.03382e-13	6_all	ECHS1	-0.972	-1.1635	6	Superficial
2.00489e-17	-0.329299	0.15	0.502	4.41598e-13	6_all	MGAT4B	-0.652	-1.74272	6	Superficial
2.04891e-17	-0.325125	0.195	0.56	4.51292e-13	6_all	AKT2	-0.755	-1.52195	6	Superficial
2.05247e-17	-0.372717	0.57	0.86	4.52077e-13	6_all	COX6C	-1.43	-0.593375	6	Superficial
2.06168e-17	-0.343215	0.25	0.617	4.54107e-13	6_all	USP22	-0.867	-1.30334	6	Superficial
2.07494e-17	-0.339391	0.215	0.588	4.57026e-13	6_all	STUB1	-0.803	-1.45148	6	Superficial
2.08601e-17	-0.320137	0.14	0.485	4.59464e-13	6_all	EBNA1BP2	-0.625	-1.79256	6	Superficial
2.11928e-17	-0.374327	0.47	0.838	4.66793e-13	6_all	AP2S1	-1.308	-0.834289	6	Superficial
2.12389e-17	-0.342199	0.4	0.738	4.67807e-13	6_all	TTLL12	-1.138	-0.883621	6	Superficial
2.13956e-17	-0.330919	0.67	0.895	4.71261e-13	6_all	UQCRQ	-1.565	-0.417727	6	Superficial
2.14458e-17	0.459478	0.61	0.382	4.72366e-13	6_all	C18orf25	-0.992	0.675237	6	Superficial
2.18567e-17	-0.352904	0.41	0.765	4.81416e-13	6_all	XRCC5	-1.175	-0.899836	6	Superficial
2.24338e-17	0.45156	0.63	0.4	4.94128e-13	6_all	WWTR1	-1.03	0.655352	6	Superficial
2.30591e-17	-0.308465	0.105	0.445	5.079e-13	6_all	ADH5	-0.55	-2.08342	6	Superficial
2.36623e-17	-0.385464	0.235	0.593	5.21186e-13	6_all	CSRP2	-0.828	-1.33537	6	Superficial
2.43581e-17	-0.279851	0.08	0.422	5.36512e-13	6_all	THOC3	-0.502	-2.39917	6	Superficial
2.5574e-17	-0.369015	0.29	0.65	5.63293e-13	6_all	IRF2BP2	-0.94	-1.16439	6	Superficial
2.55906e-17	-0.375842	0.39	0.715	5.63658e-13	6_all	SNRPG	-1.105	-0.874469	6	Superficial
2.56583e-17	-0.193435	0.95	0.997	5.65151e-13	6_all	HSPB1	-1.947	-0.069666	6	Superficial
2.58856e-17	-0.220392	0.905	0.982	5.70157e-13	6_all	RPL35A	-1.887	-0.117805	6	Superficial
2.63041e-17	-0.332561	0.24	0.6	5.79375e-13	6_all	SEC31A	-0.84	-1.32193	6	Superficial
2.70139e-17	-0.338547	0.255	0.638	5.95009e-13	6_all	MTDH	-0.893	-1.32306	6	Superficial
2.73026e-17	-0.379593	0.43	0.77	6.01367e-13	6_all	CD81	-1.2	-0.840522	6	Superficial
2.78292e-17	0.251635	0.255	0.052	6.12965e-13	6_all	DUSP4	-0.307	2.29391	6	Superficial
2.82973e-17	-0.300808	0.105	0.445	6.23277e-13	6_all	IGSF3	-0.55	-2.08342	6	Superficial
2.83148e-17	-0.295391	0.09	0.415	6.23661e-13	6_all	TBCB	-0.505	-2.20511	6	Superficial
2.83213e-17	-0.366958	0.375	0.732	6.23804e-13	6_all	HP1BP3	-1.107	-0.964953	6	Superficial
2.89933e-17	-0.35845	0.37	0.707	6.38606e-13	6_all	PSMD8	-1.077	-0.934185	6	Superficial
3.01836e-17	-0.336557	0.245	0.617	6.64823e-13	6_all	AAMP	-0.862	-1.33249	6	Superficial
3.13372e-17	-0.119094	0.99	1	6.90232e-13	6_all	S100A14	-1.99	-0.0144996	6	Superficial
3.15059e-17	-0.282977	0.065	0.398	6.9395e-13	6_all	WDFY2	-0.463	-2.61426	6	Superficial
3.24145e-17	-0.338969	0.255	0.625	7.13962e-13	6_all	KIF5B	-0.88	-1.29336	6	Superficial
3.2465e-17	-0.3631	0.29	0.66	7.15075e-13	6_all	GOLGA4	-0.95	-1.18641	6	Superficial
3.33225e-17	-0.374451	0.52	0.838	7.33961e-13	6_all	EIF6	-1.358	-0.688439	6	Superficial
3.46163e-17	-0.354015	0.36	0.755	7.62459e-13	6_all	MAST4	-1.115	-1.06848	6	Superficial
3.51344e-17	-0.318805	0.125	0.475	7.73871e-13	6_all	FAM160B2	-0.6	-1.926	6	Superficial
3.57516e-17	-0.320315	0.14	0.492	7.87466e-13	6_all	MSL1	-0.632	-1.81323	6	Superficial
3.62004e-17	-0.337867	0.305	0.672	7.97351e-13	6_all	UBE2I	-0.977	-1.13965	6	Superficial
3.64202e-17	-0.28565	0.075	0.405	8.02192e-13	6_all	EML2	-0.48	-2.43296	6	Superficial
3.79241e-17	-0.27864	0.065	0.393	8.35317e-13	6_all	GPS1	-0.458	-2.59602	6	Superficial
4.04325e-17	-0.320289	0.185	0.528	8.90565e-13	6_all	DLG1	-0.713	-1.51301	6	Superficial
4.06166e-17	-0.341413	0.24	0.588	8.9462e-13	6_all	NARS	-0.828	-1.29278	6	Superficial
4.13472e-17	-0.33902	0.24	0.607	9.10713e-13	6_all	LSM4	-0.847	-1.33866	6	Superficial
4.17558e-17	-0.336216	0.245	0.602	9.19713e-13	6_all	RGS12	-0.847	-1.29698	6	Superficial
4.38651e-17	-0.35816	0.295	0.645	9.66174e-13	6_all	SNU13	-0.94	-1.12858	6	Superficial
4.55446e-17	0.448071	0.41	0.158	1.00316e-12	6_all	RASGEF1B	-0.568	1.3757	6	Superficial
4.59969e-17	-0.293926	0.15	0.52	1.01313e-12	6_all	KMT5A	-0.67	-1.79355	6	Superficial
4.6798e-17	-0.376761	0.38	0.708	1.03077e-12	6_all	NDUFB2	-1.088	-0.89775	6	Superficial
4.80614e-17	-0.353738	0.415	0.755	1.0586e-12	6_all	SEC61A1	-1.17	-0.863365	6	Superficial
4.89213e-17	-0.305176	0.22	0.61	1.07754e-12	6_all	LPAR6	-0.83	-1.47131	6	Superficial
4.92391e-17	-0.368511	0.155	0.502	1.08454e-12	6_all	PIK3R1	-0.657	-1.69542	6	Superficial
4.96672e-17	-0.288777	0.105	0.443	1.09397e-12	6_all	TOMM70	-0.548	-2.07692	6	Superficial
5.23776e-17	-0.163578	0.965	1	1.15367e-12	6_all	RPS27	-1.965	-0.0513992	6	Superficial
5.33769e-17	-0.302755	0.14	0.488	1.17568e-12	6_all	CPNE1	-0.628	-1.80145	6	Superficial
5.36051e-17	-0.335537	0.15	0.5	1.18071e-12	6_all	N4BP2L2	-0.65	-1.73697	6	Superficial
5.40491e-17	-0.291784	0.14	0.5	1.19049e-12	6_all	SEC13	-0.64	-1.8365	6	Superficial
5.48464e-17	-0.344486	0.26	0.615	1.20805e-12	6_all	NDUFAB1	-0.875	-1.24207	6	Superficial
5.5287e-17	-0.330722	0.115	0.462	1.21775e-12	6_all	MRC2	-0.577	-2.00626	6	Superficial
5.74957e-17	-0.32636	0.195	0.563	1.2664e-12	6_all	MRPS34	-0.758	-1.52966	6	Superficial
5.77637e-17	-0.339425	0.25	0.612	1.2723e-12	6_all	CTBP1	-0.862	-1.2916	6	Superficial
5.87402e-17	-0.367675	0.33	0.68	1.29381e-12	6_all	G3BP1	-1.01	-1.04307	6	Superficial
6.28474e-17	-0.307864	0.085	0.41	1.38428e-12	6_all	ACTR1B	-0.495	-2.27009	6	Superficial
6.62358e-17	-0.335384	0.635	0.885	1.45891e-12	6_all	EIF5A	-1.52	-0.478921	6	Superficial
6.65628e-17	-0.360382	0.215	0.563	1.46611e-12	6_all	DEK	-0.778	-1.3888	6	Superficial
6.67654e-17	-0.340746	0.6	0.865	1.47057e-12	6_all	GUK1	-1.465	-0.527738	6	Superficial
6.67879e-17	0.440076	0.69	0.49	1.47107e-12	6_all	SCNN1B	-1.18	0.493815	6	Superficial
6.75633e-17	0.436058	0.67	0.483	1.48815e-12	6_all	ADIPOR2	-1.153	0.472138	6	Superficial
6.79586e-17	-0.349131	0.255	0.608	1.49686e-12	6_all	OTUB1	-0.863	-1.25357	6	Superficial
6.98048e-17	0.592285	0.635	0.472	1.53752e-12	6_all	PPIF	-1.107	0.42797	6	Superficial
7.03945e-17	-0.29657	0.135	0.48	1.55051e-12	6_all	SHMT1	-0.615	-1.83007	6	Superficial
7.18781e-17	-0.327958	0.215	0.577	1.58319e-12	6_all	PSMB8	-0.792	-1.42423	6	Superficial
7.61914e-17	-0.358937	0.465	0.818	1.67819e-12	6_all	EIF4B	-1.283	-0.81487	6	Superficial
7.6976e-17	-0.326449	0.16	0.502	1.69547e-12	6_all	MRPL27	-0.662	-1.64962	6	Superficial
8.83414e-17	-0.331357	0.25	0.623	1.94581e-12	6_all	ANAPC16	-0.873	-1.3173	6	Superficial
8.84424e-17	-0.347499	0.225	0.58	1.94803e-12	6_all	MSN	-0.805	-1.36613	6	Superficial
8.94011e-17	-0.315842	0.14	0.49	1.96915e-12	6_all	HIBCH	-0.63	-1.80735	6	Superficial
9.15768e-17	-0.318791	0.155	0.497	2.01707e-12	6_all	GADD45GIP1	-0.652	-1.68098	6	Superficial
9.30421e-17	-0.335584	0.255	0.625	2.04934e-12	6_all	PSMB3	-0.88	-1.29336	6	Superficial
9.53984e-17	-0.359677	0.415	0.77	2.10124e-12	6_all	RNF187	-1.185	-0.891747	6	Superficial
9.74018e-17	-0.309396	0.17	0.515	2.14537e-12	6_all	RSL24D1	-0.685	-1.59904	6	Superficial
9.90748e-17	-0.37788	0.43	0.758	2.18222e-12	6_all	SNHG25	-1.188	-0.817861	6	Superficial
9.94235e-17	-0.341805	0.36	0.697	2.1899e-12	6_all	TRIOBP	-1.057	-0.953162	6	Superficial
9.94857e-17	-0.350406	0.365	0.732	2.19127e-12	6_all	PSMA7	-1.097	-1.00395	6	Superficial
1.02322e-16	0.428084	0.515	0.275	2.25374e-12	6_all	STEAP4	-0.79	0.905141	6	Superficial
1.03409e-16	-0.319672	0.14	0.483	2.27768e-12	6_all	SNHG19	-0.623	-1.7866	6	Superficial
1.05426e-16	-0.377779	0.18	0.512	2.32211e-12	6_all	GPNMB	-0.692	-1.50815	6	Superficial
1.06396e-16	0.419147	0.775	0.602	2.34348e-12	6_all	CEACAM6	-1.377	0.364433	6	Superficial
1.08168e-16	-0.351346	0.255	0.602	2.38252e-12	6_all	HNRNPF	-0.857	-1.23927	6	Superficial
1.0936e-16	0.415574	0.425	0.17	2.40877e-12	6_all	RNF39	-0.595	1.32193	6	Superficial
1.10978e-16	-0.370154	0.42	0.762	2.44441e-12	6_all	NEDD8	-1.182	-0.859402	6	Superficial
1.14315e-16	-0.331011	0.29	0.672	2.51789e-12	6_all	CDV3	-0.962	-1.21241	6	Superficial
1.16005e-16	-0.329625	0.205	0.57	2.55512e-12	6_all	ILF2	-0.775	-1.47534	6	Superficial
1.17804e-16	-0.342589	0.31	0.658	2.59475e-12	6_all	PPP2R5A	-0.968	-1.08582	6	Superficial
1.19119e-16	-0.343422	0.34	0.707	2.62371e-12	6_all	RBIS	-1.047	-1.05618	6	Superficial
1.21003e-16	-0.303083	0.08	0.398	2.66522e-12	6_all	MCM3	-0.478	-2.3147	6	Superficial
1.25149e-16	-0.337747	0.305	0.658	2.75652e-12	6_all	TMEM134	-0.963	-1.10928	6	Superficial
1.30347e-16	-0.352218	0.275	0.618	2.87102e-12	6_all	SELENOH	-0.893	-1.16818	6	Superficial
1.37839e-16	-0.32221	0.22	0.577	3.03603e-12	6_all	SNHG16	-0.797	-1.39107	6	Superficial
1.38039e-16	0.466793	0.565	0.32	3.04044e-12	6_all	FBXO32	-0.885	0.820179	6	Superficial
1.4285e-16	-0.372031	0.415	0.755	3.1464e-12	6_all	CLIC1	-1.17	-0.863365	6	Superficial
1.4309e-16	-0.320863	0.195	0.543	3.1517e-12	6_all	VPS25	-0.738	-1.47748	6	Superficial
1.43298e-16	0.434653	0.63	0.37	3.15627e-12	6_all	CEACAM5	-1	0.767827	6	Superficial
1.5266e-16	-0.236106	0.85	0.982	3.36249e-12	6_all	RPL24	-1.832	-0.20826	6	Superficial
1.52709e-16	-0.291334	0.74	0.908	3.36358e-12	6_all	BTF3	-1.648	-0.295167	6	Superficial
1.53437e-16	-0.350558	0.34	0.673	3.3796e-12	6_all	LMAN2	-1.013	-0.985072	6	Superficial
1.56552e-16	0.246604	0.87	0.885	3.44822e-12	6_all	LRP10	-1.755	-0.0246621	6	Superficial
1.67966e-16	-0.274698	0.05	0.35	3.69962e-12	6_all	TBRG4	-0.4	-2.80735	6	Superficial
1.76283e-16	-0.289433	0.125	0.477	3.88282e-12	6_all	CBX5	-0.602	-1.93206	6	Superficial
1.86491e-16	-0.342092	0.36	0.692	4.10765e-12	6_all	FDPS	-1.052	-0.942775	6	Superficial
1.89747e-16	0.28569	0.91	0.862	4.17937e-12	6_all	CLIC3	-1.772	0.0781787	6	Superficial
1.93278e-16	-0.352427	0.315	0.655	4.25715e-12	6_all	SRSF6	-0.97	-1.05614	6	Superficial
1.9433e-16	-0.339807	0.25	0.612	4.2803e-12	6_all	POMP	-0.862	-1.2916	6	Superficial
1.98885e-16	-0.33738	0.26	0.615	4.38064e-12	6_all	GGCT	-0.875	-1.24207	6	Superficial
2.023e-16	-0.299254	0.14	0.472	4.45586e-12	6_all	COX20	-0.612	-1.75336	6	Superficial
2.03463e-16	-0.325841	0.125	0.458	4.48147e-12	6_all	UBAP2L	-0.583	-1.87342	6	Superficial
2.04293e-16	-0.301053	0.13	0.47	4.49976e-12	6_all	NELFE	-0.6	-1.85415	6	Superficial
2.06175e-16	0.385761	0.76	0.708	4.54121e-12	6_all	SAT1	-1.468	0.10225	6	Superficial
2.14144e-16	-0.393721	0.52	0.83	4.71674e-12	6_all	DSG1	-1.35	-0.6746	6	Superficial
2.15742e-16	-0.282426	0.08	0.387	4.75194e-12	6_all	GBF1	-0.467	-2.27426	6	Superficial
2.17464e-16	-0.324877	0.14	0.482	4.78986e-12	6_all	KIFC2	-0.622	-1.78361	6	Superficial
2.17769e-16	-0.350731	0.32	0.675	4.79658e-12	6_all	DUOX1	-0.995	-1.07682	6	Superficial
2.26802e-16	0.23644	0.24	0.045	4.99555e-12	6_all	TCP11L2	-0.285	2.41504	6	Superficial
2.27428e-16	-0.305972	0.13	0.455	5.00933e-12	6_all	CRNDE	-0.585	-1.80735	6	Superficial
2.29163e-16	-0.326054	0.265	0.613	5.04754e-12	6_all	UBXN6	-0.878	-1.20989	6	Superficial
2.33028e-16	0.372755	0.52	0.262	5.13266e-12	6_all	USP6NL	-0.782	0.988945	6	Superficial
2.35528e-16	-0.341187	0.4	0.723	5.18775e-12	6_all	NBEAL2	-1.123	-0.853996	6	Superficial
2.37794e-16	-0.276364	0.09	0.42	5.23765e-12	6_all	RUVBL2	-0.51	-2.22239	6	Superficial
2.38199e-16	-0.352673	0.405	0.745	5.24658e-12	6_all	ATP5PD	-1.15	-0.879319	6	Superficial
2.45658e-16	-0.330489	0.265	0.625	5.41087e-12	6_all	NSG1	-0.89	-1.23786	6	Superficial
2.48928e-16	-0.337679	0.215	0.567	5.48289e-12	6_all	TOP2B	-0.782	-1.39901	6	Superficial
2.4936e-16	-0.29001	0.095	0.42	5.4924e-12	6_all	CELSR1	-0.515	-2.14439	6	Superficial
2.50249e-16	-0.352599	0.175	0.505	5.51198e-12	6_all	SNHG7	-0.68	-1.52893	6	Superficial
2.57239e-16	-0.347265	0.315	0.672	5.66596e-12	6_all	CCT5	-0.987	-1.09311	6	Superficial
2.58603e-16	-0.277912	0.135	0.49	5.69599e-12	6_all	RPL7L1	-0.625	-1.85982	6	Superficial
2.65345e-16	-0.293341	0.07	0.388	5.84449e-12	6_all	FAM193B	-0.458	-2.47063	6	Superficial
2.71688e-16	-0.302388	0.175	0.522	5.98421e-12	6_all	DGCR2	-0.697	-1.57669	6	Superficial
2.77423e-16	-0.350454	0.275	0.63	6.11052e-12	6_all	RPN1	-0.905	-1.19592	6	Superficial
2.81992e-16	-0.310612	0.16	0.513	6.21116e-12	6_all	SLC3A2	-0.673	-1.68089	6	Superficial
2.82712e-16	0.439887	0.645	0.437	6.22701e-12	6_all	UGCG	-1.082	0.561666	6	Superficial
2.86373e-16	-0.307397	0.095	0.417	6.30765e-12	6_all	PPP1R16A	-0.512	-2.13405	6	Superficial
2.93749e-16	-0.348612	0.485	0.777	6.47012e-12	6_all	ATP5PF	-1.262	-0.67993	6	Superficial
3.00999e-16	-0.333789	0.185	0.53	6.62979e-12	6_all	RBBP4	-0.715	-1.51847	6	Superficial
3.03377e-16	-0.333099	0.305	0.655	6.68218e-12	6_all	STAP2	-0.96	-1.10269	6	Superficial
3.19161e-16	-0.31785	0.275	0.625	7.02985e-12	6_all	MRPS24	-0.9	-1.18442	6	Superficial
3.21255e-16	-0.297323	0.16	0.512	7.07596e-12	6_all	EIF5B	-0.672	-1.67807	6	Superficial
3.25966e-16	-0.271122	0.095	0.438	7.17974e-12	6_all	TRIM7	-0.533	-2.20493	6	Superficial
3.33475e-16	0.287079	0.835	0.822	7.34511e-12	6_all	PLIN3	-1.657	0.0226378	6	Superficial
3.36595e-16	-0.321344	0.29	0.637	7.41384e-12	6_all	LSM3	-0.927	-1.13524	6	Superficial
3.36908e-16	-0.330176	0.285	0.647	7.42073e-12	6_all	AP3D1	-0.932	-1.1828	6	Superficial
3.37324e-16	-0.28072	0.085	0.398	7.4299e-12	6_all	WRNIP1	-0.483	-2.22723	6	Superficial
3.49312e-16	-0.341285	0.19	0.532	7.69394e-12	6_all	FLOT2	-0.722	-1.48543	6	Superficial
3.4959e-16	0.369525	0.73	0.63	7.70007e-12	6_all	PLBD1	-1.36	0.212545	6	Superficial
3.53287e-16	-0.335978	0.375	0.693	7.78151e-12	6_all	TMED9	-1.068	-0.885965	6	Superficial
3.54019e-16	-0.338706	0.335	0.698	7.79763e-12	6_all	KPNB1	-1.033	-1.05907	6	Superficial
3.54048e-16	-0.295656	0.15	0.512	7.79827e-12	6_all	GRSF1	-0.662	-1.77118	6	Superficial
3.54251e-16	-0.270882	0.095	0.435	7.80274e-12	6_all	SCAP	-0.53	-2.19502	6	Superficial
3.63319e-16	-0.284317	0.105	0.447	8.00246e-12	6_all	UBE2G2	-0.552	-2.08989	6	Superficial
3.63682e-16	-0.301462	0.105	0.427	8.01046e-12	6_all	PNKD	-0.532	-2.02385	6	Superficial
3.7112e-16	-0.286112	0.11	0.452	8.1743e-12	6_all	FBXO9	-0.562	-2.03882	6	Superficial
3.73994e-16	-0.32708	0.28	0.628	8.2376e-12	6_all	AURKAIP1	-0.908	-1.16534	6	Superficial
3.79095e-16	-0.286563	0.15	0.497	8.34995e-12	6_all	MMAB	-0.647	-1.72828	6	Superficial
4.00995e-16	-0.305551	0.79	0.967	8.83232e-12	6_all	NDRG1	-1.757	-0.291663	6	Superficial
4.08107e-16	-0.272311	0.11	0.438	8.98896e-12	6_all	SEC63	-0.548	-1.99343	6	Superficial
4.19174e-16	-0.332236	0.31	0.652	9.23273e-12	6_all	TBCA	-0.962	-1.0726	6	Superficial
4.2513e-16	-0.326965	0.265	0.608	9.36392e-12	6_all	GTF3C1	-0.873	-1.19808	6	Superficial
4.35411e-16	-0.349756	0.325	0.697	9.59036e-12	6_all	TRMT112	-1.022	-1.10072	6	Superficial
4.65446e-16	-0.271889	0.09	0.405	1.02519e-11	6_all	DHX30	-0.495	-2.16993	6	Superficial
4.67291e-16	-0.289967	0.07	0.385	1.02926e-11	6_all	GGA2	-0.455	-2.45943	6	Superficial
4.85304e-16	-0.294326	0.05	0.352	1.06893e-11	6_all	PKD1	-0.402	-2.81558	6	Superficial
4.96432e-16	-0.332343	0.51	0.83	1.09344e-11	6_all	VDAC1	-1.34	-0.702614	6	Superficial
4.96799e-16	-0.276709	0.07	0.373	1.09425e-11	6_all	DLG5	-0.443	-2.41375	6	Superficial
5.06508e-16	-0.280357	0.08	0.393	1.11564e-11	6_all	TANC1	-0.473	-2.29646	6	Superficial
5.12016e-16	-0.323981	0.225	0.56	1.12777e-11	6_all	CSNK1D	-0.785	-1.3155	6	Superficial
5.15028e-16	-0.299893	0.205	0.558	1.1344e-11	6_all	RAP1B	-0.763	-1.44464	6	Superficial
5.17848e-16	-0.327785	0.29	0.667	1.14061e-11	6_all	ARHGEF12	-0.957	-1.20163	6	Superficial
5.34808e-16	-0.324324	0.215	0.587	1.17797e-11	6_all	SH3RF2	-0.802	-1.44902	6	Superficial
5.36711e-16	-0.344925	0.255	0.597	1.18216e-11	6_all	LUC7L3	-0.852	-1.22723	6	Superficial
5.44431e-16	-0.317531	0.235	0.587	1.19916e-11	6_all	RAB5C	-0.822	-1.3207	6	Superficial
5.60088e-16	-0.288952	0.125	0.463	1.23365e-11	6_all	SELENON	-0.588	-1.88908	6	Superficial
5.62721e-16	-0.407569	0.375	0.697	1.23945e-11	6_all	COL17A1	-1.072	-0.894268	6	Superficial
5.64851e-16	-0.264955	0.065	0.378	1.24414e-11	6_all	CDK10	-0.443	-2.53987	6	Superficial
5.76763e-16	-0.267491	0.075	0.403	1.27038e-11	6_all	PLXNA1	-0.478	-2.42582	6	Superficial
5.8697e-16	-0.340935	0.2	0.538	1.29286e-11	6_all	ITGA6	-0.738	-1.42761	6	Superficial
5.93917e-16	-0.309842	0.165	0.507	1.30816e-11	6_all	MFN2	-0.672	-1.61952	6	Superficial
5.95405e-16	-0.353174	0.28	0.608	1.31144e-11	6_all	PHLDA3	-0.888	-1.11864	6	Superficial
5.95595e-16	-0.30255	0.18	0.525	1.31186e-11	6_all	PLD1	-0.705	-1.54432	6	Superficial
6.21714e-16	-0.285442	0.09	0.402	1.36939e-11	6_all	NAA10	-0.492	-2.1592	6	Superficial
6.25658e-16	-0.318521	0.17	0.5	1.37807e-11	6_all	MVP	-0.67	-1.55639	6	Superficial
6.66651e-16	0.359951	0.465	0.222	1.46836e-11	6_all	ADGRF1	-0.687	1.06667	6	Superficial
6.86738e-16	-0.325635	0.22	0.57	1.51261e-11	6_all	SCARB2	-0.79	-1.37346	6	Superficial
6.91133e-16	-0.313138	0.44	0.753	1.52229e-11	6_all	SSU72	-1.193	-0.775146	6	Superficial
6.98652e-16	-0.325475	0.335	0.66	1.53885e-11	6_all	PDAP1	-0.995	-0.978305	6	Superficial
6.98768e-16	-0.306024	0.13	0.452	1.53911e-11	6_all	COX14	-0.582	-1.79781	6	Superficial
6.99795e-16	-0.308669	0.215	0.557	1.54137e-11	6_all	NSFL1C	-0.772	-1.37334	6	Superficial
7.01662e-16	-0.285621	0.08	0.397	1.54548e-11	6_all	ITGA3	-0.477	-2.31107	6	Superficial
7.06155e-16	-0.30393	0.215	0.582	1.55538e-11	6_all	SF3B2	-0.797	-1.43668	6	Superficial
7.1159e-16	0.461935	0.53	0.273	1.56735e-11	6_all	KRT17	-0.803	0.957091	6	Superficial
7.15329e-16	0.399622	0.415	0.167	1.57558e-11	6_all	PMAIP1	-0.582	1.31326	6	Superficial
7.30895e-16	-0.312375	0.315	0.667	1.60987e-11	6_all	CALM3	-0.982	-1.08233	6	Superficial
7.44153e-16	-0.345871	0.2	0.535	1.63907e-11	6_all	ITGB4	-0.735	-1.41954	6	Superficial
7.52452e-16	-0.283706	0.12	0.448	1.65735e-11	6_all	GOLGA3	-0.568	-1.90046	6	Superficial
7.60603e-16	-0.324506	0.245	0.58	1.6753e-11	6_all	RCC2	-0.825	-1.24327	6	Superficial
7.70203e-16	-0.335509	0.26	0.63	1.69645e-11	6_all	EI24	-0.89	-1.27684	6	Superficial
7.75199e-16	-0.268911	0.07	0.375	1.70745e-11	6_all	ERI3	-0.445	-2.42146	6	Superficial
7.89383e-16	-0.305394	0.135	0.455	1.73869e-11	6_all	NXF1	-0.59	-1.75291	6	Superficial
7.90457e-16	-0.309448	0.175	0.515	1.74106e-11	6_all	CHTOP	-0.69	-1.55722	6	Superficial
7.93225e-16	-0.222432	0.88	0.967	1.74716e-11	6_all	RPS9	-1.847	-0.136012	6	Superficial
7.93726e-16	-0.344106	0.535	0.83	1.74826e-11	6_all	NDUFA13	-1.365	-0.633572	6	Superficial
8.13143e-16	-0.307476	0.17	0.502	1.79103e-11	6_all	STOML2	-0.672	-1.56215	6	Superficial
8.32168e-16	-0.292193	0.09	0.398	1.83293e-11	6_all	HSF1	-0.488	-2.14477	6	Superficial
8.49137e-16	-0.31324	0.695	0.94	1.87031e-11	6_all	HLA-E	-1.635	-0.435648	6	Superficial
8.54205e-16	-0.351801	0.335	0.665	1.88147e-11	6_all	PSMA1	-1	-0.989193	6	Superficial
8.59443e-16	-0.272297	0.095	0.407	1.89301e-11	6_all	MAGOH	-0.502	-2.09903	6	Superficial
8.92442e-16	-0.257104	0.11	0.438	1.96569e-11	6_all	KLF13	-0.548	-1.99343	6	Superficial
8.93822e-16	-0.315074	0.17	0.51	1.96873e-11	6_all	NCOR1	-0.68	-1.58496	6	Superficial
9.02298e-16	-0.297892	0.2	0.538	1.9874e-11	6_all	NDUFS3	-0.738	-1.42761	6	Superficial
9.02981e-16	-0.351531	0.285	0.643	1.98891e-11	6_all	CRIP2	-0.928	-1.17386	6	Superficial
9.03018e-16	-0.352044	0.295	0.607	1.98899e-11	6_all	GNB1	-0.902	-1.04098	6	Superficial
9.11177e-16	-0.275825	0.075	0.39	2.00696e-11	6_all	PGAP2	-0.465	-2.37851	6	Superficial
9.28327e-16	-0.351196	0.37	0.73	2.04473e-11	6_all	SCRIB	-1.1	-0.980371	6	Superficial
9.29e-16	-0.298412	0.12	0.443	2.04621e-11	6_all	PDHA1	-0.563	-1.88427	6	Superficial
9.35223e-16	-0.292989	0.075	0.378	2.05992e-11	6_all	TNFRSF25	-0.453	-2.33342	6	Superficial
9.4705e-16	-0.291841	0.11	0.433	2.08597e-11	6_all	PSMG3	-0.543	-1.97686	6	Superficial
9.47753e-16	-0.294419	0.255	0.617	2.08752e-11	6_all	FIS1	-0.872	-1.27477	6	Superficial
9.58497e-16	-0.300006	0.13	0.457	2.11118e-11	6_all	GSTA4	-0.587	-1.81368	6	Superficial
9.60101e-16	-0.301137	0.16	0.495	2.11472e-11	6_all	HES2	-0.655	-1.62936	6	Superficial
9.65248e-16	-0.33903	0.47	0.775	2.12605e-11	6_all	NORAD	-1.245	-0.721536	6	Superficial
1.01025e-15	-0.314762	0.27	0.635	2.22517e-11	6_all	TMEM147	-0.905	-1.2338	6	Superficial
1.04963e-15	-0.283216	0.115	0.448	2.31191e-11	6_all	E2F4	-0.563	-1.96186	6	Superficial
1.0658e-15	-0.304174	0.13	0.46	2.34752e-11	6_all	MYO19	-0.59	-1.82312	6	Superficial
1.08144e-15	-0.317927	0.195	0.535	2.38199e-11	6_all	TNKS1BP1	-0.73	-1.45606	6	Superficial
1.08251e-15	-0.287017	0.095	0.413	2.38433e-11	6_all	LMNB2	-0.508	-2.12014	6	Superficial
1.09219e-15	-0.332917	0.41	0.74	2.40567e-11	6_all	TRIR	-1.15	-0.851901	6	Superficial
1.10503e-15	-0.325115	0.34	0.68	2.43395e-11	6_all	CDK2AP1	-1.02	-1	6	Superficial
1.13215e-15	-0.313722	0.21	0.548	2.49367e-11	6_all	TM7SF3	-0.758	-1.38379	6	Superficial
1.139e-15	-0.33788	0.26	0.605	2.50875e-11	6_all	LAMTOR4	-0.865	-1.21842	6	Superficial
1.14369e-15	-0.351196	0.425	0.753	2.5191e-11	6_all	CYCS	-1.178	-0.825187	6	Superficial
1.16837e-15	-0.332866	0.345	0.698	2.57345e-11	6_all	PGRMC2	-1.043	-1.01663	6	Superficial
1.17148e-15	-0.296085	0.15	0.485	2.58031e-11	6_all	ISCU	-0.635	-1.69302	6	Superficial
1.17699e-15	-0.383701	0.235	0.56	2.59245e-11	6_all	STMN1	-0.795	-1.25277	6	Superficial
1.19748e-15	-0.290821	0.145	0.47	2.63758e-11	6_all	CSE1L	-0.615	-1.69661	6	Superficial
1.22747e-15	0.266444	0.86	0.828	2.70362e-11	6_all	HMGA1	-1.688	0.0547059	6	Superficial
1.24646e-15	-0.337313	0.425	0.737	2.74545e-11	6_all	RBX1	-1.162	-0.794202	6	Superficial
1.2503e-15	-0.335263	0.3	0.638	2.75391e-11	6_all	DYNLL2	-0.938	-1.08859	6	Superficial
1.28125e-15	-0.267397	0.075	0.378	2.82208e-11	6_all	MYC	-0.453	-2.33342	6	Superficial
1.28667e-15	-0.32518	0.255	0.603	2.83403e-11	6_all	LTBR	-0.858	-1.24166	6	Superficial
1.2869e-15	-0.282597	0.09	0.395	2.83454e-11	6_all	MBD6	-0.485	-2.13386	6	Superficial
1.30538e-15	-0.314959	0.145	0.468	2.87523e-11	6_all	HMGB2	-0.613	-1.69046	6	Superficial
1.33903e-15	-0.322374	0.31	0.665	2.94934e-11	6_all	SEPTIN7	-0.975	-1.10109	6	Superficial
1.34764e-15	-0.282687	0.115	0.433	2.9683e-11	6_all	PIN1	-0.548	-1.91273	6	Superficial
1.36375e-15	-0.267042	0.09	0.413	3.0038e-11	6_all	CDC123	-0.503	-2.19814	6	Superficial
1.36961e-15	-0.280347	0.12	0.45	3.01671e-11	6_all	EPRS	-0.57	-1.90689	6	Superficial
1.37939e-15	-0.293182	0.105	0.425	3.03825e-11	6_all	EPHX2	-0.53	-2.01707	6	Superficial
1.38329e-15	-0.286026	0.145	0.475	3.04684e-11	6_all	CSNK1G2	-0.62	-1.71187	6	Superficial
1.39314e-15	-0.286404	0.145	0.483	3.06854e-11	6_all	RBM14	-0.628	-1.73597	6	Superficial
1.41588e-15	-0.274747	0.14	0.485	3.11862e-11	6_all	LETM1	-0.625	-1.79256	6	Superficial
1.46746e-15	-0.359592	0.385	0.732	3.23224e-11	6_all	NAP1L1	-1.117	-0.926985	6	Superficial
1.50502e-15	0.32808	0.85	0.805	3.31495e-11	6_all	RIOK3	-1.655	0.0784741	6	Superficial
1.51546e-15	-0.291094	0.105	0.427	3.33796e-11	6_all	NELFCD	-0.532	-2.02385	6	Superficial
1.553e-15	-0.322075	0.29	0.638	3.42063e-11	6_all	SF3B5	-0.928	-1.1375	6	Superficial
1.6165e-15	-0.286481	0.105	0.425	3.56051e-11	6_all	MBTPS1	-0.53	-2.01707	6	Superficial
1.64506e-15	-0.302993	0.17	0.503	3.62341e-11	6_all	ESRRA	-0.673	-1.56502	6	Superficial
1.75602e-15	-0.332219	0.245	0.57	3.8678e-11	6_all	RBM25	-0.815	-1.21818	6	Superficial
1.80192e-15	-0.279155	0.085	0.39	3.9689e-11	6_all	MRPS25	-0.475	-2.19794	6	Superficial
1.84134e-15	-0.268354	0.065	0.365	4.05574e-11	6_all	UNG	-0.43	-2.48938	6	Superficial
1.84816e-15	-0.307437	0.195	0.523	4.07075e-11	6_all	TSPAN3	-0.718	-1.42334	6	Superficial
1.85414e-15	0.412185	0.665	0.443	4.08393e-11	6_all	KRT80	-1.108	0.586048	6	Superficial
1.86397e-15	-0.304794	0.24	0.59	4.10557e-11	6_all	C19orf53	-0.83	-1.29768	6	Superficial
1.86966e-15	-0.353236	0.45	0.757	4.11811e-11	6_all	SET	-1.207	-0.750368	6	Superficial
1.93413e-15	-0.317087	0.155	0.488	4.2601e-11	6_all	MFGE8	-0.643	-1.65461	6	Superficial
1.95173e-15	-0.299947	0.24	0.592	4.29889e-11	6_all	GLG1	-0.832	-1.30256	6	Superficial
1.96423e-15	-0.323791	0.215	0.558	4.32642e-11	6_all	MGST3	-0.773	-1.37593	6	Superficial
1.97616e-15	-0.307853	0.24	0.575	4.35269e-11	6_all	SEC11A	-0.815	-1.26053	6	Superficial
1.98615e-15	-0.303023	0.27	0.648	4.3747e-11	6_all	HSPA1B	-0.918	-1.26303	6	Superficial
1.99337e-15	0.40478	0.6	0.393	4.39059e-11	6_all	PHACTR4	-0.993	0.610433	6	Superficial
2.00682e-15	-0.313848	0.165	0.505	4.42021e-11	6_all	SMG1	-0.67	-1.61382	6	Superficial
2.02254e-15	-0.278771	0.09	0.405	4.45485e-11	6_all	PRCC	-0.495	-2.16993	6	Superficial
2.0226e-15	-0.299772	0.145	0.478	4.45497e-11	6_all	LRPPRC	-0.623	-1.72096	6	Superficial
2.0622e-15	-0.339473	0.51	0.822	4.54219e-11	6_all	EMP2	-1.332	-0.688641	6	Superficial
2.06396e-15	-0.279062	0.15	0.48	4.54607e-11	6_all	C14orf119	-0.63	-1.67807	6	Superficial
2.06733e-15	-0.30283	0.2	0.54	4.5535e-11	6_all	MYOF	-0.74	-1.43296	6	Superficial
2.07482e-15	-0.329043	0.33	0.673	4.57e-11	6_all	POLR2A	-1.003	-1.02814	6	Superficial
2.15096e-15	-0.324565	0.11	0.428	4.73771e-11	6_all	TP53AIP1	-0.538	-1.96011	6	Superficial
2.15623e-15	-0.306131	0.295	0.627	4.74932e-11	6_all	MICOS13	-0.922	-1.08775	6	Superficial
2.16309e-15	-0.326036	0.305	0.642	4.76442e-11	6_all	IMPDH2	-0.947	-1.07376	6	Superficial
2.17987e-15	-0.311019	0.205	0.535	4.80138e-11	6_all	CAPNS2	-0.74	-1.38391	6	Superficial
2.18154e-15	-0.273604	0.76	0.942	4.80505e-11	6_all	CAPNS1	-1.702	-0.309728	6	Superficial
2.18388e-15	-0.319729	0.205	0.543	4.81022e-11	6_all	YWHAH	-0.748	-1.40533	6	Superficial
2.22036e-15	-0.290641	0.125	0.452	4.89057e-11	6_all	TRAK1	-0.577	-1.85439	6	Superficial
2.23116e-15	-0.307241	0.15	0.473	4.91435e-11	6_all	LAPTM4B	-0.623	-1.65688	6	Superficial
2.23338e-15	-0.337802	0.595	0.857	4.91925e-11	6_all	COX5B	-1.452	-0.526406	6	Superficial
2.24112e-15	-0.332093	0.525	0.837	4.9363e-11	6_all	NBL1	-1.362	-0.67291	6	Superficial
2.30058e-15	-0.279716	0.1	0.415	5.06726e-11	6_all	CAV1	-0.515	-2.05311	6	Superficial
2.31651e-15	-0.271662	0.1	0.408	5.10234e-11	6_all	AFF1	-0.508	-2.02857	6	Superficial
2.37228e-15	-0.308308	0.145	0.475	5.22518e-11	6_all	SLC7A1	-0.62	-1.71187	6	Superficial
2.41058e-15	-0.334789	0.28	0.615	5.30954e-11	6_all	SF3B6	-0.895	-1.13516	6	Superficial
2.4278e-15	-0.300796	0.27	0.607	5.34748e-11	6_all	HUWE1	-0.877	-1.16874	6	Superficial
2.42932e-15	-0.316027	0.32	0.643	5.35083e-11	6_all	ATP5F1C	-0.963	-1.00675	6	Superficial
2.43573e-15	-0.309811	0.195	0.537	5.36494e-11	6_all	RPS27L	-0.732	-1.46145	6	Superficial
2.50352e-15	-0.281548	0.19	0.555	5.51426e-11	6_all	AMOTL1	-0.745	-1.54649	6	Superficial
2.51636e-15	-0.314035	0.19	0.523	5.54252e-11	6_all	OAT	-0.713	-1.46081	6	Superficial
2.52544e-15	-0.268787	0.1	0.423	5.56253e-11	6_all	RUFY3	-0.523	-2.08066	6	Superficial
2.53185e-15	-0.276851	0.155	0.497	5.57665e-11	6_all	EPN2	-0.652	-1.68098	6	Superficial
2.53419e-15	-0.260874	0.08	0.397	5.5818e-11	6_all	COMMD4	-0.477	-2.31107	6	Superficial
2.56313e-15	-0.270805	0.1	0.415	5.64555e-11	6_all	DDX39A	-0.515	-2.05311	6	Superficial
2.58632e-15	-0.280423	0.13	0.45	5.69662e-11	6_all	LAMTOR2	-0.58	-1.79141	6	Superficial
2.61367e-15	-0.315009	0.24	0.577	5.75687e-11	6_all	LRP1	-0.817	-1.26554	6	Superficial
2.6195e-15	-0.341798	0.58	0.837	5.76971e-11	6_all	ATP5MD	-1.417	-0.529175	6	Superficial
2.62113e-15	-0.310744	0.235	0.573	5.77331e-11	6_all	NFE2L1	-0.808	-1.28587	6	Superficial
2.64888e-15	-0.309497	0.285	0.618	5.83442e-11	6_all	FAR1	-0.903	-1.11664	6	Superficial
2.69755e-15	-0.297073	0.225	0.58	5.94162e-11	6_all	STARD10	-0.805	-1.36613	6	Superficial
2.77419e-15	-0.294072	0.18	0.522	6.11044e-11	6_all	NRDC	-0.702	-1.53605	6	Superficial
2.77515e-15	-0.231226	0.87	0.978	6.11256e-11	6_all	RPL27	-1.848	-0.168819	6	Superficial
2.80011e-15	-0.283544	0.115	0.427	6.16752e-11	6_all	COMMD3	-0.542	-1.8926	6	Superficial
2.83227e-15	-0.305451	0.21	0.548	6.23836e-11	6_all	IRAK1	-0.758	-1.38379	6	Superficial
2.86013e-15	-0.316303	0.29	0.642	6.29971e-11	6_all	HNRNPA0	-0.932	-1.14652	6	Superficial
2.95301e-15	-0.264163	0.1	0.413	6.50431e-11	6_all	PREB	-0.513	-2.04614	6	Superficial
2.99204e-15	-0.295928	0.185	0.535	6.59027e-11	6_all	ANAPC5	-0.72	-1.53201	6	Superficial
3.0041e-15	-0.237918	0.03	0.313	6.61683e-11	6_all	EXOSC10	-0.343	-3.38313	6	Superficial
3.02307e-15	-0.287045	0.175	0.52	6.6586e-11	6_all	NDUFAF8	-0.695	-1.57116	6	Superficial
3.0346e-15	-0.28721	0.165	0.493	6.68401e-11	6_all	CTSC	-0.658	-1.57912	6	Superficial
3.05216e-15	-0.3309	0.36	0.688	6.72268e-11	6_all	TOMM20	-1.048	-0.934412	6	Superficial
3.08122e-15	-0.271967	0.125	0.452	6.7867e-11	6_all	RPA1	-0.577	-1.85439	6	Superficial
3.09817e-15	-0.33509	0.09	0.395	6.82403e-11	6_all	MEGF6	-0.485	-2.13386	6	Superficial
3.15069e-15	-0.310313	0.26	0.585	6.93972e-11	6_all	PCNP	-0.845	-1.16993	6	Superficial
3.22803e-15	-0.298519	0.23	0.583	7.11007e-11	6_all	LDHB	-0.813	-1.34186	6	Superficial
3.40736e-15	-0.27662	0.11	0.428	7.50506e-11	6_all	TLN1	-0.538	-1.96011	6	Superficial
3.61529e-15	-0.280662	0.12	0.443	7.96304e-11	6_all	TRABD	-0.563	-1.88427	6	Superficial
3.63428e-15	-0.257928	0.105	0.433	8.00487e-11	6_all	BLOC1S2	-0.538	-2.04398	6	Superficial
3.97428e-15	-0.272053	0.135	0.467	8.75375e-11	6_all	STX6	-0.602	-1.79046	6	Superficial
4.01826e-15	-0.320226	0.455	0.783	8.85061e-11	6_all	MAP2K2	-1.238	-0.783146	6	Superficial
4.06998e-15	-0.330402	0.38	0.697	8.96453e-11	6_all	WDR83OS	-1.077	-0.875159	6	Superficial
4.07763e-15	-0.284586	0.195	0.533	8.98138e-11	6_all	DNAJB2	-0.728	-1.45066	6	Superficial
4.10984e-15	-0.318583	0.26	0.597	9.05233e-11	6_all	TOMM5	-0.857	-1.19922	6	Superficial
4.12737e-15	-0.30306	0.21	0.535	9.09096e-11	6_all	SRPRB	-0.745	-1.34915	6	Superficial
4.24134e-15	-0.25925	0.07	0.372	9.34198e-11	6_all	GRAMD4	-0.442	-2.40988	6	Superficial
4.29182e-15	-0.29237	0.105	0.42	9.45316e-11	6_all	D2HGDH	-0.525	-2	6	Superficial
4.47684e-15	-0.310216	0.46	0.77	9.86068e-11	6_all	EIF3F	-1.23	-0.743225	6	Superficial
4.51799e-15	-0.286161	0.165	0.502	9.95132e-11	6_all	MRPL14	-0.667	-1.60522	6	Superficial
4.57959e-15	-0.286915	0.11	0.427	1.0087e-10	6_all	CPSF6	-0.537	-1.95673	6	Superficial
4.6005e-15	-0.323388	0.365	0.71	1.01331e-10	6_all	FBXW5	-1.075	-0.959923	6	Superficial
4.62959e-15	-0.306825	0.13	0.437	1.01971e-10	6_all	UBAC1	-0.567	-1.74912	6	Superficial
4.78192e-15	-0.279349	0.105	0.423	1.05326e-10	6_all	FAM83F	-0.528	-2.01027	6	Superficial
4.89948e-15	-0.301689	0.195	0.537	1.07916e-10	6_all	YY1	-0.732	-1.46145	6	Superficial
5.11809e-15	-0.329489	0.405	0.723	1.12731e-10	6_all	SLC44A2	-1.128	-0.836074	6	Superficial
5.18613e-15	-0.297501	0.2	0.532	1.1423e-10	6_all	SNRPC	-0.732	-1.41143	6	Superficial
5.22642e-15	-0.286149	0.185	0.518	1.15117e-10	6_all	TBX3	-0.703	-1.48543	6	Superficial
5.36529e-15	-0.300284	0.22	0.552	1.18176e-10	6_all	MEA1	-0.772	-1.32716	6	Superficial
5.44389e-15	-0.295037	0.24	0.573	1.19907e-10	6_all	RBM5	-0.813	-1.2555	6	Superficial
5.57579e-15	-0.300347	0.19	0.523	1.22812e-10	6_all	MRPS26	-0.713	-1.46081	6	Superficial
5.83841e-15	-0.327177	0.215	0.552	1.28597e-10	6_all	HNRNPH3	-0.767	-1.36033	6	Superficial
5.90074e-15	-0.267395	0.12	0.447	1.2997e-10	6_all	RBM17	-0.567	-1.89724	6	Superficial
5.92689e-15	-0.289548	0.14	0.478	1.30546e-10	6_all	COLGALT1	-0.618	-1.77158	6	Superficial
6.11814e-15	-0.311057	0.19	0.515	1.34758e-10	6_all	LSR	-0.705	-1.43857	6	Superficial
6.17491e-15	-0.294978	0.235	0.56	1.36009e-10	6_all	TRAPPC1	-0.795	-1.25277	6	Superficial
6.20487e-15	-0.316277	0.255	0.585	1.36668e-10	6_all	PDCD5	-0.84	-1.19794	6	Superficial
6.26272e-15	0.547429	0.56	0.333	1.37943e-10	6_all	TGM3	-0.893	0.749905	6	Superficial
6.33165e-15	-0.308791	0.235	0.585	1.39461e-10	6_all	GANAB	-0.82	-1.31578	6	Superficial
6.45445e-15	-0.287193	0.15	0.48	1.42166e-10	6_all	IDH3B	-0.63	-1.67807	6	Superficial
6.46251e-15	-0.395887	0.335	0.645	1.42343e-10	6_all	DST	-0.98	-0.945138	6	Superficial
6.48383e-15	-0.28215	0.135	0.453	1.42813e-10	6_all	RAB8A	-0.588	-1.74655	6	Superficial
6.51904e-15	-0.316018	0.305	0.623	1.43588e-10	6_all	ADAR	-0.928	-1.03042	6	Superficial
6.78777e-15	-0.309106	0.275	0.615	1.49507e-10	6_all	TCF25	-0.89	-1.16115	6	Superficial
6.81952e-15	-0.257209	0.055	0.343	1.50207e-10	6_all	SH2B1	-0.398	-2.64071	6	Superficial
6.86483e-15	0.349923	0.75	0.65	1.51205e-10	6_all	TNIP1	-1.4	0.206451	6	Superficial
6.93939e-15	-0.296605	0.185	0.512	1.52847e-10	6_all	SUSD4	-0.697	-1.46862	6	Superficial
6.94311e-15	-0.264336	0.07	0.373	1.52929e-10	6_all	FTX	-0.443	-2.41375	6	Superficial
7.00834e-15	-0.281803	0.155	0.465	1.54366e-10	6_all	SNX5	-0.62	-1.58496	6	Superficial
7.03172e-15	-0.249146	0.155	0.503	1.54881e-10	6_all	PRPF19	-0.658	-1.69829	6	Superficial
7.07128e-15	-0.306846	0.24	0.573	1.55752e-10	6_all	COMT	-0.813	-1.2555	6	Superficial
7.13078e-15	-0.314071	0.4	0.722	1.57063e-10	6_all	OGA	-1.122	-0.851999	6	Superficial
7.25924e-15	-0.32287	0.33	0.66	1.59892e-10	6_all	BLCAP	-0.99	-1	6	Superficial
7.29468e-15	-0.244863	0.055	0.348	1.60673e-10	6_all	PARP1	-0.403	-2.66158	6	Superficial
7.31295e-15	-0.309303	0.22	0.552	1.61075e-10	6_all	H2AFV	-0.772	-1.32716	6	Superficial
7.3292e-15	-0.272904	0.12	0.428	1.61433e-10	6_all	CDIPT	-0.548	-1.83458	6	Superficial
7.38586e-15	-0.330394	0.345	0.683	1.62681e-10	6_all	ZNF706	-1.028	-0.985289	6	Superficial
7.41339e-15	-0.308021	0.23	0.563	1.63287e-10	6_all	PSMB5	-0.793	-1.2915	6	Superficial
7.49868e-15	-0.303272	0.215	0.537	1.65166e-10	6_all	UNC45A	-0.752	-1.32059	6	Superficial
7.4989e-15	-0.302058	0.26	0.588	1.65171e-10	6_all	ZNHIT1	-0.848	-1.1773	6	Superficial
7.58858e-15	-0.316495	0.175	0.493	1.67146e-10	6_all	GABRE	-0.668	-1.49423	6	Superficial
7.61978e-15	-0.287774	0.155	0.478	1.67833e-10	6_all	RSRC2	-0.633	-1.62474	6	Superficial
7.67141e-15	-0.241151	0.08	0.378	1.68971e-10	6_all	FAM110A	-0.458	-2.24031	6	Superficial
7.76834e-15	-0.321232	0.355	0.693	1.71105e-10	6_all	ARL6IP4	-1.048	-0.965036	6	Superficial
7.77607e-15	-0.274334	0.07	0.355	1.71276e-10	6_all	ELK4	-0.425	-2.34239	6	Superficial
8.01623e-15	-0.297206	0.15	0.462	1.76565e-10	6_all	MRPL43	-0.612	-1.62293	6	Superficial
8.10219e-15	-0.299774	0.135	0.445	1.78459e-10	6_all	SNHG3	-0.58	-1.72085	6	Superficial
8.37092e-15	-0.27498	0.08	0.38	1.84378e-10	6_all	RNF44	-0.46	-2.24793	6	Superficial
8.45146e-15	-0.30022	0.295	0.625	1.86152e-10	6_all	CYB561	-0.92	-1.08314	6	Superficial
8.49014e-15	-0.296887	0.135	0.458	1.87004e-10	6_all	RHOC	-0.593	-1.76239	6	Superficial
8.53376e-15	-0.308892	0.325	0.642	1.87965e-10	6_all	RAB3D	-0.967	-0.982134	6	Superficial
8.74577e-15	-0.314229	0.52	0.825	1.92634e-10	6_all	CLTC	-1.345	-0.665882	6	Superficial
8.78483e-15	-0.250353	0.09	0.395	1.93495e-10	6_all	DPM2	-0.485	-2.13386	6	Superficial
8.78632e-15	-0.243053	0.055	0.338	1.93528e-10	6_all	ESPN	-0.393	-2.61952	6	Superficial
9.1115e-15	0.356804	0.445	0.215	2.0069e-10	6_all	LRG1	-0.66	1.04947	6	Superficial
9.70305e-15	-0.242276	0.12	0.452	2.13719e-10	6_all	EFNA3	-0.572	-1.91329	6	Superficial
9.91387e-15	-0.289616	0.19	0.53	2.18363e-10	6_all	NDUFB6	-0.72	-1.47999	6	Superficial
9.96377e-15	-0.288771	0.2	0.53	2.19462e-10	6_all	PRRC2A	-0.73	-1.40599	6	Superficial
1.02241e-14	0.553815	0.485	0.268	2.25196e-10	6_all	PLCXD1	-0.753	0.855752	6	Superficial
1.02464e-14	-0.324511	0.395	0.705	2.25688e-10	6_all	SREBF2	-1.1	-0.835771	6	Superficial
1.03161e-14	-0.275207	0.165	0.488	2.27223e-10	6_all	ZC3H15	-0.653	-1.56442	6	Superficial
1.08972e-14	-0.298021	0.23	0.567	2.40021e-10	6_all	MRPL12	-0.797	-1.30171	6	Superficial
1.10671e-14	-0.315413	0.305	0.662	2.43763e-10	6_all	KTN1	-0.967	-1.11802	6	Superficial
1.11399e-14	-0.290979	0.155	0.493	2.45367e-10	6_all	COQ4	-0.648	-1.66932	6	Superficial
1.11759e-14	-0.261378	0.085	0.385	2.46161e-10	6_all	VARS	-0.47	-2.17932	6	Superficial
1.16902e-14	-0.278596	0.28	0.623	2.57489e-10	6_all	USP7	-0.903	-1.15381	6	Superficial
1.17254e-14	-0.270939	0.11	0.418	2.58263e-10	6_all	NT5C	-0.528	-1.926	6	Superficial
1.18301e-14	-0.232313	0.065	0.355	2.6057e-10	6_all	PPM1F	-0.42	-2.44931	6	Superficial
1.21945e-14	-0.298488	0.21	0.547	2.68596e-10	6_all	HSD17B10	-0.757	-1.38115	6	Superficial
1.23105e-14	-0.304016	0.175	0.493	2.71151e-10	6_all	PITPNB	-0.668	-1.49423	6	Superficial
1.23273e-14	-0.269802	0.055	0.338	2.71521e-10	6_all	CYP4F12	-0.393	-2.61952	6	Superficial
1.23925e-14	0.396255	0.68	0.457	2.72958e-10	6_all	PRDM1	-1.137	0.573341	6	Superficial
1.25301e-14	0.41656	0.465	0.227	2.75988e-10	6_all	AVPI1	-0.692	1.03454	6	Superficial
1.26985e-14	-0.237087	0.04	0.313	2.79697e-10	6_all	LPCAT3	-0.353	-2.96809	6	Superficial
1.29865e-14	-0.287482	0.14	0.465	2.86042e-10	6_all	TP53	-0.605	-1.7318	6	Superficial
1.30832e-14	0.349442	0.74	0.642	2.88171e-10	6_all	NDRG2	-1.382	0.204952	6	Superficial
1.31315e-14	-0.292806	0.195	0.53	2.89235e-10	6_all	DUT	-0.725	-1.44252	6	Superficial
1.31797e-14	-0.293705	0.195	0.528	2.90295e-10	6_all	PPFIBP1	-0.723	-1.43706	6	Superficial
1.32135e-14	-0.319389	0.305	0.657	2.91041e-10	6_all	ARPC5L	-0.962	-1.10708	6	Superficial
1.33121e-14	-0.299291	0.21	0.545	2.93213e-10	6_all	EHD2	-0.755	-1.37587	6	Superficial
1.3355e-14	-0.264707	0.13	0.465	2.94158e-10	6_all	SLC27A4	-0.595	-1.83872	6	Superficial
1.33647e-14	-0.286788	0.145	0.472	2.94371e-10	6_all	NELFB	-0.617	-1.70273	6	Superficial
1.36308e-14	-0.238468	0.025	0.29	3.00232e-10	6_all	CDC42EP4	-0.315	-3.53605	6	Superficial
1.37565e-14	-0.302454	0.245	0.567	3.03002e-10	6_all	ZNF770	-0.812	-1.21057	6	Superficial
1.41208e-14	-0.326554	0.41	0.763	3.11026e-10	6_all	ZBTB7A	-1.173	-0.896059	6	Superficial
1.41699e-14	-0.338973	0.335	0.65	3.12106e-10	6_all	ILF3	-0.985	-0.956279	6	Superficial
1.45298e-14	-0.285626	0.29	0.642	3.20034e-10	6_all	SSR2	-0.932	-1.14652	6	Superficial
1.46065e-14	-0.244648	0.075	0.373	3.21723e-10	6_all	SLC25A28	-0.448	-2.31421	6	Superficial
1.47138e-14	-0.263592	0.105	0.413	3.24087e-10	6_all	HTATIP2	-0.518	-1.97575	6	Superficial
1.52646e-14	-0.266175	0.115	0.428	3.36218e-10	6_all	DPP7	-0.543	-1.89598	6	Superficial
1.54387e-14	-0.260672	0.11	0.43	3.40052e-10	6_all	PIK3R2	-0.54	-1.96683	6	Superficial
1.57883e-14	-0.264479	0.11	0.407	3.47752e-10	6_all	SCO2	-0.517	-1.88753	6	Superficial
1.58022e-14	0.384423	0.485	0.243	3.4806e-10	6_all	CGNL1	-0.728	0.997028	6	Superficial
1.58562e-14	-0.271325	0.12	0.43	3.49249e-10	6_all	M6PR	-0.55	-1.8413	6	Superficial
1.58636e-14	-0.324769	0.355	0.692	3.49412e-10	6_all	BARX2	-1.047	-0.962953	6	Superficial
1.61064e-14	-0.324596	0.275	0.622	3.5476e-10	6_all	RNF149	-0.897	-1.17748	6	Superficial
1.61826e-14	-0.276767	0.145	0.45	3.56438e-10	6_all	ATRAID	-0.595	-1.63387	6	Superficial
1.62636e-14	-0.329295	0.355	0.685	3.58221e-10	6_all	HSPA9	-1.04	-0.948285	6	Superficial
1.63888e-14	-0.265167	0.06	0.347	3.60979e-10	6_all	KAT2A	-0.407	-2.5319	6	Superficial
1.75297e-14	-0.275682	0.105	0.417	3.86108e-10	6_all	PLCH2	-0.522	-1.98966	6	Superficial
1.75762e-14	-0.285876	0.165	0.468	3.87133e-10	6_all	MAP3K6	-0.633	-1.50404	6	Superficial
1.7587e-14	-0.307444	0.25	0.562	3.87371e-10	6_all	MPZL1	-0.812	-1.16864	6	Superficial
1.76105e-14	-0.284407	0.15	0.467	3.87888e-10	6_all	TIA1	-0.617	-1.63846	6	Superficial
1.77381e-14	0.341726	0.36	0.128	3.907e-10	6_all	ABLIM3	-0.488	1.49185	6	Superficial
1.85509e-14	-0.314787	0.43	0.75	4.08602e-10	6_all	RPN2	-1.18	-0.802554	6	Superficial
1.8768e-14	-0.239501	0.07	0.365	4.13385e-10	6_all	GSTO2	-0.435	-2.38247	6	Superficial
1.88766e-14	-0.245157	0.09	0.383	4.15775e-10	6_all	MRPL22	-0.473	-2.08935	6	Superficial
1.91195e-14	-0.346519	0.32	0.663	4.21126e-10	6_all	SPARCL1	-0.983	-1.05094	6	Superficial
1.98174e-14	-0.319314	0.43	0.758	4.36499e-10	6_all	ARPC1A	-1.188	-0.817861	6	Superficial
1.99431e-14	-0.258718	0.1	0.407	4.39268e-10	6_all	DDX56	-0.507	-2.02503	6	Superficial
2.03166e-14	-0.252736	0.1	0.402	4.47494e-10	6_all	SRSF8	-0.502	-2.0072	6	Superficial
2.04769e-14	-0.292159	0.17	0.493	4.51023e-10	6_all	SRSF10	-0.663	-1.53605	6	Superficial
2.05083e-14	-0.243024	0.05	0.323	4.51716e-10	6_all	NAB2	-0.373	-2.69153	6	Superficial
2.15165e-14	-0.27765	0.21	0.557	4.73922e-10	6_all	PMVK	-0.767	-1.40729	6	Superficial
2.17598e-14	-0.264753	0.14	0.458	4.7928e-10	6_all	PPA2	-0.598	-1.70992	6	Superficial
2.18809e-14	-0.275378	0.14	0.453	4.81949e-10	6_all	MRFAP1L1	-0.593	-1.69408	6	Superficial
2.20739e-14	-0.274488	0.145	0.467	4.862e-10	6_all	ARFRP1	-0.612	-1.68737	6	Superficial
2.225e-14	-0.263346	0.2	0.543	4.90079e-10	6_all	DENR	-0.743	-1.44095	6	Superficial
2.23862e-14	-0.251177	0.07	0.355	4.9308e-10	6_all	ENOSF1	-0.425	-2.34239	6	Superficial
2.29389e-14	0.186284	0.23	0.05	5.05252e-10	6_all	ABTB2	-0.28	2.20163	6	Superficial
2.31411e-14	-0.26835	0.195	0.537	5.09706e-10	6_all	CHD4	-0.732	-1.46145	6	Superficial
2.33456e-14	-0.244756	0.075	0.365	5.14211e-10	6_all	CBFB	-0.44	-2.28293	6	Superficial
2.36581e-14	-0.289951	0.795	0.968	5.21092e-10	6_all	LYPD3	-1.763	-0.284052	6	Superficial
2.39885e-14	-0.304257	0.17	0.482	5.28371e-10	6_all	CD151	-0.652	-1.5035	6	Superficial
2.40276e-14	-0.257185	0.09	0.388	5.29231e-10	6_all	ZNF146	-0.478	-2.10806	6	Superficial
2.41077e-14	-0.250033	0.09	0.388	5.30996e-10	6_all	PYCARD	-0.478	-2.10806	6	Superficial
2.41661e-14	-0.298732	0.275	0.622	5.32283e-10	6_all	KHDRBS1	-0.897	-1.17748	6	Superficial
2.42792e-14	-0.240378	0.07	0.367	5.34774e-10	6_all	MBOAT7	-0.437	-2.39035	6	Superficial
2.43171e-14	-0.310898	0.44	0.757	5.35608e-10	6_all	SF3B3	-1.197	-0.78279	6	Superficial
2.45569e-14	-0.294224	0.215	0.532	5.4089e-10	6_all	STRAP	-0.747	-1.30709	6	Superficial
2.47396e-14	-0.266561	0.145	0.462	5.44913e-10	6_all	SNRPA	-0.607	-1.67184	6	Superficial
2.49879e-14	0.326746	0.835	0.77	5.50383e-10	6_all	SLURP2	-1.605	0.116918	6	Superficial
2.49903e-14	-0.248771	0.155	0.485	5.50436e-10	6_all	CACYBP	-0.64	-1.64572	6	Superficial
2.50404e-14	0.235204	0.27	0.072	5.51539e-10	6_all	VSIG2	-0.342	1.90689	6	Superficial
2.50815e-14	-0.293968	0.16	0.482	5.52445e-10	6_all	RANBP1	-0.642	-1.59096	6	Superficial
2.52009e-14	-0.326308	0.475	0.777	5.55076e-10	6_all	AP2M1	-1.252	-0.709987	6	Superficial
2.52925e-14	-0.2578	0.08	0.363	5.57093e-10	6_all	UBL4A	-0.443	-2.1819	6	Superficial
2.59732e-14	-0.265642	0.15	0.468	5.72085e-10	6_all	KXD1	-0.618	-1.64155	6	Superficial
2.60534e-14	-0.321398	0.37	0.707	5.73852e-10	6_all	NDUFC2	-1.077	-0.934185	6	Superficial
2.64482e-14	-0.272707	0.165	0.502	5.82548e-10	6_all	RAD23A	-0.667	-1.60522	6	Superficial
2.67137e-14	-0.30757	0.295	0.635	5.88396e-10	6_all	PRPF8	-0.93	-1.10604	6	Superficial
2.70176e-14	-0.264417	0.21	0.555	5.95089e-10	6_all	OGDH	-0.765	-1.4021	6	Superficial
2.70923e-14	-0.289525	0.16	0.475	5.96736e-10	6_all	SORBS3	-0.635	-1.56986	6	Superficial
2.71385e-14	-0.300624	0.245	0.58	5.97753e-10	6_all	CAPRIN1	-0.825	-1.24327	6	Superficial
2.71671e-14	-0.323565	0.425	0.722	5.98383e-10	6_all	TMEM123	-1.147	-0.764536	6	Superficial
2.73492e-14	-0.244661	0.055	0.337	6.02394e-10	6_all	PLAU	-0.392	-2.61525	6	Superficial
2.75915e-14	-0.289183	0.21	0.525	6.0773e-10	6_all	CUTA	-0.735	-1.32193	6	Superficial
2.89679e-14	-0.301191	0.275	0.612	6.38048e-10	6_all	FRMD6	-0.887	-1.1541	6	Superficial
2.9202e-14	-0.281836	0.185	0.518	6.43204e-10	6_all	SRP72	-0.703	-1.48543	6	Superficial
2.95557e-14	-0.273555	0.105	0.408	6.50994e-10	6_all	NASP	-0.513	-1.95818	6	Superficial
2.97805e-14	-0.275968	0.18	0.5	6.55946e-10	6_all	PDS5A	-0.68	-1.47393	6	Superficial
2.98811e-14	-0.243885	0.05	0.332	6.58161e-10	6_all	PACS2	-0.382	-2.73118	6	Superficial
2.99585e-14	-0.254939	0.1	0.413	6.59866e-10	6_all	SRM	-0.513	-2.04614	6	Superficial
2.99853e-14	-0.310702	0.4	0.705	6.60457e-10	6_all	AP1B1	-1.105	-0.817623	6	Superficial
3.08816e-14	-0.277292	0.18	0.493	6.80198e-10	6_all	RARS	-0.673	-1.45359	6	Superficial
3.11621e-14	-0.290759	0.215	0.533	6.86377e-10	6_all	GSTK1	-0.748	-1.3098	6	Superficial
3.12353e-14	-0.304656	0.27	0.597	6.87989e-10	6_all	BRD2	-0.867	-1.14477	6	Superficial
3.2177e-14	0.400549	0.52	0.273	7.0873e-10	6_all	RNF223	-0.793	0.929611	6	Superficial
3.2279e-14	-0.324774	0.355	0.667	7.10977e-10	6_all	ARGLU1	-1.022	-0.909868	6	Superficial
3.2888e-14	-0.27856	0.165	0.483	7.24391e-10	6_all	STIP1	-0.648	-1.54956	6	Superficial
3.30105e-14	-0.279547	0.18	0.498	7.2709e-10	6_all	STK11	-0.678	-1.46815	6	Superficial
3.47959e-14	-0.181898	0.9	0.992	7.66414e-10	6_all	JUP	-1.892	-0.140415	6	Superficial
3.49894e-14	-0.292618	0.19	0.498	7.70677e-10	6_all	COX7A2L	-0.688	-1.39015	6	Superficial
3.55296e-14	-0.276665	0.195	0.522	7.82576e-10	6_all	CCDC12	-0.717	-1.42058	6	Superficial
3.57699e-14	-0.248308	0.095	0.405	7.87868e-10	6_all	SIGMAR1	-0.5	-2.09192	6	Superficial
3.60098e-14	-0.306358	0.28	0.63	7.93153e-10	6_all	PLA2G4B	-0.91	-1.16993	6	Superficial
3.63331e-14	-0.266573	0.12	0.427	8.00273e-10	6_all	VMA21	-0.547	-1.8312	6	Superficial
3.73299e-14	-0.253012	0.065	0.345	8.22228e-10	6_all	DDB2	-0.41	-2.40808	6	Superficial
3.76866e-14	-0.0890571	0.995	1	8.30086e-10	6_all	MT-CO2	-1.995	-0.00723157	6	Superficial
3.78235e-14	-0.278176	0.16	0.467	8.331e-10	6_all	TSN	-0.627	-1.54535	6	Superficial
3.82446e-14	-0.307176	0.28	0.602	8.42377e-10	6_all	EIF3M	-0.882	-1.10434	6	Superficial
3.85108e-14	-0.258641	0.125	0.438	8.4824e-10	6_all	CNPY2	-0.563	-1.809	6	Superficial
3.86584e-14	-0.281926	0.225	0.567	8.5149e-10	6_all	C12orf57	-0.792	-1.33342	6	Superficial
3.89136e-14	-0.310182	0.315	0.66	8.57111e-10	6_all	PPP4C	-0.975	-1.06711	6	Superficial
3.92022e-14	-0.284394	0.155	0.473	8.63469e-10	6_all	LSS	-0.628	-1.60957	6	Superficial
3.96936e-14	-0.29603	0.295	0.615	8.7429e-10	6_all	USF2	-0.91	-1.05987	6	Superficial
3.99088e-14	-0.261346	0.095	0.387	8.79031e-10	6_all	EPHB4	-0.482	-2.02633	6	Superficial
4.0364e-14	-0.295065	0.225	0.547	8.89057e-10	6_all	GLRX3	-0.772	-1.28162	6	Superficial
4.0769e-14	-0.329801	0.525	0.798	8.97978e-10	6_all	ATP5MC2	-1.323	-0.604071	6	Superficial
4.08672e-14	-0.299687	0.2	0.525	9.00142e-10	6_all	PCNA	-0.725	-1.39232	6	Superficial
4.10244e-14	-0.313405	0.62	0.847	9.03604e-10	6_all	COX7B	-1.467	-0.450094	6	Superficial
4.12393e-14	-0.309669	0.34	0.668	9.08338e-10	6_all	CD82	-1.008	-0.974313	6	Superficial
4.1694e-14	-0.271879	0.155	0.473	9.18353e-10	6_all	SPG7	-0.628	-1.60957	6	Superficial
4.18002e-14	-0.238253	0.07	0.355	9.20691e-10	6_all	WDR18	-0.425	-2.34239	6	Superficial
4.18402e-14	0.371908	0.48	0.25	9.21572e-10	6_all	USP53	-0.73	0.941106	6	Superficial
4.22831e-14	-0.266987	0.225	0.572	9.31328e-10	6_all	KLC1	-0.797	-1.34609	6	Superficial
4.28002e-14	-0.313014	0.38	0.698	9.42718e-10	6_all	PRKAR1A	-1.078	-0.877228	6	Superficial
4.32854e-14	-0.384832	0.515	0.805	9.53404e-10	6_all	FGFBP1	-1.32	-0.644416	6	Superficial
4.36768e-14	-0.236745	0.055	0.335	9.62026e-10	6_all	GPAT4	-0.39	-2.60666	6	Superficial
4.44726e-14	-0.26259	0.2	0.523	9.79553e-10	6_all	PRMT2	-0.723	-1.38681	6	Superficial
4.46325e-14	-0.258252	0.115	0.417	9.83076e-10	6_all	STON2	-0.532	-1.85841	6	Superficial
4.52674e-14	-0.263109	0.1	0.393	9.9706e-10	6_all	SMPD4	-0.493	-1.97453	6	Superficial
4.58071e-14	0.346067	0.495	0.278	1.00895e-09	6_all	ACADM	-0.773	0.832344	6	Superficial
4.64654e-14	-0.280813	0.105	0.395	1.02345e-09	6_all	PRRX1	-0.5	-1.91146	6	Superficial
4.7924e-14	-0.266193	0.135	0.447	1.05557e-09	6_all	FAM210B	-0.582	-1.72732	6	Superficial
4.87354e-14	-0.287987	0.645	0.873	1.07345e-09	6_all	EDF1	-1.518	-0.436682	6	Superficial
4.92452e-14	-0.265234	0.155	0.475	1.08467e-09	6_all	PEF1	-0.63	-1.61566	6	Superficial
4.94721e-14	-0.277625	0.16	0.467	1.08967e-09	6_all	GLYR1	-0.627	-1.54535	6	Superficial
4.98033e-14	-0.243124	0.125	0.428	1.09697e-09	6_all	SAMD1	-0.553	-1.77568	6	Superficial
5.08516e-14	-0.243404	0.85	0.988	1.12006e-09	6_all	RPS20	-1.838	-0.217048	6	Superficial
5.12313e-14	-0.313784	0.605	0.86	1.12842e-09	6_all	HSP90B1	-1.465	-0.507402	6	Superficial
5.12558e-14	-0.279739	0.195	0.513	1.12896e-09	6_all	UBTF	-0.708	-1.39548	6	Superficial
5.13204e-14	-0.253534	0.095	0.402	1.13038e-09	6_all	SENP6	-0.497	-2.0812	6	Superficial
5.14025e-14	-0.277908	0.165	0.475	1.13219e-09	6_all	MED4	-0.64	-1.52546	6	Superficial
5.15042e-14	-0.308623	0.325	0.653	1.13443e-09	6_all	SARS	-0.978	-1.00664	6	Superficial
5.15127e-14	-0.292307	0.195	0.517	1.13462e-09	6_all	IP6K2	-0.712	-1.40669	6	Superficial
5.21317e-14	-0.258995	0.135	0.442	1.14825e-09	6_all	BUB3	-0.577	-1.71109	6	Superficial
5.3031e-14	-0.276321	0.14	0.463	1.16806e-09	6_all	GATAD2A	-0.603	-1.72559	6	Superficial
5.31797e-14	-0.31108	0.385	0.737	1.17134e-09	6_all	ANP32B	-1.122	-0.936806	6	Superficial
5.39338e-14	-0.280275	0.15	0.468	1.18795e-09	6_all	MYCBP2	-0.618	-1.64155	6	Superficial
5.39599e-14	-0.265429	0.12	0.423	1.18852e-09	6_all	OLFML2A	-0.543	-1.81762	6	Superficial
5.41852e-14	-0.258921	0.1	0.393	1.19348e-09	6_all	U2AF2	-0.493	-1.97453	6	Superficial
5.43326e-14	-0.269158	0.19	0.522	1.19673e-09	6_all	UBE2Z	-0.712	-1.45805	6	Superficial
5.46569e-14	-0.29944	0.55	0.803	1.20387e-09	6_all	OST4	-1.353	-0.545968	6	Superficial
5.48751e-14	0.344261	0.715	0.608	1.20868e-09	6_all	WDR26	-1.323	0.233872	6	Superficial
5.51178e-14	-0.270659	0.175	0.488	1.21403e-09	6_all	ICMT	-0.663	-1.47953	6	Superficial
5.59576e-14	-0.27549	0.15	0.445	1.23252e-09	6_all	LSM5	-0.595	-1.56884	6	Superficial
5.60598e-14	-0.309023	0.575	0.843	1.23477e-09	6_all	SUMO2	-1.418	-0.551971	6	Superficial
5.62779e-14	-0.272062	0.14	0.457	1.23958e-09	6_all	SAFB	-0.597	-1.70677	6	Superficial
5.77705e-14	-0.297057	0.32	0.675	1.27245e-09	6_all	DDX6	-0.995	-1.07682	6	Superficial
5.81489e-14	-0.297482	0.18	0.477	1.28079e-09	6_all	FASTK	-0.657	-1.40599	6	Superficial
5.83815e-14	-0.305894	0.445	0.785	1.28591e-09	6_all	HES1	-1.23	-0.818887	6	Superficial
5.89059e-14	-0.303475	0.26	0.583	1.29746e-09	6_all	NDUFS8	-0.843	-1.16498	6	Superficial
6.0215e-14	-0.30705	0.4	0.742	1.3263e-09	6_all	NGRN	-1.142	-0.891419	6	Superficial
6.10363e-14	-0.284782	0.17	0.478	1.34439e-09	6_all	MARK2	-0.648	-1.49148	6	Superficial
6.20562e-14	-0.247846	0.115	0.423	1.36685e-09	6_all	COPS7A	-0.538	-1.87902	6	Superficial
6.26269e-14	-0.275437	0.145	0.455	1.37942e-09	6_all	PIAS3	-0.6	-1.64981	6	Superficial
6.31415e-14	-0.272507	0.11	0.412	1.39076e-09	6_all	MRPL38	-0.522	-1.90514	6	Superficial
6.31473e-14	-0.283593	0.13	0.428	1.39088e-09	6_all	ARHGAP23	-0.558	-1.7191	6	Superficial
6.35541e-14	-0.298023	0.34	0.698	1.39984e-09	6_all	PSMB7	-1.038	-1.03769	6	Superficial
6.40388e-14	-0.322631	0.535	0.842	1.41052e-09	6_all	TAX1BP3	-1.377	-0.654281	6	Superficial
6.48285e-14	-0.270658	0.235	0.57	1.42791e-09	6_all	MRPL57	-0.805	-1.2783	6	Superficial
6.50033e-14	-0.232661	0.095	0.39	1.43176e-09	6_all	MRPS12	-0.485	-2.03747	6	Superficial
6.62116e-14	-0.232581	0.06	0.333	1.45838e-09	6_all	DNAJC10	-0.393	-2.47249	6	Superficial
6.68461e-14	-0.246997	0.075	0.355	1.47235e-09	6_all	DDX54	-0.43	-2.24286	6	Superficial
6.71925e-14	-0.277856	0.22	0.548	1.47998e-09	6_all	DYNC1LI2	-0.768	-1.31667	6	Superficial
6.73444e-14	0.246377	0.29	0.088	1.48333e-09	6_all	MUC22	-0.378	1.72048	6	Superficial
6.75581e-14	-0.224091	0.02	0.272	1.48804e-09	6_all	MATN2	-0.292	-3.76553	6	Superficial
6.82366e-14	-0.285767	0.25	0.563	1.50298e-09	6_all	TARDBP	-0.813	-1.17121	6	Superficial
6.86335e-14	-0.318153	0.455	0.76	1.51172e-09	6_all	GHITM	-1.215	-0.740133	6	Superficial
7.23029e-14	-0.231939	0.07	0.36	1.59254e-09	6_all	TRIM47	-0.43	-2.36257	6	Superficial
7.26631e-14	-0.308001	0.14	0.437	1.60048e-09	6_all	ANXA8	-0.577	-1.64221	6	Superficial
7.37112e-14	-0.245718	0.115	0.417	1.62356e-09	6_all	MRPL24	-0.532	-1.85841	6	Superficial
7.39611e-14	-0.312839	0.365	0.718	1.62907e-09	6_all	TIMM8B	-1.083	-0.976087	6	Superficial
7.40618e-14	-0.245261	0.09	0.382	1.63129e-09	6_all	ARL4A	-0.472	-2.08558	6	Superficial
7.64133e-14	-0.263937	0.185	0.502	1.68308e-09	6_all	IER3IP1	-0.687	-1.44016	6	Superficial
7.65241e-14	-0.244234	0.085	0.37	1.68552e-09	6_all	KLHDC8B	-0.455	-2.12199	6	Superficial
8.07085e-14	-0.250082	0.125	0.422	1.77768e-09	6_all	ITPA	-0.547	-1.75531	6	Superficial
8.18759e-14	-0.309602	0.435	0.737	1.8034e-09	6_all	PFKL	-1.172	-0.760649	6	Superficial
8.21518e-14	-0.260431	0.115	0.415	1.80948e-09	6_all	EID1	-0.53	-1.85148	6	Superficial
8.59346e-14	-0.286188	0.195	0.532	1.8928e-09	6_all	CCT8	-0.727	-1.44795	6	Superficial
8.71755e-14	-0.230918	0.05	0.32	1.92013e-09	6_all	CREBZF	-0.37	-2.67807	6	Superficial
8.76032e-14	-0.29135	0.23	0.558	1.92955e-09	6_all	MYO1C	-0.788	-1.27863	6	Superficial
8.9629e-14	-0.236475	0.045	0.308	1.97417e-09	6_all	PARP6	-0.353	-2.77493	6	Superficial
8.98488e-14	-0.287184	0.25	0.562	1.97901e-09	6_all	XPO1	-0.812	-1.16864	6	Superficial
8.98672e-14	-0.25466	0.095	0.383	1.97942e-09	6_all	RBM6	-0.478	-2.01134	6	Superficial
8.99048e-14	-0.29501	0.43	0.732	1.98024e-09	6_all	ATP6V1F	-1.162	-0.767507	6	Superficial
9.06573e-14	-0.29619	0.33	0.647	1.99682e-09	6_all	CTDSP1	-0.977	-0.9713	6	Superficial
9.40878e-14	-0.280202	0.155	0.462	2.07238e-09	6_all	DHX9	-0.617	-1.57562	6	Superficial
9.53351e-14	-0.286455	0.215	0.528	2.09985e-09	6_all	SSBP1	-0.743	-1.2962	6	Superficial
9.70481e-14	-0.316919	0.37	0.712	2.13758e-09	6_all	TMEM45A	-1.082	-0.944352	6	Superficial
9.76687e-14	-0.265651	0.08	0.353	2.15125e-09	6_all	ANKRD10	-0.433	-2.1416	6	Superficial
9.773e-14	-0.287838	0.265	0.6	2.1526e-09	6_all	NDUFS2	-0.865	-1.17897	6	Superficial
1.01153e-13	-0.302635	0.415	0.742	2.22799e-09	6_all	PALLD	-1.157	-0.838308	6	Superficial
1.01765e-13	-0.37452	0.36	0.642	2.24147e-09	6_all	ID1	-1.002	-0.834576	6	Superficial
1.02697e-13	-0.271368	0.18	0.488	2.262e-09	6_all	MRPL37	-0.668	-1.43888	6	Superficial
1.03316e-13	0.150099	0.995	1	2.27564e-09	6_all	RHCG	-1.995	-0.00723157	6	Superficial
1.0709e-13	-0.239648	0.105	0.408	2.35878e-09	6_all	EMG1	-0.513	-1.95818	6	Superficial
1.07837e-13	-0.29955	0.695	0.925	2.37523e-09	6_all	EZR	-1.62	-0.41244	6	Superficial
1.10339e-13	-0.230554	0.03	0.282	2.43032e-09	6_all	PHKG2	-0.312	-3.23266	6	Superficial
1.10565e-13	-0.272947	0.225	0.557	2.4353e-09	6_all	MVD	-0.782	-1.30775	6	Superficial
1.12236e-13	-0.135056	0.975	0.998	2.4721e-09	6_all	AHNAK	-1.973	-0.0336376	6	Superficial
1.12333e-13	-0.248947	0.085	0.37	2.47424e-09	6_all	IRF3	-0.455	-2.12199	6	Superficial
1.12425e-13	-0.295477	0.235	0.555	2.47626e-09	6_all	AZIN1	-0.79	-1.23983	6	Superficial
1.12439e-13	-0.314579	0.51	0.83	2.47659e-09	6_all	NFE2L2	-1.34	-0.702614	6	Superficial
1.14824e-13	-0.256658	0.095	0.39	2.52912e-09	6_all	WDR61	-0.485	-2.03747	6	Superficial
1.17054e-13	-0.284014	0.2	0.493	2.57824e-09	6_all	RNF213	-0.693	-1.30159	6	Superficial
1.20218e-13	-0.235885	0.085	0.378	2.64792e-09	6_all	DDX41	-0.463	-2.15285	6	Superficial
1.2029e-13	-0.241208	0.105	0.408	2.64951e-09	6_all	AACS	-0.513	-1.95818	6	Superficial
1.21315e-13	-0.271478	0.145	0.443	2.67209e-09	6_all	BAP1	-0.588	-1.61125	6	Superficial
1.21701e-13	-0.294204	0.325	0.667	2.6806e-09	6_all	SH3GLB2	-0.992	-1.03725	6	Superficial
1.22844e-13	-0.27867	0.16	0.462	2.70577e-09	6_all	CYHR1	-0.622	-1.52982	6	Superficial
1.2354e-13	-0.22877	0.115	0.423	2.72109e-09	6_all	ACLY	-0.538	-1.87902	6	Superficial
1.25303e-13	-0.29408	0.245	0.568	2.75992e-09	6_all	TSTD1	-0.813	-1.21311	6	Superficial
1.25878e-13	-0.240752	0.03	0.28	2.77259e-09	6_all	ZNF692	-0.31	-3.22239	6	Superficial
1.2668e-13	-0.247219	0.14	0.458	2.79024e-09	6_all	SSH3	-0.598	-1.70992	6	Superficial
1.28711e-13	-0.27397	0.245	0.567	2.83499e-09	6_all	GJB5	-0.812	-1.21057	6	Superficial
1.29618e-13	-0.133728	0.995	0.993	2.85497e-09	6_all	RPLP1	-1.988	0.00290281	6	Superficial
1.32859e-13	-0.314052	0.5	0.807	2.92635e-09	6_all	PPP1CA	-1.307	-0.690641	6	Superficial
1.3331e-13	-0.22874	0.04	0.298	2.93629e-09	6_all	MDN1	-0.338	-2.89724	6	Superficial
1.36025e-13	-0.270689	0.175	0.473	2.9961e-09	6_all	UQCC2	-0.648	-1.43449	6	Superficial
1.36935e-13	-0.327982	0.575	0.887	3.01613e-09	6_all	VAMP8	-1.462	-0.625372	6	Superficial
1.40973e-13	-0.312615	0.375	0.678	3.10507e-09	6_all	NDUFB7	-1.053	-0.854395	6	Superficial
1.41461e-13	-0.296511	0.25	0.565	3.11583e-09	6_all	RTRAF	-0.815	-1.17632	6	Superficial
1.43021e-13	-0.253612	0.105	0.387	3.15019e-09	6_all	METTL26	-0.492	-1.88194	6	Superficial
1.44612e-13	-0.25464	0.16	0.468	3.18523e-09	6_all	SRSF4	-0.628	-1.54844	6	Superficial
1.44851e-13	-0.241578	0.11	0.407	3.1905e-09	6_all	GGNBP2	-0.517	-1.88753	6	Superficial
1.46209e-13	-0.271492	0.22	0.55	3.22041e-09	6_all	IPO7	-0.77	-1.32193	6	Superficial
1.48162e-13	-0.29388	0.345	0.685	3.26342e-09	6_all	REEP4	-1.03	-0.989508	6	Superficial
1.49285e-13	-0.295875	0.295	0.62	3.28816e-09	6_all	FAM120A	-0.915	-1.07155	6	Superficial
1.53189e-13	-0.271839	0.13	0.428	3.37414e-09	6_all	LMF2	-0.558	-1.7191	6	Superficial
1.58914e-13	-0.250015	0.075	0.355	3.50024e-09	6_all	RCN1	-0.43	-2.24286	6	Superficial
1.59958e-13	-0.2747	0.16	0.477	3.52323e-09	6_all	CHD3	-0.637	-1.57592	6	Superficial
1.6358e-13	-0.236264	0.085	0.373	3.60302e-09	6_all	MRPL40	-0.458	-2.13364	6	Superficial
1.6398e-13	-0.28459	0.195	0.488	3.61181e-09	6_all	TMEM248	-0.683	-1.32341	6	Superficial
1.64645e-13	-0.304835	0.34	0.652	3.62648e-09	6_all	MAPK13	-0.992	-0.939337	6	Superficial
1.64957e-13	-0.273807	0.145	0.445	3.63335e-09	6_all	CIAO1	-0.59	-1.61775	6	Superficial
1.65828e-13	-0.309302	0.515	0.8	3.65252e-09	6_all	EIF3K	-1.315	-0.635428	6	Superficial
1.6751e-13	-0.26278	0.15	0.45	3.68958e-09	6_all	KARS	-0.6	-1.58496	6	Superficial
1.68367e-13	-0.233738	0.055	0.327	3.70845e-09	6_all	BCS1L	-0.382	-2.57179	6	Superficial
1.69229e-13	-0.273129	0.13	0.418	3.72743e-09	6_all	IGF1R	-0.548	-1.68499	6	Superficial
1.71993e-13	-0.299995	0.51	0.798	3.78832e-09	6_all	TPM3	-1.308	-0.645891	6	Superficial
1.7207e-13	-0.24404	0.095	0.383	3.79001e-09	6_all	MOV10	-0.478	-2.01134	6	Superficial
1.73222e-13	-0.27381	0.24	0.552	3.81538e-09	6_all	KIAA1217	-0.792	-1.20163	6	Superficial
1.74868e-13	-0.253062	0.115	0.423	3.85164e-09	6_all	ODC1	-0.538	-1.87902	6	Superficial
1.75455e-13	-0.169992	0.985	0.995	3.86456e-09	6_all	S100A11	-1.98	-0.0145728	6	Superficial
1.75856e-13	-0.255606	0.15	0.453	3.8734e-09	6_all	GARS	-0.603	-1.59455	6	Superficial
1.76709e-13	-0.269827	0.135	0.43	3.8922e-09	6_all	PURB	-0.565	-1.67138	6	Superficial
1.77911e-13	-0.2879	0.325	0.655	3.91867e-09	6_all	CCT4	-0.98	-1.01106	6	Superficial
1.83217e-13	-0.227472	0.105	0.403	4.03554e-09	6_all	VKORC1	-0.508	-1.94039	6	Superficial
1.85813e-13	-0.24821	0.11	0.408	4.09273e-09	6_all	TCEAL4	-0.518	-1.89107	6	Superficial
1.85971e-13	-0.283154	0.26	0.578	4.09619e-09	6_all	CTDNEP1	-0.838	-1.15256	6	Superficial
1.89051e-13	-0.267158	0.125	0.412	4.16404e-09	6_all	NME3	-0.537	-1.72072	6	Superficial
1.89785e-13	-0.227417	0.085	0.368	4.18021e-09	6_all	PPT1	-0.453	-2.11417	6	Superficial
1.94859e-13	-0.270516	0.21	0.513	4.29197e-09	6_all	ATXN10	-0.723	-1.28857	6	Superficial
1.96747e-13	-0.312108	0.365	0.677	4.33354e-09	6_all	FDFT1	-1.042	-0.891259	6	Superficial
2.05817e-13	-0.254586	0.105	0.4	4.53333e-09	6_all	SLC16A9	-0.505	-1.92961	6	Superficial
2.06096e-13	-0.205449	0.055	0.335	4.53946e-09	6_all	CPSF1	-0.39	-2.60666	6	Superficial
2.06461e-13	-0.198978	0.01	0.247	4.5475e-09	6_all	CCDC14	-0.257	-4.62644	6	Superficial
2.07127e-13	-0.24764	0.085	0.37	4.56218e-09	6_all	PLEKHG3	-0.455	-2.12199	6	Superficial
2.07675e-13	-0.222682	0.04	0.298	4.57425e-09	6_all	VEZF1	-0.338	-2.89724	6	Superficial
2.10878e-13	-0.226657	0.045	0.302	4.6448e-09	6_all	LEO1	-0.347	-2.74655	6	Superficial
2.13712e-13	-0.231045	0.09	0.372	4.70721e-09	6_all	LSM14B	-0.462	-2.04731	6	Superficial
2.16157e-13	-0.226498	0.06	0.327	4.76108e-09	6_all	MARS	-0.387	-2.44626	6	Superficial
2.21408e-13	-0.247551	0.12	0.417	4.87674e-09	6_all	STX16	-0.537	-1.79701	6	Superficial
2.23065e-13	-0.2375	0.115	0.408	4.91324e-09	6_all	PRPF31	-0.523	-1.82694	6	Superficial
2.25673e-13	-0.26797	0.165	0.475	4.97067e-09	6_all	ARID1A	-0.64	-1.52546	6	Superficial
2.25983e-13	0.354894	0.49	0.258	4.97751e-09	6_all	HCG22	-0.748	0.925411	6	Superficial
2.30677e-13	-0.248657	0.11	0.398	5.08088e-09	6_all	LSM2	-0.508	-1.85526	6	Superficial
2.37398e-13	-0.315361	0.33	0.633	5.22894e-09	6_all	SEM1	-0.963	-0.939739	6	Superficial
2.38433e-13	-0.248436	0.145	0.442	5.25172e-09	6_all	RAB7B	-0.587	-1.60799	6	Superficial
2.4604e-13	-0.234089	0.04	0.3	5.41927e-09	6_all	MFSD2A	-0.34	-2.90689	6	Superficial
2.46987e-13	-0.246559	0.1	0.375	5.44013e-09	6_all	RHBDF1	-0.475	-1.90689	6	Superficial
2.51661e-13	-0.276037	0.155	0.453	5.54309e-09	6_all	PI4KA	-0.608	-1.54724	6	Superficial
2.51984e-13	-0.216558	0.065	0.347	5.55021e-09	6_all	MTA1	-0.412	-2.41642	6	Superficial
2.5313e-13	-0.288197	0.2	0.515	5.57545e-09	6_all	TTC3	-0.715	-1.36457	6	Superficial
2.53429e-13	-0.256005	0.18	0.502	5.58203e-09	6_all	RBFOX2	-0.682	-1.47969	6	Superficial
2.55488e-13	-0.256719	0.175	0.493	5.62738e-09	6_all	DMAC1	-0.668	-1.49423	6	Superficial
2.55559e-13	-0.244499	0.17	0.482	5.62894e-09	6_all	IPPK	-0.652	-1.5035	6	Superficial
2.57242e-13	-0.29977	0.29	0.605	5.66601e-09	6_all	TRA2A	-0.895	-1.06088	6	Superficial
2.60276e-13	-0.297292	0.31	0.61	5.73284e-09	6_all	SEPTIN2	-0.92	-0.976541	6	Superficial
2.61251e-13	-0.313863	0.505	0.805	5.75431e-09	6_all	PDIA3	-1.31	-0.672705	6	Superficial
2.69069e-13	-0.256749	0.145	0.46	5.92652e-09	6_all	NOLC1	-0.605	-1.66558	6	Superficial
2.70313e-13	-0.275759	0.725	0.918	5.95392e-09	6_all	LAPTM4A	-1.643	-0.340513	6	Superficial
2.72289e-13	-0.297938	0.305	0.645	5.99744e-09	6_all	PTMS	-0.95	-1.08049	6	Superficial
2.75853e-13	-0.29543	0.33	0.647	6.07593e-09	6_all	CD164	-0.977	-0.9713	6	Superficial
2.79548e-13	-0.278169	0.17	0.468	6.15732e-09	6_all	GAS6	-0.638	-1.46097	6	Superficial
2.79901e-13	-0.267562	0.175	0.485	6.1651e-09	6_all	HCFC1R1	-0.66	-1.47063	6	Superficial
2.82268e-13	-0.297753	0.54	0.823	6.21723e-09	6_all	VCP	-1.363	-0.607933	6	Superficial
2.82502e-13	-0.23664	0.075	0.353	6.2224e-09	6_all	TNS4	-0.428	-2.23471	6	Superficial
2.90116e-13	-0.26136	0.2	0.515	6.3901e-09	6_all	TXN2	-0.715	-1.36457	6	Superficial
2.93118e-13	-0.262855	0.13	0.428	6.45621e-09	6_all	HARS	-0.558	-1.7191	6	Superficial
2.93266e-13	-0.196385	0.055	0.322	6.45948e-09	6_all	MED24	-0.377	-2.54956	6	Superficial
2.98941e-13	-0.259906	0.175	0.482	6.58448e-09	6_all	SLC1A5	-0.657	-1.46168	6	Superficial
3.00236e-13	-0.226124	0.085	0.378	6.61299e-09	6_all	CSNK2A2	-0.463	-2.15285	6	Superficial
3.06054e-13	-0.253234	0.185	0.515	6.74116e-09	6_all	ZKSCAN1	-0.7	-1.47705	6	Superficial
3.08855e-13	-0.314874	0.475	0.787	6.80283e-09	6_all	SUB1	-1.262	-0.728436	6	Superficial
3.10555e-13	-0.292975	0.455	0.753	6.84028e-09	6_all	PPP1R13L	-1.208	-0.726783	6	Superficial
3.12711e-13	-0.303636	0.595	0.867	6.88777e-09	6_all	RBM3	-1.462	-0.543142	6	Superficial
3.18613e-13	-0.25593	0.1	0.393	7.01778e-09	6_all	APPL1	-0.493	-1.97453	6	Superficial
3.32317e-13	-0.286984	0.35	0.672	7.31961e-09	6_all	C11orf58	-1.022	-0.941106	6	Superficial
3.33117e-13	-0.23682	0.06	0.323	7.33724e-09	6_all	CISD3	-0.383	-2.4285	6	Superficial
3.38991e-13	-0.275522	0.155	0.447	7.46662e-09	6_all	TRAP1	-0.602	-1.52801	6	Superficial
3.39136e-13	-0.258391	0.155	0.467	7.4698e-09	6_all	ANXA4	-0.622	-1.59115	6	Superficial
3.40777e-13	-0.294108	0.275	0.588	7.50596e-09	6_all	MBNL1	-0.863	-1.09638	6	Superficial
3.41934e-13	-0.217925	0.065	0.337	7.53144e-09	6_all	LETMD1	-0.402	-2.37424	6	Superficial
3.44025e-13	-0.228324	0.065	0.333	7.5775e-09	6_all	ARHGEF1	-0.398	-2.35701	6	Superficial
3.50146e-13	-0.272137	0.24	0.57	7.71232e-09	6_all	VDAC3	-0.81	-1.24793	6	Superficial
3.51641e-13	-0.306137	0.41	0.712	7.74525e-09	6_all	FAM83H	-1.122	-0.796253	6	Superficial
3.54784e-13	-0.234215	0.065	0.337	7.81446e-09	6_all	PPFIBP2	-0.402	-2.37424	6	Superficial
3.61913e-13	-0.208805	0.055	0.32	7.97149e-09	6_all	MEPCE	-0.375	-2.54057	6	Superficial
3.64431e-13	-0.23604	0.065	0.335	8.02696e-09	6_all	AC020916.1	-0.4	-2.36565	6	Superficial
3.78195e-13	-0.304413	0.33	0.628	8.33013e-09	6_all	ZFAS1	-0.958	-0.928299	6	Superficial
3.80778e-13	-0.232854	0.06	0.322	8.38701e-09	6_all	DHX38	-0.382	-2.42403	6	Superficial
3.87262e-13	-0.275145	0.26	0.565	8.52983e-09	6_all	COX16	-0.825	-1.11974	6	Superficial
3.88457e-13	-0.220858	0.12	0.42	8.55615e-09	6_all	CLNS1A	-0.54	-1.80735	6	Superficial
3.91619e-13	-0.257539	0.145	0.445	8.62579e-09	6_all	SOX15	-0.59	-1.61775	6	Superficial
3.92236e-13	-0.305256	0.5	0.787	8.6394e-09	6_all	BSG	-1.287	-0.654436	6	Superficial
3.95361e-13	-0.26243	0.28	0.608	8.70823e-09	6_all	BCLAF1	-0.888	-1.11864	6	Superficial
3.96522e-13	-0.231287	0.125	0.425	8.73379e-09	6_all	ARL2BP	-0.55	-1.76553	6	Superficial
3.99208e-13	-0.280664	0.255	0.575	8.79296e-09	6_all	PTP4A2	-0.83	-1.17306	6	Superficial
4.01019e-13	-0.282028	0.29	0.612	8.83284e-09	6_all	C1orf21	-0.902	-1.07748	6	Superficial
4.12344e-13	-0.295217	0.275	0.6	9.08228e-09	6_all	NSA2	-0.875	-1.12553	6	Superficial
4.16993e-13	-0.231121	0.1	0.387	9.18469e-09	6_all	TMEM250	-0.487	-1.95233	6	Superficial
4.19974e-13	-0.253216	0.105	0.39	9.25034e-09	6_all	LPIN3	-0.495	-1.89308	6	Superficial
4.20146e-13	-0.243233	0.12	0.41	9.25414e-09	6_all	TIPRL	-0.53	-1.77259	6	Superficial
4.23227e-13	-0.269461	0.16	0.453	9.32199e-09	6_all	TOMM40	-0.613	-1.50144	6	Superficial
4.28925e-13	-0.256865	0.13	0.412	9.44749e-09	6_all	FARSA	-0.542	-1.66413	6	Superficial
4.29549e-13	-0.284846	0.265	0.588	9.46124e-09	6_all	MTSS1	-0.853	-1.14982	6	Superficial
4.31832e-13	-0.250988	0.18	0.472	9.51152e-09	6_all	FLOT1	-0.652	-1.39079	6	Superficial
4.33047e-13	-0.29608	0.305	0.63	9.53829e-09	6_all	NDUFA10	-0.935	-1.04654	6	Superficial
4.33809e-13	-0.270815	0.215	0.548	9.55508e-09	6_all	HSD17B12	-0.763	-1.34984	6	Superficial
4.37159e-13	-0.220302	0.05	0.308	9.62887e-09	6_all	NCBP1	-0.358	-2.62293	6	Superficial
4.57319e-13	-0.253271	0.15	0.443	1.00729e-08	6_all	USP34	-0.593	-1.56234	6	Superficial
4.61032e-13	-0.27064	0.195	0.505	1.01547e-08	6_all	RAB11B	-0.7	-1.37281	6	Superficial
4.6306e-13	-0.300815	0.36	0.67	1.01994e-08	6_all	RPS6KB2	-1.03	-0.896164	6	Superficial
4.74294e-13	-0.248075	0.09	0.37	1.04468e-08	6_all	CASP1	-0.46	-2.03953	6	Superficial
4.75589e-13	-0.244292	0.135	0.428	1.04753e-08	6_all	REX1BD	-0.563	-1.66465	6	Superficial
4.77896e-13	-0.265664	0.18	0.48	1.05261e-08	6_all	NDUFA12	-0.66	-1.41504	6	Superficial
4.78388e-13	-0.219386	0.875	0.993	1.0537e-08	6_all	DSG3	-1.868	-0.182511	6	Superficial
4.786e-13	-0.259554	0.2	0.513	1.05416e-08	6_all	PRPF40A	-0.713	-1.35896	6	Superficial
4.86231e-13	-0.284399	0.4	0.717	1.07097e-08	6_all	ATP6AP2	-1.117	-0.841973	6	Superficial
4.88605e-13	-0.233619	0.055	0.312	1.0762e-08	6_all	IMPDH1	-0.367	-2.50404	6	Superficial
4.94236e-13	-0.224243	0.065	0.333	1.0886e-08	6_all	ZDHHC7	-0.398	-2.35701	6	Superficial
4.95129e-13	-0.254182	0.2	0.51	1.09057e-08	6_all	POLR2J	-0.71	-1.3505	6	Superficial
5.00801e-13	-0.215638	0.03	0.275	1.10306e-08	6_all	SDR39U1	-0.305	-3.1964	6	Superficial
5.09105e-13	-0.286963	0.205	0.497	1.12136e-08	6_all	OXA1L	-0.702	-1.27762	6	Superficial
5.18981e-13	-0.317409	0.32	0.653	1.14311e-08	6_all	HSPA1A	-0.973	-1.02901	6	Superficial
5.19352e-13	-0.277534	0.285	0.607	1.14392e-08	6_all	MDH1	-0.892	-1.09073	6	Superficial
5.25738e-13	-0.24456	0.14	0.432	1.15799e-08	6_all	SRP19	-0.572	-1.6256	6	Superficial
5.3211e-13	-0.256376	0.1	0.377	1.17203e-08	6_all	SUGP2	-0.477	-1.91456	6	Superficial
5.38244e-13	-0.224611	0.03	0.273	1.18554e-08	6_all	TENT4A	-0.303	-3.18587	6	Superficial
5.4351e-13	-0.290648	0.25	0.545	1.19714e-08	6_all	STAT2	-0.795	-1.12433	6	Superficial
5.47202e-13	-0.239302	0.115	0.418	1.20527e-08	6_all	PRKAG1	-0.533	-1.86187	6	Superficial
5.48963e-13	-0.259057	0.215	0.52	1.20915e-08	6_all	PSMA3	-0.735	-1.27417	6	Superficial
5.51432e-13	-0.259243	0.21	0.543	1.21458e-08	6_all	OLA1	-0.753	-1.37056	6	Superficial
5.54802e-13	-0.274771	0.21	0.508	1.22201e-08	6_all	PGRMC1	-0.718	-1.27444	6	Superficial
5.6057e-13	-0.272357	0.225	0.537	1.23471e-08	6_all	IFI27L2	-0.762	-1.255	6	Superficial
5.61021e-13	-0.258865	0.115	0.393	1.23571e-08	6_all	NOC2L	-0.508	-1.7729	6	Superficial
5.71113e-13	-0.209857	0.04	0.297	1.25793e-08	6_all	CCDC88C	-0.337	-2.89239	6	Superficial
5.76959e-13	-0.255463	0.205	0.517	1.27081e-08	6_all	ATP6V1B2	-0.722	-1.33454	6	Superficial
5.83922e-13	-0.228244	0.085	0.358	1.28615e-08	6_all	NUP62	-0.443	-2.07442	6	Superficial
5.97592e-13	-0.236142	0.1	0.387	1.31626e-08	6_all	AIMP1	-0.487	-1.95233	6	Superficial
6.12581e-13	-0.283531	0.395	0.717	1.34927e-08	6_all	NOTCH2	-1.112	-0.86012	6	Superficial
6.2731e-13	0.193266	0.99	0.977	1.38171e-08	6_all	A2ML1	-1.967	0.01907	6	Superficial
6.36394e-13	-0.269691	0.285	0.602	1.40172e-08	6_all	ANXA5	-0.887	-1.0788	6	Superficial
6.3838e-13	-0.275151	0.29	0.578	1.4061e-08	6_all	ALDH9A1	-0.868	-0.995017	6	Superficial
6.39126e-13	-0.245573	0.08	0.352	1.40774e-08	6_all	RALGDS	-0.432	-2.1375	6	Superficial
6.49908e-13	-0.261858	0.175	0.48	1.43149e-08	6_all	FKBP9	-0.655	-1.45568	6	Superficial
6.51892e-13	-0.308106	0.6	0.862	1.43586e-08	6_all	RPL36AL	-1.462	-0.522725	6	Superficial
6.53782e-13	-0.222459	0.08	0.355	1.44002e-08	6_all	LARP7	-0.435	-2.14975	6	Superficial
6.59861e-13	-0.268414	0.285	0.585	1.45341e-08	6_all	PRKCSH	-0.87	-1.03747	6	Superficial
6.74027e-13	-0.281155	0.325	0.647	1.48461e-08	6_all	MAP4	-0.972	-0.993326	6	Superficial
6.79941e-13	-0.235756	0.045	0.298	1.49764e-08	6_all	MIRLET7BHG	-0.343	-2.72732	6	Superficial
6.8293e-13	-0.208774	0.065	0.333	1.50422e-08	6_all	NSUN2	-0.398	-2.35701	6	Superficial
6.87789e-13	-0.245804	0.175	0.485	1.51492e-08	6_all	LMAN1	-0.66	-1.47063	6	Superficial
7.12451e-13	-0.247992	0.11	0.398	1.56924e-08	6_all	GAS2L1	-0.508	-1.85526	6	Superficial
7.17613e-13	-0.261303	0.075	0.35	1.58061e-08	6_all	MXRA5	-0.425	-2.22239	6	Superficial
7.18068e-13	-0.240396	0.145	0.437	1.58162e-08	6_all	AKT1	-0.582	-1.59158	6	Superficial
7.1964e-13	-0.314512	0.58	0.882	1.58508e-08	6_all	TMEM79	-1.462	-0.604726	6	Superficial
7.20384e-13	-0.241903	0.105	0.385	1.58672e-08	6_all	ARMC10	-0.49	-1.87447	6	Superficial
7.21129e-13	-0.216059	0.08	0.357	1.58836e-08	6_all	MRPL32	-0.437	-2.15785	6	Superficial
7.21703e-13	-0.265464	0.14	0.415	1.58962e-08	6_all	CHKB	-0.555	-1.56768	6	Superficial
7.2673e-13	-0.250428	0.14	0.438	1.6007e-08	6_all	HDAC5	-0.578	-1.6455	6	Superficial
7.26756e-13	-0.288451	0.345	0.66	1.60075e-08	6_all	NDUFA3	-1.005	-0.93587	6	Superficial
7.32284e-13	-0.243152	0.155	0.445	1.61293e-08	6_all	CLIP4	-0.6	-1.52154	6	Superficial
7.36811e-13	-0.278151	0.24	0.55	1.6229e-08	6_all	NPTN	-0.79	-1.1964	6	Superficial
7.38125e-13	-0.230824	0.125	0.427	1.6258e-08	6_all	THBD	-0.552	-1.77231	6	Superficial
7.54204e-13	-0.226093	0.065	0.328	1.66121e-08	6_all	PPP5C	-0.393	-2.33518	6	Superficial
7.62491e-13	-0.208484	0.055	0.317	1.67946e-08	6_all	CLCN7	-0.372	-2.52698	6	Superficial
7.75717e-13	-0.259931	0.185	0.48	1.70859e-08	6_all	PSMG2	-0.665	-1.37551	6	Superficial
7.84687e-13	-0.235198	0.095	0.375	1.72835e-08	6_all	SMIM29	-0.47	-1.98089	6	Superficial
7.95679e-13	-0.212867	0.08	0.353	1.75256e-08	6_all	MRPL55	-0.433	-2.1416	6	Superficial
7.98726e-13	-0.30576	0.39	0.695	1.75927e-08	6_all	H1FX	-1.085	-0.833539	6	Superficial
8.00553e-13	-0.255291	0.145	0.438	1.7633e-08	6_all	RANBP2	-0.583	-1.59488	6	Superficial
8.01609e-13	-0.249478	0.125	0.417	1.76562e-08	6_all	CSKMT	-0.542	-1.73812	6	Superficial
8.07504e-13	-0.241932	0.18	0.487	1.77861e-08	6_all	ITGAV	-0.667	-1.43592	6	Superficial
8.08162e-13	-0.258462	0.16	0.467	1.78006e-08	6_all	ZNF703	-0.627	-1.54535	6	Superficial
8.11515e-13	-0.265822	0.2	0.5	1.78744e-08	6_all	PSEN1	-0.7	-1.32193	6	Superficial
8.17852e-13	-0.264603	0.185	0.472	1.8014e-08	6_all	PUF60	-0.657	-1.35126	6	Superficial
8.181e-13	-0.224369	0.03	0.27	1.80195e-08	6_all	PHKA2	-0.3	-3.16993	6	Superficial
8.19504e-13	-0.245691	0.135	0.437	1.80504e-08	6_all	TPR	-0.572	-1.69467	6	Superficial
8.21735e-13	-0.217037	0.06	0.328	1.80995e-08	6_all	DGCR8	-0.388	-2.45066	6	Superficial
8.24063e-13	-0.242835	0.12	0.395	1.81508e-08	6_all	TLCD3A	-0.515	-1.71882	6	Superficial
8.24789e-13	-0.259825	0.17	0.478	1.81668e-08	6_all	INTS11	-0.648	-1.49148	6	Superficial
8.27746e-13	-0.243843	0.195	0.503	1.82319e-08	6_all	NDUFA7	-0.698	-1.36708	6	Superficial
8.321e-13	-0.292362	0.275	0.595	1.83278e-08	6_all	SQLE	-0.87	-1.11346	6	Superficial
8.37595e-13	-0.20814	0.05	0.305	1.84489e-08	6_all	TMEM168	-0.355	-2.60881	6	Superficial
8.43258e-13	-0.272748	0.21	0.52	1.85736e-08	6_all	SPTBN1	-0.73	-1.30812	6	Superficial
8.45138e-13	-0.23967	0.15	0.445	1.8615e-08	6_all	RPP21	-0.595	-1.56884	6	Superficial
8.80765e-13	-0.320433	0.52	0.807	1.93997e-08	6_all	GSN	-1.327	-0.634057	6	Superficial
9.04685e-13	-0.216831	0.105	0.39	1.99266e-08	6_all	RABGAP1	-0.495	-1.89308	6	Superficial
9.08656e-13	-0.298933	0.285	0.582	2.00141e-08	6_all	TYMP	-0.867	-1.03006	6	Superficial
9.08906e-13	-0.242914	0.175	0.492	2.00196e-08	6_all	UBXN4	-0.667	-1.4913	6	Superficial
9.11218e-13	-0.206509	0.025	0.262	2.00705e-08	6_all	SKIV2L	-0.287	-3.38957	6	Superficial
9.17195e-13	-0.246842	0.1	0.378	2.02021e-08	6_all	FBH1	-0.478	-1.91839	6	Superficial
9.18636e-13	-0.240987	0.135	0.432	2.02339e-08	6_all	RNF126	-0.567	-1.67807	6	Superficial
9.20419e-13	-0.236999	0.055	0.305	2.02732e-08	6_all	TAF1C	-0.36	-2.47131	6	Superficial
9.23379e-13	-0.285007	0.69	0.917	2.03384e-08	6_all	UBB	-1.607	-0.410325	6	Superficial
9.27877e-13	0.210652	0.23	0.058	2.04374e-08	6_all	ZNF365	-0.288	1.98751	6	Superficial
9.43762e-13	-0.220384	0.04	0.297	2.07873e-08	6_all	PTGS1	-0.337	-2.89239	6	Superficial
9.49477e-13	-0.238564	0.125	0.418	2.09132e-08	6_all	UBP1	-0.543	-1.74157	6	Superficial
9.51081e-13	-0.253472	0.095	0.377	2.09485e-08	6_all	SUMF2	-0.472	-1.98857	6	Superficial
9.53648e-13	-0.239609	0.17	0.478	2.10051e-08	6_all	LRRC59	-0.648	-1.49148	6	Superficial
9.65432e-13	-0.26722	0.19	0.493	2.12646e-08	6_all	NAB1	-0.683	-1.37559	6	Superficial
9.71836e-13	0.406152	0.6	0.443	2.14057e-08	6_all	DENND10	-1.043	0.437656	6	Superficial
9.77058e-13	-0.256216	0.18	0.493	2.15207e-08	6_all	PNISR	-0.673	-1.45359	6	Superficial
9.87648e-13	-0.252761	0.205	0.517	2.17539e-08	6_all	NT5DC2	-0.722	-1.33454	6	Superficial
9.94546e-13	-0.285684	0.345	0.673	2.19059e-08	6_all	TFG	-1.018	-0.96401	6	Superficial
1.0016e-12	-0.206949	0.065	0.337	2.20612e-08	6_all	RNF220	-0.402	-2.37424	6	Superficial
1.03254e-12	-0.215762	0.06	0.317	2.27427e-08	6_all	PHYKPL	-0.377	-2.40145	6	Superficial
1.05311e-12	-0.238088	0.14	0.437	2.31959e-08	6_all	PLEKHJ1	-0.577	-1.64221	6	Superficial
1.05982e-12	-0.256824	0.15	0.442	2.33436e-08	6_all	TXLNA	-0.592	-1.55908	6	Superficial
1.0742e-12	-0.280961	0.245	0.55	2.36603e-08	6_all	VSIR	-0.795	-1.16665	6	Superficial
1.07429e-12	-0.247013	0.14	0.428	2.36624e-08	6_all	TMX1	-0.568	-1.61218	6	Superficial
1.07556e-12	-0.253878	0.195	0.505	2.36902e-08	6_all	RNF167	-0.7	-1.37281	6	Superficial
1.08375e-12	-0.244004	0.105	0.382	2.38707e-08	6_all	SUDS3	-0.487	-1.86318	6	Superficial
1.08387e-12	-0.232088	0.075	0.337	2.38733e-08	6_all	FH	-0.412	-2.16779	6	Superficial
1.08664e-12	-0.232826	0.07	0.325	2.39344e-08	6_all	FAM3A	-0.395	-2.21501	6	Superficial
1.09566e-12	-0.205532	0.035	0.278	2.4133e-08	6_all	RTL10	-0.313	-2.98966	6	Superficial
1.10703e-12	-0.22123	0.03	0.268	2.43834e-08	6_all	FLYWCH1	-0.298	-3.1592	6	Superficial
1.11407e-12	-0.240103	0.105	0.377	2.45386e-08	6_all	TSC22D3	-0.482	-1.84418	6	Superficial
1.12209e-12	-0.302127	0.49	0.8	2.47151e-08	6_all	YBX1	-1.29	-0.707218	6	Superficial
1.12327e-12	-0.257194	0.215	0.518	2.47411e-08	6_all	PLD3	-0.733	-1.26862	6	Superficial
1.13407e-12	-0.300513	0.375	0.683	2.4979e-08	6_all	PSMB1	-1.058	-0.864995	6	Superficial
1.13935e-12	-0.264515	0.185	0.48	2.50952e-08	6_all	RRM1	-0.665	-1.37551	6	Superficial
1.14743e-12	-0.211987	0.05	0.303	2.52733e-08	6_all	ALAD	-0.353	-2.59932	6	Superficial
1.14768e-12	-0.214043	0.875	0.98	2.52789e-08	6_all	ATP5F1E	-1.855	-0.163499	6	Superficial
1.16107e-12	-0.204832	0.075	0.338	2.55737e-08	6_all	PMF1	-0.413	-2.17206	6	Superficial
1.16605e-12	-0.263812	0.2	0.5	2.56833e-08	6_all	NFIA	-0.7	-1.32193	6	Superficial
1.16949e-12	-0.294603	0.365	0.668	2.57591e-08	6_all	DUOXA1	-1.033	-0.871952	6	Superficial
1.17088e-12	-0.2561	0.165	0.462	2.57898e-08	6_all	TSTA3	-0.627	-1.48543	6	Superficial
1.17966e-12	-0.240282	0.125	0.4	2.59833e-08	6_all	HCFC1	-0.525	-1.67807	6	Superficial
1.18806e-12	-0.275723	0.37	0.707	2.61682e-08	6_all	SON	-1.077	-0.934185	6	Superficial
1.19111e-12	-0.296655	0.4	0.7	2.62353e-08	6_all	SURF4	-1.1	-0.807355	6	Superficial
1.21001e-12	-0.226606	0.115	0.402	2.66518e-08	6_all	PLXDC2	-0.517	-1.80556	6	Superficial
1.22437e-12	-0.220655	0.065	0.322	2.6968e-08	6_all	BAZ1B	-0.387	-2.30855	6	Superficial
1.23413e-12	-0.2556	0.165	0.47	2.7183e-08	6_all	ARL1	-0.635	-1.51019	6	Superficial
1.26277e-12	-0.21142	0.885	0.985	2.78137e-08	6_all	RPS28	-1.87	-0.154446	6	Superficial
1.28429e-12	-0.249483	0.14	0.427	2.82877e-08	6_all	RETREG2	-0.567	-1.60881	6	Superficial
1.2906e-12	-0.25191	0.15	0.437	2.84267e-08	6_all	CCDC85B	-0.587	-1.54267	6	Superficial
1.3302e-12	-0.239297	0.115	0.392	2.92989e-08	6_all	MID1IP1	-0.507	-1.76922	6	Superficial
1.35492e-12	-0.200059	0.04	0.287	2.98434e-08	6_all	MZF1	-0.327	-2.84298	6	Superficial
1.35959e-12	0.0868059	0.115	0.008	2.99463e-08	6_all	IL36A	-0.123	3.84549	6	Superficial
1.36167e-12	-0.231232	0.115	0.403	2.99922e-08	6_all	IMMT	-0.518	-1.80915	6	Superficial
1.36558e-12	-0.250054	0.175	0.475	3.00783e-08	6_all	KEAP1	-0.65	-1.44057	6	Superficial
1.37132e-12	-0.220878	0.09	0.353	3.02048e-08	6_all	HTT	-0.443	-1.97167	6	Superficial
1.37404e-12	-0.269648	0.205	0.512	3.02645e-08	6_all	PAFAH1B2	-0.717	-1.32052	6	Superficial
1.38379e-12	-0.227941	0.085	0.357	3.04793e-08	6_all	MMS19	-0.442	-2.07039	6	Superficial
1.39396e-12	-0.254418	0.23	0.572	3.07034e-08	6_all	ZDHHC3	-0.802	-1.31438	6	Superficial
1.40713e-12	-0.214234	0.08	0.348	3.09934e-08	6_all	OXCT1	-0.428	-2.12102	6	Superficial
1.41112e-12	-0.251805	0.13	0.408	3.10813e-08	6_all	PACSIN3	-0.538	-1.65006	6	Superficial
1.41413e-12	-0.239025	0.105	0.382	3.11477e-08	6_all	WNT4	-0.487	-1.86318	6	Superficial
1.43284e-12	-0.249202	0.14	0.425	3.15598e-08	6_all	NDUFV3	-0.565	-1.60204	6	Superficial
1.46478e-12	-0.288432	0.57	0.828	3.22633e-08	6_all	RNH1	-1.398	-0.538669	6	Superficial
1.46541e-12	-0.340028	0.545	0.825	3.22772e-08	6_all	HLA-DRA	-1.37	-0.598138	6	Superficial
1.47616e-12	-0.235632	0.085	0.353	3.2514e-08	6_all	DDX46	-0.438	-2.05413	6	Superficial
1.49196e-12	-0.245913	0.12	0.413	3.28619e-08	6_all	SMAD3	-0.533	-1.78311	6	Superficial
1.49422e-12	-0.225716	0.02	0.247	3.29117e-08	6_all	GOLGA8B	-0.267	-3.62644	6	Superficial
1.49879e-12	-0.249946	0.185	0.468	3.30123e-08	6_all	TFDP1	-0.653	-1.33898	6	Superficial
1.51924e-12	-0.226734	0.08	0.345	3.34629e-08	6_all	PLCB3	-0.425	-2.10852	6	Superficial
1.51937e-12	-0.226867	0.14	0.432	3.34657e-08	6_all	TIMM17A	-0.572	-1.6256	6	Superficial
1.52828e-12	-0.276665	0.295	0.593	3.36619e-08	6_all	DR1	-0.888	-1.00732	6	Superficial
1.53383e-12	-0.21455	0.08	0.355	3.37842e-08	6_all	LBR	-0.435	-2.14975	6	Superficial
1.54209e-12	-0.245814	0.14	0.432	3.3966e-08	6_all	CHD9	-0.572	-1.6256	6	Superficial
1.57425e-12	-0.310932	0.39	0.662	3.46745e-08	6_all	TMEM258	-1.052	-0.763357	6	Superficial
1.581e-12	-0.236039	0.085	0.352	3.48231e-08	6_all	WDR46	-0.437	-2.05004	6	Superficial
1.59195e-12	-0.215404	0.05	0.308	3.50643e-08	6_all	ATG16L2	-0.358	-2.62293	6	Superficial
1.59564e-12	-0.243681	0.17	0.458	3.51455e-08	6_all	METAP2	-0.628	-1.42981	6	Superficial
1.60839e-12	-0.239546	0.115	0.387	3.54265e-08	6_all	IFRD2	-0.502	-1.7507	6	Superficial
1.6084e-12	-0.235635	0.11	0.382	3.54265e-08	6_all	GCLC	-0.492	-1.79607	6	Superficial
1.64554e-12	-0.212631	0.05	0.305	3.62448e-08	6_all	NPDC1	-0.355	-2.60881	6	Superficial
1.68129e-12	-0.237982	0.125	0.41	3.7032e-08	6_all	SRPK1	-0.535	-1.7137	6	Superficial
1.70523e-12	-0.226445	0.07	0.327	3.75595e-08	6_all	PSMG1	-0.397	-2.22386	6	Superficial
1.71893e-12	-0.215007	0.08	0.35	3.78613e-08	6_all	SAT2	-0.43	-2.12928	6	Superficial
1.73313e-12	-0.219538	0.07	0.338	3.81738e-08	6_all	CXXC1	-0.408	-2.2716	6	Superficial
1.76614e-12	0.421417	0.59	0.382	3.8901e-08	6_all	CD177	-0.972	0.627142	6	Superficial
1.77105e-12	-0.251427	0.18	0.483	3.90091e-08	6_all	QKI	-0.663	-1.42403	6	Superficial
1.79067e-12	-0.273152	0.21	0.503	3.94413e-08	6_all	CENPX	-0.713	-1.26017	6	Superficial
1.79433e-12	-0.220256	0.065	0.323	3.95219e-08	6_all	BMP1	-0.388	-2.31302	6	Superficial
1.79979e-12	-0.245114	0.165	0.462	3.96421e-08	6_all	AP1G2	-0.627	-1.48543	6	Superficial
1.81824e-12	-0.283994	0.25	0.538	4.00485e-08	6_all	EIF3J	-0.788	-1.10568	6	Superficial
1.82945e-12	-0.293978	0.365	0.668	4.02955e-08	6_all	TM9SF3	-1.033	-0.871952	6	Superficial
1.89581e-12	-0.266231	0.18	0.48	4.1757e-08	6_all	PLEKHN1	-0.66	-1.41504	6	Superficial
1.9057e-12	-0.250939	0.215	0.525	4.1975e-08	6_all	CROT	-0.74	-1.28798	6	Superficial
1.9224e-12	-0.229858	0.1	0.368	4.23428e-08	6_all	CD109	-0.468	-1.87971	6	Superficial
1.94326e-12	-0.25798	0.165	0.447	4.28022e-08	6_all	PJA2	-0.612	-1.43781	6	Superficial
1.96144e-12	-0.268937	0.195	0.482	4.32027e-08	6_all	PRDX3	-0.677	-1.30556	6	Superficial
1.96603e-12	-0.261075	0.17	0.445	4.33039e-08	6_all	PLEKHM2	-0.615	-1.38827	6	Superficial
1.97304e-12	-0.23997	0.16	0.452	4.34582e-08	6_all	KHSRP	-0.612	-1.49825	6	Superficial
1.97997e-12	-0.254952	0.195	0.495	4.36108e-08	6_all	CES2	-0.69	-1.34395	6	Superficial
2.06147e-12	-0.273066	0.235	0.538	4.54058e-08	6_all	KANK1	-0.773	-1.19495	6	Superficial
2.06536e-12	-0.23425	0.075	0.335	4.54915e-08	6_all	FAM50A	-0.41	-2.1592	6	Superficial
2.10143e-12	-0.237703	0.085	0.345	4.62861e-08	6_all	KDM1A	-0.43	-2.02106	6	Superficial
2.12207e-12	-0.211289	0.085	0.353	4.67407e-08	6_all	PPP3CB	-0.438	-2.05413	6	Superficial
2.15297e-12	-0.263645	0.205	0.512	4.74214e-08	6_all	SOX7	-0.717	-1.32052	6	Superficial
2.15536e-12	-0.254855	0.185	0.478	4.7474e-08	6_all	LUC7L2	-0.663	-1.36949	6	Superficial
2.16471e-12	-0.328495	0.51	0.837	4.768e-08	6_all	TXNIP	-1.347	-0.71473	6	Superficial
2.17047e-12	-0.193241	0.065	0.332	4.78068e-08	6_all	SLC25A37	-0.397	-2.35267	6	Superficial
2.17488e-12	-0.202918	0.05	0.307	4.79039e-08	6_all	GSDMD	-0.357	-2.61824	6	Superficial
2.22403e-12	-0.205604	0.125	0.415	4.89865e-08	6_all	LNPEP	-0.54	-1.73118	6	Superficial
2.25341e-12	-0.219678	0.06	0.307	4.96337e-08	6_all	RCOR3	-0.367	-2.3552	6	Superficial
2.26976e-12	-0.180836	0.04	0.283	4.99937e-08	6_all	POLR3H	-0.323	-2.82273	6	Superficial
2.28826e-12	-0.24321	0.19	0.48	5.04012e-08	6_all	TRAF7	-0.67	-1.33703	6	Superficial
2.30366e-12	0.295497	0.415	0.18	5.07404e-08	6_all	ATP6V1C2	-0.595	1.20511	6	Superficial
2.31985e-12	-0.280859	0.355	0.653	5.10971e-08	6_all	DCXR	-1.008	-0.879264	6	Superficial
2.33417e-12	-0.24998	0.125	0.408	5.14125e-08	6_all	PFDN2	-0.533	-1.70664	6	Superficial
2.33798e-12	-0.243742	0.145	0.432	5.14963e-08	6_all	TMEM19	-0.577	-1.57498	6	Superficial
2.36213e-12	-0.199768	0.05	0.295	5.20282e-08	6_all	RNF168	-0.345	-2.56071	6	Superficial
2.36969e-12	-0.254982	0.205	0.51	5.21949e-08	6_all	TFAP2A	-0.715	-1.31487	6	Superficial
2.37073e-12	-0.2722	0.29	0.598	5.22176e-08	6_all	RAB14	-0.888	-1.04409	6	Superficial
2.39657e-12	-0.252962	0.19	0.503	5.27869e-08	6_all	TAF15	-0.693	-1.40456	6	Superficial
2.43259e-12	-0.240714	0.1	0.372	5.35802e-08	6_all	ATN1	-0.472	-1.8953	6	Superficial
2.45848e-12	-0.237027	0.17	0.473	5.41505e-08	6_all	LIN7C	-0.643	-1.47631	6	Superficial
2.46795e-12	-0.251435	0.1	0.385	5.4359e-08	6_all	GREB1	-0.485	-1.94486	6	Superficial
2.48495e-12	-0.248795	0.155	0.447	5.47336e-08	6_all	SNHG32	-0.602	-1.52801	6	Superficial
2.49246e-12	-0.230567	0.11	0.383	5.4899e-08	6_all	SUPT5H	-0.493	-1.79984	6	Superficial
2.49599e-12	-0.199279	0.03	0.265	5.49767e-08	6_all	GINS3	-0.295	-3.14296	6	Superficial
2.50647e-12	-0.244397	0.16	0.45	5.52074e-08	6_all	UHMK1	-0.61	-1.49185	6	Superficial
2.50673e-12	-0.258177	0.29	0.603	5.52132e-08	6_all	COPS6	-0.893	-1.05611	6	Superficial
2.52468e-12	-0.277032	0.225	0.517	5.56086e-08	6_all	WDR82	-0.742	-1.20024	6	Superficial
2.53531e-12	-0.257052	0.22	0.525	5.58427e-08	6_all	PSMD13	-0.745	-1.25481	6	Superficial
2.54644e-12	0.32567	0.44	0.215	5.60879e-08	6_all	EGLN3	-0.655	1.03317	6	Superficial
2.57471e-12	-0.201679	0.05	0.297	5.67106e-08	6_all	IPO9	-0.347	-2.57046	6	Superficial
2.57749e-12	-0.275284	0.265	0.582	5.67718e-08	6_all	METAP1	-0.847	-1.13503	6	Superficial
2.58528e-12	-0.284406	0.46	0.765	5.69433e-08	6_all	EIF1AX	-1.225	-0.733826	6	Superficial
2.61693e-12	-0.231336	0.085	0.347	5.76404e-08	6_all	TMEM185B	-0.432	-2.0294	6	Superficial
2.62235e-12	-0.28906	0.34	0.655	5.77598e-08	6_all	PSMA4	-0.995	-0.94596	6	Superficial
2.63241e-12	-0.24941	0.21	0.532	5.79815e-08	6_all	MARK3	-0.742	-1.34104	6	Superficial
2.63263e-12	-0.195595	0.035	0.277	5.79862e-08	6_all	TUBGCP6	-0.312	-2.98446	6	Superficial
2.63903e-12	-0.216505	0.065	0.318	5.81273e-08	6_all	TLE1	-0.383	-2.29052	6	Superficial
2.64719e-12	-0.280223	0.185	0.463	5.8307e-08	6_all	MX1	-0.648	-1.32349	6	Superficial
2.66992e-12	-0.221437	0.095	0.362	5.88077e-08	6_all	MTG1	-0.457	-1.92999	6	Superficial
2.68263e-12	-0.285199	0.52	0.792	5.90876e-08	6_all	ROMO1	-1.312	-0.606989	6	Superficial
2.68544e-12	-0.235926	0.13	0.408	5.91495e-08	6_all	ATP2C1	-0.538	-1.65006	6	Superficial
2.71304e-12	-0.236365	0.12	0.387	5.97574e-08	6_all	KIF22	-0.507	-1.6893	6	Superficial
2.71539e-12	-0.243994	0.13	0.407	5.98091e-08	6_all	MIB2	-0.537	-1.64652	6	Superficial
2.73353e-12	-0.217896	0.085	0.353	6.02087e-08	6_all	AP2A2	-0.438	-2.05413	6	Superficial
2.73908e-12	-0.231654	0.09	0.355	6.03311e-08	6_all	TRAPPC4	-0.445	-1.97982	6	Superficial
2.7501e-12	-0.249178	0.105	0.378	6.05736e-08	6_all	CCAR1	-0.483	-1.848	6	Superficial
2.78442e-12	-0.221825	0.07	0.327	6.13297e-08	6_all	PLA2G12A	-0.397	-2.22386	6	Superficial
2.80153e-12	-0.266691	0.19	0.47	6.17064e-08	6_all	PYURF	-0.66	-1.30666	6	Superficial
2.80225e-12	-0.284992	0.205	0.493	6.17225e-08	6_all	PTOV1	-0.698	-1.26596	6	Superficial
2.80425e-12	-0.244306	0.24	0.545	6.17665e-08	6_all	CHMP4B	-0.785	-1.18322	6	Superficial
2.83526e-12	-0.285253	0.385	0.693	6.24494e-08	6_all	LAMP2	-1.078	-0.847997	6	Superficial
2.853e-12	0.360997	0.7	0.6	6.28401e-08	6_all	RMND5A	-1.3	0.222392	6	Superficial
2.85401e-12	0.327241	0.77	0.58	6.28624e-08	6_all	VSIG10L	-1.35	0.408806	6	Superficial
2.86496e-12	-0.259805	0.245	0.557	6.31036e-08	6_all	INAVA	-0.802	-1.1849	6	Superficial
2.86697e-12	-0.208227	0.07	0.328	6.3148e-08	6_all	MCMBP	-0.398	-2.22827	6	Superficial
2.87433e-12	-0.241744	0.14	0.418	6.33099e-08	6_all	HSPA4L	-0.558	-1.57808	6	Superficial
2.89466e-12	-0.203257	0.055	0.307	6.37578e-08	6_all	SLC25A36	-0.362	-2.48074	6	Superficial
2.93446e-12	-0.203747	0.105	0.402	6.46345e-08	6_all	ITPR2	-0.507	-1.93681	6	Superficial
2.93608e-12	-0.230105	0.075	0.328	6.467e-08	6_all	SLC39A1	-0.403	-2.12873	6	Superficial
2.94279e-12	-0.204097	0.04	0.278	6.4818e-08	6_all	CRLS1	-0.318	-2.79701	6	Superficial
2.98401e-12	-0.217787	0.085	0.352	6.57258e-08	6_all	MRPS35	-0.437	-2.05004	6	Superficial
2.98454e-12	-0.249045	0.215	0.493	6.57374e-08	6_all	TSKU	-0.708	-1.19725	6	Superficial
3.00131e-12	-0.22886	0.165	0.467	6.61069e-08	6_all	PSME3	-0.632	-1.50096	6	Superficial
3.05495e-12	0.372372	0.65	0.527	6.72883e-08	6_all	CSNK1E	-1.177	0.302637	6	Superficial
3.07722e-12	-0.244318	0.145	0.427	6.77788e-08	6_all	CELF1	-0.572	-1.55818	6	Superficial
3.15455e-12	-0.287151	0.2	0.49	6.94822e-08	6_all	COL18A1	-0.69	-1.29278	6	Superficial
3.19194e-12	-0.274969	0.48	0.758	7.03057e-08	6_all	IQGAP1	-1.238	-0.659163	6	Superficial
3.1946e-12	-0.270196	0.325	0.652	7.03643e-08	6_all	IMP3	-0.977	-1.00443	6	Superficial
3.20215e-12	-0.262222	0.195	0.488	7.05307e-08	6_all	FGD5-AS1	-0.683	-1.32341	6	Superficial
3.21593e-12	-0.212558	0.11	0.398	7.08341e-08	6_all	RBM26	-0.508	-1.85526	6	Superficial
3.21947e-12	-0.246066	0.245	0.557	7.09121e-08	6_all	HNRNPR	-0.802	-1.1849	6	Superficial
3.22046e-12	-0.281293	0.355	0.658	7.09339e-08	6_all	AK2	-1.013	-0.890269	6	Superficial
3.22063e-12	-0.231926	0.165	0.463	7.09377e-08	6_all	CYBA	-0.628	-1.48855	6	Superficial
3.25146e-12	-0.227225	0.145	0.432	7.16168e-08	6_all	VPS13D	-0.577	-1.57498	6	Superficial
3.25166e-12	-0.197592	0.05	0.307	7.16212e-08	6_all	GTF2H1	-0.357	-2.61824	6	Superficial
3.30703e-12	-0.250046	0.175	0.473	7.28405e-08	6_all	HDAC2	-0.648	-1.43449	6	Superficial
3.31248e-12	-0.206534	0.065	0.32	7.29608e-08	6_all	RHBDF2	-0.385	-2.29956	6	Superficial
3.31871e-12	-0.195678	0.045	0.295	7.30978e-08	6_all	PWWP3A	-0.34	-2.71272	6	Superficial
3.37626e-12	-0.279402	0.44	0.728	7.43656e-08	6_all	SAP18	-1.168	-0.726435	6	Superficial
3.37812e-12	-0.254334	0.07	0.318	7.44065e-08	6_all	LRRC75A	-0.388	-2.1836	6	Superficial
3.3934e-12	0.331542	0.905	0.852	7.47431e-08	6_all	PI3	-1.757	0.0870644	6	Superficial
3.40229e-12	-0.225634	0.125	0.4	7.49389e-08	6_all	ACIN1	-0.525	-1.67807	6	Superficial
3.42132e-12	-0.235747	0.135	0.42	7.53581e-08	6_all	BCAS2	-0.555	-1.63743	6	Superficial
3.43171e-12	-0.261516	0.185	0.472	7.55868e-08	6_all	TAF1D	-0.657	-1.35126	6	Superficial
3.45428e-12	-0.29679	0.485	0.757	7.6084e-08	6_all	ALDH3A2	-1.242	-0.642309	6	Superficial
3.50415e-12	-0.242009	0.05	0.292	7.71823e-08	6_all	LFNG	-0.342	-2.54597	6	Superficial
3.50886e-12	-0.233945	0.165	0.455	7.72862e-08	6_all	MRPL3	-0.62	-1.4634	6	Superficial
3.52062e-12	-0.291017	0.44	0.767	7.75453e-08	6_all	ST13	-1.207	-0.801723	6	Superficial
3.53984e-12	-0.231006	0.13	0.42	7.79686e-08	6_all	TUBGCP2	-0.55	-1.69188	6	Superficial
3.54971e-12	-0.198537	0.025	0.252	7.81859e-08	6_all	AAAS	-0.277	-3.33342	6	Superficial
3.55204e-12	-0.218634	0.09	0.357	7.82372e-08	6_all	INTS10	-0.447	-1.98793	6	Superficial
3.56212e-12	-0.229551	0.13	0.415	7.84592e-08	6_all	PCYT1A	-0.545	-1.6746	6	Superficial
3.62631e-12	-0.262063	0.295	0.603	7.9873e-08	6_all	OIP5-AS1	-0.898	-1.03144	6	Superficial
3.64423e-12	0.303199	0.835	0.775	8.02679e-08	6_all	ATP1B1	-1.61	0.10758	6	Superficial
3.76621e-12	-0.271484	0.34	0.642	8.29545e-08	6_all	COMTD1	-0.982	-0.917039	6	Superficial
3.77654e-12	-0.237595	0.175	0.482	8.3182e-08	6_all	IPO5	-0.657	-1.46168	6	Superficial
3.77776e-12	-0.26493	0.185	0.465	8.32089e-08	6_all	PRMT1	-0.65	-1.32971	6	Superficial
3.81868e-12	-0.269443	0.3	0.613	8.41102e-08	6_all	SELENOF	-0.913	-1.03092	6	Superficial
3.83997e-12	-0.211262	0.09	0.352	8.45791e-08	6_all	NECAP2	-0.442	-1.96758	6	Superficial
3.88243e-12	-0.273012	0.22	0.512	8.55144e-08	6_all	ACSL1	-0.732	-1.21864	6	Superficial
3.93079e-12	-0.254623	0.8	0.972	8.65796e-08	6_all	ACTN4	-1.772	-0.280956	6	Superficial
3.93723e-12	-0.232049	0.14	0.425	8.67214e-08	6_all	SSB	-0.565	-1.60204	6	Superficial
3.93835e-12	-0.192617	0.065	0.32	8.6746e-08	6_all	PPIE	-0.385	-2.29956	6	Superficial
3.94018e-12	-0.286851	0.32	0.637	8.67863e-08	6_all	NME1	-0.957	-0.993221	6	Superficial
3.94531e-12	-0.272361	0.26	0.55	8.68994e-08	6_all	ADI1	-0.81	-1.08092	6	Superficial
3.99279e-12	-0.210531	0.035	0.267	8.79452e-08	6_all	CUL9	-0.302	-2.93141	6	Superficial
4.02615e-12	-0.207255	0.06	0.317	8.868e-08	6_all	SNHG17	-0.377	-2.40145	6	Superficial
4.10168e-12	-0.235165	0.115	0.387	9.03436e-08	6_all	DNAJC7	-0.502	-1.7507	6	Superficial
4.12718e-12	-0.211224	0.09	0.36	9.09053e-08	6_all	RTL8A	-0.45	-2	6	Superficial
4.12901e-12	-0.244689	0.175	0.472	9.09456e-08	6_all	PLEKHH3	-0.647	-1.43143	6	Superficial
4.13534e-12	-0.268831	0.34	0.633	9.1085e-08	6_all	UBE2L3	-0.973	-0.896671	6	Superficial
4.1463e-12	-0.24782	0.135	0.41	9.13263e-08	6_all	UBA2	-0.545	-1.60266	6	Superficial
4.19179e-12	0.323324	0.365	0.158	9.23284e-08	6_all	PLK3	-0.523	1.20797	6	Superficial
4.24977e-12	0.17625	0.19	0.042	9.36054e-08	6_all	HIST1H2BC	-0.232	2.17754	6	Superficial
4.2722e-12	-0.234842	0.11	0.372	9.40994e-08	6_all	GLOD4	-0.482	-1.7578	6	Superficial
4.30824e-12	-0.283083	0.32	0.625	9.48932e-08	6_all	FBL	-0.945	-0.965784	6	Superficial
4.32081e-12	-0.258582	0.355	0.652	9.51702e-08	6_all	CYB5R3	-1.007	-0.877053	6	Superficial
4.36551e-12	0.248919	0.225	0.06	9.61547e-08	6_all	TMEM86A	-0.285	1.90689	6	Superficial
4.38603e-12	-0.25932	0.33	0.665	9.66066e-08	6_all	SUCLG1	-0.995	-1.01089	6	Superficial
4.43045e-12	-0.247369	0.22	0.52	9.75852e-08	6_all	POLDIP2	-0.74	-1.24101	6	Superficial
4.47417e-12	-0.221905	0.08	0.332	9.85481e-08	6_all	DNAJC11	-0.412	-2.05311	6	Superficial
4.5214e-12	-0.21454	0.05	0.293	9.95884e-08	6_all	GATD1	-0.343	-2.5509	6	Superficial
4.5423e-12	0.320091	0.325	0.13	1.00049e-07	6_all	CNST	-0.455	1.32193	6	Superficial
4.64899e-12	-0.25354	0.195	0.485	1.02399e-07	6_all	KDM5B	-0.68	-1.31451	6	Superficial
4.66813e-12	-0.316759	0.49	0.765	1.0282e-07	6_all	TXNDC17	-1.255	-0.642678	6	Superficial
4.77484e-12	-0.216718	0.11	0.387	1.05171e-07	6_all	MAN1B1	-0.497	-1.81483	6	Superficial
4.79654e-12	-0.237937	0.14	0.418	1.05649e-07	6_all	SUPT6H	-0.558	-1.57808	6	Superficial
4.81079e-12	-0.210098	0.085	0.352	1.05962e-07	6_all	NTPCR	-0.437	-2.05004	6	Superficial
4.87478e-12	-0.251409	0.21	0.513	1.07372e-07	6_all	TPD52	-0.723	-1.28857	6	Superficial
4.87631e-12	-0.227682	0.125	0.407	1.07406e-07	6_all	SPEN	-0.532	-1.7031	6	Superficial
4.88176e-12	-0.212251	0.1	0.37	1.07526e-07	6_all	ABHD14B	-0.47	-1.88753	6	Superficial
5.0317e-12	-0.221801	0.13	0.425	1.10828e-07	6_all	UBE3C	-0.555	-1.70895	6	Superficial
5.08095e-12	-0.232271	0.115	0.387	1.11913e-07	6_all	IMP4	-0.502	-1.7507	6	Superficial
5.14405e-12	-0.298361	0.345	0.635	1.13303e-07	6_all	METTL7A	-0.98	-0.88016	6	Superficial
5.15032e-12	-0.228605	0.135	0.415	1.13441e-07	6_all	EXOC4	-0.55	-1.62015	6	Superficial
5.16162e-12	-0.20677	0.035	0.265	1.1369e-07	6_all	TTC14	-0.3	-2.92057	6	Superficial
5.30268e-12	-0.263971	0.185	0.477	1.16797e-07	6_all	CERS4	-0.662	-1.36646	6	Superficial
5.35505e-12	-0.277567	0.365	0.655	1.1795e-07	6_all	NONO	-1.02	-0.843598	6	Superficial
5.36218e-12	-0.233975	0.11	0.375	1.18107e-07	6_all	LSM1	-0.485	-1.76939	6	Superficial
5.37766e-12	-0.288826	0.305	0.622	1.18448e-07	6_all	GALNT5	-0.927	-1.02811	6	Superficial
5.42469e-12	-0.325386	0.34	0.617	1.19484e-07	6_all	MT1E	-0.957	-0.859736	6	Superficial
5.43009e-12	-0.264126	0.32	0.628	1.19603e-07	6_all	HNRNPUL1	-0.948	-0.972693	6	Superficial
5.43075e-12	-0.273194	0.27	0.565	1.19618e-07	6_all	SUN1	-0.835	-1.06529	6	Superficial
5.46603e-12	-0.208811	0.045	0.283	1.20395e-07	6_all	C20orf27	-0.328	-2.65281	6	Superficial
5.48733e-12	-0.218983	0.14	0.433	1.20864e-07	6_all	COG4	-0.573	-1.62894	6	Superficial
5.57202e-12	-0.250716	0.73	0.905	1.22729e-07	6_all	PFDN5	-1.635	-0.310021	6	Superficial
5.57263e-12	-0.248243	0.18	0.473	1.22743e-07	6_all	GPAA1	-0.653	-1.39384	6	Superficial
5.58307e-12	-0.223947	0.105	0.378	1.22973e-07	6_all	URI1	-0.483	-1.848	6	Superficial
5.66772e-12	-0.225892	0.15	0.433	1.24837e-07	6_all	NUDCD3	-0.583	-1.5294	6	Superficial
5.74391e-12	-0.25076	0.75	0.93	1.26515e-07	6_all	TUBB4B	-1.68	-0.31034	6	Superficial
5.74881e-12	-0.201256	0.05	0.287	1.26623e-07	6_all	TSR1	-0.337	-2.52105	6	Superficial
5.77489e-12	-0.264435	0.71	0.915	1.27198e-07	6_all	ARPC2	-1.625	-0.365953	6	Superficial
5.83697e-12	-0.23259	0.15	0.435	1.28565e-07	6_all	TNPO1	-0.585	-1.53605	6	Superficial
5.83835e-12	-0.191697	0.025	0.252	1.28596e-07	6_all	MRI1	-0.277	-3.33342	6	Superficial
5.88955e-12	-0.253819	0.145	0.415	1.29723e-07	6_all	FAM192A	-0.56	-1.51706	6	Superficial
5.90695e-12	0.336231	0.685	0.573	1.30107e-07	6_all	SDCBP2	-1.258	0.257569	6	Superficial
5.99087e-12	-0.247678	0.22	0.512	1.31955e-07	6_all	SIVA1	-0.732	-1.21864	6	Superficial
6.00485e-12	-0.234933	0.195	0.495	1.32263e-07	6_all	ACP1	-0.69	-1.34395	6	Superficial
6.04873e-12	-0.242999	0.13	0.41	1.33229e-07	6_all	ZMIZ2	-0.54	-1.65711	6	Superficial
6.09332e-12	-0.221338	0.125	0.412	1.34211e-07	6_all	NFKB1	-0.537	-1.72072	6	Superficial
6.1742e-12	-0.222229	0.12	0.397	1.35993e-07	6_all	CALU	-0.517	-1.7261	6	Superficial
6.18157e-12	-0.20691	0.085	0.342	1.36155e-07	6_all	POLG	-0.427	-2.00846	6	Superficial
6.21319e-12	-0.214293	0.05	0.29	1.36852e-07	6_all	LTBP2	-0.34	-2.53605	6	Superficial
6.25239e-12	-0.203297	0.055	0.303	1.37715e-07	6_all	MRPS2	-0.358	-2.46181	6	Superficial
6.3712e-12	-0.295015	0.49	0.808	1.40332e-07	6_all	IDH2	-1.298	-0.721574	6	Superficial
6.48821e-12	-0.240959	0.195	0.492	1.42909e-07	6_all	SVIL	-0.687	-1.33518	6	Superficial
6.55915e-12	-0.270343	0.24	0.525	1.44472e-07	6_all	ITGA2	-0.765	-1.12928	6	Superficial
6.56223e-12	-0.233466	0.13	0.412	1.4454e-07	6_all	LGR4	-0.542	-1.66413	6	Superficial
6.56839e-12	-0.212537	0.085	0.34	1.44675e-07	6_all	COMMD7	-0.425	-2	6	Superficial
6.58125e-12	-0.213277	0.085	0.345	1.44959e-07	6_all	AP1S1	-0.43	-2.02106	6	Superficial
6.60452e-12	-0.291384	0.305	0.597	1.45471e-07	6_all	PSMB6	-0.902	-0.968922	6	Superficial
6.62159e-12	-0.236244	0.22	0.517	1.45847e-07	6_all	DVL1	-0.737	-1.23266	6	Superficial
6.62392e-12	-0.212927	0.15	0.44	1.45898e-07	6_all	MLEC	-0.59	-1.55254	6	Superficial
6.67257e-12	-0.207575	0.095	0.357	1.4697e-07	6_all	RNASEH2C	-0.452	-1.90992	6	Superficial
6.73721e-12	-0.221722	0.105	0.382	1.48394e-07	6_all	CLK2	-0.487	-1.86318	6	Superficial
6.74473e-12	-0.283574	0.23	0.517	1.48559e-07	6_all	ALOX15B	-0.747	-1.16853	6	Superficial
6.80657e-12	-0.234513	0.155	0.438	1.49922e-07	6_all	AIDA	-0.593	-1.49866	6	Superficial
6.81601e-12	-0.203177	0.065	0.318	1.50129e-07	6_all	BRAT1	-0.383	-2.29052	6	Superficial
6.89538e-12	-0.236566	0.11	0.375	1.51878e-07	6_all	TNFRSF14	-0.485	-1.76939	6	Superficial
6.90433e-12	-0.248606	0.21	0.505	1.52075e-07	6_all	NUDC	-0.715	-1.26589	6	Superficial
6.95568e-12	-0.218581	0.085	0.338	1.53206e-07	6_all	MPHOSPH6	-0.423	-1.99149	6	Superficial
7.11688e-12	-0.214793	0.08	0.333	1.56756e-07	6_all	ZNF276	-0.413	-2.05745	6	Superficial
7.13846e-12	-0.238599	0.16	0.442	1.57232e-07	6_all	CGGBP1	-0.602	-1.46597	6	Superficial
7.14936e-12	-0.199174	0.08	0.347	1.57472e-07	6_all	SFXN1	-0.427	-2.11686	6	Superficial
7.26219e-12	-0.218336	0.125	0.4	1.59957e-07	6_all	NAXE	-0.525	-1.67807	6	Superficial
7.4877e-12	-0.285296	0.3	0.595	1.64924e-07	6_all	CSRP1	-0.895	-0.987927	6	Superficial
7.63166e-12	-0.222348	0.17	0.463	1.68095e-07	6_all	BTF3L4	-0.633	-1.44548	6	Superficial
7.66046e-12	-0.252383	0.18	0.487	1.68729e-07	6_all	SYNE2	-0.667	-1.43592	6	Superficial
7.69339e-12	-0.196417	0.06	0.307	1.69455e-07	6_all	NUDT16L1	-0.367	-2.3552	6	Superficial
7.73765e-12	-0.261745	0.27	0.562	1.70429e-07	6_all	ZNF655	-0.832	-1.05761	6	Superficial
7.80863e-12	0.348481	0.54	0.315	1.71993e-07	6_all	VASN	-0.855	0.777608	6	Superficial
7.83826e-12	-0.247354	0.125	0.395	1.72646e-07	6_all	C1R	-0.52	-1.65992	6	Superficial
7.85853e-12	-0.275855	0.34	0.648	1.73092e-07	6_all	UQCRFS1	-0.988	-0.930459	6	Superficial
7.86295e-12	-0.209492	0.09	0.353	1.73189e-07	6_all	MRTO4	-0.443	-1.97167	6	Superficial
8.0025e-12	-0.253167	0.15	0.433	1.76263e-07	6_all	WDR6	-0.583	-1.5294	6	Superficial
8.02769e-12	-0.252662	0.175	0.445	1.76818e-07	6_all	COX17	-0.62	-1.34645	6	Superficial
8.03839e-12	-0.236845	0.12	0.39	1.77054e-07	6_all	NUTF2	-0.51	-1.70044	6	Superficial
8.08204e-12	-0.193166	0.04	0.275	1.78015e-07	6_all	CUL2	-0.315	-2.78136	6	Superficial
8.08928e-12	-0.223034	0.105	0.373	1.78174e-07	6_all	USP10	-0.478	-1.82879	6	Superficial
8.13163e-12	-0.234259	0.155	0.44	1.79107e-07	6_all	MPC2	-0.595	-1.50524	6	Superficial
8.22025e-12	0.400448	0.49	0.295	1.81059e-07	6_all	DUSP14	-0.785	0.732067	6	Superficial
8.23889e-12	-0.219048	0.085	0.345	1.8147e-07	6_all	EXOSC7	-0.43	-2.02106	6	Superficial
8.24765e-12	-0.218105	0.085	0.335	1.81663e-07	6_all	TMEM129	-0.42	-1.97863	6	Superficial
8.39051e-12	-0.273245	0.63	0.867	1.84809e-07	6_all	CANX	-1.497	-0.46068	6	Superficial
8.55155e-12	-0.233329	0.16	0.457	1.88356e-07	6_all	RRAGA	-0.617	-1.51412	6	Superficial
8.58231e-12	-0.199081	0.07	0.332	1.89034e-07	6_all	NOB1	-0.402	-2.24576	6	Superficial
8.59646e-12	-0.205692	0.06	0.303	1.89346e-07	6_all	FLAD1	-0.363	-2.33628	6	Superficial
8.81575e-12	-0.185608	0.035	0.263	1.94176e-07	6_all	C1orf174	-0.298	-2.90964	6	Superficial
8.84598e-12	-0.275972	0.43	0.728	1.94842e-07	6_all	HADHA	-1.158	-0.759602	6	Superficial
8.93973e-12	-0.198125	0.065	0.317	1.96906e-07	6_all	EP400	-0.382	-2.28597	6	Superficial
9.05844e-12	-0.20854	0.08	0.338	1.99521e-07	6_all	THOC2	-0.418	-2.07895	6	Superficial
9.12898e-12	-0.208946	0.095	0.362	2.01075e-07	6_all	FZD6	-0.457	-1.92999	6	Superficial
9.24022e-12	-0.203782	0.085	0.34	2.03525e-07	6_all	PPP1R12A	-0.425	-2	6	Superficial
9.28229e-12	-0.25183	0.145	0.44	2.04452e-07	6_all	LTBP4	-0.585	-1.60145	6	Superficial
9.33737e-12	-0.245175	0.145	0.412	2.05665e-07	6_all	ELAVL1	-0.557	-1.50659	6	Superficial
9.52198e-12	-0.206477	0.05	0.287	2.09731e-07	6_all	MIR222HG	-0.337	-2.52105	6	Superficial
9.77342e-12	-0.224277	0.13	0.413	2.15269e-07	6_all	ECPAS	-0.543	-1.66763	6	Superficial
9.79157e-12	-0.249148	0.16	0.437	2.15669e-07	6_all	ESD	-0.597	-1.44956	6	Superficial
9.86226e-12	-0.22755	0.105	0.362	2.17226e-07	6_all	PAK6	-0.467	-1.7856	6	Superficial
9.97053e-12	-0.213969	0.11	0.378	2.19611e-07	6_all	MCRS1	-0.488	-1.78088	6	Superficial
1.00288e-11	-0.218635	0.095	0.35	2.20895e-07	6_all	BLMH	-0.445	-1.88136	6	Superficial
1.00873e-11	-0.274489	0.455	0.755	2.22183e-07	6_all	RXRA	-1.21	-0.73061	6	Superficial
1.01419e-11	-0.253756	0.325	0.638	2.23385e-07	6_all	NR2F6	-0.963	-0.973117	6	Superficial
1.03679e-11	-0.240733	0.185	0.475	2.28363e-07	6_all	DAG1	-0.66	-1.3604	6	Superficial
1.03776e-11	-0.207076	0.1	0.37	2.28576e-07	6_all	BIRC6	-0.47	-1.88753	6	Superficial
1.05112e-11	-0.276311	0.505	0.8	2.3152e-07	6_all	TMED10	-1.305	-0.663717	6	Superficial
1.05657e-11	-0.269841	0.29	0.592	2.32721e-07	6_all	ECHDC2	-0.882	-1.02954	6	Superficial
1.05737e-11	-0.265742	0.29	0.582	2.32896e-07	6_all	DYNLT3	-0.872	-1.00497	6	Superficial
1.06549e-11	-0.208134	0.085	0.343	2.34684e-07	6_all	POP5	-0.428	-2.01267	6	Superficial
1.07881e-11	-0.275317	0.3	0.588	2.37619e-07	6_all	IFI16	-0.888	-0.970854	6	Superficial
1.07915e-11	-0.220721	0.085	0.337	2.37693e-07	6_all	NSMCE4A	-0.422	-1.98721	6	Superficial
1.08252e-11	-0.21765	0.08	0.338	2.38436e-07	6_all	SNRNP40	-0.418	-2.07895	6	Superficial
1.08937e-11	-0.283713	0.395	0.732	2.39944e-07	6_all	PITHD1	-1.127	-0.889991	6	Superficial
1.10551e-11	-0.216197	0.08	0.337	2.435e-07	6_all	SMO	-0.417	-2.07468	6	Superficial
1.12515e-11	-0.236419	0.155	0.435	2.47826e-07	6_all	GOLGA8A	-0.59	-1.48875	6	Superficial
1.1255e-11	-0.22912	0.11	0.37	2.47903e-07	6_all	DEF6	-0.48	-1.75002	6	Superficial
1.13144e-11	-0.182404	0.045	0.28	2.4921e-07	6_all	PIK3CB	-0.325	-2.63743	6	Superficial
1.14146e-11	-0.219809	0.165	0.445	2.51419e-07	6_all	TMEM179B	-0.61	-1.43134	6	Superficial
1.14341e-11	-0.25392	0.23	0.522	2.51848e-07	6_all	HSD17B4	-0.752	-1.18242	6	Superficial
1.14401e-11	-0.230922	0.195	0.49	2.5198e-07	6_all	RCN2	-0.685	-1.32931	6	Superficial
1.14591e-11	-0.235832	0.175	0.467	2.52398e-07	6_all	SGPP2	-0.642	-1.41607	6	Superficial
1.14741e-11	-0.252491	0.15	0.42	2.52729e-07	6_all	PAXX	-0.57	-1.48543	6	Superficial
1.17837e-11	-0.233677	0.155	0.437	2.59549e-07	6_all	SEC62	-0.592	-1.49537	6	Superficial
1.18724e-11	-0.199483	0.055	0.29	2.61502e-07	6_all	C5orf15	-0.345	-2.39855	6	Superficial
1.22682e-11	-0.247192	0.185	0.455	2.7022e-07	6_all	AHSA1	-0.64	-1.29834	6	Superficial
1.23798e-11	-0.271052	0.25	0.538	2.72677e-07	6_all	SEPTIN9	-0.788	-1.10568	6	Superficial
1.24024e-11	-0.253668	0.25	0.548	2.73175e-07	6_all	DHX15	-0.798	-1.13225	6	Superficial
1.25301e-11	-0.231394	0.105	0.362	2.75987e-07	6_all	CDK4	-0.467	-1.7856	6	Superficial
1.26315e-11	-0.200713	0.04	0.265	2.78222e-07	6_all	TMX3	-0.305	-2.72792	6	Superficial
1.27208e-11	0.345852	0.19	0.045	2.80188e-07	6_all	WFDC12	-0.235	2.078	6	Superficial
1.28621e-11	-0.281788	0.605	0.852	2.83301e-07	6_all	PLEC	-1.457	-0.493918	6	Superficial
1.28879e-11	-0.191758	0.88	0.975	2.83868e-07	6_all	RPS5	-1.855	-0.147899	6	Superficial
1.30078e-11	-0.248461	0.205	0.495	2.8651e-07	6_all	LRPAP1	-0.7	-1.2718	6	Superficial
1.311e-11	-0.231574	0.115	0.372	2.88761e-07	6_all	PTCD3	-0.487	-1.69367	6	Superficial
1.31395e-11	-0.22973	0.195	0.495	2.8941e-07	6_all	PPP1R7	-0.69	-1.34395	6	Superficial
1.3297e-11	-0.268601	0.3	0.623	2.92879e-07	6_all	ITGB5	-0.923	-1.05427	6	Superficial
1.34132e-11	-0.231261	0.1	0.355	2.95439e-07	6_all	LUC7L	-0.455	-1.82782	6	Superficial
1.34805e-11	-0.228	0.15	0.433	2.96922e-07	6_all	COQ9	-0.583	-1.5294	6	Superficial
1.3505e-11	-0.212868	0.055	0.295	2.97462e-07	6_all	PARP10	-0.35	-2.42321	6	Superficial
1.35875e-11	-0.280605	0.27	0.55	2.99279e-07	6_all	GPX2	-0.82	-1.02647	6	Superficial
1.37214e-11	-0.238643	0.15	0.425	3.02227e-07	6_all	BAD	-0.575	-1.5025	6	Superficial
1.37451e-11	-0.219276	0.155	0.445	3.02749e-07	6_all	SMAD2	-0.6	-1.52154	6	Superficial
1.40312e-11	-0.187601	0.085	0.343	3.09052e-07	6_all	MED10	-0.428	-2.01267	6	Superficial
1.41224e-11	-0.243471	0.135	0.413	3.11059e-07	6_all	USP5	-0.548	-1.61318	6	Superficial
1.41656e-11	-0.193862	0.06	0.305	3.12011e-07	6_all	YLPM1	-0.365	-2.34577	6	Superficial
1.41975e-11	-0.202623	0.055	0.292	3.12714e-07	6_all	SYMPK	-0.347	-2.40846	6	Superficial
1.42154e-11	-0.225769	0.14	0.417	3.13109e-07	6_all	RING1	-0.557	-1.57462	6	Superficial
1.42732e-11	-0.25827	0.28	0.573	3.14382e-07	6_all	PPP2R5C	-0.853	-1.03311	6	Superficial
1.42911e-11	-0.201319	0.035	0.262	3.14775e-07	6_all	ZNF273	-0.297	-2.90414	6	Superficial
1.43684e-11	-0.272333	0.28	0.575	3.16479e-07	6_all	PRNP	-0.855	-1.03814	6	Superficial
1.45731e-11	-0.206545	0.12	0.395	3.20986e-07	6_all	C5orf24	-0.515	-1.71882	6	Superficial
1.4592e-11	-0.218342	0.075	0.313	3.21404e-07	6_all	TENT2	-0.388	-2.0612	6	Superficial
1.46523e-11	-0.101424	0.995	1	3.22731e-07	6_all	RPL41	-1.995	-0.00723157	6	Superficial
1.47851e-11	-0.208382	0.11	0.382	3.25656e-07	6_all	EIF2B1	-0.492	-1.79607	6	Superficial
1.48285e-11	-0.170634	0.04	0.273	3.26612e-07	6_all	PPHLN1	-0.313	-2.77083	6	Superficial
1.48311e-11	-0.245851	0.185	0.47	3.26669e-07	6_all	RNPEPL1	-0.655	-1.34514	6	Superficial
1.48495e-11	-0.203478	0.08	0.327	3.27076e-07	6_all	OPA1	-0.407	-2.03122	6	Superficial
1.49156e-11	-0.236711	0.135	0.413	3.28532e-07	6_all	DDX42	-0.548	-1.61318	6	Superficial
1.49493e-11	-0.243046	0.145	0.422	3.29274e-07	6_all	ABCE1	-0.567	-1.54119	6	Superficial
1.49697e-11	-0.186968	0.035	0.257	3.29723e-07	6_all	TNFRSF10B	-0.292	-2.87634	6	Superficial
1.52943e-11	-0.233887	0.145	0.422	3.36872e-07	6_all	ANKRD17	-0.567	-1.54119	6	Superficial
1.55509e-11	-0.232711	0.145	0.427	3.42525e-07	6_all	CASC3	-0.572	-1.55818	6	Superficial
1.56114e-11	-0.216887	0.15	0.435	3.43856e-07	6_all	FUBP3	-0.585	-1.53605	6	Superficial
1.5626e-11	-0.243199	0.18	0.463	3.44178e-07	6_all	LDLR	-0.643	-1.36302	6	Superficial
1.57315e-11	-0.200599	0.07	0.312	3.46501e-07	6_all	NUP188	-0.382	-2.15612	6	Superficial
1.57346e-11	-0.187364	0.075	0.325	3.46569e-07	6_all	GNL1	-0.4	-2.11548	6	Superficial
1.5801e-11	-0.241487	0.195	0.478	3.48034e-07	6_all	RIC8A	-0.673	-1.29354	6	Superficial
1.59825e-11	-0.197398	0.07	0.323	3.52031e-07	6_all	PNPO	-0.393	-2.20611	6	Superficial
1.60502e-11	-0.26525	0.325	0.627	3.53522e-07	6_all	VPS29	-0.952	-0.948026	6	Superficial
1.62054e-11	-0.22565	0.23	0.527	3.5694e-07	6_all	MARCH6	-0.757	-1.19617	6	Superficial
1.621e-11	-0.226992	0.165	0.457	3.57041e-07	6_all	MLLT1	-0.622	-1.46973	6	Superficial
1.6307e-11	-0.217307	0.125	0.398	3.59177e-07	6_all	LSM8	-0.523	-1.67084	6	Superficial
1.63231e-11	-0.297021	0.31	0.607	3.59533e-07	6_all	HLA-DPB1	-0.917	-0.969428	6	Superficial
1.63721e-11	-0.228827	0.125	0.39	3.60612e-07	6_all	PRPF38A	-0.515	-1.64155	6	Superficial
1.64236e-11	-0.268435	0.33	0.627	3.61746e-07	6_all	GPR87	-0.957	-0.925999	6	Superficial
1.65174e-11	-0.228508	0.135	0.405	3.63812e-07	6_all	MBNL2	-0.54	-1.58496	6	Superficial
1.65947e-11	-0.250376	0.19	0.463	3.65515e-07	6_all	MDM2	-0.653	-1.28501	6	Superficial
1.66109e-11	-0.298732	0.375	0.658	3.65873e-07	6_all	HLA-DPA1	-1.033	-0.811197	6	Superficial
1.66428e-11	-0.272959	0.28	0.553	3.66575e-07	6_all	PYGL	-0.833	-0.981853	6	Superficial
1.6664e-11	-0.219799	0.11	0.373	3.67041e-07	6_all	REPIN1	-0.483	-1.76167	6	Superficial
1.68882e-11	-0.224778	0.205	0.505	3.7198e-07	6_all	G3BP2	-0.71	-1.30066	6	Superficial
1.69232e-11	-0.250752	0.215	0.507	3.72751e-07	6_all	ETFB	-0.722	-1.23765	6	Superficial
1.71268e-11	-0.229264	0.075	0.325	3.77234e-07	6_all	EPHB6	-0.4	-2.11548	6	Superficial
1.71632e-11	0.315149	0.72	0.637	3.78037e-07	6_all	PIM1	-1.357	0.176704	6	Superficial
1.72974e-11	-0.200757	0.09	0.342	3.80993e-07	6_all	ATXN2L	-0.432	-1.926	6	Superficial
1.74924e-11	-0.175703	0.08	0.333	3.85288e-07	6_all	ZMYND11	-0.413	-2.05745	6	Superficial
1.76573e-11	0.161593	0.17	0.033	3.88919e-07	6_all	SEMA7A	-0.203	2.365	6	Superficial
1.76929e-11	-0.180691	0.105	0.378	3.89703e-07	6_all	ELAC2	-0.483	-1.848	6	Superficial
1.77623e-11	-0.188932	0.045	0.275	3.91233e-07	6_all	OARD1	-0.32	-2.61143	6	Superficial
1.79743e-11	-0.1923	0.055	0.293	3.95902e-07	6_all	PAM16	-0.348	-2.4134	6	Superficial
1.85234e-11	-0.210603	0.11	0.377	4.07995e-07	6_all	PTPN18	-0.487	-1.77706	6	Superficial
1.85597e-11	0.346672	0.745	0.735	4.08796e-07	6_all	BLVRB	-1.48	0.0194962	6	Superficial
1.86146e-11	-0.288337	0.3	0.577	4.10005e-07	6_all	RPL22L1	-0.877	-0.943609	6	Superficial
1.8722e-11	-0.229483	0.195	0.493	4.12371e-07	6_all	SLC25A11	-0.688	-1.33811	6	Superficial
1.87843e-11	-0.174118	0.03	0.257	4.13742e-07	6_all	EXOSC8	-0.287	-3.09873	6	Superficial
1.88613e-11	-0.271957	0.36	0.667	4.15439e-07	6_all	PTEN	-1.027	-0.88969	6	Superficial
1.88874e-11	-0.209331	0.095	0.343	4.16015e-07	6_all	PRKD2	-0.438	-1.85221	6	Superficial
1.89718e-11	-0.229014	0.155	0.435	4.17873e-07	6_all	CPSF7	-0.59	-1.48875	6	Superficial
1.90456e-11	-0.208975	0.11	0.388	4.19499e-07	6_all	NUDT5	-0.498	-1.81855	6	Superficial
1.93034e-11	-0.183232	0.07	0.323	4.25177e-07	6_all	QSER1	-0.393	-2.20611	6	Superficial
1.93731e-11	-0.236731	0.18	0.46	4.26713e-07	6_all	DUSP7	-0.64	-1.35364	6	Superficial
1.96405e-11	-0.240271	0.14	0.412	4.32602e-07	6_all	NOD2	-0.552	-1.55722	6	Superficial
1.9668e-11	-0.252158	0.31	0.618	4.33208e-07	6_all	PRRG4	-0.928	-0.995339	6	Superficial
1.97066e-11	-0.271694	0.41	0.73	4.34057e-07	6_all	OS9	-1.14	-0.832273	6	Superficial
1.99741e-11	-0.248438	0.215	0.505	4.3995e-07	6_all	UBE2V2	-0.72	-1.23195	6	Superficial
2.02054e-11	-0.261461	0.385	0.682	4.45045e-07	6_all	SYNCRIP	-1.067	-0.824913	6	Superficial
2.05811e-11	-0.243375	0.34	0.645	4.5332e-07	6_all	TRA2B	-0.985	-0.923764	6	Superficial
2.06233e-11	-0.186657	0.04	0.27	4.5425e-07	6_all	TSPAN9	-0.31	-2.75489	6	Superficial
2.06395e-11	-0.243024	0.225	0.533	4.54606e-07	6_all	MTCH2	-0.758	-1.24421	6	Superficial
2.08166e-11	-0.292087	0.585	0.838	4.58506e-07	6_all	COX6B1	-1.423	-0.518514	6	Superficial
2.10639e-11	-0.257569	0.37	0.66	4.63953e-07	6_all	MPST	-1.03	-0.834941	6	Superficial
2.12234e-11	-0.236615	0.125	0.383	4.67467e-07	6_all	SMIM7	-0.508	-1.61542	6	Superficial
2.15612e-11	-0.227415	0.13	0.395	4.74908e-07	6_all	RHBDD2	-0.525	-1.60334	6	Superficial
2.16398e-11	-0.258789	0.24	0.53	4.76639e-07	6_all	SCAF11	-0.77	-1.14296	6	Superficial
2.19102e-11	-0.191708	0.035	0.257	4.82593e-07	6_all	MYSM1	-0.292	-2.87634	6	Superficial
2.2019e-11	-0.226226	0.11	0.368	4.84991e-07	6_all	CC2D1A	-0.478	-1.7422	6	Superficial
2.21156e-11	-0.198161	0.105	0.375	4.87118e-07	6_all	BAG5	-0.48	-1.8365	6	Superficial
2.21368e-11	-0.206517	0.13	0.397	4.87585e-07	6_all	VAMP2	-0.527	-1.61063	6	Superficial
2.2404e-11	-0.220359	0.26	0.545	4.93471e-07	6_all	UBE2E1	-0.805	-1.06774	6	Superficial
2.30459e-11	-0.214324	0.1	0.355	5.0761e-07	6_all	HGSNAT	-0.455	-1.82782	6	Superficial
2.31404e-11	-0.279808	0.555	0.823	5.09689e-07	6_all	ELOB	-1.378	-0.568405	6	Superficial
2.32014e-11	-0.182141	0.02	0.232	5.11035e-07	6_all	TAF6	-0.252	-3.53605	6	Superficial
2.33428e-11	-0.200204	0.05	0.275	5.14148e-07	6_all	PPIH	-0.325	-2.45943	6	Superficial
2.33893e-11	-0.206696	0.1	0.362	5.15173e-07	6_all	PRKRA	-0.462	-1.85599	6	Superficial
2.37183e-11	0.335384	0.785	0.72	5.22418e-07	6_all	CLCA4	-1.505	0.124696	6	Superficial
2.37186e-11	-0.275612	0.435	0.717	5.22425e-07	6_all	ARPC4	-1.152	-0.720958	6	Superficial
2.37763e-11	-0.271819	0.28	0.583	5.23696e-07	6_all	RSRP1	-0.863	-1.05807	6	Superficial
2.41347e-11	-0.237216	0.265	0.568	5.3159e-07	6_all	FAM219B	-0.833	-1.0999	6	Superficial
2.41824e-11	-0.212227	0.075	0.317	5.32641e-07	6_all	RB1	-0.392	-2.07952	6	Superficial
2.43292e-11	-0.208599	0.105	0.362	5.35875e-07	6_all	BRD8	-0.467	-1.7856	6	Superficial
2.43727e-11	-0.221492	0.19	0.483	5.36834e-07	6_all	KCTD1	-0.673	-1.34602	6	Superficial
2.45191e-11	-0.210335	0.105	0.355	5.40058e-07	6_all	NDUFA8	-0.46	-1.75743	6	Superficial
2.45559e-11	-0.213357	0.1	0.357	5.40868e-07	6_all	SNRPA1	-0.457	-1.83592	6	Superficial
2.49937e-11	-0.219167	0.1	0.36	5.50512e-07	6_all	GIT1	-0.46	-1.848	6	Superficial
2.50061e-11	-0.164369	0.905	0.988	5.50785e-07	6_all	RPL18	-1.893	-0.126593	6	Superficial
2.50965e-11	-0.249748	0.395	0.7	5.52776e-07	6_all	RAB1B	-1.095	-0.825502	6	Superficial
2.60101e-11	-0.20104	0.065	0.303	5.72898e-07	6_all	SART3	-0.368	-2.22081	6	Superficial
2.63319e-11	-0.241754	0.24	0.528	5.79986e-07	6_all	YTHDF2	-0.768	-1.1375	6	Superficial
2.66828e-11	-0.212011	0.095	0.345	5.87715e-07	6_all	PCMTD2	-0.44	-1.8606	6	Superficial
2.72335e-11	0.337069	0.445	0.247	5.99845e-07	6_all	RNF169	-0.692	0.849294	6	Superficial
2.75556e-11	-0.210323	0.135	0.41	6.06939e-07	6_all	GGA1	-0.545	-1.60266	6	Superficial
2.77064e-11	-0.264207	0.405	0.687	6.10262e-07	6_all	MBD2	-1.092	-0.762388	6	Superficial
2.7761e-11	-0.2329	0.165	0.44	6.11464e-07	6_all	GSDMC	-0.605	-1.41504	6	Superficial
2.77767e-11	-0.187142	0.06	0.298	6.11809e-07	6_all	CCS	-0.358	-2.31228	6	Superficial
2.78366e-11	-0.19783	0.075	0.323	6.13129e-07	6_all	MOGS	-0.398	-2.10657	6	Superficial
2.79805e-11	-0.232713	0.15	0.428	6.16299e-07	6_all	RETSAT	-0.578	-1.51265	6	Superficial
2.80277e-11	-0.239194	0.2	0.482	6.17338e-07	6_all	BTBD2	-0.682	-1.26903	6	Superficial
2.89519e-11	0.224162	0.305	0.11	6.37695e-07	6_all	GCNT3	-0.415	1.47131	6	Superficial
2.9178e-11	-0.171482	0.04	0.27	6.42674e-07	6_all	ZNF316	-0.31	-2.75489	6	Superficial
2.91915e-11	0.346525	0.675	0.603	6.42972e-07	6_all	PSMC6	-1.278	0.16273	6	Superficial
2.92491e-11	-0.187889	0.085	0.343	6.44242e-07	6_all	MPHOSPH10	-0.428	-2.01267	6	Superficial
2.92937e-11	0.123624	0.975	0.993	6.45224e-07	6_all	PPDPF	-1.968	-0.0263915	6	Superficial
2.92987e-11	-0.275629	0.5	0.778	6.45333e-07	6_all	NOP53	-1.278	-0.637842	6	Superficial
2.97927e-11	-0.282636	0.525	0.793	6.56214e-07	6_all	ATP2A2	-1.318	-0.595003	6	Superficial
2.9813e-11	-0.210525	0.065	0.293	6.56661e-07	6_all	UBA7	-0.358	-2.17239	6	Superficial
3.02665e-11	0.307871	0.32	0.135	6.6665e-07	6_all	DEFB4A	-0.455	1.24511	6	Superficial
3.05093e-11	-0.273551	0.295	0.57	6.71997e-07	6_all	SNHG6	-0.865	-0.950247	6	Superficial
3.07404e-11	-0.22563	0.145	0.42	6.77087e-07	6_all	DCAF8	-0.565	-1.53434	6	Superficial
3.07534e-11	-0.284676	0.25	0.508	6.77375e-07	6_all	ALDH3B2	-0.758	-1.0229	6	Superficial
3.13638e-11	-0.205661	0.09	0.342	6.90818e-07	6_all	MTREX	-0.432	-1.926	6	Superficial
3.14983e-11	-0.228133	0.155	0.428	6.93782e-07	6_all	DNPH1	-0.583	-1.46534	6	Superficial
3.15098e-11	-0.269615	0.64	0.883	6.94034e-07	6_all	CSDE1	-1.523	-0.464342	6	Superficial
[truncated: 17,345 more rows]

## Sheet: Upper IM
p_val	avg_log2FC	pct.1	pct.2	p_val_adj	cluster	gene	pct.diff	log.pct.diff	clus	Clusters
7.61225e-52	0.303267	1	0.98	1.67667e-47	9_all	GJB2	-1.98	0.0291463	9	Upper IM
8.1018e-47	0.250593	1	0.998	1.7845e-42	9_all	RHCG	-1.998	0.00288828	9	Upper IM
1.1811e-41	0.566438	0.965	0.732	2.60149e-37	9_all	ATP1B1	-1.697	0.398685	9	Upper IM
1.55072e-40	0.308034	1	0.968	3.41562e-36	9_all	SERPINB13	-1.968	0.046921	9	Upper IM
1.05048e-38	0.192695	1	1	2.31379e-34	9_all	CSTA	-2	0	9	Upper IM
1.81999e-38	0.479497	1	0.92	4.0087e-34	9_all	MUC21	-1.92	0.120294	9	Upper IM
2.96406e-38	0.210902	1	0.993	6.52864e-34	9_all	CD24	-1.993	0.0101344	9	Upper IM
2.06407e-36	0.357188	0.97	0.9	4.54633e-32	9_all	GJB6	-1.87	0.10806	9	Upper IM
2.54767e-36	0.301692	1	1	5.61151e-32	9_all	ANXA1	-2	0	9	Upper IM
2.08019e-33	0.321206	1	0.997	4.58184e-29	9_all	SPINK5	-1.997	0.00433459	9	Upper IM
6.907e-33	0.27359	0.995	0.968	1.52134e-28	9_all	SBSN	-1.963	0.0396895	9	Upper IM
7.57584e-33	0.407288	0.975	0.84	1.66865e-28	9_all	CLIC3	-1.815	0.215013	9	Upper IM
2.2164e-32	0.237921	0.99	0.955	4.88185e-28	9_all	DSG3	-1.945	0.0519278	9	Upper IM
4.45089e-32	0.361623	1	0.995	9.80354e-28	9_all	EMP1	-1.995	0.00723157	9	Upper IM
4.93343e-31	0.40221	1	0.973	1.08664e-26	9_all	CRNN	-1.973	0.0394883	9	Upper IM
6.18863e-31	0.532077	0.905	0.535	1.36311e-26	9_all	VSIG10L	-1.44	0.758379	9	Upper IM
1.83773e-30	0.509415	0.905	0.668	4.04778e-26	9_all	TGM1	-1.573	0.43807	9	Upper IM
2.93717e-30	0.584118	0.99	0.815	6.46941e-26	9_all	SPINK7	-1.805	0.280628	9	Upper IM
5.22828e-30	0.501201	0.885	0.577	1.15158e-25	9_all	TPRG1	-1.462	0.617106	9	Upper IM
6.06101e-30	0.435734	1	0.975	1.335e-25	9_all	CNFN	-1.975	0.0365259	9	Upper IM
7.08698e-30	0.524867	0.87	0.517	1.56098e-25	9_all	FAM3D	-1.387	0.750851	9	Upper IM
1.08799e-29	0.361493	0.995	0.945	2.39641e-25	9_all	TMPRSS11D	-1.94	0.0743822	9	Upper IM
1.18929e-29	0.286125	1	0.973	2.61952e-25	9_all	A2ML1	-1.973	0.0394883	9	Upper IM
1.63283e-29	0.499285	0.95	0.758	3.59648e-25	9_all	SLURP1	-1.708	0.32573	9	Upper IM
3.17652e-29	0.527749	1	0.783	6.9966e-25	9_all	TMPRSS11B	-1.783	0.352916	9	Upper IM
4.74371e-28	0.526588	0.905	0.68	1.04485e-23	9_all	CLCA4	-1.585	0.412383	9	Upper IM
4.96049e-28	0.559526	0.895	0.538	1.0926e-23	9_all	CEACAM7	-1.433	0.734282	9	Upper IM
5.7992e-28	0.243718	1	0.993	1.27733e-23	9_all	KRT4	-1.993	0.0101344	9	Upper IM
7.98649e-27	0.402759	1	0.975	1.7591e-22	9_all	MAL	-1.975	0.0365259	9	Upper IM
1.37449e-26	0.562424	0.845	0.523	3.02744e-22	9_all	PLA2G4D	-1.368	0.69214	9	Upper IM
3.73216e-26	0.489481	0.69	0.302	8.22045e-22	9_all	LINC02487	-0.992	1.19205	9	Upper IM
9.00188e-26	0.289113	1	0.987	1.98275e-21	9_all	PPL	-1.987	0.018878	9	Upper IM
3.34141e-25	0.377835	0.945	0.76	7.35979e-21	9_all	SULT2B1	-1.705	0.314315	9	Upper IM
3.37157e-25	0.418653	0.945	0.797	7.42622e-21	9_all	KLK12	-1.742	0.245735	9	Upper IM
1.29039e-24	0.351817	0.985	0.907	2.84221e-20	9_all	NCCRP1	-1.892	0.119021	9	Upper IM
1.60768e-24	0.201844	1	0.978	3.54108e-20	9_all	TACSTD2	-1.978	0.0320936	9	Upper IM
3.875e-24	0.303787	0.965	0.927	8.53507e-20	9_all	HOPX	-1.892	0.0579596	9	Upper IM
4.5297e-24	0.240672	1	0.997	9.97711e-20	9_all	CSTB	-1.997	0.00433459	9	Upper IM
4.63723e-24	0.248429	1	1	1.0214e-19	9_all	SPRR3	-2	0	9	Upper IM
2.66857e-23	0.0920414	1	1	5.87779e-19	9_all	S100A8	-2	0	9	Upper IM
2.76951e-23	-0.469203	0.8	0.872	6.10011e-19	9_all	MIR205HG	-1.672	-0.124328	9	Upper IM
3.11238e-23	0.309821	1	0.973	6.85533e-19	9_all	IL1RN	-1.973	0.0394883	9	Upper IM
6.85263e-23	0.373004	0.98	0.903	1.50936e-18	9_all	KLK13	-1.883	0.118056	9	Upper IM
9.55965e-23	0.369959	0.945	0.778	2.10561e-18	9_all	GPX3	-1.723	0.280544	9	Upper IM
3.57672e-22	0.315466	1	0.99	7.87808e-18	9_all	SPRR2A	-1.99	0.0144996	9	Upper IM
6.38933e-22	0.38312	0.98	0.87	1.40731e-17	9_all	TMPRSS11E	-1.85	0.171766	9	Upper IM
6.86412e-22	0.390186	0.845	0.622	1.51189e-17	9_all	CLDN4	-1.467	0.442037	9	Upper IM
8.40394e-22	0.286145	0.985	0.953	1.85105e-17	9_all	SLPI	-1.938	0.0476475	9	Upper IM
9.41862e-22	0.134468	1	0.997	2.07455e-17	9_all	S100A14	-1.997	0.00433459	9	Upper IM
1.35863e-21	0.411493	0.895	0.75	2.99251e-17	9_all	SLURP2	-1.645	0.254997	9	Upper IM
1.45342e-21	0.453127	0.905	0.688	3.2013e-17	9_all	PRSS27	-1.593	0.395509	9	Upper IM
2.89187e-21	0.53138	0.97	0.683	6.36962e-17	9_all	CRISP3	-1.653	0.506099	9	Upper IM
3.95173e-21	0.396039	0.98	0.805	8.70407e-17	9_all	SCEL	-1.785	0.283793	9	Upper IM
7.06247e-21	0.456076	0.92	0.577	1.55558e-16	9_all	EPS8L1	-1.497	0.673063	9	Upper IM
1.17875e-20	0.390994	0.815	0.56	2.59632e-16	9_all	SCNN1A	-1.375	0.541373	9	Upper IM
2.03138e-20	-0.14521	1	0.985	4.47432e-16	9_all	RPS6	-1.985	0.0218044	9	Upper IM
2.338e-20	0.260846	0.975	0.927	5.14968e-16	9_all	MALL	-1.902	0.0728329	9	Upper IM
4.11309e-20	0.426729	0.92	0.847	9.0595e-16	9_all	PI3	-1.767	0.119272	9	Upper IM
4.33042e-20	0.1591	0.985	0.967	9.53818e-16	9_all	P4HB	-1.952	0.0266078	9	Upper IM
7.36527e-20	-0.469583	0.655	0.812	1.62227e-15	9_all	MT1X	-1.467	-0.309985	9	Upper IM
7.51343e-20	0.419067	0.775	0.462	1.65491e-15	9_all	SERPINB2	-1.237	0.746303	9	Upper IM
8.18414e-20	0.375495	0.83	0.555	1.80264e-15	9_all	TMEM45B	-1.385	0.580624	9	Upper IM
9.90563e-20	0.460372	0.785	0.518	2.18181e-15	9_all	UPK1A	-1.303	0.599741	9	Upper IM
1.53663e-19	0.43239	0.995	0.898	3.38458e-15	9_all	LCN2	-1.893	0.147981	9	Upper IM
1.90758e-19	0.447174	0.845	0.578	4.20164e-15	9_all	CEACAM6	-1.423	0.547882	9	Upper IM
2.17489e-19	-0.266847	0.865	0.903	4.79041e-15	9_all	PKM	-1.768	-0.0620259	9	Upper IM
3.11232e-19	0.243288	0.99	0.952	6.85519e-15	9_all	KLK10	-1.942	0.056467	9	Upper IM
3.4538e-19	0.385397	0.84	0.597	7.60734e-15	9_all	PIM1	-1.437	0.492658	9	Upper IM
4.06093e-19	-0.283941	0.985	0.977	8.94461e-15	9_all	KRT15	-1.962	0.0117652	9	Upper IM
5.1759e-19	0.230921	0.96	0.922	1.14004e-14	9_all	GLTP	-1.882	0.0582677	9	Upper IM
1.06771e-18	-0.240812	0.91	0.94	2.35174e-14	9_all	RPL5	-1.85	-0.0467942	9	Upper IM
1.61845e-18	0.38171	0.89	0.677	3.56481e-14	9_all	CYSRT1	-1.567	0.39465	9	Upper IM
4.16043e-18	-0.155119	1	0.998	9.16376e-14	9_all	KRT5	-1.998	0.00288828	9	Upper IM
4.41999e-18	0.110604	1	1	9.73546e-14	9_all	S100A9	-2	0	9	Upper IM
6.72104e-18	0.377259	0.73	0.415	1.48038e-13	9_all	CYP4F22	-1.145	0.814785	9	Upper IM
7.06998e-18	0.411204	0.75	0.395	1.55723e-13	9_all	LYPD2	-1.145	0.925038	9	Upper IM
7.40564e-18	-0.19502	0.965	0.963	1.63117e-13	9_all	PTMA	-1.928	0.00299314	9	Upper IM
7.45323e-18	-0.133929	1	0.993	1.64165e-13	9_all	FABP5	-1.993	0.0101344	9	Upper IM
8.10368e-18	0.374974	0.735	0.392	1.78492e-13	9_all	SH3BGRL2	-1.127	0.906891	9	Upper IM
9.51164e-18	-0.233214	0.91	0.94	2.09503e-13	9_all	RPL22	-1.85	-0.0467942	9	Upper IM
1.42053e-17	-0.37457	0.695	0.815	3.12885e-13	9_all	ATP1B3	-1.51	-0.229787	9	Upper IM
1.68098e-17	0.364323	0.845	0.665	3.70253e-13	9_all	NAMPT	-1.51	0.345597	9	Upper IM
2.61661e-17	-0.417995	0.335	0.605	5.76335e-13	9_all	LTB4R	-0.94	-0.852774	9	Upper IM
4.1812e-17	0.383413	0.65	0.347	9.2095e-13	9_all	LYPD5	-0.997	0.905504	9	Upper IM
4.39751e-17	0.424083	0.675	0.353	9.68595e-13	9_all	CD177	-1.028	0.935219	9	Upper IM
4.67064e-17	0.404717	0.995	0.825	1.02876e-12	9_all	ERO1A	-1.82	0.270302	9	Upper IM
4.92497e-17	0.372235	0.56	0.27	1.08477e-12	9_all	ALOX12B	-0.83	1.05247	9	Upper IM
6.91001e-17	0.442591	0.76	0.435	1.522e-12	9_all	GPRC5A	-1.195	0.804984	9	Upper IM
7.3913e-17	0.412085	0.665	0.358	1.62801e-12	9_all	CEACAM5	-1.023	0.893395	9	Upper IM
7.75763e-17	0.29313	0.97	0.918	1.7087e-12	9_all	IVL	-1.888	0.0794906	9	Upper IM
1.10526e-16	0.14329	1	0.998	2.43445e-12	9_all	SPRR1B	-1.998	0.00288828	9	Upper IM
1.43481e-16	0.265867	0.935	0.88	3.16031e-12	9_all	C4orf3	-1.815	0.0874628	9	Upper IM
2.28319e-16	-0.172913	0.97	0.982	5.02895e-12	9_all	RPS23	-1.952	-0.0177383	9	Upper IM
2.53668e-16	-0.410925	0.425	0.672	5.58729e-12	9_all	SLC38A2	-1.097	-0.660998	9	Upper IM
2.6449e-16	-0.113874	1	0.977	5.82565e-12	9_all	RPS2	-1.977	0.0335695	9	Upper IM
2.72621e-16	-0.319897	0.755	0.843	6.00476e-12	9_all	DDX5	-1.598	-0.159056	9	Upper IM
2.93411e-16	0.34414	0.755	0.518	6.46267e-12	9_all	LGMN	-1.273	0.543525	9	Upper IM
3.02685e-16	-0.138841	0.985	0.982	6.66694e-12	9_all	RPL8	-1.967	0.0044007	9	Upper IM
6.67213e-16	-0.152032	0.975	0.973	1.4696e-11	9_all	RPS3	-1.948	0.00296241	9	Upper IM
1.09252e-15	-0.300021	0.78	0.873	2.40638e-11	9_all	NME2	-1.653	-0.162508	9	Upper IM
1.2264e-15	-0.113729	0.99	0.978	2.70126e-11	9_all	RPS19	-1.968	0.0175941	9	Upper IM
1.48194e-15	-0.374469	0.51	0.737	3.26412e-11	9_all	DDR1	-1.247	-0.531167	9	Upper IM
1.52731e-15	0.299627	0.41	0.157	3.36406e-11	9_all	HPSE	-0.567	1.38486	9	Upper IM
1.58282e-15	-0.130511	0.99	0.988	3.48631e-11	9_all	RPL32	-1.978	0.00291748	9	Upper IM
1.62372e-15	-0.125727	0.985	0.978	3.57641e-11	9_all	RPS4X	-1.963	0.0102893	9	Upper IM
1.9356e-15	-0.16684	0.965	0.963	4.26335e-11	9_all	RPS15A	-1.928	0.00299314	9	Upper IM
1.94601e-15	-0.15444	0.965	0.96	4.28627e-11	9_all	RPL15	-1.925	0.00749454	9	Upper IM
2.39829e-15	-0.298704	0.81	0.84	5.28247e-11	9_all	HNRNPA2B1	-1.65	-0.0524674	9	Upper IM
2.75618e-15	-0.14471	0.97	0.957	6.07076e-11	9_all	PPIA	-1.927	0.0194658	9	Upper IM
2.88989e-15	-0.0761225	1	0.998	6.36528e-11	9_all	EEF1A1	-1.998	0.00288828	9	Upper IM
3.13115e-15	-0.370011	0.49	0.72	6.89667e-11	9_all	TP63	-1.21	-0.555215	9	Upper IM
3.33377e-15	-0.0955686	1	0.987	7.34297e-11	9_all	RPL13A	-1.987	0.018878	9	Upper IM
3.37939e-15	0.321969	0.82	0.563	7.44344e-11	9_all	BNIP3	-1.383	0.542489	9	Upper IM
3.58061e-15	-0.153132	0.98	0.97	7.88665e-11	9_all	RPS3A	-1.95	0.014797	9	Upper IM
3.74498e-15	0.366179	0.73	0.44	8.24869e-11	9_all	PRDM1	-1.17	0.730393	9	Upper IM
3.76944e-15	-0.345047	0.625	0.792	8.30256e-11	9_all	AKR1B10	-1.417	-0.341644	9	Upper IM
3.93181e-15	-0.126216	0.99	0.978	8.6602e-11	9_all	RPL17	-1.968	0.0175941	9	Upper IM
3.95444e-15	-0.132384	0.98	0.987	8.71005e-11	9_all	RPS17	-1.967	-0.0102683	9	Upper IM
7.08069e-15	0.346627	0.645	0.372	1.55959e-10	9_all	MPZL3	-1.017	0.793997	9	Upper IM
7.48292e-15	-0.280964	0.8	0.875	1.64819e-10	9_all	GJA1	-1.675	-0.129283	9	Upper IM
7.83617e-15	0.417561	0.475	0.202	1.72599e-10	9_all	RPTN	-0.677	1.23357	9	Upper IM
8.00622e-15	0.352851	0.665	0.358	1.76345e-10	9_all	AL355312.4	-1.023	0.893395	9	Upper IM
8.04391e-15	-0.148152	0.96	0.973	1.77175e-10	9_all	RPL7A	-1.933	-0.0194054	9	Upper IM
9.20968e-15	0.317487	0.82	0.62	2.02852e-10	9_all	BICDL2	-1.44	0.403356	9	Upper IM
1.03513e-14	-0.22357	0.885	0.942	2.27998e-10	9_all	RPL14	-1.827	-0.0900496	9	Upper IM
1.05567e-14	-0.351882	0.595	0.758	2.32523e-10	9_all	ATP1A1	-1.353	-0.349308	9	Upper IM
1.13967e-14	0.116755	1	1	2.51025e-10	9_all	PABPC1	-2	0	9	Upper IM
1.17938e-14	-0.257705	0.83	0.878	2.5977e-10	9_all	DSC3	-1.708	-0.0811096	9	Upper IM
1.24593e-14	0.368543	0.74	0.49	2.74428e-10	9_all	CD55	-1.23	0.594744	9	Upper IM
1.48004e-14	-0.250678	0.83	0.862	3.25993e-10	9_all	CD44	-1.692	-0.0545765	9	Upper IM
1.54395e-14	0.385715	0.95	0.735	3.40071e-10	9_all	ALOX12	-1.685	0.370183	9	Upper IM
1.68771e-14	0.198552	0.97	0.942	3.71735e-10	9_all	NIBAN2	-1.912	0.0422577	9	Upper IM
2.22177e-14	-0.107728	0.99	0.957	4.89366e-10	9_all	GSTP1	-1.947	0.0489096	9	Upper IM
2.89349e-14	-0.15551	0.97	0.963	6.37319e-10	9_all	RPL26	-1.933	0.0104489	9	Upper IM
3.50205e-14	0.230599	0.925	0.867	7.71362e-10	9_all	LRP10	-1.792	0.0934214	9	Upper IM
3.61721e-14	-0.353089	0.375	0.637	7.96727e-10	9_all	ILF3	-1.012	-0.764403	9	Upper IM
3.61928e-14	-0.140712	0.975	0.965	7.97183e-10	9_all	RPL4	-1.94	0.0148733	9	Upper IM
3.62824e-14	-0.15854	0.955	0.968	7.99156e-10	9_all	RPS25	-1.923	-0.0195063	9	Upper IM
3.6836e-14	0.303655	0.895	0.75	8.1135e-10	9_all	TM4SF1	-1.645	0.254997	9	Upper IM
4.49655e-14	0.343941	0.96	0.922	9.9041e-10	9_all	SPRR2D	-1.882	0.0582677	9	Upper IM
4.54166e-14	-0.311722	0.695	0.783	1.00035e-09	9_all	SELENOP	-1.478	-0.171999	9	Upper IM
4.55585e-14	-0.235965	0.85	0.88	1.00347e-09	9_all	HNRNPA1	-1.73	-0.0500407	9	Upper IM
4.81445e-14	0.363139	0.96	0.798	1.06043e-09	9_all	SPRR2E	-1.758	0.266646	9	Upper IM
4.87758e-14	0.340126	0.86	0.642	1.07433e-09	9_all	UPP1	-1.502	0.421763	9	Upper IM
5.06199e-14	0.360244	0.82	0.507	1.11495e-09	9_all	AIF1L	-1.327	0.693638	9	Upper IM
5.25413e-14	-0.206493	0.94	0.96	1.15728e-09	9_all	LY6D	-1.9	-0.0303736	9	Upper IM
5.28017e-14	-0.150731	0.96	0.982	1.16301e-09	9_all	RPS13	-1.942	-0.0326886	9	Upper IM
5.28698e-14	0.231229	0.94	0.87	1.16451e-09	9_all	ABLIM1	-1.81	0.111645	9	Upper IM
5.67874e-14	-0.296443	0.705	0.818	1.2508e-09	9_all	TUBB	-1.523	-0.214478	9	Upper IM
6.2425e-14	-0.140227	0.985	0.973	1.37497e-09	9_all	RPL11	-1.958	0.0176839	9	Upper IM
6.43429e-14	-0.377405	0.57	0.728	1.41722e-09	9_all	MT2A	-1.298	-0.352977	9	Upper IM
6.48503e-14	-0.316828	0.64	0.798	1.42839e-09	9_all	NBL1	-1.438	-0.318317	9	Upper IM
6.6527e-14	-0.358098	0.385	0.642	1.46532e-09	9_all	SPARCL1	-1.027	-0.737715	9	Upper IM
8.32285e-14	0.317976	0.72	0.46	1.83319e-09	9_all	SDR9C7	-1.18	0.646363	9	Upper IM
1.23149e-13	0.287996	0.51	0.25	2.71249e-09	9_all	EPB41L3	-0.76	1.02857	9	Upper IM
1.4532e-13	0.317467	0.825	0.613	3.20083e-09	9_all	C1orf116	-1.438	0.428507	9	Upper IM
1.47539e-13	0.247768	0.915	0.828	3.2497e-09	9_all	CRYAB	-1.743	0.144141	9	Upper IM
1.52445e-13	-0.211658	0.85	0.892	3.35775e-09	9_all	COX4I1	-1.742	-0.0695809	9	Upper IM
1.73313e-13	-0.331311	0.26	0.547	3.81739e-09	9_all	RBMX	-0.807	-1.07303	9	Upper IM
1.91686e-13	0.354729	0.965	0.842	4.22207e-09	9_all	ECM1	-1.807	0.196709	9	Upper IM
2.00334e-13	0.312354	0.775	0.592	4.41255e-09	9_all	NDUFA4L2	-1.367	0.388599	9	Upper IM
2.15556e-13	-0.140492	0.985	0.972	4.74783e-09	9_all	HLA-B	-1.957	0.0191674	9	Upper IM
2.43201e-13	-0.155902	0.96	0.968	5.35674e-09	9_all	RPS27A	-1.928	-0.0119726	9	Upper IM
2.80206e-13	-0.120882	0.99	0.98	6.17182e-09	9_all	RPL3	-1.97	0.0146468	9	Upper IM
2.98077e-13	-0.102038	0.995	0.988	6.56545e-09	9_all	RPS8	-1.983	0.0101855	9	Upper IM
3.03994e-13	-0.158766	0.96	0.952	6.69576e-09	9_all	RPS16	-1.912	0.0120728	9	Upper IM
3.22851e-13	0.238296	1	0.975	7.11111e-09	9_all	KRTDAP	-1.975	0.0365259	9	Upper IM
3.33968e-13	0.372976	0.93	0.68	7.35599e-09	9_all	KRT78	-1.61	0.451696	9	Upper IM
3.89439e-13	-0.148846	0.97	0.965	8.57778e-09	9_all	RPL34	-1.935	0.0074558	9	Upper IM
3.98054e-13	0.327973	0.53	0.262	8.76754e-09	9_all	LRRC20	-0.792	1.01643	9	Upper IM
5.19828e-13	-0.124361	0.98	0.957	1.14497e-08	9_all	RPL21	-1.937	0.0342628	9	Upper IM
5.29711e-13	0.292105	0.645	0.378	1.16674e-08	9_all	PCDH1	-1.023	0.770913	9	Upper IM
5.37835e-13	0.294353	0.58	0.302	1.18464e-08	9_all	VASN	-0.882	0.941504	9	Upper IM
6.53081e-13	-0.0910228	0.995	0.983	1.43848e-08	9_all	RPL35	-1.978	0.0175051	9	Upper IM
6.71915e-13	-0.225011	0.835	0.908	1.47996e-08	9_all	FTL	-1.743	-0.120916	9	Upper IM
7.12038e-13	-0.107802	0.99	0.975	1.56833e-08	9_all	RPLP2	-1.965	0.0220263	9	Upper IM
8.32429e-13	0.307117	0.915	0.798	1.83351e-08	9_all	PPP1R3C	-1.713	0.197383	9	Upper IM
8.33996e-13	-0.3278	0.5	0.695	1.83696e-08	9_all	PSME2	-1.195	-0.475085	9	Upper IM
8.55786e-13	0.300552	0.745	0.49	1.88495e-08	9_all	PRSS3	-1.235	0.604459	9	Upper IM
8.71896e-13	0.309265	0.995	0.923	1.92044e-08	9_all	CRCT1	-1.918	0.108366	9	Upper IM
9.54118e-13	-0.315269	0.17	0.442	2.10154e-08	9_all	FGFR2	-0.612	-1.37851	9	Upper IM
9.72662e-13	0.14503	0.995	0.987	2.14239e-08	9_all	PPDPF	-1.982	0.0116464	9	Upper IM
9.92834e-13	-0.312131	0.215	0.492	2.18682e-08	9_all	SNHG7	-0.707	-1.19432	9	Upper IM
1.15567e-12	-0.262765	0.74	0.815	2.54547e-08	9_all	CNBP	-1.555	-0.139275	9	Upper IM
1.18608e-12	-0.302356	0.715	0.827	2.61246e-08	9_all	HNRNPH1	-1.542	-0.209944	9	Upper IM
1.35048e-12	-0.324045	0.265	0.502	2.97457e-08	9_all	SSRP1	-0.767	-0.921695	9	Upper IM
1.42454e-12	-0.145258	0.97	0.963	3.13769e-08	9_all	RPL19	-1.933	0.0104489	9	Upper IM
1.68952e-12	-0.297439	0.11	0.388	3.72134e-08	9_all	MEGF6	-0.498	-1.81855	9	Upper IM
1.70181e-12	-0.328612	0.38	0.612	3.7484e-08	9_all	JAG1	-0.992	-0.687532	9	Upper IM
1.71874e-12	-0.111138	0.99	0.968	3.7857e-08	9_all	RPS15	-1.958	0.0324215	9	Upper IM
1.89255e-12	0.263187	0.875	0.722	4.16853e-08	9_all	ELOVL1	-1.597	0.277284	9	Upper IM
1.90072e-12	0.285634	0.615	0.347	4.18653e-08	9_all	SMIM5	-0.962	0.825651	9	Upper IM
1.94352e-12	-0.331036	0.555	0.69	4.28079e-08	9_all	HNRNPDL	-1.245	-0.314109	9	Upper IM
2.25439e-12	-0.234907	0.8	0.848	4.96552e-08	9_all	PFN1	-1.648	-0.0840643	9	Upper IM
2.39617e-12	-0.101656	0.995	0.988	5.2778e-08	9_all	RPL37	-1.983	0.0101855	9	Upper IM
2.43853e-12	-0.14973	0.945	0.933	5.37112e-08	9_all	RPL10A	-1.878	0.0184372	9	Upper IM
2.53014e-12	-0.319346	0.525	0.717	5.57289e-08	9_all	HSPE1	-1.242	-0.449656	9	Upper IM
2.83949e-12	-0.285501	0.685	0.8	6.25426e-08	9_all	NPM1	-1.485	-0.223896	9	Upper IM
3.0247e-12	-0.118621	0.98	0.983	6.66221e-08	9_all	RPL7	-1.963	-0.00440967	9	Upper IM
3.09942e-12	0.301835	0.775	0.522	6.82678e-08	9_all	PHLDA1	-1.297	0.570147	9	Upper IM
3.28296e-12	-0.384468	0.235	0.488	7.23104e-08	9_all	COL7A1	-0.723	-1.05422	9	Upper IM
3.30722e-12	-0.0777782	1	0.995	7.28448e-08	9_all	RPS18	-1.995	0.00723157	9	Upper IM
3.82887e-12	-0.116156	0.98	0.983	8.43347e-08	9_all	RPS21	-1.963	-0.00440967	9	Upper IM
3.9273e-12	0.299979	0.74	0.533	8.65026e-08	9_all	RHOD	-1.273	0.47339	9	Upper IM
3.97344e-12	-0.326278	0.42	0.627	8.75189e-08	9_all	AOPEP	-1.047	-0.578076	9	Upper IM
4.00778e-12	-0.387816	0.63	0.777	8.82754e-08	9_all	CXCL14	-1.407	-0.302563	9	Upper IM
4.09884e-12	-0.288496	0.6	0.772	9.02811e-08	9_all	EIF3K	-1.372	-0.363638	9	Upper IM
4.10154e-12	-0.133178	0.99	0.982	9.03405e-08	9_all	B2M	-1.972	0.0117055	9	Upper IM
4.38861e-12	-0.310292	0.26	0.505	9.66636e-08	9_all	PCNA	-0.765	-0.957772	9	Upper IM
4.39989e-12	0.280515	0.7	0.432	9.69119e-08	9_all	KRT80	-1.132	0.696324	9	Upper IM
4.5184e-12	0.260019	0.86	0.718	9.95223e-08	9_all	CARHSP1	-1.578	0.260353	9	Upper IM
4.59034e-12	0.233025	0.885	0.787	1.01107e-07	9_all	GRHL1	-1.672	0.169314	9	Upper IM
4.63284e-12	0.316173	0.705	0.483	1.02043e-07	9_all	ENDOU	-1.188	0.5456	9	Upper IM
5.98917e-12	-0.315994	0.165	0.41	1.31918e-07	9_all	TP53AIP1	-0.575	-1.31316	9	Upper IM
6.01685e-12	-0.324225	0.44	0.648	1.32527e-07	9_all	DEGS1	-1.088	-0.55849	9	Upper IM
6.10738e-12	-0.249608	0.125	0.377	1.34521e-07	9_all	GCLC	-0.502	-1.59264	9	Upper IM
7.52541e-12	0.18549	0.88	0.857	1.65755e-07	9_all	RAB10	-1.737	0.0382083	9	Upper IM
8.29482e-12	0.284516	0.79	0.61	1.82702e-07	9_all	PLBD1	-1.4	0.373043	9	Upper IM
8.40891e-12	-0.207994	0.855	0.89	1.85215e-07	9_all	SNHG29	-1.745	-0.0578809	9	Upper IM
9.6941e-12	-0.313581	0.565	0.713	2.13522e-07	9_all	CBR1	-1.278	-0.335651	9	Upper IM
9.7658e-12	-0.335707	0.63	0.74	2.15101e-07	9_all	CCND1	-1.37	-0.232173	9	Upper IM
9.79441e-12	0.290005	0.88	0.757	2.15732e-07	9_all	IL18	-1.637	0.21721	9	Upper IM
1.01556e-11	0.204624	0.27	0.087	2.23686e-07	9_all	LIPH	-0.357	1.63387	9	Upper IM
1.2284e-11	-0.286228	0.635	0.772	2.70568e-07	9_all	SOD1	-1.407	-0.281844	9	Upper IM
1.2529e-11	0.327706	0.76	0.582	2.75964e-07	9_all	CALML5	-1.342	0.38498	9	Upper IM
1.27405e-11	-0.297887	0.575	0.752	2.80623e-07	9_all	SRSF3	-1.327	-0.387171	9	Upper IM
1.38028e-11	-0.0887394	1	0.988	3.0402e-07	9_all	RPS27	-1.988	0.0174171	9	Upper IM
1.41867e-11	0.308394	0.63	0.4	3.12477e-07	9_all	UACA	-1.03	0.655352	9	Upper IM
1.52571e-11	0.383824	0.585	0.325	3.36053e-07	9_all	TGM3	-0.91	0.847997	9	Upper IM
1.54628e-11	0.280239	0.595	0.357	3.40583e-07	9_all	DGAT2	-0.952	0.736966	9	Upper IM
1.56096e-11	0.211033	0.9	0.848	3.43816e-07	9_all	TMPRSS11A	-1.748	0.0858607	9	Upper IM
1.59297e-11	-0.312046	0.27	0.508	3.50868e-07	9_all	CLUH	-0.778	-0.911869	9	Upper IM
1.76681e-11	-0.0951349	1	0.987	3.89158e-07	9_all	RPL36	-1.987	0.018878	9	Upper IM
1.95294e-11	-0.242217	0.765	0.813	4.30154e-07	9_all	TAGLN2	-1.578	-0.0877956	9	Upper IM
2.05971e-11	-0.352959	0.38	0.588	4.53672e-07	9_all	THSD4	-0.968	-0.629817	9	Upper IM
2.16123e-11	-0.306303	0.43	0.647	4.76033e-07	9_all	G3BP1	-1.077	-0.589429	9	Upper IM
2.57248e-11	-0.305562	0.32	0.548	5.66615e-07	9_all	SNRPD1	-0.868	-0.776104	9	Upper IM
2.86286e-11	-0.325734	0.41	0.623	6.30574e-07	9_all	HSPA1A	-1.033	-0.603608	9	Upper IM
2.95856e-11	-0.298372	0.355	0.582	6.51653e-07	9_all	WASHC1	-0.937	-0.7132	9	Upper IM
2.96827e-11	-0.0828083	0.99	0.987	6.53791e-07	9_all	RPL37A	-1.977	0.00437844	9	Upper IM
3.02569e-11	0.288426	0.835	0.685	6.66439e-07	9_all	HPGD	-1.52	0.285672	9	Upper IM
3.0354e-11	0.206323	0.905	0.835	6.68577e-07	9_all	EVPL	-1.74	0.116142	9	Upper IM
3.04078e-11	-0.330849	0.345	0.577	6.69763e-07	9_all	PLXNB1	-0.922	-0.741975	9	Upper IM
3.04479e-11	-0.273307	0.515	0.72	6.70646e-07	9_all	MICOS10	-1.235	-0.483424	9	Upper IM
3.12086e-11	-0.2655	0.23	0.503	6.874e-07	9_all	MTUS1	-0.733	-1.12892	9	Upper IM
3.21767e-11	-0.294267	0.185	0.438	7.08723e-07	9_all	LAMA5	-0.623	-1.24341	9	Upper IM
3.21911e-11	-0.28955	0.445	0.662	7.09042e-07	9_all	SNRPB	-1.107	-0.573026	9	Upper IM
3.30584e-11	-0.140719	0.945	0.953	7.28143e-07	9_all	RPS5	-1.898	-0.0121619	9	Upper IM
3.31325e-11	-0.317455	0.365	0.608	7.29778e-07	9_all	IVNS1ABP	-0.973	-0.736175	9	Upper IM
3.41314e-11	-0.344072	0.39	0.627	7.51778e-07	9_all	DST	-1.017	-0.684991	9	Upper IM
3.48739e-11	0.258794	0.905	0.787	7.68131e-07	9_all	RIOK3	-1.692	0.201554	9	Upper IM
3.58217e-11	-0.3142	0.36	0.585	7.89008e-07	9_all	SRSF7	-0.945	-0.70044	9	Upper IM
4.26836e-11	-0.0957903	0.99	0.977	9.40149e-07	9_all	RPS24	-1.967	0.01907	9	Upper IM
4.27715e-11	0.170819	0.31	0.11	9.42085e-07	9_all	SLC15A1	-0.42	1.49476	9	Upper IM
4.28156e-11	-0.157991	0.92	0.943	9.43056e-07	9_all	RPSA	-1.863	-0.0356239	9	Upper IM
4.64739e-11	0.273953	0.63	0.405	1.02363e-06	9_all	GFOD2	-1.035	0.63743	9	Upper IM
5.00403e-11	0.298967	0.815	0.51	1.10219e-06	9_all	LMO7	-1.325	0.676303	9	Upper IM
5.26888e-11	-0.122323	0.96	0.965	1.16052e-06	9_all	RPL6	-1.925	-0.00749454	9	Upper IM
6.01026e-11	-0.233533	0.12	0.355	1.32382e-06	9_all	GRAMD4	-0.475	-1.56478	9	Upper IM
6.07279e-11	0.279171	0.685	0.46	1.33759e-06	9_all	FUT3	-1.145	0.57447	9	Upper IM
6.07763e-11	-0.184263	0.86	0.912	1.33866e-06	9_all	LGALS3	-1.772	-0.0846972	9	Upper IM
6.20076e-11	-0.316354	0.415	0.62	1.36578e-06	9_all	CA12	-1.035	-0.579157	9	Upper IM
6.32756e-11	-0.10425	1	0.977	1.39371e-06	9_all	RPS12	-1.977	0.0335695	9	Upper IM
6.41262e-11	0.209731	0.355	0.145	1.41244e-06	9_all	SHROOM3	-0.5	1.29177	9	Upper IM
6.49119e-11	-0.265805	0.2	0.458	1.42975e-06	9_all	GAS6	-0.658	-1.19535	9	Upper IM
6.50658e-11	-0.188356	0.865	0.897	1.43314e-06	9_all	TUBA1B	-1.762	-0.0524079	9	Upper IM
6.93364e-11	-0.320078	0.535	0.697	1.5272e-06	9_all	IFITM3	-1.232	-0.38162	9	Upper IM
6.97849e-11	0.26055	0.56	0.305	1.53708e-06	9_all	SFTA2	-0.865	0.876618	9	Upper IM
7.54093e-11	-0.11232	0.975	0.978	1.66097e-06	9_all	RPL23	-1.953	-0.00443225	9	Upper IM
8.20744e-11	0.104492	0.98	0.982	1.80777e-06	9_all	S100A10	-1.962	-0.00294128	9	Upper IM
8.27493e-11	-0.235785	0.76	0.812	1.82264e-06	9_all	HSP90AB1	-1.572	-0.0954803	9	Upper IM
8.42363e-11	-0.280479	0.33	0.585	1.85539e-06	9_all	CTBP1	-0.915	-0.825971	9	Upper IM
8.49198e-11	-0.284812	0.39	0.607	1.87044e-06	9_all	STAT6	-0.997	-0.638222	9	Upper IM
8.54582e-11	-0.279923	0.375	0.618	1.8823e-06	9_all	IMPDH2	-0.993	-0.720716	9	Upper IM
8.73882e-11	-0.257083	0.185	0.438	1.92481e-06	9_all	ENY2	-0.623	-1.24341	9	Upper IM
9.36643e-11	0.238687	0.435	0.2	2.06305e-06	9_all	EREG	-0.635	1.12102	9	Upper IM
9.52539e-11	0.271837	0.665	0.473	2.09806e-06	9_all	TP53I3	-1.138	0.491514	9	Upper IM
9.59667e-11	-0.275804	0.86	0.885	2.11376e-06	9_all	KRT14	-1.745	-0.0413408	9	Upper IM
9.61518e-11	0.244148	0.9	0.755	2.11784e-06	9_all	QSOX1	-1.655	0.253448	9	Upper IM
1.00644e-10	0.268012	0.52	0.263	2.21679e-06	9_all	IL36RN	-0.783	0.983449	9	Upper IM
1.05684e-10	0.258531	0.44	0.228	2.32779e-06	9_all	SLC5A1	-0.668	0.94847	9	Upper IM
1.06238e-10	-0.112488	0.955	0.945	2.33999e-06	9_all	NACA	-1.9	0.0151864	9	Upper IM
1.0705e-10	0.296651	0.73	0.577	2.35788e-06	9_all	LRRFIP2	-1.307	0.339325	9	Upper IM
1.1468e-10	-0.246205	0.68	0.785	2.52594e-06	9_all	EIF4A2	-1.465	-0.207158	9	Upper IM
1.19963e-10	-0.250955	0.245	0.502	2.6423e-06	9_all	MRPS16	-0.747	-1.03491	9	Upper IM
1.30595e-10	-0.243827	0.7	0.795	2.87649e-06	9_all	MYH9	-1.495	-0.1836	9	Upper IM
1.37864e-10	-0.200137	0.79	0.863	3.03658e-06	9_all	PLP2	-1.653	-0.127508	9	Upper IM
1.47443e-10	-0.266548	0.155	0.387	3.24758e-06	9_all	NINJ1	-0.542	-1.32007	9	Upper IM
1.52714e-10	0.263063	0.765	0.612	3.36367e-06	9_all	ARHGAP27	-1.377	0.321928	9	Upper IM
1.57933e-10	-0.231762	0.075	0.288	3.47862e-06	9_all	MIRLET7BHG	-0.363	-1.94111	9	Upper IM
1.62e-10	-0.282265	0.425	0.645	3.56822e-06	9_all	LMAN2	-1.07	-0.601836	9	Upper IM
1.66331e-10	-0.279877	0.42	0.633	3.66362e-06	9_all	SRSF1	-1.053	-0.591816	9	Upper IM
1.693e-10	-0.2793	0.54	0.727	3.72901e-06	9_all	SET	-1.267	-0.428996	9	Upper IM
1.75885e-10	-0.265606	0.315	0.552	3.87405e-06	9_all	PHB	-0.867	-0.809316	9	Upper IM
1.77394e-10	0.281605	0.71	0.503	3.90728e-06	9_all	SORT1	-1.213	0.497261	9	Upper IM
1.88903e-10	-0.27665	0.615	0.75	4.16077e-06	9_all	NCL	-1.365	-0.286304	9	Upper IM
1.89189e-10	-0.273639	0.595	0.737	4.16708e-06	9_all	AP2M1	-1.332	-0.308775	9	Upper IM
1.97326e-10	-0.262047	0.165	0.397	4.3463e-06	9_all	PLCH2	-0.562	-1.26667	9	Upper IM
1.99032e-10	-0.2473	0.69	0.785	4.38388e-06	9_all	HNRNPC	-1.475	-0.186096	9	Upper IM
2.20941e-10	0.271095	0.63	0.43	4.86645e-06	9_all	PLEKHM1	-1.06	0.551015	9	Upper IM
2.24129e-10	-0.281281	0.355	0.57	4.93667e-06	9_all	IFI16	-0.925	-0.683143	9	Upper IM
2.24781e-10	-0.280157	0.295	0.53	4.95102e-06	9_all	MRPS34	-0.825	-0.845277	9	Upper IM
2.27631e-10	-0.0747112	0.995	0.995	5.01379e-06	9_all	RPL13	-1.99	0	9	Upper IM
2.29053e-10	-0.18042	0.895	0.935	5.04513e-06	9_all	RPL23A	-1.83	-0.0630787	9	Upper IM
2.35631e-10	-0.121577	0.945	0.938	5.19001e-06	9_all	ENO1	-1.883	0.0107264	9	Upper IM
2.39395e-10	-0.218505	0.1	0.323	5.27292e-06	9_all	ESPN	-0.423	-1.69153	9	Upper IM
2.41568e-10	-0.207818	0.785	0.845	5.32078e-06	9_all	UQCRH	-1.63	-0.106259	9	Upper IM
2.44679e-10	-0.14866	0.91	0.957	5.38929e-06	9_all	RPS9	-1.867	-0.0726524	9	Upper IM
2.46102e-10	0.261075	0.465	0.243	5.42064e-06	9_all	ATP13A4	-0.708	0.936274	9	Upper IM
2.57676e-10	0.269858	0.53	0.3	5.67558e-06	9_all	LINC02560	-0.83	0.82103	9	Upper IM
2.65674e-10	0.282062	0.735	0.515	5.85173e-06	9_all	CDA	-1.25	0.513172	9	Upper IM
2.67828e-10	-0.242673	0.21	0.453	5.89917e-06	9_all	MAP3K6	-0.663	-1.10912	9	Upper IM
2.86068e-10	-0.0924867	0.99	0.972	6.30094e-06	9_all	RPS14	-1.962	0.0264722	9	Upper IM
2.8619e-10	-0.272905	0.465	0.658	6.30362e-06	9_all	PGRMC2	-1.123	-0.500857	9	Upper IM
2.93065e-10	-0.261262	0.63	0.748	6.45506e-06	9_all	HNRNPU	-1.378	-0.247686	9	Upper IM
2.93235e-10	-0.116688	0.97	0.968	6.45879e-06	9_all	RPL36A	-1.938	0.0029777	9	Upper IM
3.01528e-10	-0.118382	0.995	0.98	6.64145e-06	9_all	CRABP2	-1.975	0.0219148	9	Upper IM
3.04383e-10	-0.281668	0.27	0.502	6.70435e-06	9_all	BANF1	-0.772	-0.894728	9	Upper IM
3.19061e-10	0.291876	0.73	0.58	7.02763e-06	9_all	CXCL17	-1.31	0.331844	9	Upper IM
3.3305e-10	0.319759	0.895	0.675	7.33575e-06	9_all	FAM25A	-1.57	0.407	9	Upper IM
3.36095e-10	-0.233233	0.145	0.383	7.40282e-06	9_all	ABCC5	-0.528	-1.40129	9	Upper IM
3.39306e-10	-0.161034	0.91	0.947	7.47355e-06	9_all	RPL38	-1.857	-0.0574979	9	Upper IM
3.49959e-10	-0.279893	0.39	0.602	7.7082e-06	9_all	FBL	-0.992	-0.626289	9	Upper IM
3.55559e-10	0.296644	0.695	0.482	7.83154e-06	9_all	F3	-1.177	0.52798	9	Upper IM
3.66242e-10	-0.320721	0.465	0.667	8.06684e-06	9_all	COL17A1	-1.132	-0.520456	9	Upper IM
3.7408e-10	-0.282153	0.45	0.635	8.23949e-06	9_all	TIMM13	-1.085	-0.496832	9	Upper IM
3.88436e-10	-0.26026	0.24	0.462	8.55568e-06	9_all	APEX1	-0.702	-0.944858	9	Upper IM
3.92762e-10	-0.259512	0.735	0.803	8.65097e-06	9_all	DAPL1	-1.538	-0.127656	9	Upper IM
3.94917e-10	-0.248897	0.755	0.822	8.69843e-06	9_all	GAS5	-1.577	-0.122662	9	Upper IM
3.97403e-10	-0.275409	0.375	0.59	8.7532e-06	9_all	SNRPF	-0.965	-0.653824	9	Upper IM
3.97834e-10	-0.0876353	0.99	0.988	8.76268e-06	9_all	RPL9	-1.978	0.00291748	9	Upper IM
4.14353e-10	0.13024	0.115	0.015	9.12653e-06	9_all	CRISP2	-0.13	2.9386	9	Upper IM
4.27913e-10	-0.279174	0.465	0.643	9.4252e-06	9_all	NUPR1	-1.108	-0.467588	9	Upper IM
4.28803e-10	-0.124647	0.95	0.945	9.44481e-06	9_all	RPS10	-1.895	0.00761318	9	Upper IM
4.37915e-10	-0.136708	0.97	0.957	9.64551e-06	9_all	RPS28	-1.927	0.0194658	9	Upper IM
4.42951e-10	-0.0795236	0.995	0.995	9.75644e-06	9_all	RPL28	-1.99	0	9	Upper IM
4.57166e-10	-0.0822402	0.99	0.99	1.00695e-05	9_all	RPS29	-1.98	0	9	Upper IM
4.67539e-10	-0.21213	0.105	0.33	1.0298e-05	9_all	NSMCE4A	-0.435	-1.65208	9	Upper IM
4.77963e-10	-0.227482	0.71	0.817	1.05276e-05	9_all	COX7B	-1.527	-0.202517	9	Upper IM
4.80572e-10	-0.11546	0.965	0.94	1.05851e-05	9_all	RPS26	-1.905	0.0378682	9	Upper IM
4.86432e-10	-0.284692	0.44	0.628	1.07142e-05	9_all	RNF7	-1.068	-0.513261	9	Upper IM
5.25653e-10	0.335539	0.595	0.388	1.1578e-05	9_all	SPRR1A	-0.983	0.616833	9	Upper IM
5.34116e-10	-0.275953	0.355	0.583	1.17644e-05	9_all	PHLDA3	-0.938	-0.715677	9	Upper IM
5.4653e-10	0.27922	0.675	0.465	1.20379e-05	9_all	FAM83A	-1.14	0.537657	9	Upper IM
5.5324e-10	0.159021	0.205	0.058	1.21857e-05	9_all	TNFAIP8L3	-0.263	1.8215	9	Upper IM
5.85265e-10	-0.276573	0.555	0.723	1.2891e-05	9_all	CLSTN1	-1.278	-0.381508	9	Upper IM
6.35618e-10	-0.191996	0.82	0.875	1.40001e-05	9_all	COX7C	-1.695	-0.0936591	9	Upper IM
6.35899e-10	-0.234215	0.215	0.45	1.40063e-05	9_all	PCBD1	-0.665	-1.06559	9	Upper IM
6.48263e-10	-0.281091	0.545	0.742	1.42786e-05	9_all	SFPQ	-1.287	-0.445163	9	Upper IM
6.6387e-10	-0.205074	0.055	0.257	1.46224e-05	9_all	OBSCN	-0.312	-2.22426	9	Upper IM
6.9105e-10	-0.261133	0.59	0.748	1.52211e-05	9_all	NOP53	-1.338	-0.342323	9	Upper IM
7.05852e-10	0.0706104	1	1	1.55471e-05	9_all	KRT6A	-2	0	9	Upper IM
7.06005e-10	-0.226165	0.135	0.365	1.55505e-05	9_all	SUGP2	-0.5	-1.43494	9	Upper IM
7.10371e-10	-0.268643	0.395	0.607	1.56466e-05	9_all	HNRNPA0	-1.002	-0.619844	9	Upper IM
7.13806e-10	0.218302	0.28	0.103	1.57223e-05	9_all	SPINK6	-0.383	1.44278	9	Upper IM
7.45201e-10	-0.297923	0.52	0.683	1.64138e-05	9_all	FLNA	-1.203	-0.393374	9	Upper IM
7.56045e-10	-0.213662	0.14	0.357	1.66526e-05	9_all	MYC	-0.497	-1.3505	9	Upper IM
7.69939e-10	-0.253344	0.72	0.76	1.69587e-05	9_all	FGFR3	-1.48	-0.0780025	9	Upper IM
7.78035e-10	-0.239015	0.145	0.363	1.7137e-05	9_all	FAM193B	-0.508	-1.32392	9	Upper IM
8.04991e-10	0.260987	0.63	0.457	1.77307e-05	9_all	MBOAT2	-1.087	0.463158	9	Upper IM
8.06703e-10	-0.226394	0.17	0.403	1.77684e-05	9_all	EPHX2	-0.573	-1.24525	9	Upper IM
8.22656e-10	-0.27702	0.25	0.488	1.81198e-05	9_all	GPNMB	-0.738	-0.964953	9	Upper IM
8.66078e-10	-0.245231	0.64	0.76	1.90762e-05	9_all	ATP5MC2	-1.4	-0.247928	9	Upper IM
8.66914e-10	-0.190479	0.06	0.27	1.90947e-05	9_all	LAMB1	-0.33	-2.16993	9	Upper IM
8.98178e-10	-0.277615	0.365	0.585	1.97833e-05	9_all	LGALS3BP	-0.95	-0.68054	9	Upper IM
9.60658e-10	-0.239245	0.245	0.485	2.11594e-05	9_all	TAF15	-0.73	-0.985203	9	Upper IM
1.01211e-09	-0.250833	0.27	0.507	2.22927e-05	9_all	PRRC2A	-0.777	-0.909026	9	Upper IM
1.04109e-09	-0.214304	0.105	0.318	2.29309e-05	9_all	CKMT1A	-0.423	-1.59864	9	Upper IM
1.0503e-09	-0.265365	0.28	0.508	2.31339e-05	9_all	RPS27L	-0.788	-0.859402	9	Upper IM
1.06084e-09	0.246723	0.82	0.685	2.33662e-05	9_all	AFDN	-1.505	0.25952	9	Upper IM
1.06494e-09	-0.175529	0.835	0.892	2.34564e-05	9_all	PRDX1	-1.727	-0.0952675	9	Upper IM
1.1086e-09	0.107941	0.16	0.035	2.4418e-05	9_all	ACER1	-0.195	2.19265	9	Upper IM
1.12518e-09	-0.286587	0.35	0.565	2.47833e-05	9_all	VSNL1	-0.915	-0.690896	9	Upper IM
1.14051e-09	0.23438	0.48	0.257	2.51209e-05	9_all	KCTD11	-0.737	0.901266	9	Upper IM
1.14503e-09	-0.256463	0.315	0.545	2.52205e-05	9_all	SNHG16	-0.86	-0.790904	9	Upper IM
1.22124e-09	-0.260783	0.55	0.725	2.6899e-05	9_all	PPP1R14B	-1.275	-0.398549	9	Upper IM
1.25591e-09	-0.221552	0.17	0.41	2.76626e-05	9_all	PIK3R2	-0.58	-1.27009	9	Upper IM
1.28982e-09	-0.249996	0.19	0.417	2.84095e-05	9_all	UBAC1	-0.607	-1.13405	9	Upper IM
1.3567e-09	0.226315	0.905	0.773	2.98828e-05	9_all	TMEM79	-1.678	0.227449	9	Upper IM
1.3882e-09	-0.257132	0.345	0.555	3.05765e-05	9_all	NDUFS8	-0.9	-0.685891	9	Upper IM
1.39328e-09	-0.260622	0.4	0.61	3.06885e-05	9_all	SNU13	-1.01	-0.608809	9	Upper IM
1.40508e-09	0.27873	0.685	0.475	3.09484e-05	9_all	POF1B	-1.16	0.528176	9	Upper IM
1.40731e-09	-0.283984	0.445	0.635	3.09973e-05	9_all	SREBF1	-1.08	-0.512951	9	Upper IM
1.44041e-09	0.259034	0.75	0.628	3.17265e-05	9_all	KLK8	-1.378	0.256126	9	Upper IM
1.44897e-09	-0.272758	0.475	0.648	3.1915e-05	9_all	NDUFB9	-1.123	-0.448066	9	Upper IM
1.44917e-09	-0.132417	0.95	0.967	3.19195e-05	9_all	RPL35A	-1.917	-0.0255884	9	Upper IM
1.49798e-09	-0.22163	0.23	0.458	3.29945e-05	9_all	ISCU	-0.688	-0.993714	9	Upper IM
1.56936e-09	0.261136	0.645	0.412	3.45668e-05	9_all	CST6	-1.057	0.646655	9	Upper IM
1.65069e-09	-0.176553	0.06	0.265	3.63581e-05	9_all	GMPR2	-0.325	-2.14296	9	Upper IM
1.66887e-09	-0.157345	0.88	0.887	3.67586e-05	9_all	HNRNPK	-1.767	-0.0114306	9	Upper IM
1.70241e-09	-0.26273	0.585	0.725	3.74973e-05	9_all	SRSF2	-1.31	-0.309544	9	Upper IM
1.71605e-09	-0.216923	0.125	0.342	3.77978e-05	9_all	TRIM47	-0.467	-1.45207	9	Upper IM
1.73912e-09	-0.0815334	0.98	0.977	3.8306e-05	9_all	RPL29	-1.957	0.00442319	9	Upper IM
1.76047e-09	-0.258796	0.365	0.58	3.87761e-05	9_all	SRSF11	-0.945	-0.668156	9	Upper IM
1.77587e-09	-0.253885	0.265	0.502	3.91153e-05	9_all	CALD1	-0.767	-0.921695	9	Upper IM
1.8048e-09	-0.279649	0.525	0.68	3.97525e-05	9_all	PHGDH	-1.205	-0.373217	9	Upper IM
1.8205e-09	-0.240573	0.225	0.457	4.00984e-05	9_all	CRTAP	-0.682	-1.02227	9	Upper IM
1.85218e-09	0.270189	0.56	0.345	4.07961e-05	9_all	ASPG	-0.905	0.69883	9	Upper IM
1.89606e-09	-0.262537	0.425	0.637	4.17627e-05	9_all	TRIM28	-1.062	-0.583831	9	Upper IM
1.90631e-09	-0.114209	0.98	0.998	4.19883e-05	9_all	RPLP1	-1.978	-0.0262581	9	Upper IM
1.92368e-09	-0.264445	0.39	0.613	4.23709e-05	9_all	NME1	-1.003	-0.652413	9	Upper IM
1.94913e-09	0.257841	0.69	0.55	4.29315e-05	9_all	SDR16C5	-1.24	0.327165	9	Upper IM
2.02968e-09	0.167313	0.925	0.877	4.47058e-05	9_all	EPS8L2	-1.802	0.0768765	9	Upper IM
2.06808e-09	-0.214584	0.725	0.808	4.55516e-05	9_all	COX6C	-1.533	-0.156374	9	Upper IM
2.20821e-09	-0.289975	0.385	0.583	4.8638e-05	9_all	SNRNP70	-0.968	-0.598637	9	Upper IM
2.2171e-09	-0.2371	0.2	0.413	4.88338e-05	9_all	IGSF3	-0.613	-1.04614	9	Upper IM
2.23979e-09	-0.259963	0.325	0.545	4.93336e-05	9_all	COMT	-0.87	-0.745817	9	Upper IM
2.51706e-09	0.259998	0.745	0.503	5.54408e-05	9_all	DUOX2	-1.248	0.566682	9	Upper IM
2.54628e-09	-0.141179	0.975	0.978	5.60844e-05	9_all	PKP1	-1.953	-0.00443225	9	Upper IM
2.62277e-09	-0.267141	0.46	0.648	5.77691e-05	9_all	PARK7	-1.108	-0.49436	9	Upper IM
2.63663e-09	-0.265802	0.33	0.533	5.80745e-05	9_all	IFNGR1	-0.863	-0.69167	9	Upper IM
2.69598e-09	-0.296803	0.615	0.773	5.93817e-05	9_all	LGALS7B	-1.388	-0.329882	9	Upper IM
2.71559e-09	-0.233752	0.195	0.417	5.98136e-05	9_all	MRPL4	-0.612	-1.09657	9	Upper IM
2.75835e-09	0.157953	0.955	0.915	6.07554e-05	9_all	ATP6V0C	-1.87	0.061729	9	Upper IM
2.78662e-09	-0.220441	0.115	0.328	6.13781e-05	9_all	KAT2A	-0.443	-1.51206	9	Upper IM
2.80694e-09	-0.269701	0.33	0.548	6.18257e-05	9_all	SLC44A1	-0.878	-0.73171	9	Upper IM
2.82068e-09	0.29367	0.565	0.367	6.21284e-05	9_all	CEACAM1	-0.932	0.622471	9	Upper IM
2.88203e-09	-0.27511	0.315	0.518	6.34796e-05	9_all	HNRNPH3	-0.833	-0.7176	9	Upper IM
2.8937e-09	-0.250672	0.67	0.763	6.37367e-05	9_all	HMGN2	-1.433	-0.187522	9	Upper IM
2.89989e-09	-0.185695	0.08	0.288	6.38731e-05	9_all	METTL3	-0.368	-1.848	9	Upper IM
2.91362e-09	-0.262314	0.245	0.475	6.41753e-05	9_all	COL18A1	-0.72	-0.955146	9	Upper IM
2.95725e-09	-0.204429	0.775	0.86	6.51364e-05	9_all	HNRNPA3	-1.635	-0.15014	9	Upper IM
3.01406e-09	-0.144697	0.875	0.872	6.63877e-05	9_all	FXYD3	-1.747	0.00495488	9	Upper IM
3.03166e-09	0.272065	0.855	0.63	6.67753e-05	9_all	MXD1	-1.485	0.440573	9	Upper IM
3.06951e-09	0.168717	0.295	0.115	6.76089e-05	9_all	GYS2	-0.41	1.35908	9	Upper IM
3.12326e-09	0.261842	0.87	0.572	6.8793e-05	9_all	PSCA	-1.442	0.605	9	Upper IM
3.1469e-09	-0.23374	0.25	0.472	6.93137e-05	9_all	PRPF19	-0.722	-0.916859	9	Upper IM
3.23891e-09	-0.217387	0.1	0.303	7.13403e-05	9_all	SNHG12	-0.403	-1.59932	9	Upper IM
3.30484e-09	-0.275897	0.25	0.455	7.27924e-05	9_all	NOTCH1	-0.705	-0.863938	9	Upper IM
3.33749e-09	-0.302542	0.335	0.527	7.35115e-05	9_all	LAMB3	-0.862	-0.653642	9	Upper IM
3.35649e-09	-0.205422	0.745	0.797	7.39299e-05	9_all	SLC25A6	-1.542	-0.0973393	9	Upper IM
3.47726e-09	-0.254454	0.33	0.567	7.65901e-05	9_all	RPL22L1	-0.897	-0.780883	9	Upper IM
3.51831e-09	-0.241824	0.215	0.445	7.74943e-05	9_all	AP1G2	-0.66	-1.04947	9	Upper IM
3.54446e-09	0.251907	0.555	0.357	7.80702e-05	9_all	OVOL1	-0.912	0.636564	9	Upper IM
3.6307e-09	0.279716	0.91	0.83	7.99698e-05	9_all	PABPC3	-1.74	0.132755	9	Upper IM
3.64254e-09	-0.287003	0.495	0.645	8.02305e-05	9_all	H2AFZ	-1.14	-0.381871	9	Upper IM
3.72327e-09	-0.221548	0.23	0.455	8.20088e-05	9_all	RBM14	-0.685	-0.984233	9	Upper IM
3.87162e-09	-0.12971	0.94	0.923	8.52763e-05	9_all	RPL18A	-1.863	0.0263301	9	Upper IM
3.92113e-09	-0.273718	0.43	0.613	8.63668e-05	9_all	TKT	-1.043	-0.51155	9	Upper IM
3.92972e-09	-0.186318	0.08	0.287	8.65561e-05	9_all	MFSD2A	-0.367	-1.84298	9	Upper IM
3.93821e-09	-0.287061	0.355	0.553	8.6743e-05	9_all	CSRP2	-0.908	-0.63946	9	Upper IM
3.9977e-09	0.266571	0.64	0.372	8.80534e-05	9_all	KLK6	-1.012	0.782769	9	Upper IM
4.02837e-09	-0.266399	0.415	0.622	8.87288e-05	9_all	SRSF6	-1.037	-0.583803	9	Upper IM
4.06346e-09	-0.198019	0.105	0.31	8.95018e-05	9_all	C19orf48	-0.415	-1.56188	9	Upper IM
4.503e-09	0.229816	0.785	0.638	9.9183e-05	9_all	BNIPL	-1.423	0.299136	9	Upper IM
4.61022e-09	0.249867	0.53	0.308	0.000101545	9_all	TP53INP2	-0.838	0.783062	9	Upper IM
4.68956e-09	-0.261488	0.375	0.578	0.000103292	9_all	ATP5MC1	-0.953	-0.624179	9	Upper IM
4.72316e-09	-0.26822	0.335	0.528	0.000104032	9_all	LSM7	-0.863	-0.656377	9	Upper IM
4.74702e-09	0.223409	0.74	0.662	0.000104558	9_all	ARRDC3	-1.402	0.160694	9	Upper IM
4.76356e-09	-0.27202	0.295	0.503	0.000104922	9_all	ITGB4	-0.798	-0.769843	9	Upper IM
5.29381e-09	-0.24178	0.27	0.497	0.000116601	9_all	MRPS26	-0.767	-0.880286	9	Upper IM
5.38367e-09	-0.257285	0.545	0.683	0.000118581	9_all	TUFM	-1.228	-0.325629	9	Upper IM
5.48434e-09	-0.244651	0.36	0.563	0.000120798	9_all	TOMM5	-0.923	-0.645138	9	Upper IM
5.51781e-09	-0.21998	0.135	0.345	0.000121535	9_all	SLC38A1	-0.48	-1.35364	9	Upper IM
5.52928e-09	-0.246428	0.25	0.475	0.000121788	9_all	STOML2	-0.725	-0.925999	9	Upper IM
5.65527e-09	-0.229095	0.19	0.408	0.000124563	9_all	LMF2	-0.598	-1.10257	9	Upper IM
5.94474e-09	0.141957	0.98	0.957	0.000130939	9_all	SERPINB3	-1.937	0.0342628	9	Upper IM
6.46451e-09	-0.261609	0.46	0.652	0.000142387	9_all	RBM39	-1.112	-0.503238	9	Upper IM
6.48113e-09	-0.079339	0.995	0.988	0.000142753	9_all	RPL10	-1.983	0.0101855	9	Upper IM
6.55476e-09	-0.304083	0.33	0.528	0.000144375	9_all	STMN1	-0.858	-0.678072	9	Upper IM
6.62496e-09	0.22721	0.8	0.688	0.000145921	9_all	CLDN7	-1.488	0.217591	9	Upper IM
6.65944e-09	0.204961	0.785	0.745	0.000146681	9_all	TTC22	-1.53	0.0754522	9	Upper IM
6.76528e-09	-0.204245	0.15	0.375	0.000149012	9_all	MCM3	-0.525	-1.32193	9	Upper IM
6.84358e-09	-0.245328	0.22	0.425	0.000150737	9_all	TRAP1	-0.645	-0.949959	9	Upper IM
6.93351e-09	-0.237579	0.65	0.778	0.000152717	9_all	ATP5MPL	-1.428	-0.25933	9	Upper IM
7.10326e-09	0.199985	0.25	0.097	0.000156456	9_all	CD36	-0.347	1.36587	9	Upper IM
7.118e-09	-0.200006	0.14	0.352	0.000156781	9_all	IRF3	-0.492	-1.33015	9	Upper IM
7.33999e-09	-0.252311	0.565	0.707	0.000161671	9_all	IMPA2	-1.272	-0.323459	9	Upper IM
7.33999e-09	-0.25676	0.57	0.717	0.000161671	9_all	HNRNPM	-1.287	-0.331011	9	Upper IM
7.34036e-09	-0.125673	0.94	0.947	0.000161679	9_all	RPS7	-1.887	-0.0107037	9	Upper IM
7.3604e-09	-0.260093	0.535	0.723	0.00016212	9_all	HNRNPD	-1.258	-0.434457	9	Upper IM
7.58539e-09	-0.213912	0.14	0.352	0.000167076	9_all	PLEKHG3	-0.492	-1.33015	9	Upper IM
7.60998e-09	0.240637	0.765	0.61	0.000167617	9_all	CLIP1	-1.375	0.326651	9	Upper IM
7.84727e-09	-0.231125	0.245	0.475	0.000172844	9_all	NAB1	-0.72	-0.955146	9	Upper IM
7.91766e-09	-0.196803	0.095	0.292	0.000174394	9_all	PARP6	-0.387	-1.61997	9	Upper IM
7.92331e-09	-0.134918	0.92	0.952	0.000174519	9_all	EEF1B2	-1.872	-0.0493277	9	Upper IM
8.19102e-09	-0.239157	0.255	0.463	0.000180416	9_all	HES2	-0.718	-0.860515	9	Upper IM
9.02326e-09	-0.237417	0.235	0.448	0.000198746	9_all	IDH3A	-0.683	-0.930838	9	Upper IM
9.03809e-09	-0.253626	0.53	0.683	0.000199073	9_all	PDLIM1	-1.213	-0.365893	9	Upper IM
9.07347e-09	-0.227273	0.205	0.413	0.000199852	9_all	MRPL41	-0.618	-1.01052	9	Upper IM
9.10242e-09	0.195066	0.92	0.825	0.00020049	9_all	MAB21L4	-1.745	0.15724	9	Upper IM
9.13445e-09	-0.226792	0.175	0.387	0.000201195	9_all	HSPG2	-0.562	-1.14498	9	Upper IM
9.21058e-09	-0.24294	0.185	0.382	0.000202872	9_all	NASP	-0.567	-1.04605	9	Upper IM
9.38836e-09	-0.209925	0.145	0.352	0.000206788	9_all	CDK10	-0.497	-1.27952	9	Upper IM
9.41934e-09	-0.195613	0.155	0.375	0.00020747	9_all	NR3C1	-0.53	-1.27462	9	Upper IM
9.5629e-09	0.27256	0.54	0.36	0.000210632	9_all	FAM43A	-0.9	0.584963	9	Upper IM
9.60676e-09	-0.183991	0.07	0.258	0.000211599	9_all	PSAT1	-0.328	-1.88194	9	Upper IM
9.61452e-09	-0.172094	0.815	0.883	0.000211769	9_all	BTF3	-1.698	-0.115613	9	Upper IM
1.01395e-08	-0.196156	0.095	0.292	0.000223333	9_all	GSDMD	-0.387	-1.61997	9	Upper IM
1.01983e-08	0.263508	0.75	0.588	0.000224627	9_all	VAT1	-1.338	0.351074	9	Upper IM
1.0372e-08	-0.25501	0.385	0.573	0.000228454	9_all	NDUFAB1	-0.958	-0.573677	9	Upper IM
1.06196e-08	-0.186881	0.1	0.305	0.000233907	9_all	METTL17	-0.405	-1.60881	9	Upper IM
1.11389e-08	-0.242923	0.225	0.448	0.000245346	9_all	SLC7A1	-0.673	-0.993574	9	Upper IM
1.14094e-08	-0.263291	0.475	0.628	0.000251304	9_all	PRXL2A	-1.103	-0.402837	9	Upper IM
1.15732e-08	-0.100247	0.97	0.948	0.000254911	9_all	RPS20	-1.918	0.0330977	9	Upper IM
1.16926e-08	-0.233758	0.195	0.4	0.000257541	9_all	MCM7	-0.595	-1.03653	9	Upper IM
1.17757e-08	-0.113713	0.945	0.953	0.000259371	9_all	RPL27	-1.898	-0.0121619	9	Upper IM
1.19811e-08	-0.22905	0.265	0.472	0.000263897	9_all	SMG1	-0.737	-0.832794	9	Upper IM
1.19813e-08	-0.230183	0.205	0.422	0.0002639	9_all	SNHG3	-0.627	-1.04162	9	Upper IM
1.19875e-08	-0.225133	0.28	0.49	0.000264036	9_all	ATXN10	-0.77	-0.807355	9	Upper IM
1.24117e-08	-0.24261	0.235	0.43	0.00027338	9_all	NOLC1	-0.665	-0.871676	9	Upper IM
1.2453e-08	0.298183	0.815	0.565	0.000274289	9_all	C15orf48	-1.38	0.528549	9	Upper IM
1.2555e-08	-0.225149	0.225	0.437	0.000276537	9_all	LRRC47	-0.662	-0.957708	9	Upper IM
1.28695e-08	-0.231598	0.675	0.805	0.000283463	9_all	ATP5MD	-1.48	-0.254101	9	Upper IM
1.29061e-08	-0.185671	0.095	0.29	0.00028427	9_all	NPDC1	-0.385	-1.61005	9	Upper IM
1.29728e-08	0.238904	0.775	0.638	0.00028574	9_all	RANBP9	-1.413	0.28064	9	Upper IM
1.30513e-08	-0.252599	0.255	0.465	0.000287468	9_all	SRSF10	-0.72	-0.866733	9	Upper IM
1.31126e-08	-0.218172	0.115	0.313	0.000288819	9_all	CKS1B	-0.428	-1.44453	9	Upper IM
1.3202e-08	-0.193889	0.155	0.37	0.000290786	9_all	CKMT1B	-0.525	-1.25526	9	Upper IM
1.33761e-08	-0.181142	0.1	0.3	0.000294622	9_all	USP1	-0.4	-1.58496	9	Upper IM
1.37794e-08	-0.240301	0.22	0.427	0.000303504	9_all	GSTM3	-0.647	-0.956733	9	Upper IM
1.3854e-08	-0.220139	0.2	0.417	0.000305148	9_all	PLEKHJ1	-0.617	-1.06005	9	Upper IM
1.38953e-08	-0.204486	0.125	0.325	0.000306059	9_all	TMEM106C	-0.45	-1.37851	9	Upper IM
1.42831e-08	-0.192679	0.14	0.35	0.000314599	9_all	CDK4	-0.49	-1.32193	9	Upper IM
1.44171e-08	-0.251687	0.315	0.525	0.000317552	9_all	SNHG8	-0.84	-0.736966	9	Upper IM
1.53777e-08	-0.140596	0.94	0.927	0.000338709	9_all	TMSB4X	-1.867	0.0200914	9	Upper IM
1.56431e-08	0.173951	0.295	0.128	0.000344554	9_all	SERPINB11	-0.423	1.20457	9	Upper IM
1.57617e-08	-0.235721	0.28	0.48	0.000347167	9_all	CHTOP	-0.76	-0.777608	9	Upper IM
1.59045e-08	-0.258151	0.545	0.71	0.000350313	9_all	HNRNPAB	-1.255	-0.381563	9	Upper IM
1.64725e-08	-0.243324	0.6	0.72	0.000362824	9_all	SYTL1	-1.32	-0.263034	9	Upper IM
1.67872e-08	-0.234904	0.235	0.448	0.000369755	9_all	PRMT1	-0.683	-0.930838	9	Upper IM
1.68723e-08	-0.228358	0.185	0.397	0.000371629	9_all	FAM83F	-0.582	-1.10161	9	Upper IM
1.74166e-08	0.196865	0.485	0.26	0.000383617	9_all	HCG22	-0.745	0.899473	9	Upper IM
1.74484e-08	-0.206604	0.16	0.372	0.000384319	9_all	IMP4	-0.532	-1.21723	9	Upper IM
1.76534e-08	-0.242391	0.295	0.498	0.000388833	9_all	CCT8	-0.793	-0.755431	9	Upper IM
1.83102e-08	-0.253707	0.3	0.502	0.0004033	9_all	PRKDC	-0.802	-0.742725	9	Upper IM
1.86247e-08	-0.224979	0.26	0.475	0.000410228	9_all	MBD3	-0.735	-0.869416	9	Upper IM
1.97297e-08	-0.227415	0.15	0.35	0.000434565	9_all	APCDD1	-0.5	-1.22239	9	Upper IM
1.97853e-08	-0.230673	0.59	0.728	0.00043579	9_all	ATP5F1D	-1.318	-0.303223	9	Upper IM
2.05198e-08	-0.24412	0.57	0.705	0.000451969	9_all	CYCS	-1.275	-0.306661	9	Upper IM
2.0711e-08	-0.229587	0.25	0.462	0.00045618	9_all	COQ4	-0.712	-0.885965	9	Upper IM
2.0824e-08	-0.214925	0.185	0.393	0.000458669	9_all	D2HGDH	-0.578	-1.087	9	Upper IM
2.11718e-08	-0.218129	0.14	0.345	0.00046633	9_all	NFIB	-0.485	-1.30117	9	Upper IM
2.13559e-08	-0.232541	0.48	0.663	0.000470385	9_all	WDR83OS	-1.143	-0.465974	9	Upper IM
2.16174e-08	-0.204786	0.185	0.393	0.000476146	9_all	NT5C	-0.578	-1.087	9	Upper IM
2.16241e-08	-0.155078	0.88	0.89	0.000476292	9_all	ATP5F1B	-1.77	-0.0163018	9	Upper IM
2.17901e-08	-0.224969	0.27	0.49	0.000479948	9_all	SNRPE	-0.76	-0.859822	9	Upper IM
2.30583e-08	-0.187844	0.095	0.278	0.000507882	9_all	CCDC88C	-0.373	-1.54909	9	Upper IM
2.34207e-08	-0.248342	0.34	0.563	0.000515865	9_all	PTGR1	-0.903	-0.7276	9	Upper IM
2.3434e-08	0.242785	0.755	0.61	0.000516158	9_all	PDLIM2	-1.365	0.307667	9	Upper IM
2.34993e-08	-0.193904	0.16	0.373	0.000517595	9_all	NSUN5	-0.533	-1.2211	9	Upper IM
2.40251e-08	-0.223085	0.195	0.405	0.000529177	9_all	PAXX	-0.6	-1.05445	9	Upper IM
2.42983e-08	-0.181878	0.12	0.323	0.000535194	9_all	SAMM50	-0.443	-1.4285	9	Upper IM
2.44389e-08	-0.267676	0.295	0.487	0.000538291	9_all	SLC9A3-AS1	-0.782	-0.723207	9	Upper IM
2.53543e-08	-0.188406	0.13	0.333	0.000558455	9_all	LDLRAP1	-0.463	-1.35701	9	Upper IM
2.57169e-08	0.056198	0.995	0.995	0.00056644	9_all	PERP	-1.99	0	9	Upper IM
2.59788e-08	-0.159518	0.925	0.928	0.00057221	9_all	HLA-A	-1.853	-0.00467144	9	Upper IM
2.64253e-08	-0.228882	0.645	0.752	0.000582044	9_all	TAPBP	-1.397	-0.221434	9	Upper IM
2.65109e-08	0.158423	0.965	0.935	0.000583928	9_all	CD59	-1.9	0.0455626	9	Upper IM
2.7209e-08	-0.264901	0.41	0.587	0.000599306	9_all	CCNL2	-0.997	-0.517737	9	Upper IM
2.73973e-08	-0.213316	0.215	0.438	0.000603453	9_all	HADH	-0.653	-1.02659	9	Upper IM
2.76035e-08	-0.226879	0.445	0.638	0.000607995	9_all	FLNB	-1.083	-0.519751	9	Upper IM
2.92406e-08	-0.0565067	1	0.977	0.000644054	9_all	RPL31	-1.977	0.0335695	9	Upper IM
2.9658e-08	-0.199401	0.165	0.38	0.000653247	9_all	TLCD3A	-0.545	-1.20353	9	Upper IM
2.9674e-08	-0.20729	0.155	0.352	0.0006536	9_all	PILRB	-0.507	-1.18331	9	Upper IM
2.99175e-08	-0.191399	0.11	0.298	0.000658962	9_all	TMTC3	-0.408	-1.43781	9	Upper IM
2.99883e-08	0.0912511	0.095	0.013	0.000660522	9_all	AC005532.1	-0.108	2.86942	9	Upper IM
3.02179e-08	0.25907	0.645	0.468	0.00066558	9_all	NMRK1	-1.113	0.462791	9	Upper IM
3.11637e-08	-0.227635	0.26	0.457	0.000686412	9_all	NDUFS7	-0.717	-0.813683	9	Upper IM
3.1187e-08	-0.250545	0.52	0.65	0.000686924	9_all	CCT6A	-1.17	-0.321928	9	Upper IM
3.13578e-08	-0.222702	0.66	0.753	0.000690686	9_all	PTBP1	-1.413	-0.190184	9	Upper IM
3.15432e-08	-0.221172	0.18	0.377	0.000694771	9_all	SIGMAR1	-0.557	-1.06657	9	Upper IM
3.19181e-08	-0.176106	0.795	0.858	0.000703027	9_all	TMA7	-1.653	-0.110023	9	Upper IM
3.26015e-08	-0.18227	0.16	0.373	0.000718081	9_all	FARSB	-0.533	-1.2211	9	Upper IM
3.28431e-08	-0.205446	0.19	0.393	0.000723402	9_all	FXR1	-0.583	-1.04853	9	Upper IM
3.40459e-08	-0.198324	0.125	0.313	0.000749894	9_all	PLAU	-0.438	-1.32423	9	Upper IM
3.4569e-08	-0.216361	0.295	0.508	0.000761417	9_all	MYOF	-0.803	-0.784114	9	Upper IM
3.49043e-08	-0.192544	0.135	0.335	0.000768802	9_all	DDX54	-0.47	-1.3112	9	Upper IM
3.65326e-08	0.253585	0.62	0.48	0.000804668	9_all	ATP11B	-1.1	0.369234	9	Upper IM
3.73095e-08	0.196389	0.445	0.247	0.000821779	9_all	PAX9	-0.692	0.849294	9	Upper IM
3.75807e-08	-0.155663	0.075	0.257	0.000827753	9_all	PUS1	-0.332	-1.77681	9	Upper IM
3.86802e-08	-0.201694	0.165	0.372	0.00085197	9_all	SMPD4	-0.537	-1.17284	9	Upper IM
3.88914e-08	-0.198971	0.255	0.47	0.000856623	9_all	MRPL27	-0.725	-0.882164	9	Upper IM
3.89617e-08	-0.230439	0.255	0.448	0.000858169	9_all	TAF1D	-0.703	-0.813001	9	Upper IM
3.9377e-08	-0.211521	0.135	0.332	0.000867317	9_all	TOP2A	-0.467	-1.29822	9	Upper IM
4.07161e-08	-0.213162	0.735	0.837	0.000896813	9_all	LMNA	-1.572	-0.187483	9	Upper IM
4.10723e-08	-0.22852	0.315	0.533	0.000904659	9_all	HNRNPR	-0.848	-0.758784	9	Upper IM
4.16719e-08	-0.232562	0.41	0.595	0.000917865	9_all	NDUFA10	-1.005	-0.537266	9	Upper IM
4.16839e-08	0.209601	0.33	0.157	0.000918129	9_all	VSIG8	-0.487	1.0717	9	Upper IM
4.18771e-08	-0.235434	0.24	0.443	0.000922384	9_all	MLLT6	-0.683	-0.884272	9	Upper IM
4.21932e-08	0.168162	0.35	0.167	0.000929348	9_all	ST3GAL4	-0.517	1.06751	9	Upper IM
4.24802e-08	-0.222904	0.225	0.44	0.00093567	9_all	EVL	-0.665	-0.967579	9	Upper IM
4.33962e-08	0.200641	0.385	0.197	0.000955844	9_all	ARG2	-0.582	0.966663	9	Upper IM
4.42969e-08	-0.182585	0.11	0.298	0.000975683	9_all	ARHGEF19	-0.408	-1.43781	9	Upper IM
4.45299e-08	-0.250526	0.465	0.647	0.000980815	9_all	MAF	-1.112	-0.476535	9	Upper IM
4.67173e-08	-0.234156	0.455	0.642	0.001029	9_all	NDUFV1	-1.097	-0.496707	9	Upper IM
4.90149e-08	-0.23521	0.45	0.632	0.0010796	9_all	CXADR	-1.082	-0.49	9	Upper IM
4.93264e-08	0.143319	0.945	0.915	0.00108646	9_all	NDRG1	-1.86	0.0465426	9	Upper IM
5.0642e-08	-0.188234	0.13	0.335	0.00111544	9_all	RRM2	-0.465	-1.36565	9	Upper IM
5.17844e-08	0.220781	0.76	0.612	0.0011406	9_all	ATP6V1D	-1.372	0.312468	9	Upper IM
5.17871e-08	-0.143086	0.04	0.203	0.00114066	9_all	ERCC3	-0.243	-2.34341	9	Upper IM
5.18185e-08	-0.225627	0.375	0.565	0.00114135	9_all	FKBP4	-0.94	-0.59136	9	Upper IM
5.27716e-08	0.233253	0.68	0.498	0.00116235	9_all	ARNTL2	-1.178	0.449389	9	Upper IM
5.29642e-08	-0.241649	0.465	0.628	0.00116659	9_all	ADAM15	-1.093	-0.433534	9	Upper IM
5.4806e-08	0.160659	0.97	0.898	0.00120716	9_all	TPM4	-1.868	0.111269	9	Upper IM
5.60183e-08	-0.21354	0.215	0.42	0.00123386	9_all	KCTD15	-0.635	-0.966053	9	Upper IM
5.7636e-08	0.225644	0.55	0.36	0.00126949	9_all	CD68	-0.91	0.611435	9	Upper IM
5.85861e-08	-0.180848	0.13	0.322	0.00129042	9_all	MRPL11	-0.452	-1.30855	9	Upper IM
5.90173e-08	0.134283	0.93	0.915	0.00129991	9_all	PGK1	-1.845	0.023459	9	Upper IM
5.90874e-08	-0.223786	0.37	0.577	0.00130146	9_all	USP22	-0.947	-0.641046	9	Upper IM
5.96827e-08	-0.173569	0.795	0.852	0.00131457	9_all	SERBP1	-1.647	-0.0998986	9	Upper IM
5.98079e-08	-0.242116	0.295	0.475	0.00131733	9_all	CENPX	-0.77	-0.687213	9	Upper IM
6.12341e-08	-0.141554	0.045	0.212	0.00134874	9_all	ZCCHC14	-0.257	-2.23607	9	Upper IM
6.25255e-08	-0.140881	0.07	0.255	0.00137719	9_all	POMGNT1	-0.325	-1.86507	9	Upper IM
6.31427e-08	-0.0922695	0.965	0.962	0.00139078	9_all	EEF1G	-1.927	0.00449205	9	Upper IM
6.32553e-08	-0.0461351	1	0.998	0.00139326	9_all	MT-CO2	-1.998	0.00288828	9	Upper IM
6.41796e-08	0.193335	0.41	0.225	0.00141362	9_all	ANXA3	-0.635	0.865699	9	Upper IM
6.49217e-08	-0.224595	0.24	0.45	0.00142996	9_all	HR	-0.69	-0.906891	9	Upper IM
6.59837e-08	-0.214786	0.23	0.437	0.00145336	9_all	DHX9	-0.667	-0.925999	9	Upper IM
6.69743e-08	-0.253255	0.38	0.56	0.00147518	9_all	HNRNPF	-0.94	-0.559427	9	Upper IM
6.76531e-08	-0.206929	0.2	0.393	0.00149013	9_all	DIDO1	-0.593	-0.974529	9	Upper IM
6.77996e-08	-0.230978	0.435	0.638	0.00149335	9_all	PSMC5	-1.073	-0.552541	9	Upper IM
6.81617e-08	0.222486	0.56	0.382	0.00150133	9_all	DUSP16	-0.942	0.551854	9	Upper IM
6.84324e-08	-0.199683	0.225	0.428	0.00150729	9_all	PIAS3	-0.653	-0.927686	9	Upper IM
7.08931e-08	-0.164967	0.09	0.265	0.00156149	9_all	S1PR5	-0.355	-1.558	9	Upper IM
7.31182e-08	-0.15506	0.055	0.222	0.0016105	9_all	NPIPA1	-0.277	-2.01306	9	Upper IM
7.34552e-08	-0.212836	0.12	0.315	0.00161792	9_all	TNC	-0.435	-1.39232	9	Upper IM
7.57608e-08	-0.191935	0.145	0.34	0.00166871	9_all	EFEMP1	-0.485	-1.22948	9	Upper IM
7.61303e-08	-0.0826023	0.965	0.948	0.00167685	9_all	ITM2B	-1.913	0.0256419	9	Upper IM
7.72551e-08	0.248857	0.53	0.345	0.00170162	9_all	KIF21A	-0.875	0.619396	9	Upper IM
7.81189e-08	-0.247581	0.395	0.572	0.00172065	9_all	RNPS1	-0.967	-0.534162	9	Upper IM
7.84325e-08	-0.134462	0.985	0.972	0.00172756	9_all	S100A2	-1.957	0.0191674	9	Upper IM
8.0031e-08	-0.205217	0.25	0.457	0.00176276	9_all	LUC7L2	-0.707	-0.870266	9	Upper IM
8.11552e-08	-0.235128	0.38	0.568	0.00178752	9_all	GOT2	-0.948	-0.579892	9	Upper IM
8.19572e-08	-0.195589	0.2	0.395	0.00180519	9_all	NELFCD	-0.595	-0.981853	9	Upper IM
8.22724e-08	-0.183479	0.105	0.288	0.00181213	9_all	RIN1	-0.393	-1.45568	9	Upper IM
8.31651e-08	-0.0876659	0.975	0.948	0.00183179	9_all	RACK1	-1.923	0.0405152	9	Upper IM
8.31656e-08	-0.187705	0.1	0.273	0.00183181	9_all	ECE1	-0.373	-1.4489	9	Upper IM
8.37558e-08	-0.17664	0.15	0.352	0.0018448	9_all	BOLA3	-0.502	-1.23061	9	Upper IM
8.41454e-08	0.132781	0.93	0.923	0.00185339	9_all	LYPD3	-1.853	0.0109001	9	Upper IM
8.59595e-08	-0.216585	0.235	0.42	0.00189334	9_all	EIF2B5	-0.655	-0.837729	9	Upper IM
8.73857e-08	-0.155354	0.09	0.27	0.00192476	9_all	RNF31	-0.36	-1.58496	9	Upper IM
8.75126e-08	-0.246105	0.45	0.613	0.00192755	9_all	FAT2	-1.063	-0.445962	9	Upper IM
8.93113e-08	0.159484	0.375	0.185	0.00196717	9_all	FUT6	-0.56	1.01937	9	Upper IM
9.05796e-08	-0.207221	0.22	0.42	0.00199511	9_all	TRAK1	-0.64	-0.932886	9	Upper IM
9.07017e-08	-0.150972	0.86	0.88	0.00199779	9_all	EIF4A1	-1.74	-0.0331669	9	Upper IM
9.07313e-08	-0.191566	0.16	0.357	0.00199845	9_all	FOXN1	-0.517	-1.15785	9	Upper IM
9.19633e-08	-0.206852	0.245	0.448	0.00202558	9_all	IDH3B	-0.693	-0.870717	9	Upper IM
9.26517e-08	-0.176477	0.085	0.26	0.00204075	9_all	TUBGCP6	-0.345	-1.61298	9	Upper IM
9.30483e-08	-0.233729	0.51	0.635	0.00204948	9_all	TRMT112	-1.145	-0.316259	9	Upper IM
9.33303e-08	-0.248417	0.525	0.673	0.00205569	9_all	C10orf99	-1.198	-0.358289	9	Upper IM
9.48678e-08	-0.184323	0.805	0.843	0.00208956	9_all	EEF1D	-1.648	-0.0665438	9	Upper IM
9.52235e-08	0.191962	0.435	0.24	0.00209739	9_all	NPAS2	-0.675	0.857981	9	Upper IM
1.02883e-07	0.140792	0.945	0.91	0.0022661	9_all	CAST	-1.855	0.0544478	9	Upper IM
1.0481e-07	-0.156922	0.06	0.227	0.00230855	9_all	BTN3A1	-0.287	-1.91966	9	Upper IM
1.06864e-07	-0.188964	0.135	0.328	0.00235378	9_all	GNPAT	-0.463	-1.28074	9	Upper IM
1.08804e-07	-0.19333	0.175	0.382	0.00239651	9_all	SUPT16H	-0.557	-1.12622	9	Upper IM
1.10857e-07	-0.181915	0.165	0.365	0.00244173	9_all	DCTPP1	-0.53	-1.14543	9	Upper IM
1.10912e-07	0.124367	0.945	0.928	0.00244295	9_all	ZNF185	-1.873	0.0261895	9	Upper IM
1.11125e-07	-0.2086	0.21	0.412	0.00244763	9_all	UBE2G2	-0.622	-0.972255	9	Upper IM
1.12031e-07	-0.235178	0.405	0.568	0.00246759	9_all	CYC1	-0.973	-0.487969	9	Upper IM
1.13016e-07	-0.198364	0.155	0.347	0.00248928	9_all	RAD50	-0.502	-1.16267	9	Upper IM
1.1391e-07	-0.129124	0.03	0.183	0.00250897	9_all	MRE11	-0.213	-2.60881	9	Upper IM
1.14671e-07	-0.235418	0.265	0.447	0.00252575	9_all	RANBP1	-0.712	-0.754282	9	Upper IM
1.15177e-07	-0.167885	0.11	0.293	0.00253688	9_all	CFAP298	-0.403	-1.4134	9	Upper IM
1.18044e-07	0.204682	0.765	0.658	0.00260004	9_all	SH3GL1	-1.423	0.217372	9	Upper IM
1.19544e-07	-0.225486	0.41	0.573	0.00263308	9_all	PSMB3	-0.983	-0.482911	9	Upper IM
1.19849e-07	-0.229422	0.345	0.533	0.0026398	9_all	MRPL57	-0.878	-0.627539	9	Upper IM
1.23382e-07	-0.226991	0.29	0.482	0.00271762	9_all	NDUFAF8	-0.772	-0.73298	9	Upper IM
1.24244e-07	-0.209497	0.2	0.407	0.0027366	9_all	SRRT	-0.607	-1.02503	9	Upper IM
1.26167e-07	-0.23884	0.51	0.663	0.00277895	9_all	DDX39B	-1.173	-0.378512	9	Upper IM
1.27171e-07	-0.173161	0.155	0.362	0.00280107	9_all	CCAR1	-0.517	-1.22372	9	Upper IM
1.28134e-07	-0.0862271	0.99	0.967	0.00282229	9_all	RPL12	-1.957	0.0339126	9	Upper IM
1.28527e-07	-0.183833	0.17	0.378	0.00283093	9_all	GAS2L1	-0.548	-1.15285	9	Upper IM
1.28861e-07	-0.233284	0.51	0.675	0.00283829	9_all	SNRPG	-1.185	-0.40439	9	Upper IM
1.29247e-07	-0.23643	0.345	0.515	0.00284679	9_all	STARD7	-0.86	-0.577976	9	Upper IM
1.325e-07	-0.257782	0.515	0.652	0.00291845	9_all	TMEM259	-1.167	-0.3403	9	Upper IM
1.35385e-07	-0.19996	0.13	0.308	0.002982	9_all	ALDH4A1	-0.438	-1.24442	9	Upper IM
1.36428e-07	-0.168302	0.08	0.257	0.00300495	9_all	IGSF9	-0.337	-1.6837	9	Upper IM
1.37407e-07	-0.227533	0.44	0.61	0.00302652	9_all	EWSR1	-1.05	-0.471306	9	Upper IM
1.37425e-07	-0.208359	0.36	0.565	0.00302692	9_all	ITGB1	-0.925	-0.650254	9	Upper IM
1.38036e-07	-0.181145	0.165	0.363	0.00304038	9_all	EPHB4	-0.528	-1.1375	9	Upper IM
1.3931e-07	-0.186976	0.735	0.802	0.00306844	9_all	ATP5MG	-1.537	-0.125858	9	Upper IM
1.39845e-07	-0.227231	0.46	0.642	0.00308022	9_all	PHB2	-1.102	-0.480939	9	Upper IM
1.42146e-07	-0.181146	0.145	0.33	0.0031309	9_all	RALGDS	-0.475	-1.18641	9	Upper IM
1.42973e-07	0.211746	0.725	0.493	0.00314913	9_all	TTC9	-1.218	0.556393	9	Upper IM
1.43109e-07	-0.167033	0.09	0.26	0.00315212	9_all	EIF1B	-0.35	-1.53051	9	Upper IM
1.43271e-07	0.162135	0.28	0.127	0.00315569	9_all	EPGN	-0.407	1.1406	9	Upper IM
1.50618e-07	-0.211214	0.245	0.437	0.00331751	9_all	ANXA4	-0.682	-0.834852	9	Upper IM
1.51025e-07	-0.203419	0.26	0.467	0.00332647	9_all	FGD5-AS1	-0.727	-0.844911	9	Upper IM
1.52251e-07	-0.0646064	1	0.998	0.00335348	9_all	RPL41	-1.998	0.00288828	9	Upper IM
1.55391e-07	-0.217314	0.605	0.752	0.00342263	9_all	BSG	-1.357	-0.313798	9	Upper IM
1.55777e-07	-0.240043	0.505	0.658	0.00343115	9_all	HSPD1	-1.163	-0.381804	9	Upper IM
1.56211e-07	-0.198025	0.2	0.4	0.00344071	9_all	VMA21	-0.6	-1	9	Upper IM
1.58216e-07	-0.233292	0.435	0.613	0.00348488	9_all	CIB1	-1.048	-0.494872	9	Upper IM
1.58907e-07	-0.154719	0.08	0.255	0.00350008	9_all	GTPBP6	-0.335	-1.67243	9	Upper IM
1.59311e-07	-0.228844	0.325	0.508	0.00350897	9_all	EFS	-0.833	-0.644389	9	Upper IM
1.61658e-07	-0.155965	0.07	0.243	0.00356069	9_all	CAD	-0.313	-1.79553	9	Upper IM
1.63614e-07	-0.222962	0.455	0.627	0.00360376	9_all	LAMTOR5	-1.082	-0.462599	9	Upper IM
1.63722e-07	-0.224911	0.56	0.702	0.00360615	9_all	NDUFA1	-1.262	-0.326044	9	Upper IM
1.69272e-07	-0.220941	0.335	0.537	0.00372839	9_all	PRRC2B	-0.872	-0.680761	9	Upper IM
1.69619e-07	-0.158397	0.06	0.223	0.00373602	9_all	CSTF3	-0.283	-1.89401	9	Upper IM
1.74869e-07	-0.217053	0.435	0.617	0.00385167	9_all	UQCRFS1	-1.052	-0.504255	9	Upper IM
1.76288e-07	-0.182597	0.17	0.362	0.00388292	9_all	ZNF146	-0.532	-1.09045	9	Upper IM
1.79878e-07	-0.20525	0.22	0.417	0.003962	9_all	RAB7B	-0.637	-0.922544	9	Upper IM
1.79904e-07	0.240206	0.59	0.427	0.00396256	9_all	KLK7	-1.017	0.466479	9	Upper IM
1.81723e-07	-0.206536	0.205	0.405	0.00400263	9_all	REX1BD	-0.61	-0.982298	9	Upper IM
1.82366e-07	-0.196531	0.25	0.452	0.00401678	9_all	CPNE1	-0.702	-0.854395	9	Upper IM
1.82977e-07	-0.198157	0.215	0.412	0.00403025	9_all	UBE2E3	-0.627	-0.938308	9	Upper IM
1.873e-07	-0.16359	0.085	0.262	0.00412547	9_all	ZNF692	-0.347	-1.62403	9	Upper IM
1.88881e-07	-0.176237	0.16	0.353	0.00416029	9_all	RNF44	-0.513	-1.1416	9	Upper IM
1.93075e-07	-0.135679	0.07	0.243	0.00425267	9_all	MRM2	-0.313	-1.79553	9	Upper IM
1.93143e-07	-0.212647	0.665	0.77	0.00425417	9_all	ATP5MC3	-1.435	-0.211504	9	Upper IM
2.01783e-07	-0.173792	0.13	0.317	0.00444447	9_all	NIT2	-0.447	-1.28597	9	Upper IM
2.0364e-07	-0.14819	0.045	0.2	0.00448537	9_all	SLC27A3	-0.245	-2.152	9	Upper IM
2.05273e-07	-0.159285	0.085	0.257	0.00452134	9_all	KAT6A	-0.342	-1.59623	9	Upper IM
2.06676e-07	-0.209546	0.295	0.49	0.00455225	9_all	CAND1	-0.785	-0.732067	9	Upper IM
2.06906e-07	-0.208913	0.265	0.477	0.00455732	9_all	RGL2	-0.742	-0.847997	9	Upper IM
2.08955e-07	-0.198842	0.315	0.533	0.00460244	9_all	TOP2B	-0.848	-0.758784	9	Upper IM
2.11188e-07	-0.20394	0.215	0.4	0.00465162	9_all	ARHGAP23	-0.615	-0.895663	9	Upper IM
2.19038e-07	0.203546	0.7	0.558	0.00482454	9_all	GRHL3	-1.258	0.32709	9	Upper IM
2.2187e-07	-0.188041	0.17	0.362	0.0048869	9_all	MRPS25	-0.532	-1.09045	9	Upper IM
2.25339e-07	-0.0845471	0.98	0.963	0.00496332	9_all	RPL18	-1.943	0.025246	9	Upper IM
2.26613e-07	-0.194758	0.24	0.437	0.00499138	9_all	AHSA1	-0.677	-0.864599	9	Upper IM
2.26648e-07	-0.230532	0.58	0.708	0.00499215	9_all	SNHG25	-1.288	-0.287696	9	Upper IM
2.29257e-07	-0.237641	0.565	0.74	0.00504962	9_all	TXNDC17	-1.305	-0.389274	9	Upper IM
2.33004e-07	-0.237053	0.51	0.662	0.00513214	9_all	UQCRC1	-1.172	-0.376334	9	Upper IM
2.35674e-07	-0.192412	0.145	0.327	0.00519095	9_all	CKS2	-0.472	-1.17324	9	Upper IM
2.39811e-07	-0.182065	0.205	0.405	0.00528207	9_all	GLRX5	-0.61	-0.982298	9	Upper IM
2.40911e-07	-0.220889	0.25	0.457	0.0053063	9_all	MFGE8	-0.707	-0.870266	9	Upper IM
2.41213e-07	-0.256559	0.57	0.727	0.00531297	9_all	IGFBP7	-1.297	-0.350993	9	Upper IM
2.4133e-07	-0.138185	0.06	0.223	0.00531554	9_all	AMN	-0.283	-1.89401	9	Upper IM
2.44561e-07	-0.234457	0.355	0.522	0.0053867	9_all	GPX2	-0.877	-0.556231	9	Upper IM
2.45946e-07	-0.216944	0.495	0.66	0.00541721	9_all	ERP29	-1.155	-0.415037	9	Upper IM
2.48932e-07	0.223861	0.77	0.625	0.00548297	9_all	ELF3	-1.395	0.301002	9	Upper IM
2.49653e-07	-0.213134	0.31	0.5	0.00549885	9_all	CAPNS2	-0.81	-0.68966	9	Upper IM
2.54963e-07	-0.186583	0.155	0.343	0.00561581	9_all	NMT1	-0.498	-1.14594	9	Upper IM
2.55699e-07	-0.139496	0.075	0.248	0.00563202	9_all	STRIP1	-0.323	-1.72538	9	Upper IM
2.55715e-07	-0.183208	0.22	0.427	0.00563238	9_all	KLF10	-0.647	-0.956733	9	Upper IM
2.61331e-07	-0.217369	0.43	0.598	0.00575609	9_all	NAP1L4	-1.028	-0.475809	9	Upper IM
2.62833e-07	-0.207561	0.345	0.548	0.00578915	9_all	GANAB	-0.893	-0.66758	9	Upper IM
2.63924e-07	-0.151172	0.11	0.293	0.00581319	9_all	SAFB2	-0.403	-1.4134	9	Upper IM
2.64608e-07	0.27049	0.33	0.17	0.00582826	9_all	APOBEC3A	-0.5	0.956931	9	Upper IM
2.64659e-07	-0.1761	0.14	0.33	0.00582939	9_all	MRPS27	-0.47	-1.23704	9	Upper IM
2.65738e-07	-0.146682	0.105	0.282	0.00585315	9_all	TELO2	-0.387	-1.42531	9	Upper IM
2.66444e-07	-0.201788	0.27	0.492	0.00586869	9_all	TTC3	-0.762	-0.865699	9	Upper IM
2.68982e-07	-0.215283	0.55	0.693	0.0059246	9_all	TRIR	-1.243	-0.333424	9	Upper IM
2.72004e-07	0.172895	0.86	0.788	0.00599117	9_all	PLS3	-1.648	0.126141	9	Upper IM
2.75197e-07	-0.101911	0.96	0.967	0.00606149	9_all	EEF2	-1.927	-0.0104815	9	Upper IM
2.75248e-07	-0.198581	0.22	0.413	0.00606262	9_all	PBX1	-0.633	-0.908638	9	Upper IM
2.75554e-07	-0.102033	0.005	0.13	0.00606935	9_all	SNAPC2	-0.135	-4.70044	9	Upper IM
2.79569e-07	-0.147015	0.115	0.307	0.00615779	9_all	BCS1L	-0.422	-1.4166	9	Upper IM
2.79998e-07	-0.184304	0.165	0.357	0.00616724	9_all	TSC22D3	-0.522	-1.11346	9	Upper IM
2.81134e-07	-0.220148	0.225	0.413	0.00619227	9_all	LTBP4	-0.638	-0.876217	9	Upper IM
2.83231e-07	-0.180778	0.165	0.357	0.00623845	9_all	BCL11A	-0.522	-1.11346	9	Upper IM
2.86808e-07	-0.191996	0.175	0.368	0.00631724	9_all	GOLGA6L9	-0.543	-1.07235	9	Upper IM
2.87512e-07	-0.160604	0.095	0.26	0.00633273	9_all	CRLS1	-0.355	-1.45251	9	Upper IM
2.94873e-07	-0.151932	0.12	0.313	0.00649487	9_all	SLC25A37	-0.433	-1.38313	9	Upper IM
2.96498e-07	-0.211014	0.27	0.45	0.00653067	9_all	SLC1A5	-0.72	-0.736966	9	Upper IM
2.98971e-07	-0.177753	0.165	0.355	0.00658514	9_all	LIMA1	-0.52	-1.10535	9	Upper IM
3.00743e-07	0.166268	0.28	0.127	0.00662417	9_all	AC144831.1	-0.407	1.1406	9	Upper IM
3.00942e-07	-0.197132	0.23	0.41	0.00662856	9_all	BUB3	-0.64	-0.83399	9	Upper IM
3.04643e-07	0.0978691	0.135	0.035	0.00671007	9_all	MUCL3	-0.17	1.94753	9	Upper IM
3.09958e-07	-0.22692	0.325	0.502	0.00682714	9_all	AGAP3	-0.827	-0.627248	9	Upper IM
3.12956e-07	-0.156755	0.14	0.335	0.00689316	9_all	BLMH	-0.475	-1.25873	9	Upper IM
3.16824e-07	-0.157828	0.08	0.247	0.00697836	9_all	SHLD2	-0.327	-1.62644	9	Upper IM
3.17045e-07	-0.212831	0.215	0.412	0.00698323	9_all	WDR6	-0.627	-0.938308	9	Upper IM
3.17316e-07	-0.22908	0.47	0.637	0.0069892	9_all	ATP5IF1	-1.107	-0.438633	9	Upper IM
3.17408e-07	-0.159299	0.805	0.868	0.00699123	9_all	YWHAE	-1.673	-0.108706	9	Upper IM
3.19546e-07	-0.192287	0.31	0.512	0.00703831	9_all	HGS	-0.822	-0.723876	9	Upper IM
3.22921e-07	-0.142538	0.1	0.283	0.00711266	9_all	KRI1	-0.383	-1.5008	9	Upper IM
3.26007e-07	-0.195948	0.21	0.395	0.00718063	9_all	FAM83C	-0.605	-0.911463	9	Upper IM
3.29528e-07	-0.150761	0.86	0.92	0.00725818	9_all	SERF2	-1.78	-0.0972972	9	Upper IM
3.32179e-07	-0.195424	0.23	0.43	0.00731657	9_all	TOMM40	-0.66	-0.902703	9	Upper IM
3.33372e-07	-0.201142	0.45	0.627	0.00734285	9_all	AK2	-1.077	-0.47854	9	Upper IM
3.34365e-07	-0.155339	0.065	0.225	0.00736473	9_all	NUSAP1	-0.29	-1.79141	9	Upper IM
3.35655e-07	-0.192467	0.195	0.385	0.00739314	9_all	PFDN2	-0.58	-0.981384	9	Upper IM
3.36052e-07	-0.221388	0.37	0.547	0.00740187	9_all	PDCD5	-0.917	-0.564016	9	Upper IM
3.53699e-07	-0.216042	0.255	0.432	0.00779058	9_all	POLR2E	-0.687	-0.760534	9	Upper IM
3.65749e-07	-0.166015	0.115	0.287	0.00805598	9_all	YLPM1	-0.402	-1.31942	9	Upper IM
3.72389e-07	-0.160286	0.13	0.31	0.00820225	9_all	COPS8	-0.44	-1.25376	9	Upper IM
3.80891e-07	-0.18457	0.155	0.33	0.00838951	9_all	PTTG1	-0.485	-1.0902	9	Upper IM
3.82168e-07	-0.163012	0.825	0.877	0.00841764	9_all	PCBP2	-1.702	-0.0881827	9	Upper IM
3.82836e-07	-0.189456	0.205	0.385	0.00843235	9_all	NME3	-0.59	-0.909235	9	Upper IM
3.83084e-07	-0.208055	0.225	0.417	0.0084378	9_all	SNHG1	-0.642	-0.890122	9	Upper IM
3.8589e-07	-0.18547	0.135	0.323	0.00849961	9_all	NTRK2	-0.458	-1.25857	9	Upper IM
3.88176e-07	-0.172488	0.13	0.307	0.00854996	9_all	DNMT1	-0.437	-1.23973	9	Upper IM
3.96659e-07	-0.163361	0.085	0.247	0.00873682	9_all	UMPS	-0.332	-1.53898	9	Upper IM
4.01229e-07	-0.193244	0.215	0.41	0.00883747	9_all	TPR	-0.625	-0.931287	9	Upper IM
4.04586e-07	-0.198801	0.2	0.39	0.00891141	9_all	RUFY3	-0.59	-0.963474	9	Upper IM
4.05702e-07	-0.172927	0.15	0.327	0.008936	9_all	TYSND1	-0.477	-1.12433	9	Upper IM
4.1893e-07	-0.186515	0.175	0.358	0.00922735	9_all	CDH3	-0.533	-1.0326	9	Upper IM
4.19539e-07	0.207778	0.765	0.665	0.00924077	9_all	CNN3	-1.43	0.202105	9	Upper IM
4.21598e-07	-0.154089	0.09	0.258	0.00928612	9_all	TMEM245	-0.348	-1.51937	9	Upper IM
4.24289e-07	-0.225959	0.355	0.55	0.00934538	9_all	PRNP	-0.905	-0.631613	9	Upper IM
4.26103e-07	-0.136814	0.04	0.19	0.00938536	9_all	LARGE2	-0.23	-2.24793	9	Upper IM
4.33407e-07	-0.208222	0.425	0.618	0.00954622	9_all	GRK2	-1.043	-0.540144	9	Upper IM
4.34001e-07	-0.139534	0.065	0.225	0.0095593	9_all	MGME1	-0.29	-1.79141	9	Upper IM
4.34655e-07	-0.20515	0.28	0.467	0.00957372	9_all	TIAL1	-0.747	-0.737996	9	Upper IM
4.34785e-07	0.2231	0.6	0.467	0.00957657	9_all	SERINC2	-1.067	0.36154	9	Upper IM
4.35965e-07	-0.161816	0.185	0.41	0.00960257	9_all	PLEKHA1	-0.595	-1.1481	9	Upper IM
4.39382e-07	-0.200536	0.185	0.377	0.00967784	9_all	LAMB2	-0.562	-1.02704	9	Upper IM
4.46679e-07	-0.17088	0.16	0.343	0.00983854	9_all	NCLN	-0.503	-1.10014	9	Upper IM
4.47859e-07	-0.221303	0.425	0.587	0.00986454	9_all	ERH	-1.012	-0.465898	9	Upper IM
4.47974e-07	0.221674	0.695	0.53	0.00986708	9_all	HSPB8	-1.225	0.391021	9	Upper IM
4.53166e-07	-0.156036	0.09	0.257	0.00998143	9_all	RABEP2	-0.347	-1.51377	9	Upper IM
4.55942e-07	-0.195515	0.215	0.397	0.0100426	9_all	THBD	-0.612	-0.884802	9	Upper IM
4.60961e-07	-0.167375	0.175	0.365	0.0101531	9_all	PARD6G	-0.54	-1.06054	9	Upper IM
4.61337e-07	-0.175779	0.155	0.343	0.0101614	9_all	PRPF38B	-0.498	-1.14594	9	Upper IM
4.64725e-07	-0.239607	0.62	0.695	0.010236	9_all	GPC1	-1.315	-0.164745	9	Upper IM
4.7018e-07	-0.218972	0.475	0.62	0.0103562	9_all	SLIRP	-1.095	-0.384341	9	Upper IM
4.72082e-07	-0.120454	0.025	0.163	0.0103981	9_all	MTHFS	-0.188	-2.70487	9	Upper IM
4.72659e-07	-0.178589	0.18	0.37	0.0104108	9_all	PRRX1	-0.55	-1.03953	9	Upper IM
4.7301e-07	-0.195409	0.285	0.487	0.0104185	9_all	OCIAD1	-0.772	-0.77296	9	Upper IM
4.76019e-07	-0.176013	0.18	0.368	0.0104848	9_all	PLXNA1	-0.548	-1.03171	9	Upper IM
4.76108e-07	-0.188725	0.195	0.4	0.0104868	9_all	SREK1	-0.595	-1.03653	9	Upper IM
4.768e-07	-0.112662	0.05	0.208	0.010502	9_all	ANAPC4	-0.258	-2.05658	9	Upper IM
4.78477e-07	-0.108588	0.905	0.928	0.0105389	9_all	OAZ1	-1.833	-0.036207	9	Upper IM
4.78649e-07	-0.174529	0.12	0.288	0.0105427	9_all	TRAPPC12	-0.408	-1.26303	9	Upper IM
4.97576e-07	-0.0732419	0.98	0.977	0.0109596	9_all	RPS11	-1.957	0.00442319	9	Upper IM
5.05476e-07	-0.157373	0.13	0.325	0.0111336	9_all	TCF4	-0.455	-1.32193	9	Upper IM
5.05514e-07	-0.155587	0.135	0.313	0.0111344	9_all	LETMD1	-0.448	-1.2132	9	Upper IM
5.07729e-07	-0.209912	0.635	0.755	0.0111832	9_all	COX7A2	-1.39	-0.24972	9	Upper IM
5.08167e-07	0.162358	0.42	0.22	0.0111929	9_all	SLC6A14	-0.64	0.932886	9	Upper IM
5.09362e-07	-0.202633	0.365	0.558	0.0112192	9_all	MBNL1	-0.923	-0.612369	9	Upper IM
5.12442e-07	-0.178382	0.715	0.785	0.011287	9_all	POLR2L	-1.5	-0.134749	9	Upper IM
5.1368e-07	-0.154627	0.14	0.335	0.0113143	9_all	MTMR10	-0.475	-1.25873	9	Upper IM
5.14119e-07	-0.212204	0.38	0.565	0.011324	9_all	NSA2	-0.945	-0.572251	9	Upper IM
5.19114e-07	-0.207425	0.265	0.447	0.011434	9_all	RSL1D1	-0.712	-0.754282	9	Upper IM
5.23182e-07	-0.216119	0.395	0.582	0.0115236	9_all	NSG1	-0.977	-0.559166	9	Upper IM
5.33676e-07	-0.143017	0.105	0.28	0.0117548	9_all	UBA7	-0.385	-1.41504	9	Upper IM
5.34597e-07	-0.193275	0.145	0.32	0.011775	9_all	PKD1	-0.465	-1.14202	9	Upper IM
5.3865e-07	-0.160793	0.1	0.268	0.0118643	9_all	CSAD	-0.368	-1.42223	9	Upper IM
5.47561e-07	-0.185925	0.215	0.408	0.0120606	9_all	ADH5	-0.623	-0.924232	9	Upper IM
5.47904e-07	-0.17475	0.155	0.33	0.0120681	9_all	LBR	-0.485	-1.0902	9	Upper IM
5.48939e-07	-0.202151	0.235	0.42	0.0120909	9_all	CRNDE	-0.655	-0.837729	9	Upper IM
5.54262e-07	-0.164887	0.13	0.305	0.0122082	9_all	CLEC2B	-0.435	-1.2303	9	Upper IM
5.56401e-07	0.18163	0.37	0.202	0.0122553	9_all	RAET1L	-0.572	0.87317	9	Upper IM
5.63717e-07	-0.204815	0.42	0.608	0.0124164	9_all	DAZAP1	-1.028	-0.533682	9	Upper IM
5.68588e-07	-0.127152	0.06	0.213	0.0125237	9_all	AXIN1	-0.273	-1.82782	9	Upper IM
5.71995e-07	-0.19854	0.215	0.4	0.0125988	9_all	SSB	-0.615	-0.895663	9	Upper IM
5.7204e-07	-0.219976	0.27	0.463	0.0125997	9_all	PIK3R1	-0.733	-0.778053	9	Upper IM
5.72669e-07	-0.157566	0.18	0.372	0.0126136	9_all	ZFR	-0.552	-1.04731	9	Upper IM
5.78079e-07	-0.185286	0.2	0.383	0.0127328	9_all	MBNL2	-0.583	-0.937344	9	Upper IM
5.78353e-07	0.157413	0.865	0.83	0.0127388	9_all	STK24	-1.695	0.0595888	9	Upper IM
5.80678e-07	0.14608	0.87	0.83	0.01279	9_all	MAL2	-1.7	0.0679041	9	Upper IM
5.83784e-07	0.178596	0.735	0.597	0.0128584	9_all	METRNL	-1.332	0.300013	9	Upper IM
5.86239e-07	-0.206755	0.58	0.725	0.0129125	9_all	ALDH3A2	-1.305	-0.321928	9	Upper IM
5.86504e-07	-0.212446	0.31	0.482	0.0129183	9_all	SIVA1	-0.792	-0.636765	9	Upper IM
5.90925e-07	-0.163518	0.13	0.305	0.0130157	9_all	DNAJC4	-0.435	-1.2303	9	Upper IM
6.06617e-07	-0.202046	0.35	0.54	0.0133614	9_all	MRPL52	-0.89	-0.625604	9	Upper IM
6.11821e-07	-0.175788	0.185	0.372	0.013476	9_all	ZNF395	-0.557	-1.00778	9	Upper IM
6.13518e-07	-0.179024	0.18	0.363	0.0135133	9_all	ZNF33A	-0.543	-1.01197	9	Upper IM
6.16236e-07	-0.169815	0.165	0.348	0.0135732	9_all	TNFRSF25	-0.513	-1.07662	9	Upper IM
6.2214e-07	-0.164858	0.135	0.312	0.0137033	9_all	MRPL42	-0.447	-1.20859	9	Upper IM
6.22231e-07	-0.219715	0.3	0.465	0.0137053	9_all	C1QBP	-0.765	-0.632268	9	Upper IM
6.33736e-07	-0.174486	0.125	0.302	0.0139587	9_all	POGZ	-0.427	-1.27262	9	Upper IM
6.49352e-07	-0.197622	0.27	0.463	0.0143026	9_all	POLR2G	-0.733	-0.778053	9	Upper IM
6.52481e-07	-0.212313	0.45	0.613	0.0143716	9_all	CCT4	-1.063	-0.445962	9	Upper IM
6.54923e-07	-0.176348	0.735	0.817	0.0144253	9_all	TOMM7	-1.552	-0.152592	9	Upper IM
6.60793e-07	-0.180601	0.73	0.83	0.0145546	9_all	UQCRB	-1.56	-0.185215	9	Upper IM
6.66293e-07	-0.18136	0.205	0.388	0.0146758	9_all	MRPL13	-0.593	-0.920433	9	Upper IM
6.67452e-07	-0.144881	0.105	0.275	0.0147013	9_all	CLASRP	-0.38	-1.38904	9	Upper IM
6.72793e-07	-0.14305	0.115	0.297	0.0148189	9_all	MCCC2	-0.412	-1.36883	9	Upper IM
6.75282e-07	0.175957	0.215	0.088	0.0148738	9_all	C12orf56	-0.303	1.28876	9	Upper IM
6.81108e-07	-0.168594	0.1	0.268	0.0150021	9_all	CDH13	-0.368	-1.42223	9	Upper IM
6.83758e-07	-0.18541	0.28	0.497	0.0150605	9_all	SPTBN1	-0.777	-0.827819	9	Upper IM
6.90589e-07	-0.201068	0.44	0.613	0.0152109	9_all	IMP3	-1.053	-0.478384	9	Upper IM
6.9151e-07	-0.166599	0.135	0.307	0.0152312	9_all	MRPL35	-0.442	-1.18528	9	Upper IM
6.94898e-07	-0.19638	0.225	0.408	0.0153058	9_all	TRABD	-0.633	-0.858644	9	Upper IM
7.05735e-07	-0.174987	0.245	0.437	0.0155445	9_all	CSE1L	-0.682	-0.834852	9	Upper IM
7.10542e-07	-0.197879	0.275	0.445	0.0156504	9_all	CACYBP	-0.72	-0.694374	9	Upper IM
7.33513e-07	-0.171756	0.175	0.357	0.0161564	9_all	RBM6	-0.532	-1.02857	9	Upper IM
7.36838e-07	-0.166446	0.155	0.337	0.0162296	9_all	AP3M1	-0.492	-1.12048	9	Upper IM
7.50981e-07	0.218428	0.655	0.502	0.0165411	9_all	NEBL	-1.157	0.383808	9	Upper IM
7.54696e-07	0.198728	0.705	0.577	0.0166229	9_all	TJP1	-1.282	0.289052	9	Upper IM
7.55243e-07	-0.179743	0.21	0.397	0.016635	9_all	NDUFA9	-0.607	-0.91875	9	Upper IM
7.58003e-07	-0.181719	0.165	0.345	0.0166958	9_all	TNRC6A	-0.51	-1.06413	9	Upper IM
7.61086e-07	0.218705	0.525	0.333	0.0167637	9_all	HEPHL1	-0.858	0.656795	9	Upper IM
7.62447e-07	0.218081	0.56	0.403	0.0167937	9_all	ACPP	-0.963	0.474647	9	Upper IM
7.72667e-07	-0.163522	0.15	0.338	0.0170188	9_all	NIPSNAP2	-0.488	-1.17206	9	Upper IM
7.74418e-07	-0.216418	0.535	0.697	0.0170573	9_all	ATP6V1F	-1.232	-0.38162	9	Upper IM
7.7649e-07	-0.187584	0.22	0.407	0.017103	9_all	U2SURP	-0.627	-0.887525	9	Upper IM
7.77286e-07	-0.130732	0.06	0.217	0.0171205	9_all	IVD	-0.277	-1.85466	9	Upper IM
7.79685e-07	-0.128053	0.07	0.227	0.0171733	9_all	MSH6	-0.297	-1.69727	9	Upper IM
7.92229e-07	-0.205141	0.28	0.457	0.0174496	9_all	NOP56	-0.737	-0.706767	9	Upper IM
8.01968e-07	-0.135922	0.035	0.17	0.0176641	9_all	SLC25A29	-0.205	-2.28011	9	Upper IM
8.03341e-07	-0.170969	0.12	0.287	0.0176944	9_all	RCOR3	-0.407	-1.25802	9	Upper IM
8.06761e-07	-0.198795	0.635	0.728	0.0177697	9_all	ATP5MF	-1.363	-0.197182	9	Upper IM
8.20821e-07	-0.194287	0.315	0.51	0.0180794	9_all	EHD2	-0.825	-0.695145	9	Upper IM
8.30769e-07	-0.192631	0.25	0.447	0.0182985	9_all	CHD3	-0.697	-0.838347	9	Upper IM
8.34476e-07	-0.218692	0.375	0.545	0.0183802	9_all	CBX3	-0.92	-0.539366	9	Upper IM
8.40119e-07	-0.167175	0.115	0.278	0.0185045	9_all	ENTPD6	-0.393	-1.27345	9	Upper IM
8.4018e-07	-0.150573	0.135	0.308	0.0185058	9_all	NIFK	-0.443	-1.18997	9	Upper IM
8.51011e-07	-0.17467	0.145	0.318	0.0187444	9_all	DDB2	-0.463	-1.13297	9	Upper IM
8.5539e-07	-0.161067	0.145	0.338	0.0188408	9_all	SESN3	-0.483	-1.22097	9	Upper IM
8.56199e-07	-0.1689	0.755	0.803	0.0188586	9_all	COX5B	-1.558	-0.0889233	9	Upper IM
8.58551e-07	-0.163479	0.12	0.29	0.0189104	9_all	PSMB10	-0.41	-1.27302	9	Upper IM
8.62118e-07	-0.156681	0.09	0.253	0.018989	9_all	LAMA3	-0.343	-1.49114	9	Upper IM
8.65894e-07	-0.169414	0.11	0.275	0.0190722	9_all	SEMA4C	-0.385	-1.32193	9	Upper IM
8.7505e-07	-0.190031	0.2	0.37	0.0192738	9_all	USP14	-0.57	-0.887525	9	Upper IM
8.77114e-07	-0.186597	0.325	0.508	0.0193193	9_all	TMEM43	-0.833	-0.644389	9	Upper IM
8.94676e-07	-0.216769	0.47	0.652	0.0197061	9_all	PSMB1	-1.122	-0.472211	9	Upper IM
8.999e-07	-0.209857	0.275	0.45	0.0198212	9_all	ALDH7A1	-0.725	-0.710493	9	Upper IM
9.07489e-07	-0.14756	0.075	0.227	0.0199884	9_all	B3GAT3	-0.302	-1.59773	9	Upper IM
9.08262e-07	-0.215389	0.32	0.488	0.0200054	9_all	DUT	-0.808	-0.608809	9	Upper IM
9.15533e-07	-0.209643	0.45	0.622	0.0201655	9_all	HNRNPL	-1.072	-0.46699	9	Upper IM
9.17242e-07	-0.1866	0.23	0.41	0.0202032	9_all	CPSF7	-0.64	-0.83399	9	Upper IM
9.20721e-07	-0.1962	0.23	0.403	0.0202798	9_all	TMEM19	-0.633	-0.809146	9	Upper IM
9.21972e-07	-0.142411	0.07	0.228	0.0203073	9_all	CDC25B	-0.298	-1.70361	9	Upper IM
9.28247e-07	-0.216261	0.35	0.507	0.0204456	9_all	POLD2	-0.857	-0.534631	9	Upper IM
9.3942e-07	-0.155455	0.18	0.375	0.0206917	9_all	UNC5B	-0.555	-1.05889	9	Upper IM
9.46996e-07	-0.126426	0.06	0.213	0.0208585	9_all	ECSIT	-0.273	-1.82782	9	Upper IM
9.54664e-07	-0.196143	0.39	0.572	0.0210274	9_all	BCLAF1	-0.962	-0.552541	9	Upper IM
9.60493e-07	-0.14764	0.12	0.293	0.0211558	9_all	PBXIP1	-0.413	-1.28787	9	Upper IM
9.6559e-07	-0.115247	0.04	0.18	0.0212681	9_all	LINC00665	-0.22	-2.16993	9	Upper IM
9.73904e-07	0.0756035	0.995	0.988	0.0214512	9_all	S100A16	-1.983	0.0101855	9	Upper IM
9.76014e-07	-0.14008	0.07	0.225	0.0214977	9_all	MAP3K14	-0.295	-1.6845	9	Upper IM
9.78318e-07	-0.174532	0.18	0.365	0.0215484	9_all	IFRD2	-0.545	-1.0199	9	Upper IM
9.88302e-07	-0.213351	0.275	0.447	0.0217683	9_all	CD151	-0.722	-0.700843	9	Upper IM
9.98338e-07	-0.200084	0.36	0.532	0.0219894	9_all	NFE2L1	-0.892	-0.563429	9	Upper IM
1.00352e-06	-0.177171	0.285	0.485	0.0221035	9_all	SRP72	-0.77	-0.767023	9	Upper IM
1.00915e-06	-0.147155	0.07	0.223	0.0222276	9_all	FHL2	-0.293	-1.67162	9	Upper IM
1.01254e-06	-0.179107	0.25	0.435	0.0223021	9_all	KXD1	-0.685	-0.799087	9	Upper IM
1.0282e-06	-0.15429	0.115	0.287	0.0226471	9_all	F12	-0.402	-1.31942	9	Upper IM
1.02934e-06	-0.141674	0.075	0.232	0.0226722	9_all	RTKN	-0.307	-1.62916	9	Upper IM
1.03075e-06	-0.143164	0.065	0.217	0.0227033	9_all	SNHG15	-0.282	-1.73918	9	Upper IM
1.03182e-06	-0.180913	0.195	0.38	0.0227269	9_all	TCEAL4	-0.575	-0.962525	9	Upper IM
1.03666e-06	-0.197847	0.64	0.743	0.0228335	9_all	PTPRF	-1.383	-0.21529	9	Upper IM
1.04455e-06	-0.15952	0.165	0.347	0.0230073	9_all	SLC25A46	-0.512	-1.07247	9	Upper IM
1.04536e-06	0.184817	0.76	0.458	0.023025	9_all	SPNS2	-1.218	0.730652	9	Upper IM
1.05926e-06	-0.153538	0.075	0.232	0.0233313	9_all	JAG2	-0.307	-1.62916	9	Upper IM
1.06002e-06	-0.132957	0.925	0.94	0.023348	9_all	RPL30	-1.865	-0.0232074	9	Upper IM
1.06726e-06	-0.206773	0.365	0.522	0.0235076	9_all	MRPL12	-0.887	-0.516153	9	Upper IM
1.06884e-06	0.155884	0.33	0.172	0.0235423	9_all	IL22RA1	-0.502	0.940057	9	Upper IM
1.08028e-06	-0.177284	0.77	0.78	0.0237942	9_all	HMGB1	-1.55	-0.0186157	9	Upper IM
1.09508e-06	-0.204759	0.315	0.495	0.0241202	9_all	MAZ	-0.81	-0.652077	9	Upper IM
1.10176e-06	-0.194683	0.295	0.493	0.0242673	9_all	RBBP4	-0.788	-0.740873	9	Upper IM
1.1077e-06	-0.198232	0.36	0.55	0.0243983	9_all	JPT2	-0.91	-0.611435	9	Upper IM
1.10785e-06	-0.202059	0.455	0.625	0.0244015	9_all	NONO	-1.08	-0.45799	9	Upper IM
1.10943e-06	-0.218257	0.545	0.657	0.0244363	9_all	SLC25A5	-1.202	-0.269637	9	Upper IM
1.11286e-06	-0.209351	0.35	0.532	0.0245118	9_all	PSMB8	-0.882	-0.604071	9	Upper IM
1.11408e-06	-0.251118	0.435	0.62	0.0245387	9_all	FBLN1	-1.055	-0.511253	9	Upper IM
1.1296e-06	-0.194802	0.27	0.442	0.0248805	9_all	LETM1	-0.712	-0.711087	9	Upper IM
1.14212e-06	-0.134396	0.05	0.198	0.0251564	9_all	DLL1	-0.248	-1.9855	9	Upper IM
1.15836e-06	-0.203132	0.275	0.478	0.0255141	9_all	NFIX	-0.753	-0.797579	9	Upper IM
1.16705e-06	-0.137103	0.08	0.242	0.0257054	9_all	HDGFL2	-0.322	-1.59694	9	Upper IM
1.18369e-06	-0.20351	0.4	0.585	0.0260719	9_all	FAM120A	-0.985	-0.548437	9	Upper IM
1.19056e-06	0.108898	0.12	0.032	0.0262232	9_all	SPACA4	-0.152	1.90689	9	Upper IM
1.19377e-06	-0.151538	0.115	0.285	0.026294	9_all	NPM3	-0.4	-1.30933	9	Upper IM
1.20575e-06	-0.185129	0.24	0.428	0.0265578	9_all	ITPR3	-0.668	-0.834576	9	Upper IM
1.21075e-06	-0.190852	0.285	0.477	0.0266679	9_all	SCPEP1	-0.762	-0.743027	9	Upper IM
1.22583e-06	-0.183087	0.22	0.397	0.0270002	9_all	PSMG3	-0.617	-0.851635	9	Upper IM
1.22931e-06	-0.197934	0.27	0.45	0.0270768	9_all	EFNA1	-0.72	-0.736966	9	Upper IM
1.23374e-06	0.221918	0.565	0.395	0.0271743	9_all	ME1	-0.96	0.516398	9	Upper IM
1.27423e-06	-0.209727	0.335	0.5	0.0280663	9_all	IFI27L2	-0.835	-0.577767	9	Upper IM
1.28339e-06	-0.160305	0.18	0.363	0.028268	9_all	COMMD4	-0.543	-1.01197	9	Upper IM
1.28922e-06	-0.215345	0.445	0.603	0.0283964	9_all	CDC37	-1.048	-0.438353	9	Upper IM
1.29622e-06	-0.218145	0.43	0.585	0.0285505	9_all	CHCHD10	-1.015	-0.4441	9	Upper IM
1.29888e-06	-0.141022	0.145	0.32	0.0286091	9_all	DNAJC19	-0.465	-1.14202	9	Upper IM
1.3017e-06	-0.155777	0.095	0.252	0.0286713	9_all	NUP93	-0.347	-1.40742	9	Upper IM
1.31962e-06	-0.0717814	0.99	0.985	0.0290659	9_all	RPLP0	-1.975	0.0073048	9	Upper IM
1.32519e-06	-0.160824	0.105	0.262	0.0291885	9_all	PTK7	-0.367	-1.31918	9	Upper IM
1.32519e-06	-0.211999	0.62	0.722	0.0291886	9_all	SRRM2	-1.342	-0.219731	9	Upper IM
1.33043e-06	-0.198688	0.325	0.523	0.0293041	9_all	DHX15	-0.848	-0.686371	9	Upper IM
1.33391e-06	-0.11409	0.025	0.153	0.0293808	9_all	NCAPD3	-0.178	-2.61353	9	Upper IM
1.3349e-06	0.0962376	0.145	0.045	0.0294026	9_all	TMEM125	-0.19	1.68806	9	Upper IM
1.33877e-06	-0.206293	0.375	0.557	0.0294878	9_all	LUC7L3	-0.932	-0.570787	9	Upper IM
1.343e-06	-0.150851	0.115	0.29	0.0295809	9_all	POLRMT	-0.405	-1.33442	9	Upper IM
1.35315e-06	-0.160973	0.195	0.375	0.0298044	9_all	ILRUN	-0.57	-0.943416	9	Upper IM
1.3532e-06	-0.149378	0.135	0.307	0.0298055	9_all	TTC19	-0.442	-1.18528	9	Upper IM
1.35692e-06	-0.119685	0.03	0.16	0.0298876	9_all	SARS2	-0.19	-2.41504	9	Upper IM
1.36335e-06	-0.217064	0.475	0.615	0.0300292	9_all	COMMD6	-1.09	-0.372659	9	Upper IM
1.36488e-06	-0.212047	0.42	0.598	0.0300629	9_all	ZFAS1	-1.018	-0.509756	9	Upper IM
1.37208e-06	-0.196706	0.335	0.553	0.0302214	9_all	NFIC	-0.888	-0.723118	9	Upper IM
1.38126e-06	-0.199252	0.2	0.39	0.0304237	9_all	SLC7A5	-0.59	-0.963474	9	Upper IM
1.4188e-06	-0.147127	0.125	0.295	0.0312504	9_all	MRPL19	-0.42	-1.23879	9	Upper IM
1.41965e-06	0.192087	0.765	0.648	0.0312692	9_all	GALNT1	-1.413	0.239466	9	Upper IM
1.42613e-06	0.197832	0.54	0.382	0.0314119	9_all	PFKFB3	-0.922	0.499387	9	Upper IM
1.42874e-06	-0.155944	0.115	0.275	0.0314695	9_all	PYCR2	-0.39	-1.2578	9	Upper IM
1.43736e-06	-0.199806	0.49	0.662	0.0316593	9_all	REEP5	-1.152	-0.434049	9	Upper IM
1.45145e-06	-0.115566	0.025	0.153	0.0319697	9_all	ASPM	-0.178	-2.61353	9	Upper IM
1.46835e-06	-0.182438	0.21	0.397	0.0323419	9_all	KIAA0930	-0.607	-0.91875	9	Upper IM
1.47127e-06	-0.168319	0.145	0.313	0.0324062	9_all	SH2B1	-0.458	-1.11011	9	Upper IM
1.47563e-06	-0.12314	0.045	0.183	0.0325023	9_all	FAM118A	-0.228	-2.02385	9	Upper IM
1.47743e-06	-0.141689	0.105	0.263	0.0325418	9_all	GAA	-0.368	-1.32467	9	Upper IM
1.48141e-06	-0.170582	0.24	0.427	0.0326296	9_all	MFF	-0.667	-0.831202	9	Upper IM
1.48652e-06	0.17202	0.935	0.885	0.0327422	9_all	SERPINB1	-1.82	0.0792889	9	Upper IM
1.4876e-06	-0.199781	0.34	0.522	0.0327658	9_all	INPP1	-0.862	-0.618515	9	Upper IM
1.48939e-06	-0.155214	0.16	0.34	0.0328053	9_all	GIT1	-0.5	-1.08746	9	Upper IM
1.51962e-06	-0.200464	0.3	0.457	0.0334712	9_all	MVP	-0.757	-0.607232	9	Upper IM
1.5296e-06	-0.178256	0.225	0.397	0.0336911	9_all	TAP2	-0.622	-0.819214	9	Upper IM
1.53266e-06	-0.186845	0.255	0.433	0.0337585	9_all	CYBA	-0.688	-0.76387	9	Upper IM
1.53624e-06	-0.178913	0.16	0.327	0.0338373	9_all	ANKRD10	-0.487	-1.03122	9	Upper IM
1.54047e-06	-0.180189	0.205	0.378	0.0339303	9_all	PRPF31	-0.583	-0.882762	9	Upper IM
1.54057e-06	-0.17286	0.22	0.417	0.0339326	9_all	ESD	-0.637	-0.922544	9	Upper IM
1.55099e-06	-0.196188	0.44	0.623	0.0341621	9_all	BLCAP	-1.063	-0.501729	9	Upper IM
1.57826e-06	-0.144653	0.11	0.272	0.0347627	9_all	HSPB11	-0.382	-1.3061	9	Upper IM
1.58853e-06	-0.195606	0.305	0.507	0.0349889	9_all	TAP1	-0.812	-0.733177	9	Upper IM
1.5906e-06	0.149045	0.385	0.215	0.0350345	9_all	CPEB4	-0.6	0.840522	9	Upper IM
1.59123e-06	-0.167074	0.145	0.315	0.0350483	9_all	SMO	-0.46	-1.1193	9	Upper IM
1.5915e-06	-0.142529	0.05	0.192	0.0350543	9_all	TP73	-0.242	-1.94111	9	Upper IM
1.62419e-06	-0.119004	0.035	0.168	0.0357744	9_all	SETD4	-0.203	-2.26303	9	Upper IM
1.64388e-06	-0.138303	0.07	0.22	0.0362081	9_all	QTRT1	-0.29	-1.65208	9	Upper IM
1.6452e-06	-0.179349	0.26	0.46	0.0362371	9_all	MMAB	-0.72	-0.823122	9	Upper IM
1.64971e-06	-0.143279	0.075	0.227	0.0363366	9_all	CX3CL1	-0.302	-1.59773	9	Upper IM
1.65134e-06	-0.151505	0.09	0.25	0.0363724	9_all	PHKA2	-0.34	-1.47393	9	Upper IM
1.65458e-06	-0.150035	0.13	0.302	0.0364437	9_all	TCERG1	-0.432	-1.21604	9	Upper IM
1.68045e-06	-0.162912	0.16	0.342	0.0370136	9_all	WLS	-0.502	-1.09592	9	Upper IM
1.71923e-06	-0.173387	0.18	0.352	0.0378678	9_all	TNFRSF14	-0.532	-0.967579	9	Upper IM
1.73413e-06	-0.155713	0.14	0.31	0.0381959	9_all	INO80E	-0.45	-1.14684	9	Upper IM
1.74829e-06	-0.202692	0.265	0.443	0.0385077	9_all	PAICS	-0.708	-0.741314	9	Upper IM
1.77167e-06	-0.158304	0.775	0.842	0.0390229	9_all	NDUFA4	-1.617	-0.119624	9	Upper IM
1.78068e-06	-0.213514	0.52	0.655	0.0392213	9_all	C6orf62	-1.175	-0.332983	9	Upper IM
1.80266e-06	-0.0793232	0.97	0.942	0.0397054	9_all	TRIM29	-1.912	0.0422577	9	Upper IM
1.8076e-06	-0.150254	0.8	0.852	0.0398141	9_all	UQCRQ	-1.652	-0.0908534	9	Upper IM
1.83117e-06	-0.152668	0.08	0.232	0.0403333	9_all	ANO9	-0.312	-1.53605	9	Upper IM
1.8408e-06	-0.131532	0.11	0.282	0.0405454	9_all	PRPS2	-0.392	-1.35819	9	Upper IM
1.85195e-06	-0.147155	0.11	0.265	0.0407911	9_all	RPAIN	-0.375	-1.26849	9	Upper IM
1.8665e-06	-0.149241	0.19	0.372	0.0411116	9_all	DHX30	-0.562	-0.969303	9	Upper IM
1.87411e-06	-0.137136	0.065	0.212	0.0412791	9_all	AASS	-0.277	-1.70555	9	Upper IM
1.8982e-06	-0.235468	0.18	0.335	0.0418098	9_all	EDN3	-0.515	-0.896164	9	Upper IM
1.90291e-06	-0.197676	0.245	0.417	0.0419135	9_all	SNHG32	-0.662	-0.767266	9	Upper IM
1.90919e-06	-0.155111	0.075	0.222	0.0420519	9_all	MCRIP2	-0.297	-1.5656	9	Upper IM
1.9249e-06	-0.202159	0.31	0.475	0.0423978	9_all	CDC16	-0.785	-0.615659	9	Upper IM
1.9389e-06	-0.132352	0.05	0.192	0.0427061	9_all	SMG9	-0.242	-1.94111	9	Upper IM
1.9461e-06	-0.197852	0.56	0.673	0.0428648	9_all	NAP1L1	-1.233	-0.26518	9	Upper IM
1.96766e-06	-0.203534	0.33	0.513	0.0433396	9_all	ZNF219	-0.843	-0.636493	9	Upper IM
1.97934e-06	-0.189403	0.63	0.752	0.0435969	9_all	EIF3E	-1.382	-0.255381	9	Upper IM
1.99058e-06	-0.177512	0.21	0.382	0.0438444	9_all	CELSR1	-0.592	-0.863183	9	Upper IM
2.0026e-06	-0.145923	0.115	0.273	0.0441092	9_all	PAM16	-0.388	-1.24727	9	Upper IM
2.01216e-06	0.146388	0.36	0.198	0.0443197	9_all	BIK	-0.558	0.862496	9	Upper IM
2.01373e-06	-0.206779	0.47	0.647	0.0443545	9_all	HSPA9	-1.117	-0.461105	9	Upper IM
2.03579e-06	-0.20713	0.505	0.63	0.0448404	9_all	PSMB4	-1.135	-0.319068	9	Upper IM
2.04849e-06	-0.122702	0.055	0.195	0.0451199	9_all	ITFG2	-0.25	-1.82597	9	Upper IM
2.07318e-06	-0.146604	0.13	0.307	0.0456639	9_all	SLC1A4	-0.437	-1.23973	9	Upper IM
2.07804e-06	-0.19792	0.27	0.443	0.0457709	9_all	BTG3	-0.713	-0.714347	9	Upper IM
2.08582e-06	-0.205513	0.435	0.605	0.0459423	9_all	ATP5F1C	-1.04	-0.47592	9	Upper IM
2.08967e-06	-0.105216	0.04	0.178	0.0460271	9_all	G6PC3	-0.218	-2.15381	9	Upper IM
2.1041e-06	-0.168607	0.185	0.365	0.0463449	9_all	HLA-F	-0.55	-0.980371	9	Upper IM
2.11296e-06	-0.0829729	0.005	0.115	0.0465401	9_all	KIFC1	-0.12	-4.52356	9	Upper IM
2.1422e-06	-0.180243	0.105	0.252	0.0471841	9_all	CCL2	-0.357	-1.26303	9	Upper IM
2.15581e-06	-0.173027	0.21	0.383	0.0474839	9_all	EID1	-0.593	-0.866955	9	Upper IM
2.1592e-06	-0.121646	0.055	0.198	0.0475586	9_all	RCCD1	-0.253	-1.848	9	Upper IM
2.18445e-06	-0.101689	0.03	0.162	0.0481147	9_all	VPS13C	-0.192	-2.43296	9	Upper IM
2.19406e-06	-0.170998	0.155	0.327	0.0483264	9_all	TNS4	-0.482	-1.07702	9	Upper IM
2.19653e-06	-0.141267	0.82	0.875	0.0483807	9_all	PFDN5	-1.695	-0.0936591	9	Upper IM
2.22577e-06	-0.140884	0.135	0.302	0.0490249	9_all	ZBED5	-0.437	-1.16159	9	Upper IM
2.24189e-06	-0.191195	0.295	0.48	0.04938	9_all	ANKRD13D	-0.775	-0.702319	9	Upper IM
2.25045e-06	-0.181005	0.26	0.443	0.0495684	9_all	FKBP3	-0.703	-0.768795	9	Upper IM
2.27513e-06	-0.187622	0.675	0.765	0.0501121	9_all	SELENOW	-1.44	-0.180572	9	Upper IM
2.27667e-06	-0.205113	0.485	0.65	0.050146	9_all	ARL6IP4	-1.135	-0.422455	9	Upper IM
2.28431e-06	-0.166329	0.795	0.835	0.0503142	9_all	DDX17	-1.63	-0.0708213	9	Upper IM
2.28587e-06	-0.169606	0.12	0.282	0.0503485	9_all	IL1R2	-0.402	-1.23266	9	Upper IM
2.28884e-06	-0.12898	0.045	0.18	0.0504141	9_all	FBF1	-0.225	-2	9	Upper IM
2.28963e-06	-0.164761	0.135	0.295	0.0504314	9_all	TLE1	-0.43	-1.12776	9	Upper IM
2.30561e-06	-0.204122	0.44	0.595	0.0507833	9_all	RANGAP1	-1.035	-0.435386	9	Upper IM
2.31573e-06	-0.197098	0.31	0.483	0.0510063	9_all	OAT	-0.793	-0.639755	9	Upper IM
2.34845e-06	-0.185706	0.335	0.512	0.051727	9_all	SH3BP2	-0.847	-0.611983	9	Upper IM
2.40427e-06	-0.153163	0.135	0.303	0.0529565	9_all	ESYT1	-0.438	-1.16636	9	Upper IM
2.40534e-06	-0.181089	0.205	0.37	0.05298	9_all	MAGOH	-0.575	-0.851901	9	Upper IM
2.42889e-06	-0.137175	0.11	0.272	0.0534987	9_all	HTATSF1	-0.382	-1.3061	9	Upper IM
2.43739e-06	-0.142873	0.1	0.258	0.053686	9_all	NRARP	-0.358	-1.36737	9	Upper IM
2.43774e-06	0.124356	0.87	0.865	0.0536937	9_all	HEBP2	-1.735	0.00831527	9	Upper IM
2.44183e-06	-0.198284	0.455	0.617	0.0537838	9_all	PSMA4	-1.072	-0.439404	9	Upper IM
2.47823e-06	-0.164512	0.175	0.352	0.0545855	9_all	CLK4	-0.527	-1.00822	9	Upper IM
2.48172e-06	-0.201875	0.445	0.628	0.0546623	9_all	PSMA1	-1.073	-0.496959	9	Upper IM
2.4975e-06	-0.19626	0.64	0.733	0.05501	9_all	NDRG4	-1.373	-0.195741	9	Upper IM
2.50778e-06	-0.107	0.035	0.165	0.0552365	9_all	TUBGCP3	-0.2	-2.23704	9	Upper IM
2.51347e-06	-0.175086	0.255	0.432	0.0553617	9_all	SNX5	-0.687	-0.760534	9	Upper IM
2.51571e-06	0.147041	0.26	0.122	0.055411	9_all	SORBS1	-0.382	1.09163	9	Upper IM
2.51933e-06	-0.145956	0.11	0.267	0.0554909	9_all	CDK1	-0.377	-1.27934	9	Upper IM
2.56394e-06	-0.180552	0.24	0.417	0.0564734	9_all	ATL2	-0.657	-0.797013	9	Upper IM
2.56641e-06	-0.169343	0.135	0.305	0.0565277	9_all	EPHB6	-0.44	-1.17585	9	Upper IM
2.59301e-06	-0.174775	0.755	0.813	0.0571136	9_all	TLE5	-1.568	-0.106779	9	Upper IM
2.59985e-06	-0.142916	0.105	0.273	0.0572642	9_all	LFNG	-0.378	-1.37851	9	Upper IM
2.6231e-06	-0.124781	0.085	0.238	0.0577764	9_all	THYN1	-0.323	-1.48543	9	Upper IM
2.63203e-06	-0.152379	0.15	0.323	0.0579731	9_all	AP1S1	-0.473	-1.10657	9	Upper IM
2.63351e-06	-0.167031	0.23	0.408	0.0580057	9_all	BTBD6	-0.638	-0.826935	9	Upper IM
2.63542e-06	-0.104267	0.045	0.182	0.0580477	9_all	VPS8	-0.227	-2.01594	9	Upper IM
2.68324e-06	-0.131325	0.09	0.247	0.059101	9_all	MICALL2	-0.337	-1.45651	9	Upper IM
2.71641e-06	-0.19812	0.385	0.552	0.0598316	9_all	PRKCSH	-0.937	-0.51981	9	Upper IM
2.74522e-06	-0.180736	0.275	0.468	0.0604661	9_all	RNF213	-0.743	-0.767077	9	Upper IM
2.74565e-06	-0.182318	0.34	0.512	0.0604758	9_all	EMC10	-0.852	-0.590609	9	Upper IM
2.75942e-06	-0.169683	0.13	0.285	0.0607791	9_all	MMP28	-0.415	-1.13245	9	Upper IM
2.79846e-06	0.196591	0.38	0.233	0.0616388	9_all	AMACR	-0.613	0.705669	9	Upper IM
2.83883e-06	-0.106836	0.925	0.913	0.062528	9_all	HSP90AA1	-1.838	0.0188385	9	Upper IM
2.93166e-06	-0.163974	0.205	0.382	0.0645727	9_all	MIB2	-0.587	-0.897949	9	Upper IM
2.93783e-06	0.210356	0.605	0.435	0.0647086	9_all	VEGFA	-1.04	0.47592	9	Upper IM
2.97084e-06	-0.195849	0.62	0.755	0.0654358	9_all	SLC2A1	-1.375	-0.284208	9	Upper IM
2.99989e-06	-0.15899	0.12	0.28	0.0660756	9_all	HACD3	-0.4	-1.22239	9	Upper IM
3.00483e-06	-0.20701	0.37	0.53	0.0661845	9_all	PABPN1	-0.9	-0.518467	9	Upper IM
3.00584e-06	-0.131119	0.085	0.242	0.0662066	9_all	FBXO21	-0.327	-1.50947	9	Upper IM
3.03333e-06	-0.122471	0.05	0.19	0.066812	9_all	CPT1B	-0.24	-1.926	9	Upper IM
3.03372e-06	0.0656852	0.09	0.018	0.0668207	9_all	SPRR4	-0.108	2.32193	9	Upper IM
3.04435e-06	-0.160558	0.21	0.397	0.0670548	9_all	MMP14	-0.607	-0.91875	9	Upper IM
3.05506e-06	-0.19782	0.45	0.608	0.0672907	9_all	TRA2B	-1.058	-0.434146	9	Upper IM
3.06644e-06	-0.216425	0.385	0.537	0.0675414	9_all	ALDH2	-0.922	-0.480064	9	Upper IM
3.10315e-06	-0.191633	0.29	0.46	0.0683499	9_all	SVIL	-0.75	-0.665581	9	Upper IM
3.12331e-06	-0.200959	0.37	0.542	0.0687941	9_all	NDUFB10	-0.912	-0.550768	9	Upper IM
3.15003e-06	-0.19675	0.265	0.435	0.0693826	9_all	LAPTM4B	-0.7	-0.715023	9	Upper IM
3.1893e-06	-0.211784	0.415	0.545	0.0702475	9_all	LPAR6	-0.96	-0.393145	9	Upper IM
3.19164e-06	-0.151254	0.12	0.282	0.0702992	9_all	NPEPL1	-0.402	-1.23266	9	Upper IM
3.19477e-06	-0.150215	0.145	0.317	0.070368	9_all	SNRNP40	-0.462	-1.12843	9	Upper IM
3.29885e-06	-0.153348	0.135	0.307	0.0726605	9_all	DCAF13	-0.442	-1.18528	9	Upper IM
3.34352e-06	-0.17458	0.235	0.422	0.0736444	9_all	UBAP2L	-0.657	-0.844582	9	Upper IM
3.34857e-06	-0.202058	0.625	0.708	0.0737557	9_all	PSME1	-1.333	-0.179893	9	Upper IM
3.34962e-06	-0.107001	0.035	0.165	0.0737787	9_all	RFC4	-0.2	-2.23704	9	Upper IM
3.3609e-06	0.197374	0.605	0.48	0.0740273	9_all	SLC12A6	-1.085	0.333901	9	Upper IM
3.36388e-06	-0.156183	0.14	0.302	0.0740928	9_all	BUD23	-0.442	-1.10912	9	Upper IM
3.365e-06	-0.147023	0.2	0.382	0.0741176	9_all	POLDIP3	-0.582	-0.933573	9	Upper IM
3.38484e-06	0.196668	0.68	0.545	0.0745546	9_all	ERBB3	-1.225	0.319279	9	Upper IM
3.38528e-06	-0.183782	0.27	0.447	0.0745643	9_all	FASTK	-0.717	-0.727315	9	Upper IM
3.41956e-06	-0.138506	0.09	0.242	0.0753192	9_all	TCTN3	-0.332	-1.42701	9	Upper IM
3.41968e-06	-0.179753	0.27	0.45	0.0753218	9_all	GSR	-0.72	-0.736966	9	Upper IM
3.48801e-06	-0.174058	0.24	0.412	0.0768269	9_all	TBC1D14	-0.652	-0.77961	9	Upper IM
3.52931e-06	-0.131284	0.09	0.242	0.0777366	9_all	POLR1C	-0.332	-1.42701	9	Upper IM
3.54458e-06	0.21682	0.62	0.477	0.0780729	9_all	ITSN2	-1.097	0.378279	9	Upper IM
3.56383e-06	-0.198615	0.45	0.627	0.0784969	9_all	CCT5	-1.077	-0.47854	9	Upper IM
3.59135e-06	-0.158836	0.17	0.347	0.079103	9_all	ANKH	-0.517	-1.0294	9	Upper IM
3.62006e-06	-0.160781	0.195	0.37	0.0797354	9_all	PTGFRN	-0.565	-0.924051	9	Upper IM
3.62407e-06	-0.129482	0.1	0.263	0.0798239	9_all	AKR1C2	-0.363	-1.39506	9	Upper IM
3.63423e-06	0.159642	0.47	0.272	0.0800475	9_all	FMO2	-0.742	0.789054	9	Upper IM
3.68458e-06	-0.158138	0.295	0.497	0.0811565	9_all	PNN	-0.792	-0.752531	9	Upper IM
3.68987e-06	-0.156093	0.15	0.31	0.081273	9_all	DKC1	-0.46	-1.04731	9	Upper IM
3.70203e-06	-0.163647	0.14	0.303	0.0815409	9_all	GRWD1	-0.443	-1.11389	9	Upper IM
3.74966e-06	-0.1274	0.07	0.213	0.08259	9_all	WDR73	-0.283	-1.60543	9	Upper IM
3.78193e-06	-0.157906	0.135	0.29	0.0833007	9_all	NUP188	-0.425	-1.10309	9	Upper IM
3.7826e-06	-0.139993	0.14	0.31	0.0833154	9_all	WDR74	-0.45	-1.14684	9	Upper IM
3.78958e-06	-0.198162	0.37	0.527	0.0834693	9_all	TSTD1	-0.897	-0.510278	9	Upper IM
3.80753e-06	-0.195152	0.31	0.487	0.0838647	9_all	SSBP3	-0.797	-0.651654	9	Upper IM
3.80781e-06	-0.130471	0.07	0.212	0.0838709	9_all	SAPCD2	-0.282	-1.59864	9	Upper IM
3.82118e-06	-0.145203	0.085	0.227	0.0841654	9_all	PLLP	-0.312	-1.41716	9	Upper IM
3.83789e-06	-0.145879	0.09	0.238	0.0845334	9_all	MKI67	-0.328	-1.40296	9	Upper IM
3.84701e-06	-0.139145	0.065	0.203	0.0847343	9_all	ALG6	-0.268	-1.64297	9	Upper IM
3.85228e-06	-0.137904	0.145	0.317	0.0848503	9_all	RAB34	-0.462	-1.12843	9	Upper IM
3.85491e-06	-0.181993	0.245	0.417	0.0849083	9_all	ARL2	-0.662	-0.767266	9	Upper IM
3.88107e-06	-0.162749	0.215	0.378	0.0854844	9_all	PRCP	-0.593	-0.81405	9	Upper IM
3.91008e-06	-0.151201	0.16	0.335	0.0861235	9_all	MPV17	-0.495	-1.06609	9	Upper IM
3.96426e-06	-0.146837	0.81	0.8	0.0873168	9_all	ATP5F1A	-1.61	0.0179219	9	Upper IM
3.9749e-06	-0.124456	0.05	0.183	0.0875512	9_all	TIMELESS	-0.233	-1.87184	9	Upper IM
3.97783e-06	-0.189057	0.635	0.732	0.0876157	9_all	CALM2	-1.367	-0.205087	9	Upper IM
4.06022e-06	-0.131198	0.08	0.223	0.0894304	9_all	CCDC14	-0.303	-1.47897	9	Upper IM
4.07781e-06	-0.150125	0.14	0.3	0.089818	9_all	RABGGTB	-0.44	-1.09954	9	Upper IM
4.08524e-06	-0.203817	0.465	0.608	0.0899815	9_all	SPPL3	-1.073	-0.386841	9	Upper IM
4.13222e-06	-0.133313	0.065	0.208	0.0910163	9_all	IRS1	-0.273	-1.67807	9	Upper IM
4.1828e-06	-0.120403	0.045	0.177	0.0921304	9_all	CPT1A	-0.222	-1.97575	9	Upper IM
4.18957e-06	-0.166608	0.16	0.323	0.0922794	9_all	TMEM14A	-0.483	-1.01346	9	Upper IM
4.20134e-06	-0.121257	0.09	0.248	0.0925386	9_all	CUL9	-0.338	-1.46234	9	Upper IM
4.22266e-06	-0.197747	0.31	0.463	0.0930084	9_all	HighD2A	-0.773	-0.578744	9	Upper IM
4.22432e-06	-0.103691	0.035	0.162	0.0930448	9_all	FAM189A2	-0.197	-2.21057	9	Upper IM
4.25776e-06	-0.130585	0.075	0.215	0.0937813	9_all	GIT2	-0.29	-1.51937	9	Upper IM
4.30877e-06	-0.177909	0.175	0.333	0.0949051	9_all	ROGDI	-0.508	-0.928167	9	Upper IM
4.33467e-06	-0.162368	0.175	0.34	0.0954754	9_all	ERI3	-0.515	-0.95818	9	Upper IM
4.35058e-06	-0.159226	0.775	0.803	0.0958259	9_all	ATP5ME	-1.578	-0.0512037	9	Upper IM
4.37537e-06	-0.189932	0.655	0.76	0.0963719	9_all	RHOV	-1.415	-0.214505	9	Upper IM
4.37574e-06	-0.160593	0.185	0.355	0.0963801	9_all	CLK2	-0.54	-0.940294	9	Upper IM
4.38526e-06	-0.193588	0.375	0.543	0.0965897	9_all	NARS	-0.918	-0.534062	9	Upper IM
4.42897e-06	-0.195466	0.395	0.565	0.0975525	9_all	ANXA5	-0.96	-0.516398	9	Upper IM
4.45783e-06	0.18194	0.725	0.538	0.0981881	9_all	CCNG2	-1.263	0.430375	9	Upper IM
4.46981e-06	-0.142324	0.115	0.272	0.0984519	9_all	SYMPK	-0.387	-1.24197	9	Upper IM
4.51356e-06	-0.153664	0.805	0.848	0.0994156	9_all	GTF2I	-1.653	-0.0750755	9	Upper IM
4.52126e-06	-0.233932	0.44	0.583	0.0995853	9_all	MT1E	-1.023	-0.405992	9	Upper IM
4.60046e-06	-0.147888	0.125	0.283	0.10133	9_all	PAN3	-0.408	-1.17887	9	Upper IM
4.61165e-06	0.126447	0.925	0.91	0.101576	9_all	DMKN	-1.835	0.0235868	9	Upper IM
4.61168e-06	0.155106	0.885	0.818	0.101577	9_all	TMEM40	-1.703	0.113577	9	Upper IM
4.67572e-06	-0.139026	0.155	0.325	0.102987	9_all	PCMTD2	-0.48	-1.06817	9	Upper IM
4.68641e-06	-0.132239	0.095	0.248	0.103223	9_all	ZNF544	-0.343	-1.38434	9	Upper IM
4.69275e-06	-0.159345	0.165	0.323	0.103363	9_all	ENOSF1	-0.488	-0.969068	9	Upper IM
4.70901e-06	-0.119078	0.05	0.18	0.103721	9_all	HMBS	-0.23	-1.848	9	Upper IM
4.73761e-06	-0.118243	0.065	0.207	0.104351	9_all	PDHX	-0.272	-1.67112	9	Upper IM
4.73876e-06	-0.175429	0.225	0.398	0.104376	9_all	FOXQ1	-0.623	-0.822843	9	Upper IM
4.74316e-06	-0.168623	0.285	0.463	0.104473	9_all	STK11	-0.748	-0.70005	9	Upper IM
4.74981e-06	-0.113464	0.065	0.207	0.104619	9_all	BNC1	-0.272	-1.67112	9	Upper IM
4.75552e-06	-0.140638	0.165	0.34	0.104745	9_all	PRKRA	-0.505	-1.04307	9	Upper IM
4.76498e-06	-0.171594	0.205	0.372	0.104953	9_all	DDX56	-0.577	-0.859679	9	Upper IM
4.76702e-06	-0.161089	0.13	0.287	0.104998	9_all	IMPDH1	-0.417	-1.14254	9	Upper IM
4.79306e-06	-0.168551	0.225	0.395	0.105572	9_all	SAMD1	-0.62	-0.811928	9	Upper IM
4.79657e-06	-0.180716	0.35	0.527	0.105649	9_all	HNRNPUL2	-0.877	-0.590448	9	Upper IM
4.81166e-06	-0.171426	0.17	0.33	0.105982	9_all	INTS10	-0.5	-0.956931	9	Upper IM
4.81358e-06	-0.145793	0.15	0.312	0.106024	9_all	MLST8	-0.462	-1.05658	9	Upper IM
4.8494e-06	-0.183915	0.345	0.537	0.106813	9_all	RBM25	-0.882	-0.638326	9	Upper IM
4.85435e-06	-0.133208	0.07	0.21	0.106922	9_all	VANGL2	-0.28	-1.58496	9	Upper IM
4.85982e-06	-0.157138	0.185	0.353	0.107042	9_all	SMC1A	-0.538	-0.932143	9	Upper IM
4.87548e-06	-0.151485	0.145	0.31	0.107387	9_all	PDLIM4	-0.455	-1.09622	9	Upper IM
4.9282e-06	-0.176295	0.285	0.462	0.108549	9_all	LSM14A	-0.747	-0.696931	9	Upper IM
4.9771e-06	-0.154688	0.23	0.42	0.109626	9_all	API5	-0.65	-0.868755	9	Upper IM
4.98004e-06	-0.0948633	0.01	0.117	0.10969	9_all	NPIPA5	-0.127	-3.54844	9	Upper IM
5.038e-06	-0.175622	0.255	0.42	0.110967	9_all	PPA2	-0.675	-0.719892	9	Upper IM
5.03885e-06	-0.140495	0.07	0.205	0.110986	9_all	NOP2	-0.275	-1.5502	9	Upper IM
5.12045e-06	-0.094939	0.02	0.137	0.112783	9_all	GABPB1-AS1	-0.157	-2.7761	9	Upper IM
5.19787e-06	-0.12332	0.065	0.205	0.114488	9_all	TRIM65	-0.27	-1.65711	9	Upper IM
5.20956e-06	-0.152839	0.115	0.27	0.114746	9_all	MEF2A	-0.385	-1.23133	9	Upper IM
5.2178e-06	-0.144545	0.14	0.3	0.114927	9_all	ITGAE	-0.44	-1.09954	9	Upper IM
5.26247e-06	-0.118647	0.065	0.202	0.115911	9_all	FBXO22	-0.267	-1.63584	9	Upper IM
5.31559e-06	-0.208748	0.415	0.557	0.117081	9_all	CSRP1	-0.972	-0.424566	9	Upper IM
5.32237e-06	-0.149595	0.14	0.302	0.11723	9_all	DGCR8	-0.442	-1.10912	9	Upper IM
5.32771e-06	-0.19172	0.305	0.455	0.117348	9_all	MRPL14	-0.76	-0.577057	9	Upper IM
5.34125e-06	0.103811	0.89	0.885	0.117646	9_all	CALM1	-1.775	0.00812788	9	Upper IM
5.37954e-06	-0.175101	0.225	0.383	0.11849	9_all	SMARCA5	-0.608	-0.767419	9	Upper IM
5.38084e-06	-0.132783	0.09	0.237	0.118518	9_all	NDRG3	-0.327	-1.39689	9	Upper IM
5.38439e-06	-0.132769	0.075	0.213	0.118597	9_all	BAX	-0.288	-1.50589	9	Upper IM
5.42108e-06	-0.159783	0.205	0.382	0.119405	9_all	RUVBL2	-0.587	-0.897949	9	Upper IM
5.43743e-06	0.210066	0.57	0.427	0.119765	9_all	MIR210HG	-0.997	0.416726	9	Upper IM
5.44643e-06	-0.107509	0.075	0.222	0.119963	9_all	RIDA	-0.297	-1.5656	9	Upper IM
5.46452e-06	-0.106737	0.065	0.208	0.120361	9_all	CNTROB	-0.273	-1.67807	9	Upper IM
5.46665e-06	-0.134788	0.16	0.332	0.120408	9_all	MMS19	-0.492	-1.05311	9	Upper IM
5.46851e-06	-0.188845	0.575	0.727	0.120449	9_all	EIF1AX	-1.302	-0.338393	9	Upper IM
5.51734e-06	-0.16454	0.165	0.323	0.121525	9_all	HMG20B	-0.488	-0.969068	9	Upper IM
5.52311e-06	-0.129707	0.065	0.2	0.121652	9_all	MKKS	-0.265	-1.62149	9	Upper IM
5.55583e-06	-0.143777	0.085	0.227	0.122373	9_all	LEPROTL1	-0.312	-1.41716	9	Upper IM
5.5864e-06	-0.111797	0.035	0.157	0.123046	9_all	FBXO2	-0.192	-2.16534	9	Upper IM
5.66108e-06	-0.202804	0.535	0.657	0.124691	9_all	NDUFB2	-1.192	-0.296354	9	Upper IM
5.66627e-06	-0.136924	0.06	0.193	0.124805	9_all	IPO11	-0.253	-1.68557	9	Upper IM
5.75488e-06	-0.13072	0.12	0.282	0.126757	9_all	PES1	-0.402	-1.23266	9	Upper IM
5.80211e-06	-0.140861	0.1	0.25	0.127797	9_all	PDCD11	-0.35	-1.32193	9	Upper IM
5.82213e-06	-0.109937	0.065	0.207	0.128238	9_all	DNAJC2	-0.272	-1.67112	9	Upper IM
5.84543e-06	-0.126617	0.12	0.282	0.128751	9_all	RAPGEF1	-0.402	-1.23266	9	Upper IM
5.85186e-06	-0.153739	0.115	0.268	0.128893	9_all	FBLN2	-0.383	-1.2206	9	Upper IM
5.85194e-06	-0.155197	0.205	0.38	0.128895	9_all	DDX39A	-0.585	-0.890376	9	Upper IM
5.85399e-06	-0.200608	0.275	0.433	0.12894	9_all	SPG7	-0.708	-0.654935	9	Upper IM
5.86381e-06	-0.130676	0.125	0.285	0.129156	9_all	ACTL6A	-0.41	-1.18903	9	Upper IM
5.89152e-06	-0.122132	0.065	0.2	0.129767	9_all	PRKAB2	-0.265	-1.62149	9	Upper IM
5.92222e-06	-0.149252	0.14	0.308	0.130443	9_all	TCEA3	-0.448	-1.1375	9	Upper IM
5.93218e-06	-0.102599	0.055	0.197	0.130662	9_all	EXOSC9	-0.252	-1.84069	9	Upper IM
5.94757e-06	-0.196003	0.345	0.52	0.131001	9_all	DEK	-0.865	-0.591915	9	Upper IM
5.99278e-06	-0.123333	0.075	0.215	0.131997	9_all	NDC1	-0.29	-1.51937	9	Upper IM
6.04821e-06	-0.168442	0.735	0.817	0.133218	9_all	RPL36AL	-1.552	-0.152592	9	Upper IM
6.09519e-06	-0.167558	0.22	0.387	0.134253	9_all	ELAVL1	-0.607	-0.81483	9	Upper IM
6.09872e-06	-0.152916	0.185	0.363	0.13433	9_all	MAN2C1	-0.548	-0.972444	9	Upper IM
6.18114e-06	-0.172963	0.28	0.455	0.136146	9_all	BTBD2	-0.735	-0.70044	9	Upper IM
6.18645e-06	-0.19696	0.445	0.595	0.136263	9_all	SEM1	-1.04	-0.419084	9	Upper IM
6.20575e-06	-0.145325	0.12	0.272	0.136688	9_all	VEZF1	-0.392	-1.18057	9	Upper IM
6.21763e-06	-0.166751	0.215	0.39	0.13695	9_all	IGF1R	-0.605	-0.859137	9	Upper IM
6.23952e-06	-0.102645	0.06	0.198	0.137432	9_all	ZFYVE27	-0.258	-1.72247	9	Upper IM
6.27414e-06	-0.156631	0.75	0.795	0.138194	9_all	RAN	-1.545	-0.0840643	9	Upper IM
6.30126e-06	-0.175464	0.335	0.518	0.138791	9_all	NPTN	-0.853	-0.628791	9	Upper IM
6.33405e-06	-0.198466	0.445	0.585	0.139514	9_all	PRPF8	-1.03	-0.394631	9	Upper IM
6.36006e-06	-0.142816	0.1	0.24	0.140087	9_all	HSD17B8	-0.34	-1.26303	9	Upper IM
6.37362e-06	-0.142939	0.075	0.21	0.140385	9_all	SRF	-0.285	-1.48543	9	Upper IM
6.39946e-06	-0.186056	0.37	0.555	0.140955	9_all	KIAA1522	-0.925	-0.584963	9	Upper IM
6.46216e-06	0.0797707	0.15	0.052	0.142336	9_all	XKRX	-0.202	1.52838	9	Upper IM
6.52962e-06	-0.130121	0.075	0.217	0.143821	9_all	FTSJ3	-0.292	-1.53273	9	Upper IM
6.55882e-06	-0.190376	0.355	0.507	0.144464	9_all	H2AFV	-0.862	-0.514167	9	Upper IM
6.62719e-06	-0.109931	0.065	0.208	0.14597	9_all	AL390728.6	-0.273	-1.67807	9	Upper IM
6.64434e-06	-0.182798	0.685	0.75	0.146348	9_all	NOTCH3	-1.435	-0.130787	9	Upper IM
6.66417e-06	-0.249714	0.455	0.612	0.146785	9_all	DCN	-1.067	-0.427665	9	Upper IM
6.66444e-06	-0.157413	0.16	0.317	0.146791	9_all	AKAP1	-0.477	-0.986411	9	Upper IM
6.69757e-06	0.178258	0.475	0.32	0.147521	9_all	ZDHHC21	-0.795	0.569856	9	Upper IM
6.71858e-06	-0.180174	0.42	0.585	0.147983	9_all	ADAR	-1.005	-0.478047	9	Upper IM
6.72303e-06	-0.103424	0.05	0.182	0.148081	9_all	NUP107	-0.232	-1.86394	9	Upper IM
6.72629e-06	-0.179378	0.34	0.542	0.148153	9_all	SEC11A	-0.882	-0.672758	9	Upper IM
6.73403e-06	-0.141119	0.14	0.307	0.148324	9_all	SLC39A1	-0.447	-1.13281	9	Upper IM
6.76189e-06	-0.126248	0.09	0.24	0.148937	9_all	ANAPC1	-0.33	-1.41504	9	Upper IM
6.76881e-06	-0.111641	0.07	0.212	0.14909	9_all	NUP43	-0.282	-1.59864	9	Upper IM
6.80365e-06	-0.119682	0.075	0.215	0.149857	9_all	TOR3A	-0.29	-1.51937	9	Upper IM
6.81149e-06	0.180596	0.785	0.712	0.15003	9_all	TNFSF10	-1.497	0.140815	9	Upper IM
6.81574e-06	-0.166358	0.26	0.445	0.150123	9_all	PPP6R3	-0.705	-0.775294	9	Upper IM
6.81806e-06	-0.162694	0.255	0.432	0.150175	9_all	LARS	-0.687	-0.760534	9	Upper IM
6.86259e-06	-0.151225	0.115	0.263	0.151155	9_all	ADGRG6	-0.378	-1.19343	9	Upper IM
6.88244e-06	-0.0901144	0.01	0.115	0.151593	9_all	SLC6A6	-0.125	-3.52356	9	Upper IM
6.92876e-06	-0.170811	0.225	0.4	0.152613	9_all	LENG8	-0.625	-0.830075	9	Upper IM
6.95497e-06	-0.144839	0.13	0.28	0.15319	9_all	FLAD1	-0.41	-1.10692	9	Upper IM
6.96367e-06	-0.144109	0.19	0.367	0.153382	9_all	SNF8	-0.557	-0.949781	9	Upper IM
6.98152e-06	-0.181378	0.74	0.797	0.153775	9_all	ATF4	-1.537	-0.107054	9	Upper IM
7.01285e-06	-0.0706307	0.965	0.958	0.154465	9_all	TMSB10	-1.923	0.0105033	9	Upper IM
7.04998e-06	-0.126399	0.065	0.198	0.155283	9_all	CCNQ	-0.263	-1.60699	9	Upper IM
7.07536e-06	-0.180065	0.635	0.757	0.155842	9_all	TPM3	-1.392	-0.253537	9	Upper IM
7.08903e-06	-0.162395	0.125	0.272	0.156143	9_all	PARP10	-0.397	-1.12168	9	Upper IM
7.10641e-06	-0.147011	0.185	0.357	0.156526	9_all	MYBBP1A	-0.542	-0.948399	9	Upper IM
7.14167e-06	-0.178562	0.585	0.707	0.157302	9_all	XRCC5	-1.292	-0.273274	9	Upper IM
7.16961e-06	-0.183232	0.58	0.693	0.157918	9_all	SGK1	-1.273	-0.256802	9	Upper IM
7.17586e-06	-0.172321	0.215	0.377	0.158055	9_all	MRPL38	-0.592	-0.810228	9	Upper IM
7.23898e-06	0.189843	0.705	0.583	0.159446	9_all	H1F0	-1.288	0.274127	9	Upper IM
7.30594e-06	-0.144646	0.205	0.385	0.160921	9_all	NFKB1	-0.59	-0.909235	9	Upper IM
7.36084e-06	0.076582	0.145	0.048	0.16213	9_all	SULT1B1	-0.193	1.59495	9	Upper IM
7.41229e-06	-0.110903	0.09	0.243	0.163263	9_all	ERAP1	-0.333	-1.43296	9	Upper IM
7.48006e-06	-0.104904	0.07	0.212	0.164756	9_all	DALRD3	-0.282	-1.59864	9	Upper IM
7.52469e-06	-0.166075	0.165	0.322	0.165739	9_all	H2AFX	-0.487	-0.964595	9	Upper IM
7.52931e-06	-0.178457	0.215	0.378	0.165841	9_all	ISOC2	-0.593	-0.81405	9	Upper IM
7.54315e-06	-0.150163	0.175	0.348	0.166145	9_all	TMEM9	-0.523	-0.991732	9	Upper IM
7.54316e-06	-0.15919	0.23	0.395	0.166146	9_all	ECHDC1	-0.625	-0.780219	9	Upper IM
7.55545e-06	0.193617	0.315	0.178	0.166416	9_all	SLC37A2	-0.493	0.823475	9	Upper IM
7.5627e-06	-0.108236	0.03	0.15	0.166576	9_all	MT1G	-0.18	-2.32193	9	Upper IM
7.58367e-06	-0.188225	0.315	0.488	0.167038	9_all	NISCH	-0.803	-0.631529	9	Upper IM
7.66366e-06	-0.142652	0.1	0.242	0.1688	9_all	NUP160	-0.342	-1.27501	9	Upper IM
7.68416e-06	-0.193957	0.31	0.478	0.169251	9_all	IP6K2	-0.788	-0.624742	9	Upper IM
7.86906e-06	-0.119983	0.08	0.222	0.173324	9_all	POFUT1	-0.302	-1.47249	9	Upper IM
7.93304e-06	0.201496	0.4	0.26	0.174733	9_all	NCOA2	-0.66	0.621488	9	Upper IM
7.97148e-06	-0.185945	0.255	0.418	0.17558	9_all	SAFB	-0.673	-0.713006	9	Upper IM
7.98241e-06	-0.164409	0.22	0.382	0.175821	9_all	MRPL24	-0.602	-0.796069	9	Upper IM
7.98314e-06	-0.183661	0.375	0.52	0.175837	9_all	SZRD1	-0.895	-0.471621	9	Upper IM
8.01087e-06	-0.127508	0.145	0.313	0.176447	9_all	KLHL36	-0.458	-1.11011	9	Upper IM
8.07789e-06	-0.171601	0.18	0.343	0.177924	9_all	CCND2	-0.523	-0.930212	9	Upper IM
8.09026e-06	-0.114115	0.05	0.18	0.178196	9_all	TMEM98	-0.23	-1.848	9	Upper IM
8.1088e-06	-0.15209	0.205	0.368	0.178604	9_all	TSC2	-0.573	-0.844082	9	Upper IM
8.13453e-06	-0.137277	0.12	0.272	0.179171	9_all	MDN1	-0.392	-1.18057	9	Upper IM
8.14806e-06	-0.183471	0.475	0.615	0.179469	9_all	NDUFB3	-1.09	-0.372659	9	Upper IM
8.18317e-06	-0.199045	0.425	0.587	0.180242	9_all	IGFBP2	-1.012	-0.465898	9	Upper IM
8.19341e-06	-0.161843	0.24	0.423	0.180468	9_all	MYO19	-0.663	-0.817623	9	Upper IM
8.19551e-06	0.175438	0.695	0.57	0.180514	9_all	SDCBP2	-1.265	0.286051	9	Upper IM
8.21245e-06	-0.117493	0.075	0.22	0.180887	9_all	CACNB3	-0.295	-1.55254	9	Upper IM
8.28599e-06	-0.162063	0.115	0.267	0.182507	9_all	RIF1	-0.382	-1.21521	9	Upper IM
8.30106e-06	-0.162604	0.195	0.358	0.182839	9_all	TRIM26	-0.553	-0.876485	9	Upper IM
8.31721e-06	-0.105837	0.045	0.173	0.183195	9_all	CENPF	-0.218	-1.94278	9	Upper IM
8.3186e-06	-0.116452	0.08	0.22	0.183225	9_all	MR1	-0.3	-1.45943	9	Upper IM
8.33289e-06	-0.143387	0.22	0.4	0.18354	9_all	MED28	-0.62	-0.862496	9	Upper IM
8.36086e-06	-0.135152	0.14	0.3	0.184156	9_all	NME4	-0.44	-1.09954	9	Upper IM
8.3717e-06	-0.160727	0.18	0.345	0.184395	9_all	ATN1	-0.525	-0.938599	9	Upper IM
8.37277e-06	-0.18822	0.41	0.565	0.184419	9_all	MDH1	-0.975	-0.462627	9	Upper IM
8.40951e-06	-0.155372	0.185	0.353	0.185228	9_all	MOV10	-0.538	-0.932143	9	Upper IM
8.45344e-06	-0.137594	0.15	0.307	0.186195	9_all	CNOT9	-0.457	-1.03328	9	Upper IM
8.5059e-06	-0.130787	0.085	0.228	0.187351	9_all	WDR43	-0.313	-1.4235	9	Upper IM
8.54578e-06	-0.136719	0.11	0.262	0.188229	9_all	CDC42EP4	-0.372	-1.25206	9	Upper IM
8.59961e-06	-0.139438	0.095	0.237	0.189415	9_all	TRMU	-0.332	-1.31889	9	Upper IM
8.63572e-06	-0.186964	0.225	0.378	0.19021	9_all	SMAD3	-0.603	-0.748461	9	Upper IM
8.64693e-06	-0.182389	0.44	0.608	0.190457	9_all	NDUFA6	-1.048	-0.466568	9	Upper IM
8.67474e-06	-0.148676	0.13	0.275	0.19107	9_all	LIPA	-0.405	-1.08092	9	Upper IM
8.72378e-06	-0.154855	0.14	0.29	0.19215	9_all	SNHG17	-0.43	-1.05063	9	Upper IM
8.76813e-06	-0.172147	0.26	0.433	0.193127	9_all	ZNF703	-0.693	-0.735855	9	Upper IM
8.77578e-06	-0.151214	0.215	0.393	0.193295	9_all	STRN4	-0.608	-0.870193	9	Upper IM
8.82215e-06	-0.172325	0.225	0.392	0.194317	9_all	APEH	-0.617	-0.800929	9	Upper IM
8.85006e-06	-0.128829	0.145	0.307	0.194931	9_all	ILKAP	-0.452	-1.08219	9	Upper IM
8.85651e-06	0.130682	0.28	0.143	0.195073	9_all	TGM5	-0.423	0.969412	9	Upper IM
8.86467e-06	-0.126401	0.105	0.253	0.195253	9_all	NLRP1	-0.358	-1.26875	9	Upper IM
8.89938e-06	-0.144606	0.805	0.847	0.196018	9_all	PDCD4	-1.652	-0.0733732	9	Upper IM
8.92693e-06	-0.137815	0.09	0.24	0.196624	9_all	BOC	-0.33	-1.41504	9	Upper IM
8.9912e-06	-0.159969	0.175	0.332	0.19804	9_all	KCNJ15	-0.507	-0.923828	9	Upper IM
9.03337e-06	-0.167353	0.21	0.368	0.198969	9_all	ACTR1B	-0.578	-0.809316	9	Upper IM
9.09988e-06	-0.186489	0.585	0.678	0.200434	9_all	SF1	-1.263	-0.212849	9	Upper IM
9.10127e-06	-0.145104	0.15	0.307	0.200465	9_all	AC020916.1	-0.457	-1.03328	9	Upper IM
9.13188e-06	0.15057	0.27	0.137	0.201139	9_all	SMOX	-0.407	0.978784	9	Upper IM
9.15245e-06	-0.165078	0.24	0.407	0.201592	9_all	RANBP2	-0.647	-0.761994	9	Upper IM
9.19275e-06	-0.143575	0.15	0.305	0.202479	9_all	NSUN2	-0.455	-1.02385	9	Upper IM
9.28417e-06	-0.183594	0.6	0.708	0.204493	9_all	SNRPD2	-1.308	-0.238787	9	Upper IM
9.37301e-06	-0.154494	0.185	0.345	0.20645	9_all	EIF2AK1	-0.53	-0.899071	9	Upper IM
9.37749e-06	-0.139632	0.155	0.315	0.206549	9_all	TBRG4	-0.47	-1.02308	9	Upper IM
9.46561e-06	-0.171671	0.635	0.727	0.20849	9_all	CAPG	-1.362	-0.195199	9	Upper IM
9.50327e-06	-0.101432	0.06	0.198	0.209319	9_all	C15orf61	-0.258	-1.72247	9	Upper IM
9.52683e-06	-0.111136	0.095	0.242	0.209838	9_all	ARMC6	-0.337	-1.34901	9	Upper IM
9.54351e-06	-0.162034	0.27	0.448	0.210205	9_all	FKBP9	-0.718	-0.730539	9	Upper IM
9.56411e-06	-0.152056	0.2	0.358	0.210659	9_all	COA4	-0.558	-0.83996	9	Upper IM
9.59731e-06	-0.118475	0.09	0.24	0.21139	9_all	SUPT20H	-0.33	-1.41504	9	Upper IM
9.62256e-06	-0.141174	0.125	0.275	0.211946	9_all	SLC30A5	-0.4	-1.1375	9	Upper IM
9.64228e-06	-0.115881	0.06	0.195	0.212381	9_all	PHF1	-0.255	-1.70044	9	Upper IM
9.73373e-06	-0.172908	0.305	0.478	0.214395	9_all	ARPP19	-0.783	-0.648201	9	Upper IM
9.74962e-06	-0.169461	0.275	0.442	0.214745	9_all	CUL4A	-0.717	-0.684615	9	Upper IM
9.7663e-06	-0.166223	0.225	0.387	0.215112	9_all	ACLY	-0.612	-0.782409	9	Upper IM
9.77007e-06	-0.129249	0.08	0.215	0.215195	9_all	PTDSS1	-0.295	-1.42626	9	Upper IM
9.78368e-06	-0.112827	0.045	0.168	0.215495	9_all	ATAD2	-0.213	-1.90046	9	Upper IM
9.82909e-06	-0.135808	0.095	0.243	0.216496	9_all	HEXD	-0.338	-1.35496	9	Upper IM
9.83965e-06	0.196503	0.565	0.413	0.216728	9_all	SLC11A2	-0.978	0.452109	9	Upper IM
9.92816e-06	-0.178903	0.465	0.628	0.218678	9_all	NDUFV2	-1.093	-0.433534	9	Upper IM
1.00338e-05	-0.14923	0.155	0.312	0.221005	9_all	TMEM129	-0.467	-1.00928	9	Upper IM
1.01753e-05	-0.112148	0.06	0.19	0.224122	9_all	GMNN	-0.25	-1.66297	9	Upper IM
1.01857e-05	-0.148099	0.18	0.34	0.22435	9_all	PITRM1	-0.52	-0.917538	9	Upper IM
1.01883e-05	-0.126819	0.095	0.24	0.224408	9_all	TTL	-0.335	-1.33703	9	Upper IM
1.01983e-05	0.14331	0.805	0.73	0.224627	9_all	RAB2A	-1.535	0.141092	9	Upper IM
1.02214e-05	-0.186333	0.415	0.58	0.225137	9_all	SLC2A4RG	-0.995	-0.482942	9	Upper IM
1.02402e-05	-0.13876	0.11	0.257	0.225551	9_all	FNDC3A	-0.367	-1.22426	9	Upper IM
1.02794e-05	-0.187275	0.465	0.607	0.226415	9_all	PPP1CC	-1.072	-0.384466	9	Upper IM
1.02863e-05	-0.093478	0.025	0.138	0.226567	9_all	ST7L	-0.163	-2.46467	9	Upper IM
1.03185e-05	-0.175412	0.275	0.463	0.227276	9_all	PLA2G4F	-0.738	-0.751581	9	Upper IM
1.03513e-05	-0.161097	0.19	0.353	0.227997	9_all	UCK2	-0.543	-0.893669	9	Upper IM
1.03801e-05	-0.141373	0.14	0.29	0.228631	9_all	STARD5	-0.43	-1.05063	9	Upper IM
1.03831e-05	0.137363	0.285	0.143	0.228699	9_all	KRT24	-0.428	0.994947	9	Upper IM
1.0388e-05	-0.100418	0.035	0.155	0.228806	9_all	CHCHD4	-0.19	-2.14684	9	Upper IM
1.04169e-05	-0.138191	0.145	0.303	0.229444	9_all	GNA13	-0.448	-1.06326	9	Upper IM
1.04574e-05	0.14223	0.83	0.792	0.230335	9_all	NPEPPS	-1.622	0.0676109	9	Upper IM
1.04634e-05	-0.130864	0.115	0.257	0.230466	9_all	ZNF593	-0.372	-1.16013	9	Upper IM
1.04688e-05	-0.142404	0.16	0.325	0.230585	9_all	RAB40C	-0.485	-1.02237	9	Upper IM
1.0523e-05	-0.0954349	0.035	0.157	0.231779	9_all	FAHD2A	-0.192	-2.16534	9	Upper IM
1.05377e-05	-0.172295	0.285	0.445	0.232103	9_all	IPO5	-0.73	-0.642843	9	Upper IM
1.05834e-05	0.1998	0.685	0.56	0.23311	9_all	DAAM1	-1.245	0.290677	9	Upper IM
1.06411e-05	-0.167809	0.315	0.5	0.23438	9_all	SRPRB	-0.815	-0.666576	9	Upper IM
1.07205e-05	-0.178498	0.385	0.548	0.23613	9_all	RSRP1	-0.933	-0.509317	9	Upper IM
1.07685e-05	0.181223	0.595	0.453	0.237187	9_all	TMEM154	-1.048	0.393379	9	Upper IM
1.08038e-05	-0.162081	0.21	0.363	0.237965	9_all	CIAO2B	-0.573	-0.78958	9	Upper IM
1.09065e-05	0.138172	0.96	0.918	0.240227	9_all	ACTN4	-1.878	0.0645403	9	Upper IM
1.0931e-05	-0.0945392	0.015	0.118	0.240766	9_all	SPEG	-0.133	-2.97575	9	Upper IM
1.09389e-05	-0.12989	0.1	0.245	0.24094	9_all	MRPL16	-0.345	-1.29278	9	Upper IM
1.0997e-05	-0.168802	0.285	0.447	0.242219	9_all	MAT2B	-0.732	-0.649313	9	Upper IM
1.10077e-05	-0.141738	0.165	0.325	0.242456	9_all	MRPL55	-0.49	-0.977974	9	Upper IM
1.10341e-05	-0.126604	0.135	0.298	0.243038	9_all	TSPAN17	-0.433	-1.14235	9	Upper IM
1.10579e-05	-0.153033	0.175	0.34	0.243561	9_all	SMU1	-0.515	-0.95818	9	Upper IM
1.10612e-05	-0.142369	0.12	0.267	0.243635	9_all	TRAPPC6A	-0.387	-1.15381	9	Upper IM
1.10637e-05	-0.195297	0.39	0.56	0.243689	9_all	HRAS	-0.95	-0.521953	9	Upper IM
1.11178e-05	-0.150932	0.205	0.378	0.244881	9_all	NCBP2	-0.583	-0.882762	9	Upper IM
1.12352e-05	-0.142096	0.2	0.375	0.247466	9_all	AFF1	-0.575	-0.906891	9	Upper IM
1.12697e-05	-0.179201	0.54	0.67	0.248226	9_all	MDH2	-1.21	-0.311202	9	Upper IM
1.13163e-05	-0.157411	0.18	0.338	0.249253	9_all	MTHFD1	-0.518	-0.909026	9	Upper IM
1.13529e-05	-0.13984	0.105	0.25	0.250059	9_all	SDR39U1	-0.355	-1.25154	9	Upper IM
1.13855e-05	-0.163746	0.25	0.423	0.250778	9_all	COASY	-0.673	-0.75873	9	Upper IM
1.15217e-05	-0.10925	0.105	0.258	0.253777	9_all	LIME1	-0.363	-1.29698	9	Upper IM
1.15436e-05	-0.0684321	0.97	0.96	0.25426	9_all	UBA52	-1.93	0.0149503	9	Upper IM
1.16463e-05	-0.183394	0.385	0.535	0.256522	9_all	AMD1	-0.92	-0.47468	9	Upper IM
1.16849e-05	-0.182334	0.3	0.467	0.257372	9_all	SLC3A2	-0.767	-0.63846	9	Upper IM
1.18897e-05	-0.143875	0.105	0.248	0.261882	9_all	TYMS	-0.353	-1.23995	9	Upper IM
1.19039e-05	-0.188613	0.365	0.535	0.262195	9_all	LRP1	-0.9	-0.551642	9	Upper IM
1.19115e-05	-0.166278	0.245	0.41	0.262364	9_all	NUP50	-0.655	-0.742842	9	Upper IM
1.19283e-05	-0.177158	0.295	0.467	0.262734	9_all	OXA1L	-0.762	-0.662708	9	Upper IM
1.19346e-05	-0.131047	0.14	0.298	0.262872	9_all	RPA3	-0.438	-1.08989	9	Upper IM
1.194e-05	-0.153885	0.21	0.373	0.262991	9_all	EMG1	-0.583	-0.828786	9	Upper IM
1.19575e-05	-0.192681	0.495	0.627	0.263375	9_all	TOMM6	-1.122	-0.341037	9	Upper IM
1.20946e-05	-0.120385	0.09	0.237	0.266395	9_all	OSGEP	-0.327	-1.39689	9	Upper IM
1.21182e-05	-0.097343	0.035	0.153	0.266915	9_all	BCL2	-0.188	-2.1281	9	Upper IM
1.22667e-05	-0.185841	0.435	0.58	0.270187	9_all	ANXA7	-1.015	-0.415037	9	Upper IM
1.22913e-05	-0.175958	0.28	0.438	0.270728	9_all	FLOT1	-0.718	-0.645504	9	Upper IM
1.22945e-05	-0.178194	0.255	0.425	0.2708	9_all	CLU	-0.68	-0.736966	9	Upper IM
1.23276e-05	-0.192929	0.39	0.553	0.271528	9_all	VPS35	-0.943	-0.503805	9	Upper IM
1.23303e-05	-0.106418	0.05	0.172	0.271587	9_all	TMEM138	-0.222	-1.78241	9	Upper IM
1.24616e-05	-0.112596	0.075	0.212	0.274479	9_all	PAFAH1B3	-0.287	-1.4991	9	Upper IM
1.24909e-05	-0.106102	0.04	0.158	0.275124	9_all	SLC25A22	-0.198	-1.98185	9	Upper IM
1.25921e-05	-0.127928	0.14	0.293	0.277353	9_all	MED24	-0.433	-1.06547	9	Upper IM
1.26236e-05	-0.146804	0.11	0.25	0.278048	9_all	AATF	-0.36	-1.18442	9	Upper IM
1.27041e-05	-0.189663	0.365	0.525	0.27982	9_all	FAM83G	-0.89	-0.524421	9	Upper IM
1.27352e-05	-0.180709	0.51	0.648	0.280505	9_all	NUMA1	-1.158	-0.345497	9	Upper IM
1.27542e-05	-0.16229	0.21	0.378	0.280923	9_all	SGSM2	-0.588	-0.847997	9	Upper IM
1.27891e-05	-0.155154	0.19	0.357	0.281693	9_all	EFNB1	-0.547	-0.909925	9	Upper IM
1.28144e-05	-0.0778492	0.005	0.1	0.282251	9_all	POLG2	-0.105	-4.32193	9	Upper IM
1.29854e-05	-0.0909879	0.035	0.155	0.286017	9_all	COX10	-0.19	-2.14684	9	Upper IM
1.30282e-05	-0.144435	0.165	0.317	0.28696	9_all	POP5	-0.482	-0.942017	9	Upper IM
1.30334e-05	-0.157105	0.24	0.413	0.287073	9_all	CIAO1	-0.653	-0.783107	9	Upper IM
1.30453e-05	-0.101188	0.9	0.907	0.287336	9_all	CD9	-1.807	-0.0111775	9	Upper IM
1.31299e-05	-0.142968	0.12	0.27	0.289199	9_all	PTGS1	-0.39	-1.16993	9	Upper IM
1.31915e-05	-0.148219	0.805	0.877	0.290556	9_all	FAU	-1.682	-0.123588	9	Upper IM
1.32732e-05	-0.187722	0.215	0.365	0.292356	9_all	C1R	-0.58	-0.76356	9	Upper IM
1.32802e-05	-0.156972	0.72	0.795	0.292509	9_all	SUMO2	-1.515	-0.142958	9	Upper IM
1.32911e-05	-0.130442	0.09	0.235	0.29275	9_all	NREP	-0.325	-1.38466	9	Upper IM
1.33394e-05	-0.162398	0.335	0.507	0.293813	9_all	TM7SF3	-0.842	-0.597825	9	Upper IM
1.33552e-05	-0.182242	0.475	0.628	0.294161	9_all	PAPOLA	-1.103	-0.402837	9	Upper IM
1.33896e-05	-0.129928	0.09	0.232	0.29492	9_all	INTS8	-0.322	-1.36613	9	Upper IM
1.34282e-05	-0.179632	0.625	0.72	0.295771	9_all	CD47	-1.345	-0.204141	9	Upper IM
1.34471e-05	-0.161031	0.72	0.778	0.296186	9_all	HMGN1	-1.498	-0.111773	9	Upper IM
1.34664e-05	-0.120622	0.09	0.233	0.296611	9_all	PUM3	-0.323	-1.37233	9	Upper IM
1.34908e-05	0.16295	0.5	0.332	0.297149	9_all	S100A12	-0.832	0.590745	9	Upper IM
1.35399e-05	-0.167014	0.39	0.557	0.29823	9_all	LSM4	-0.947	-0.514203	9	Upper IM
1.35486e-05	-0.149492	0.22	0.385	0.298422	9_all	PAPSS1	-0.605	-0.807355	9	Upper IM
1.36253e-05	-0.135827	0.115	0.26	0.300111	9_all	BDH2	-0.375	-1.17688	9	Upper IM
1.36455e-05	-0.113059	0.065	0.197	0.300555	9_all	MTPAP	-0.262	-1.59968	9	Upper IM
1.38571e-05	-0.170183	0.225	0.387	0.305217	9_all	PNKD	-0.612	-0.782409	9	Upper IM
1.38834e-05	-0.140095	0.125	0.273	0.305795	9_all	CCNB1	-0.398	-1.12697	9	Upper IM
1.41289e-05	-0.13704	0.17	0.333	0.311203	9_all	TC2N	-0.503	-0.969987	9	Upper IM
1.41427e-05	-0.142081	0.12	0.267	0.311507	9_all	LTBP2	-0.387	-1.15381	9	Upper IM
1.418e-05	-0.168509	0.24	0.42	0.312329	9_all	MRC2	-0.66	-0.807355	9	Upper IM
1.42607e-05	-0.144541	0.13	0.278	0.314106	9_all	DAB2IP	-0.408	-1.09657	9	Upper IM
1.42914e-05	-0.106508	0.055	0.187	0.314782	9_all	HELLS	-0.242	-1.76553	9	Upper IM
1.43249e-05	-0.119715	0.085	0.223	0.31552	9_all	PIGQ	-0.308	-1.39151	9	Upper IM
1.43771e-05	-0.117071	0.055	0.177	0.316669	9_all	DPH7	-0.232	-1.68625	9	Upper IM
1.44161e-05	-0.137916	0.135	0.282	0.317529	9_all	SACM1L	-0.417	-1.06274	9	Upper IM
1.44776e-05	-0.135067	0.13	0.283	0.318883	9_all	TBCC	-0.413	-1.12229	9	Upper IM
1.45126e-05	-0.17058	0.245	0.408	0.319653	9_all	POLR2H	-0.653	-0.735787	9	Upper IM
1.45407e-05	-0.112375	0.05	0.173	0.320273	9_all	TRUB1	-0.223	-1.79077	9	Upper IM
1.4552e-05	-0.0977586	0.05	0.177	0.320522	9_all	ACY1	-0.227	-1.82375	9	Upper IM
1.45805e-05	-0.152212	0.17	0.323	0.321151	9_all	WDR46	-0.493	-0.925999	9	Upper IM
1.46235e-05	-0.101213	0.045	0.165	0.322097	9_all	PAN2	-0.21	-1.87447	9	Upper IM
1.47205e-05	-0.109187	0.07	0.203	0.324234	9_all	NOP14	-0.273	-1.53605	9	Upper IM
1.47486e-05	-0.104163	0.04	0.158	0.324853	9_all	SAC3D1	-0.198	-1.98185	9	Upper IM
1.48652e-05	0.107698	0.915	0.907	0.32742	9_all	ARF6	-1.822	0.0126692	9	Upper IM
1.49183e-05	-0.182288	0.305	0.457	0.32859	9_all	SLC25A11	-0.762	-0.583385	9	Upper IM
1.49295e-05	-0.180761	0.31	0.472	0.328836	9_all	DUS1L	-0.782	-0.606519	9	Upper IM
1.49827e-05	-0.162386	0.25	0.412	0.330009	9_all	LSM5	-0.662	-0.720716	9	Upper IM
1.49834e-05	-0.173061	0.635	0.748	0.330025	9_all	RARG	-1.383	-0.236282	9	Upper IM
1.50554e-05	-0.121698	0.095	0.233	0.33161	9_all	NDN	-0.328	-1.29433	9	Upper IM
1.5061e-05	-0.144852	0.225	0.39	0.331734	9_all	EIF2A	-0.615	-0.793549	9	Upper IM
1.50975e-05	-0.0881864	0.02	0.127	0.332537	9_all	IL11RA	-0.147	-2.66676	9	Upper IM
1.51001e-05	-0.18992	0.495	0.63	0.332595	9_all	EIF3B	-1.125	-0.347923	9	Upper IM
1.53072e-05	-0.193119	0.455	0.623	0.337156	9_all	CAVIN1	-1.078	-0.453366	9	Upper IM
1.55087e-05	-0.0941289	0.035	0.152	0.341594	9_all	LMNB1	-0.187	-2.11864	9	Upper IM
1.55662e-05	-0.145598	0.155	0.308	0.342861	9_all	ZNF276	-0.463	-0.990662	9	Upper IM
1.5599e-05	-0.119732	0.11	0.255	0.343584	9_all	PPIH	-0.365	-1.21299	9	Upper IM
1.56039e-05	-0.109797	0.095	0.235	0.343691	9_all	PPP1R18	-0.33	-1.30666	9	Upper IM
1.56752e-05	-0.177879	0.425	0.557	0.345261	9_all	ARL6IP5	-0.982	-0.390214	9	Upper IM
1.57233e-05	-0.140568	0.215	0.387	0.346321	9_all	USP5	-0.602	-0.847997	9	Upper IM
1.57572e-05	-0.16411	0.29	0.455	0.347067	9_all	MGAT4B	-0.745	-0.649814	9	Upper IM
1.5897e-05	-0.143049	0.105	0.248	0.350147	9_all	GBA2	-0.353	-1.23995	9	Upper IM
1.59424e-05	-0.0983678	0.045	0.165	0.351146	9_all	TAF9B	-0.21	-1.87447	9	Upper IM
1.6182e-05	-0.151879	0.175	0.332	0.356424	9_all	SNRPA1	-0.507	-0.923828	9	Upper IM
1.62684e-05	-0.12662	0.13	0.288	0.358328	9_all	AARS	-0.418	-1.14756	9	Upper IM
1.62796e-05	-0.141962	0.195	0.368	0.358574	9_all	PCM1	-0.563	-0.916232	9	Upper IM
1.64589e-05	-0.120655	0.1	0.245	0.362524	9_all	C1orf35	-0.345	-1.29278	9	Upper IM
1.67028e-05	-0.12838	0.09	0.223	0.367897	9_all	ZC3H18	-0.313	-1.30905	9	Upper IM
1.67052e-05	-0.136015	0.115	0.253	0.36795	9_all	UROS	-0.368	-1.1375	9	Upper IM
1.67157e-05	-0.120244	0.11	0.262	0.36818	9_all	GRTP1	-0.372	-1.25206	9	Upper IM
1.6808e-05	-0.158827	0.64	0.732	0.370212	9_all	SUB1	-1.372	-0.193772	9	Upper IM
1.68372e-05	-0.120847	0.115	0.262	0.370855	9_all	GALNT11	-0.377	-1.18793	9	Upper IM
1.684e-05	-0.116621	0.07	0.203	0.370918	9_all	TPX2	-0.273	-1.53605	9	Upper IM
1.70727e-05	-0.109345	0.04	0.152	0.376043	9_all	AC245041.2	-0.192	-1.926	9	Upper IM
1.7214e-05	-0.166587	0.24	0.4	0.379155	9_all	DNPH1	-0.64	-0.736966	9	Upper IM
1.72822e-05	-0.164684	0.33	0.487	0.380657	9_all	ANAPC5	-0.817	-0.561456	9	Upper IM
1.7398e-05	-0.144455	0.185	0.347	0.383208	9_all	SMARCB1	-0.532	-0.90741	9	Upper IM
1.73982e-05	-0.168826	0.47	0.615	0.383213	9_all	TXNL4A	-1.085	-0.387926	9	Upper IM
1.74416e-05	-0.123506	0.115	0.263	0.384169	9_all	PSMD5	-0.378	-1.19343	9	Upper IM
1.75035e-05	-0.166347	0.265	0.428	0.385531	9_all	TIA1	-0.693	-0.691618	9	Upper IM
1.77342e-05	-0.140587	0.125	0.267	0.390614	9_all	DHPS	-0.392	-1.09491	9	Upper IM
1.7759e-05	-0.132803	0.14	0.298	0.39116	9_all	ZFAND1	-0.438	-1.08989	9	Upper IM
1.7878e-05	-0.135212	0.1	0.238	0.393781	9_all	CENPW	-0.338	-1.25096	9	Upper IM
1.799e-05	-0.179979	0.31	0.458	0.396248	9_all	RHOT2	-0.768	-0.563079	9	Upper IM
1.80424e-05	-0.128921	0.125	0.267	0.397403	9_all	HINT2	-0.392	-1.09491	9	Upper IM
1.82902e-05	-0.186251	0.415	0.563	0.402861	9_all	TRA2A	-0.978	-0.440024	9	Upper IM
1.83814e-05	-0.14336	0.155	0.307	0.404869	9_all	DELE1	-0.462	-0.98597	9	Upper IM
1.84524e-05	-0.136984	0.12	0.265	0.406432	9_all	ZSCAN18	-0.385	-1.14296	9	Upper IM
1.86509e-05	-0.152178	0.19	0.337	0.410805	9_all	CASP1	-0.527	-0.826749	9	Upper IM
1.86828e-05	-0.118258	0.13	0.283	0.411507	9_all	SLC39A6	-0.413	-1.12229	9	Upper IM
1.87066e-05	-0.0742166	0.965	0.948	0.412032	9_all	AQP3	-1.913	0.0256419	9	Upper IM
1.88828e-05	-0.142901	0.18	0.343	0.415912	9_all	RNASET2	-0.523	-0.930212	9	Upper IM
1.90063e-05	-0.1114	0.08	0.212	0.418633	9_all	CYB561A3	-0.292	-1.40599	9	Upper IM
1.92484e-05	-0.104198	0.07	0.203	0.423966	9_all	FAS	-0.273	-1.53605	9	Upper IM
1.92518e-05	0.158238	0.455	0.302	0.424041	9_all	STK38L	-0.757	0.591318	9	Upper IM
1.92713e-05	-0.123973	0.08	0.213	0.424469	9_all	COL5A3	-0.293	-1.41278	9	Upper IM
1.92746e-05	0.103646	0.125	0.042	0.424543	9_all	SLC46A2	-0.167	1.57347	9	Upper IM
1.93003e-05	-0.167844	0.25	0.403	0.425107	9_all	E2F4	-0.653	-0.688852	9	Upper IM
1.93253e-05	-0.175453	0.67	0.742	0.425659	9_all	MZT2B	-1.412	-0.147258	9	Upper IM
1.93489e-05	-0.163469	0.285	0.442	0.426179	9_all	CEBPA	-0.727	-0.633084	9	Upper IM
1.93493e-05	-0.182191	0.42	0.57	0.426188	9_all	SELENOH	-0.99	-0.440573	9	Upper IM
1.93719e-05	-0.179744	0.37	0.532	0.426686	9_all	MSN	-0.902	-0.523901	9	Upper IM
1.94057e-05	-0.0892117	0.025	0.135	0.42743	9_all	NBPF1	-0.16	-2.43296	9	Upper IM
1.94873e-05	-0.11802	0.105	0.245	0.429227	9_all	TIMM10	-0.35	-1.22239	9	Upper IM
1.95267e-05	-0.122258	0.075	0.207	0.430096	9_all	ATP2B1	-0.282	-1.46467	9	Upper IM
1.9542e-05	-0.118797	0.06	0.183	0.430433	9_all	ANKRD54	-0.243	-1.60881	9	Upper IM
1.96092e-05	-0.10861	0.05	0.168	0.431912	9_all	PIKFYVE	-0.218	-1.74846	9	Upper IM
2.00002e-05	-0.177864	0.56	0.69	0.440525	9_all	NUCKS1	-1.25	-0.30117	9	Upper IM
2.00144e-05	-0.119112	0.08	0.213	0.440836	9_all	MACROD1	-0.293	-1.41278	9	Upper IM
2.02005e-05	-0.186473	0.5	0.64	0.444936	9_all	ATP5PO	-1.14	-0.356144	9	Upper IM
2.0391e-05	-0.14556	0.185	0.34	0.449133	9_all	JPX	-0.525	-0.878009	9	Upper IM
2.06339e-05	0.180693	0.545	0.398	0.454483	9_all	GALE	-0.943	0.453488	9	Upper IM
2.06822e-05	-0.125226	0.135	0.285	0.455546	9_all	MYL6B	-0.42	-1.078	9	Upper IM
2.06925e-05	-0.0864542	0.02	0.123	0.455773	9_all	CNTNAP3B	-0.143	-2.62059	9	Upper IM
2.07561e-05	-0.0966544	0.02	0.123	0.457175	9_all	SPATA18	-0.143	-2.62059	9	Upper IM
2.07807e-05	-0.0992327	0.03	0.14	0.457716	9_all	ISYNA1	-0.17	-2.22239	9	Upper IM
2.08309e-05	0.149661	0.44	0.282	0.458821	9_all	DUSP1	-0.722	0.641808	9	Upper IM
2.08489e-05	-0.122681	0.105	0.25	0.459218	9_all	CIAO2A	-0.355	-1.25154	9	Upper IM
2.09118e-05	-0.14078	0.215	0.383	0.460603	9_all	LGR4	-0.598	-0.833008	9	Upper IM
2.10002e-05	-0.130829	0.105	0.243	0.462549	9_all	SSBP4	-0.348	-1.21057	9	Upper IM
2.1016e-05	-0.132863	0.15	0.302	0.462898	9_all	ATAD1	-0.452	-1.00959	9	Upper IM
2.11208e-05	-0.116677	0.075	0.208	0.465207	9_all	MYLIP	-0.283	-1.47162	9	Upper IM
2.11414e-05	-0.109904	0.115	0.265	0.46566	9_all	GNA11	-0.38	-1.20436	9	Upper IM
2.16298e-05	-0.130326	0.09	0.22	0.476418	9_all	SLC37A4	-0.31	-1.28951	9	Upper IM
2.18818e-05	-0.183242	0.38	0.515	0.481969	9_all	VAV3	-0.895	-0.438573	9	Upper IM
2.19019e-05	-0.17594	0.205	0.348	0.48241	9_all	SUDS3	-0.553	-0.763463	9	Upper IM
2.19551e-05	-0.0796746	0.025	0.133	0.483583	9_all	MT1M	-0.158	-2.41143	9	Upper IM
2.20301e-05	-0.105628	0.04	0.155	0.485235	9_all	GAL3ST4	-0.195	-1.9542	9	Upper IM
2.20461e-05	0.144073	0.815	0.73	0.485588	9_all	DNAJB6	-1.545	0.158904	9	Upper IM
2.21456e-05	-0.147587	0.195	0.355	0.487779	9_all	AIMP1	-0.55	-0.864345	9	Upper IM
2.2149e-05	-0.111783	0.08	0.213	0.487854	9_all	BOLA2B	-0.293	-1.41278	9	Upper IM
2.22506e-05	-0.125654	0.095	0.23	0.490091	9_all	FAM98B	-0.325	-1.27563	9	Upper IM
2.22665e-05	-0.1171	0.07	0.2	0.490441	9_all	UTP4	-0.27	-1.51457	9	Upper IM
2.22791e-05	-0.0971903	0.04	0.153	0.49072	9_all	STK11IP	-0.193	-1.93546	9	Upper IM
2.23363e-05	-0.141758	0.21	0.378	0.49198	9_all	RBBP7	-0.588	-0.847997	9	Upper IM
2.23625e-05	-0.11153	0.075	0.208	0.492556	9_all	ZNF280D	-0.283	-1.47162	9	Upper IM
2.24507e-05	-0.169766	0.285	0.442	0.494498	9_all	HIBCH	-0.727	-0.633084	9	Upper IM
2.26266e-05	0.143797	0.27	0.137	0.498373	9_all	ANXA9	-0.407	0.978784	9	Upper IM
2.27188e-05	-0.144783	0.175	0.333	0.500404	9_all	PML	-0.508	-0.928167	9	Upper IM
2.27307e-05	-0.161217	0.195	0.34	0.500666	9_all	CC2D1A	-0.535	-0.802061	9	Upper IM
2.29397e-05	-0.190461	0.26	0.397	0.50527	9_all	ANXA8	-0.657	-0.610627	9	Upper IM
2.32092e-05	-0.0730307	0.015	0.113	0.511206	9_all	RNF166	-0.128	-2.91329	9	Upper IM
2.32691e-05	-0.142025	0.185	0.34	0.512525	9_all	POLE3	-0.525	-0.878009	9	Upper IM
2.32973e-05	-0.110747	0.085	0.217	0.513146	9_all	HEIH	-0.302	-1.35216	9	Upper IM
2.33054e-05	-0.165737	0.255	0.408	0.513325	9_all	TNFRSF21	-0.663	-0.678072	9	Upper IM
2.34765e-05	-0.157376	0.205	0.362	0.517093	9_all	NOP16	-0.567	-0.820366	9	Upper IM
2.35272e-05	-0.13109	0.82	0.873	0.51821	9_all	UBB	-1.693	-0.0903577	9	Upper IM
2.36352e-05	-0.174304	0.29	0.433	0.52059	9_all	SNHG19	-0.723	-0.578314	9	Upper IM
2.36556e-05	-0.126204	0.09	0.223	0.521038	9_all	EGFL8	-0.313	-1.30905	9	Upper IM
2.37628e-05	-0.121026	0.07	0.197	0.5234	9_all	PIGX	-0.267	-1.49277	9	Upper IM
2.38066e-05	-0.165619	0.295	0.458	0.524363	9_all	RAD23A	-0.753	-0.634633	9	Upper IM
2.3908e-05	-0.16108	0.295	0.455	0.526598	9_all	RARS	-0.75	-0.625152	9	Upper IM
2.3911e-05	-0.173044	0.31	0.453	0.526664	9_all	GRHPR	-0.763	-0.547243	9	Upper IM
2.40379e-05	-0.0751289	0.01	0.103	0.529459	9_all	RPL39L	-0.113	-3.36457	9	Upper IM
2.4103e-05	-0.107384	0.055	0.177	0.530893	9_all	ZNF76	-0.232	-1.68625	9	Upper IM
2.41077e-05	-0.179894	0.4	0.553	0.530996	9_all	BRD2	-0.953	-0.467279	9	Upper IM
2.41681e-05	-0.137303	0.785	0.803	0.532327	9_all	ENSA	-1.588	-0.0327073	9	Upper IM
2.41777e-05	-0.144586	0.175	0.327	0.532539	9_all	NADK	-0.502	-0.901936	9	Upper IM
2.42549e-05	-0.115301	0.08	0.217	0.53424	9_all	DOCK1	-0.297	-1.43962	9	Upper IM
2.43371e-05	-0.133267	0.15	0.3	0.53605	9_all	PPP5C	-0.45	-1	9	Upper IM
2.4348e-05	-0.104087	0.05	0.17	0.53629	9_all	SLC38A5	-0.22	-1.76553	9	Upper IM
2.44063e-05	-0.14447	0.745	0.797	0.537573	9_all	RTN4	-1.542	-0.0973393	9	Upper IM
2.45372e-05	-0.113025	0.055	0.177	0.540457	9_all	DDX55	-0.232	-1.68625	9	Upper IM
2.45832e-05	-0.188222	0.295	0.448	0.541469	9_all	SYNE2	-0.743	-0.602784	9	Upper IM
2.47222e-05	-0.104466	0.04	0.152	0.544531	9_all	ACYP1	-0.192	-1.926	9	Upper IM
2.48453e-05	-0.119717	0.075	0.202	0.547243	9_all	PARP8	-0.277	-1.42939	9	Upper IM
2.48872e-05	-0.163038	0.27	0.422	0.548166	9_all	MRPL43	-0.692	-0.644284	9	Upper IM
2.49023e-05	-0.123681	0.1	0.245	0.548498	9_all	ING5	-0.345	-1.29278	9	Upper IM
2.50242e-05	-0.172223	0.625	0.73	0.551182	9_all	ATP5PF	-1.355	-0.22404	9	Upper IM
2.51969e-05	-0.12864	0.19	0.355	0.554986	9_all	OTUD5	-0.545	-0.90182	9	Upper IM
2.52356e-05	0.188839	0.4	0.268	0.55584	9_all	MUC15	-0.668	0.577767	9	Upper IM
2.52435e-05	-0.0941501	0.07	0.2	0.556013	9_all	LIG1	-0.27	-1.51457	9	Upper IM
2.52817e-05	0.193848	0.645	0.473	0.556855	9_all	SPRR2F	-1.118	0.447459	9	Upper IM
2.53994e-05	-0.129226	0.135	0.285	0.559447	9_all	SLC25A10	-0.42	-1.078	9	Upper IM
2.54378e-05	-0.0779489	0.01	0.103	0.560293	9_all	PINLYP	-0.113	-3.36457	9	Upper IM
2.55081e-05	-0.131606	0.165	0.318	0.561841	9_all	RRP36	-0.483	-0.946561	9	Upper IM
2.56075e-05	0.0836443	0.15	0.057	0.56403	9_all	MMEL1	-0.207	1.39593	9	Upper IM
2.56629e-05	-0.138734	0.195	0.36	0.565251	9_all	MBD6	-0.555	-0.884523	9	Upper IM
2.56788e-05	-0.171917	0.34	0.498	0.565601	9_all	LIMK2	-0.838	-0.550611	9	Upper IM
2.56945e-05	-0.100715	0.065	0.188	0.565946	9_all	FOXRED1	-0.253	-1.53222	9	Upper IM
2.57177e-05	-0.112091	0.095	0.23	0.566458	9_all	FAN1	-0.325	-1.27563	9	Upper IM
2.57308e-05	-0.0887273	0.05	0.172	0.566746	9_all	TMEM42	-0.222	-1.78241	9	Upper IM
2.5736e-05	0.170377	0.69	0.623	0.566861	9_all	EPHX3	-1.313	0.147364	9	Upper IM
2.57375e-05	-0.156039	0.215	0.377	0.566893	9_all	PPP1R16A	-0.592	-0.810228	9	Upper IM
2.58083e-05	-0.114813	0.08	0.207	0.568454	9_all	MTIF2	-0.287	-1.37156	9	Upper IM
2.59019e-05	-0.128195	0.095	0.227	0.570516	9_all	AK6	-0.322	-1.25669	9	Upper IM
2.59819e-05	0.0704801	0.09	0.023	0.572277	9_all	AC116345.1	-0.113	1.96829	9	Upper IM
2.61126e-05	-0.148136	0.215	0.37	0.575155	9_all	IMMT	-0.585	-0.783189	9	Upper IM
2.64761e-05	0.178972	0.77	0.645	0.583162	9_all	SLK	-1.415	0.255559	9	Upper IM
2.64839e-05	-0.107972	0.055	0.177	0.583335	9_all	NTHL1	-0.232	-1.68625	9	Upper IM
2.6531e-05	-0.0973069	0.045	0.162	0.584373	9_all	DDX11	-0.207	-1.848	9	Upper IM
2.65471e-05	-0.139294	0.15	0.3	0.584727	9_all	THOP1	-0.45	-1	9	Upper IM
2.6582e-05	-0.173601	0.155	0.29	0.585495	9_all	LRRC75A	-0.445	-0.903785	9	Upper IM
2.6681e-05	-0.0586668	0.99	0.973	0.587676	9_all	RPL27A	-1.963	0.0249887	9	Upper IM
2.67537e-05	-0.114036	0.025	0.128	0.589276	9_all	WNK4	-0.153	-2.35614	9	Upper IM
2.68343e-05	-0.158442	0.31	0.477	0.591053	9_all	TBX3	-0.787	-0.621721	9	Upper IM
2.68605e-05	-0.175558	0.33	0.483	0.59163	9_all	CCT3	-0.813	-0.549557	9	Upper IM
2.70819e-05	-0.112783	0.065	0.19	0.596506	9_all	CDC40	-0.255	-1.54749	9	Upper IM
2.70942e-05	-0.159232	0.22	0.39	0.596777	9_all	EP300	-0.61	-0.825971	9	Upper IM
2.72543e-05	-0.177235	0.275	0.438	0.600303	9_all	GATM	-0.713	-0.671499	9	Upper IM
2.7561e-05	-0.119652	0.145	0.303	0.607058	9_all	AJUBA	-0.448	-1.06326	9	Upper IM
2.76648e-05	-0.158778	0.2	0.35	0.609345	9_all	SLBP	-0.55	-0.807355	9	Upper IM
2.76828e-05	-0.0806977	0.025	0.132	0.609742	9_all	ZNF704	-0.157	-2.40054	9	Upper IM
2.78171e-05	-0.109416	0.075	0.203	0.612698	9_all	METTL23	-0.278	-1.43652	9	Upper IM
2.79568e-05	-0.175657	0.44	0.617	0.615776	9_all	ARHGEF12	-1.057	-0.487767	9	Upper IM
2.80042e-05	-0.141257	0.24	0.408	0.61682	9_all	CENPB	-0.648	-0.765535	9	Upper IM
2.81019e-05	-0.131341	0.11	0.242	0.618973	9_all	BRD9	-0.352	-1.1375	9	Upper IM
2.81178e-05	-0.164045	0.315	0.473	0.619323	9_all	UBTF	-0.788	-0.586488	9	Upper IM
2.82628e-05	-0.17529	0.345	0.495	0.622516	9_all	SCAF11	-0.84	-0.520832	9	Upper IM
2.8306e-05	-0.159267	0.7	0.795	0.623469	9_all	UQCR10	-1.495	-0.1836	9	Upper IM
2.85141e-05	-0.177571	0.29	0.437	0.628052	9_all	KEAP1	-0.727	-0.59158	9	Upper IM
2.85204e-05	0.115508	0.265	0.132	0.62819	9_all	LINC01214	-0.397	1.00545	9	Upper IM
2.8554e-05	-0.140195	0.14	0.282	0.628931	9_all	CCAR2	-0.422	-1.01027	9	Upper IM
2.86767e-05	-0.129461	0.15	0.295	0.631634	9_all	OGFR	-0.445	-0.975752	9	Upper IM
2.87784e-05	-0.135301	0.115	0.252	0.633872	9_all	DNAJA3	-0.367	-1.13179	9	Upper IM
2.88943e-05	-0.116727	0.105	0.248	0.636426	9_all	C19orf25	-0.353	-1.23995	9	Upper IM
2.89996e-05	-0.137747	0.185	0.347	0.638746	9_all	SLC6A8	-0.532	-0.90741	9	Upper IM
2.90503e-05	-0.176287	0.455	0.618	0.639862	9_all	MINK1	-1.073	-0.44174	9	Upper IM
2.91619e-05	-0.15854	0.255	0.415	0.64232	9_all	KARS	-0.67	-0.702614	9	Upper IM
2.92461e-05	-0.14434	0.19	0.35	0.644174	9_all	HOOK2	-0.54	-0.881356	9	Upper IM
2.93082e-05	-0.170709	0.425	0.575	0.645542	9_all	EI24	-1	-0.436099	9	Upper IM
2.96319e-05	-0.154418	0.165	0.313	0.652672	9_all	TSC22D1	-0.478	-0.923697	9	Upper IM
2.96666e-05	0.16368	0.645	0.505	0.653436	9_all	SCNN1B	-1.15	0.353016	9	Upper IM
2.97706e-05	-0.109567	0.08	0.212	0.655726	9_all	TAF6	-0.292	-1.40599	9	Upper IM
2.98398e-05	-0.128788	0.085	0.21	0.657252	9_all	GLB1	-0.295	-1.30485	9	Upper IM
2.98848e-05	-0.136359	0.17	0.318	0.658242	9_all	PRKD2	-0.488	-0.903492	9	Upper IM
2.99319e-05	-0.178028	0.385	0.542	0.659281	9_all	METAP1	-0.927	-0.493434	9	Upper IM
3.0085e-05	-0.133825	0.145	0.298	0.662652	9_all	KIF13A	-0.443	-1.03926	9	Upper IM
3.02008e-05	-0.176114	0.62	0.717	0.665203	9_all	ACADVL	-1.337	-0.209705	9	Upper IM
3.02351e-05	-0.13153	0.14	0.288	0.665958	9_all	URB1	-0.428	-1.04064	9	Upper IM
3.02606e-05	-0.140048	0.17	0.32	0.666519	9_all	SAT2	-0.49	-0.912537	9	Upper IM
3.02618e-05	-0.0957332	0.055	0.178	0.666545	9_all	PLXNA3	-0.233	-1.69437	9	Upper IM
3.03789e-05	-0.0888217	0.03	0.138	0.669127	9_all	PBK	-0.168	-2.20163	9	Upper IM
3.05213e-05	-0.124335	0.12	0.26	0.672262	9_all	DTYMK	-0.38	-1.11548	9	Upper IM
3.05234e-05	-0.18287	0.56	0.667	0.672308	9_all	SF3B1	-1.227	-0.25226	9	Upper IM
3.05423e-05	-0.166963	0.375	0.518	0.672724	9_all	NDUFA5	-0.893	-0.466062	9	Upper IM
3.05955e-05	-0.176279	0.385	0.538	0.673897	9_all	ANAPC7	-0.923	-0.482748	9	Upper IM
3.0724e-05	-0.134922	0.125	0.26	0.676727	9_all	EPB41L4A-AS1	-0.385	-1.05658	9	Upper IM
3.07459e-05	-0.13926	0.1	0.23	0.677209	9_all	UBE2C	-0.33	-1.20163	9	Upper IM
3.07576e-05	-0.172739	0.36	0.5	0.677467	9_all	EIF3L	-0.86	-0.473931	9	Upper IM
3.08675e-05	-0.171416	0.205	0.345	0.679887	9_all	ELAC2	-0.55	-0.750972	9	Upper IM
3.0878e-05	-0.144847	0.21	0.363	0.680119	9_all	TGOLN2	-0.573	-0.78958	9	Upper IM
3.10609e-05	0.108208	0.12	0.04	0.684148	9_all	ANKRD31	-0.16	1.58496	9	Upper IM
3.10776e-05	-0.147479	0.305	0.472	0.684516	9_all	SPTSSA	-0.777	-0.629978	9	Upper IM
3.15095e-05	-0.097985	0.065	0.19	0.694028	9_all	MCM2	-0.255	-1.54749	9	Upper IM
3.1595e-05	0.122646	0.19	0.087	0.695911	9_all	ABLIM2	-0.277	1.12691	9	Upper IM
3.20371e-05	-0.160435	0.28	0.438	0.705649	9_all	UQCC2	-0.718	-0.645504	9	Upper IM
3.20723e-05	-0.108085	0.145	0.307	0.706425	9_all	CNOT6L	-0.452	-1.08219	9	Upper IM
3.20805e-05	-0.105202	0.08	0.213	0.706606	9_all	CIAO3	-0.293	-1.41278	9	Upper IM
3.20993e-05	-0.176868	0.59	0.673	0.70702	9_all	COA3	-1.263	-0.189892	9	Upper IM
3.20996e-05	-0.171491	0.435	0.593	0.707026	9_all	DYNLL2	-1.028	-0.447017	9	Upper IM
3.21598e-05	-0.127557	0.18	0.347	0.708353	9_all	TIMP1	-0.527	-0.946939	9	Upper IM
3.22487e-05	-0.121373	0.17	0.327	0.710309	9_all	FAM174C	-0.497	-0.943756	9	Upper IM
3.22924e-05	-0.114007	0.085	0.217	0.711273	9_all	TARBP1	-0.302	-1.35216	9	Upper IM
3.26308e-05	-0.131076	0.13	0.277	0.718726	9_all	MRPL48	-0.407	-1.09137	9	Upper IM
3.26671e-05	-0.116326	0.055	0.17	0.719525	9_all	SCARA3	-0.225	-1.62803	9	Upper IM
3.2718e-05	-0.183519	0.34	0.485	0.720646	9_all	SNRPC	-0.825	-0.51245	9	Upper IM
3.27496e-05	-0.113405	0.07	0.193	0.721344	9_all	ANGEL2	-0.263	-1.46317	9	Upper IM
3.28559e-05	-0.136795	0.16	0.312	0.723684	9_all	RPA2	-0.472	-0.963474	9	Upper IM
3.28643e-05	-0.111104	0.08	0.207	0.72387	9_all	LINC00667	-0.287	-1.37156	9	Upper IM
3.29294e-05	-0.146499	0.18	0.337	0.725302	9_all	ANKZF1	-0.517	-0.904752	9	Upper IM
3.30669e-05	-0.18262	0.445	0.577	0.728332	9_all	ACAP3	-1.022	-0.374766	9	Upper IM
3.31766e-05	0.160895	0.8	0.722	0.730747	9_all	PDZK1IP1	-1.522	0.148001	9	Upper IM
3.3203e-05	-0.181877	0.52	0.635	0.731329	9_all	TOMM20	-1.155	-0.288245	9	Upper IM
3.32856e-05	-0.187514	0.49	0.618	0.733148	9_all	FUS	-1.108	-0.334825	9	Upper IM
3.33298e-05	-0.134488	0.155	0.3	0.734121	9_all	TMEM87B	-0.455	-0.952694	9	Upper IM
3.37289e-05	0.183286	0.66	0.565	0.742914	9_all	HBP1	-1.225	0.224215	9	Upper IM
3.39466e-05	-0.111139	0.1	0.233	0.747709	9_all	FAM111A	-0.333	-1.22033	9	Upper IM
3.4046e-05	-0.138939	0.085	0.218	0.749896	9_all	ABI3BP	-0.303	-1.35879	9	Upper IM
3.40823e-05	-0.157381	0.35	0.518	0.750696	9_all	PIEZO1	-0.868	-0.565597	9	Upper IM
3.41074e-05	-0.177673	0.525	0.675	0.75125	9_all	MLF2	-1.2	-0.36257	9	Upper IM
3.41156e-05	-0.116552	0.06	0.183	0.751431	9_all	CDHR1	-0.243	-1.60881	9	Upper IM
3.41309e-05	-0.165698	0.22	0.358	0.751768	9_all	TFRC	-0.578	-0.702456	9	Upper IM
3.42574e-05	-0.175218	0.415	0.56	0.754553	9_all	AAMP	-0.975	-0.432315	9	Upper IM
3.43483e-05	-0.181087	0.505	0.61	0.756555	9_all	MRPS21	-1.115	-0.272526	9	Upper IM
3.44668e-05	-0.11271	0.065	0.183	0.759167	9_all	SCRN1	-0.248	-1.49333	9	Upper IM
3.4495e-05	-0.125092	0.12	0.258	0.759787	9_all	CARS	-0.378	-1.10434	9	Upper IM
3.47746e-05	-0.106584	0.125	0.28	0.765946	9_all	HEXB	-0.405	-1.1635	9	Upper IM
3.49406e-05	-0.150811	0.215	0.372	0.769601	9_all	SCO2	-0.587	-0.790966	9	Upper IM
3.49438e-05	-0.175139	0.335	0.48	0.769672	9_all	TOMM22	-0.815	-0.518873	9	Upper IM
3.506e-05	-0.116384	0.085	0.217	0.772232	9_all	RPS6KA1	-0.302	-1.35216	9	Upper IM
3.50889e-05	-0.115524	0.12	0.26	0.772868	9_all	RMDN3	-0.38	-1.11548	9	Upper IM
3.51493e-05	-0.102512	0.08	0.21	0.774199	9_all	TIMM21	-0.29	-1.39232	9	Upper IM
3.51564e-05	-0.0843062	0.025	0.127	0.774354	9_all	ZKSCAN8	-0.152	-2.34483	9	Upper IM
3.52104e-05	-0.127483	0.795	0.833	0.775544	9_all	SRP14	-1.628	-0.0673616	9	Upper IM
3.52128e-05	-0.115675	0.12	0.265	0.775598	9_all	ABT1	-0.385	-1.14296	9	Upper IM
3.52357e-05	-0.118621	0.125	0.267	0.776101	9_all	DRG2	-0.392	-1.09491	9	Upper IM
3.53572e-05	-0.119478	0.135	0.285	0.778779	9_all	ANP32E	-0.42	-1.078	9	Upper IM
3.5395e-05	-0.122013	0.11	0.25	0.77961	9_all	SLC4A2	-0.36	-1.18442	9	Upper IM
3.55088e-05	-0.104931	0.11	0.25	0.782118	9_all	EFNA4	-0.36	-1.18442	9	Upper IM
3.565e-05	0.163082	0.35	0.212	0.785226	9_all	SNX21	-0.562	0.723291	9	Upper IM
3.572e-05	-0.113936	0.095	0.227	0.786768	9_all	PTAR1	-0.322	-1.25669	9	Upper IM
3.5724e-05	-0.153792	0.27	0.438	0.786858	9_all	KIFC2	-0.708	-0.697971	9	Upper IM
3.5742e-05	-0.132519	0.22	0.39	0.787252	9_all	ITPA	-0.61	-0.825971	9	Upper IM
3.5757e-05	-0.0958049	0.035	0.142	0.787583	9_all	CDCA7L	-0.177	-2.02046	9	Upper IM
3.59189e-05	-0.132578	0.15	0.297	0.79115	9_all	XPNPEP1	-0.447	-0.9855	9	Upper IM
3.59931e-05	-0.159395	0.275	0.433	0.792784	9_all	LSS	-0.708	-0.654935	9	Upper IM
3.60721e-05	-0.112649	0.085	0.213	0.794525	9_all	PPAN	-0.298	-1.32532	9	Upper IM
3.64961e-05	-0.15411	0.705	0.767	0.803864	9_all	GPI	-1.472	-0.121603	9	Upper IM
3.6739e-05	-0.138433	0.2	0.347	0.809213	9_all	CIAPIN1	-0.547	-0.794936	9	Upper IM
3.67839e-05	-0.108376	0.08	0.208	0.810203	9_all	MAP11	-0.288	-1.37851	9	Upper IM
3.69281e-05	-0.107927	0.065	0.187	0.813378	9_all	RIMKLB	-0.252	-1.52453	9	Upper IM
3.69882e-05	-0.115111	0.13	0.272	0.814701	9_all	RPF2	-0.402	-1.0651	9	Upper IM
3.73472e-05	-0.1119	0.095	0.23	0.82261	9_all	VPS26C	-0.325	-1.27563	9	Upper IM
3.73514e-05	0.175422	0.71	0.658	0.822702	9_all	MSMO1	-1.368	0.109731	9	Upper IM
3.77278e-05	-0.0894601	0.065	0.193	0.830992	9_all	SLC25A12	-0.258	-1.57009	9	Upper IM
3.77391e-05	-0.121448	0.125	0.267	0.831242	9_all	C5orf15	-0.392	-1.09491	9	Upper IM
3.77954e-05	-0.118035	0.105	0.24	0.832481	9_all	NOL9	-0.345	-1.19265	9	Upper IM
3.79001e-05	-0.115982	0.07	0.19	0.834788	9_all	AAMDC	-0.26	-1.44057	9	Upper IM
3.80059e-05	-0.117376	0.075	0.202	0.837119	9_all	CACHD1	-0.277	-1.42939	9	Upper IM
3.82511e-05	-0.160333	0.25	0.4	0.842519	9_all	PPP4R3A	-0.65	-0.678072	9	Upper IM
3.83749e-05	-0.116427	0.11	0.247	0.845245	9_all	TRMT2A	-0.357	-1.16701	9	Upper IM
3.84314e-05	-0.156401	0.175	0.32	0.84649	9_all	ETNK1	-0.495	-0.870717	9	Upper IM
3.85131e-05	-0.111976	0.065	0.185	0.848289	9_all	COQ8A	-0.25	-1.50901	9	Upper IM
3.85205e-05	-0.165132	0.485	0.632	0.848451	9_all	CDK2AP1	-1.117	-0.38194	9	Upper IM
3.87038e-05	-0.131643	0.2	0.365	0.852489	9_all	NOC2L	-0.565	-0.867896	9	Upper IM
3.87053e-05	-0.116374	0.13	0.275	0.852522	9_all	THUMPD1	-0.405	-1.08092	9	Upper IM
3.88122e-05	-0.178738	0.485	0.612	0.854878	9_all	UBE2I	-1.097	-0.335547	9	Upper IM
3.88297e-05	-0.174781	0.595	0.708	0.855263	9_all	XRCC6	-1.303	-0.25086	9	Upper IM
3.89513e-05	-0.144478	0.205	0.362	0.85794	9_all	CNOT2	-0.567	-0.820366	9	Upper IM
3.92323e-05	-0.164203	0.315	0.475	0.864131	9_all	FBXL5	-0.79	-0.592576	9	Upper IM
3.92373e-05	0.160376	0.495	0.325	0.86424	9_all	MUC20	-0.82	0.606989	9	Upper IM
3.93577e-05	-0.11379	0.105	0.235	0.866893	9_all	TBC1D2B	-0.34	-1.16227	9	Upper IM
3.93822e-05	-0.0916968	0.04	0.148	0.867433	9_all	HIRIP3	-0.188	-1.88753	9	Upper IM
3.96677e-05	-0.143988	0.2	0.347	0.87372	9_all	PTPN18	-0.547	-0.794936	9	Upper IM
3.98142e-05	-0.121606	0.09	0.22	0.876948	9_all	POLR3E	-0.31	-1.28951	9	Upper IM
3.98399e-05	0.142341	0.325	0.192	0.877514	9_all	SOCS6	-0.517	0.759333	9	Upper IM
4.01247e-05	-0.152588	0.255	0.415	0.883786	9_all	NXF1	-0.67	-0.702614	9	Upper IM
4.03386e-05	-0.171494	0.285	0.435	0.888499	9_all	PLEKHH3	-0.72	-0.610053	9	Upper IM
4.05487e-05	-0.145471	0.185	0.325	0.893127	9_all	CCND3	-0.51	-0.812914	9	Upper IM
4.06011e-05	-0.16738	0.32	0.472	0.894281	9_all	SUMO1	-0.792	-0.560715	9	Upper IM
4.07346e-05	-0.14789	0.23	0.392	0.897221	9_all	MRPL34	-0.622	-0.76922	9	Upper IM
4.09039e-05	-0.138605	0.14	0.272	0.900948	9_all	TIMM44	-0.412	-0.95818	9	Upper IM
4.09672e-05	-0.0873851	0.035	0.143	0.902343	9_all	TBXAS1	-0.178	-2.03059	9	Upper IM
4.10358e-05	-0.140132	0.105	0.24	0.903854	9_all	DKK3	-0.345	-1.19265	9	Upper IM
4.10559e-05	-0.0877871	0.045	0.16	0.904297	9_all	FBXO44	-0.205	-1.83007	9	Upper IM
4.11207e-05	-0.160241	0.225	0.372	0.905724	9_all	SRM	-0.597	-0.725378	9	Upper IM
4.13003e-05	-0.148192	0.16	0.302	0.909681	9_all	CERS6	-0.462	-0.916477	9	Upper IM
4.13077e-05	-0.114013	0.105	0.238	0.909844	9_all	MAPK10	-0.343	-1.18057	9	Upper IM
4.14023e-05	-0.130179	0.155	0.293	0.911926	9_all	SF3B4	-0.448	-0.918632	9	Upper IM
4.1441e-05	-0.165172	0.29	0.438	0.912779	9_all	RPL7L1	-0.728	-0.594878	9	Upper IM
4.16663e-05	-0.146652	0.225	0.383	0.917743	9_all	MAOA	-0.608	-0.767419	9	Upper IM
4.18873e-05	-0.146163	0.265	0.427	0.922611	9_all	METAP2	-0.692	-0.688244	9	Upper IM
4.2085e-05	-0.131339	0.175	0.325	0.926964	9_all	MRTO4	-0.5	-0.893085	9	Upper IM
4.21147e-05	-0.128167	0.145	0.292	0.927619	9_all	COPS3	-0.437	-1.00992	9	Upper IM
4.21244e-05	-0.155059	0.345	0.507	0.927831	9_all	SEPTIN9	-0.852	-0.555389	9	Upper IM
4.2349e-05	-0.12226	0.085	0.21	0.932779	9_all	PAXBP1	-0.295	-1.30485	9	Upper IM
4.23637e-05	-0.157514	0.71	0.788	0.933103	9_all	UQCR11	-1.498	-0.150377	9	Upper IM
4.25374e-05	0.0787159	0.085	0.022	0.936929	9_all	LINC00551	-0.107	1.94996	9	Upper IM
4.29222e-05	-0.172449	0.385	0.525	0.945404	9_all	SF3B2	-0.91	-0.447459	9	Upper IM
4.29816e-05	-0.150301	0.195	0.358	0.946713	9_all	FOXN3	-0.553	-0.876485	9	Upper IM
4.3142e-05	-0.096319	0.05	0.168	0.950247	9_all	CCHCR1	-0.218	-1.74846	9	Upper IM
4.32617e-05	-0.162714	0.395	0.548	0.952882	9_all	PABPC4	-0.943	-0.472323	9	Upper IM
4.32619e-05	-0.180586	0.555	0.667	0.952886	9_all	GPX4	-1.222	-0.265199	9	Upper IM
4.33276e-05	-0.156025	0.305	0.445	0.954333	9_all	ITGAV	-0.75	-0.544996	9	Upper IM
4.34324e-05	-0.147727	0.25	0.407	0.956643	9_all	VPS36	-0.657	-0.703101	9	Upper IM
4.35707e-05	-0.129708	0.22	0.382	0.959688	9_all	FARSA	-0.602	-0.796069	9	Upper IM
4.36012e-05	-0.0841427	0.02	0.117	0.960361	9_all	APOO	-0.137	-2.54844	9	Upper IM
4.39523e-05	-0.102954	0.09	0.227	0.968094	9_all	TRRAP	-0.317	-1.3347	9	Upper IM
4.39802e-05	-0.115344	0.1	0.232	0.968709	9_all	TK1	-0.332	-1.21412	9	Upper IM
4.40345e-05	-0.144519	0.215	0.363	0.969903	9_all	LSM2	-0.578	-0.755633	9	Upper IM
4.40406e-05	-0.130678	0.115	0.245	0.970039	9_all	TENT4A	-0.36	-1.09115	9	Upper IM
4.40896e-05	-0.101896	0.075	0.2	0.971117	9_all	WDR12	-0.275	-1.41504	9	Upper IM
4.41571e-05	-0.126537	0.115	0.247	0.972604	9_all	RRP1B	-0.362	-1.10288	9	Upper IM
4.41627e-05	-0.156091	0.255	0.408	0.972727	9_all	SOX15	-0.663	-0.678072	9	Upper IM
4.46416e-05	-0.14047	0.2	0.368	0.983276	9_all	IFITM2	-0.568	-0.879706	9	Upper IM
4.46962e-05	-0.100796	0.05	0.163	0.984479	9_all	C6orf136	-0.213	-1.70487	9	Upper IM
4.48191e-05	-0.166233	0.25	0.403	0.987186	9_all	CARM1	-0.653	-0.688852	9	Upper IM
4.50793e-05	-0.0938788	0.065	0.187	0.992916	9_all	AGPAT5	-0.252	-1.52453	9	Upper IM
4.51549e-05	-0.141493	0.215	0.365	0.994582	9_all	CAMTA1	-0.58	-0.76356	9	Upper IM
4.52757e-05	-0.117275	0.065	0.188	0.997243	9_all	COL5A2	-0.253	-1.53222	9	Upper IM
4.53206e-05	-0.159686	0.335	0.493	0.998233	9_all	ITGA6	-0.828	-0.557427	9	Upper IM
4.54106e-05	-0.143991	0.245	0.393	1	9_all	TMX1	-0.638	-0.681748	9	Upper IM
4.56309e-05	-0.155683	0.325	0.478	1	9_all	ADNP	-0.803	-0.556571	9	Upper IM
4.57668e-05	-0.188905	0.445	0.58	1	9_all	OGT	-1.025	-0.382248	9	Upper IM
4.61417e-05	-0.136936	0.095	0.22	1	9_all	PPRC1	-0.315	-1.2115	9	Upper IM
4.6219e-05	-0.0867075	0.05	0.167	1	9_all	EFEMP2	-0.217	-1.73985	9	Upper IM
4.63264e-05	-0.135161	0.225	0.383	1	9_all	VGLL4	-0.608	-0.767419	9	Upper IM
4.67944e-05	-0.144896	0.775	0.812	1	9_all	HINT1	-1.587	-0.0672834	9	Upper IM
4.71794e-05	-0.138095	0.165	0.323	1	9_all	BGN	-0.488	-0.969068	9	Upper IM
4.75936e-05	0.0966798	0.2	0.093	1	9_all	SLC13A4	-0.293	1.1047	9	Upper IM
4.76749e-05	-0.112999	0.095	0.23	1	9_all	PSPC1	-0.325	-1.27563	9	Upper IM
4.7889e-05	-0.131878	0.145	0.287	1	9_all	B4GALT3	-0.432	-0.984998	9	Upper IM
4.82102e-05	-0.16621	0.28	0.427	1	9_all	GTF3A	-0.707	-0.608809	9	Upper IM
4.83515e-05	-0.113815	0.115	0.245	1	9_all	XPO5	-0.36	-1.09115	9	Upper IM
4.85713e-05	0.168462	0.515	0.383	1	9_all	RAB11FIP1	-0.898	0.427228	9	Upper IM
4.86789e-05	-0.134646	0.155	0.288	1	9_all	DPP3	-0.443	-0.893801	9	Upper IM
4.871e-05	-0.149797	0.17	0.303	1	9_all	PPP6R2	-0.473	-0.833783	9	Upper IM
4.89567e-05	-0.133125	0.155	0.3	1	9_all	WDR5	-0.455	-0.952694	9	Upper IM
4.91024e-05	-0.148287	0.27	0.435	1	9_all	COLGALT1	-0.705	-0.688056	9	Upper IM
4.95197e-05	-0.164191	0.18	0.332	1	9_all	IFRD1	-0.512	-0.883186	9	Upper IM
4.97198e-05	0.183604	0.34	0.205	1	9_all	ATP6V1C2	-0.545	0.729911	9	Upper IM
4.9728e-05	-0.178784	0.4	0.535	1	9_all	SNHG6	-0.935	-0.419539	9	Upper IM
5.02834e-05	-0.117848	0.145	0.297	1	9_all	TMEM184B	-0.442	-1.03441	9	Upper IM
5.0326e-05	0.175155	0.635	0.538	1	9_all	CMAS	-1.173	0.23915	9	Upper IM
5.03331e-05	-0.112333	0.11	0.243	1	9_all	NAE1	-0.353	-1.14345	9	Upper IM
5.03631e-05	-0.0950701	0.03	0.135	1	9_all	FGD6	-0.165	-2.16993	9	Upper IM
5.04542e-05	-0.132674	0.165	0.308	1	9_all	IDE	-0.473	-0.900464	9	Upper IM
5.0458e-05	-0.0896549	0.065	0.187	1	9_all	SLC35B2	-0.252	-1.52453	9	Upper IM
5.0541e-05	-0.0787721	0.03	0.133	1	9_all	CYB5D1	-0.163	-2.14839	9	Upper IM
5.05886e-05	-0.137608	0.255	0.43	1	9_all	ARFRP1	-0.685	-0.753839	9	Upper IM
5.06015e-05	-0.136109	0.21	0.348	1	9_all	PYCARD	-0.558	-0.728698	9	Upper IM
5.11375e-05	-0.0997554	0.07	0.195	1	9_all	INIP	-0.265	-1.47805	9	Upper IM
5.1458e-05	-0.178448	0.445	0.557	1	9_all	AUP1	-1.002	-0.323872	9	Upper IM
5.14914e-05	-0.0903592	0.04	0.148	1	9_all	ARHGAP11A	-0.188	-1.88753	9	Upper IM
5.17161e-05	-0.0966503	0.04	0.147	1	9_all	KCNK5	-0.187	-1.87774	9	Upper IM
5.17835e-05	-0.121387	0.135	0.277	1	9_all	MRPS2	-0.412	-1.03693	9	Upper IM
5.18735e-05	-0.108117	0.075	0.2	1	9_all	DCUN1D4	-0.275	-1.41504	9	Upper IM
5.21052e-05	-0.13038	0.16	0.3	1	9_all	CASP3	-0.46	-0.906891	9	Upper IM
5.22165e-05	-0.127229	0.845	0.87	1	9_all	TXN	-1.715	-0.0420641	9	Upper IM
5.22931e-05	-0.152526	0.33	0.493	1	9_all	THRAP3	-0.823	-0.579122	9	Upper IM
5.24113e-05	-0.134442	0.175	0.322	1	9_all	MAGED1	-0.497	-0.879706	9	Upper IM
5.25429e-05	-0.173455	0.565	0.687	1	9_all	SAP18	-1.252	-0.282059	9	Upper IM
5.25495e-05	-0.171576	0.39	0.528	1	9_all	SH3RF2	-0.918	-0.437064	9	Upper IM
5.2637e-05	-0.130456	0.165	0.317	1	9_all	NOP58	-0.482	-0.942017	9	Upper IM
5.27702e-05	-0.171481	0.37	0.513	1	9_all	ADI1	-0.883	-0.471434	9	Upper IM
5.28305e-05	-0.162151	0.27	0.427	1	9_all	HMGB2	-0.697	-0.661277	9	Upper IM
5.29375e-05	0.16621	0.445	0.317	1	9_all	TSPAN6	-0.762	0.489322	9	Upper IM
5.30581e-05	-0.151661	0.195	0.345	1	9_all	CKB	-0.54	-0.823122	9	Upper IM
5.31545e-05	-0.149325	0.23	0.382	1	9_all	CSKMT	-0.612	-0.731939	9	Upper IM
5.31724e-05	-0.111332	0.085	0.208	1	9_all	ZNF282	-0.293	-1.29105	9	Upper IM
5.33116e-05	-0.106883	0.17	0.323	1	9_all	XPO7	-0.493	-0.925999	9	Upper IM
5.34684e-05	-0.0989408	0.065	0.185	1	9_all	DHX34	-0.25	-1.50901	9	Upper IM
5.35027e-05	-0.154787	0.285	0.435	1	9_all	ARID1A	-0.72	-0.610053	9	Upper IM
5.35485e-05	-0.16447	0.37	0.532	1	9_all	TMEM109	-0.902	-0.523901	9	Upper IM
5.37905e-05	-0.155191	0.235	0.383	1	9_all	DDX24	-0.618	-0.704684	9	Upper IM
5.38694e-05	-0.16522	0.375	0.52	1	9_all	MPZL1	-0.895	-0.471621	9	Upper IM
5.39912e-05	-0.106578	0.07	0.192	1	9_all	GLT8D1	-0.262	-1.45568	9	Upper IM
5.4082e-05	-0.180015	0.345	0.493	1	9_all	CDK5RAP3	-0.838	-0.514991	9	Upper IM
5.40955e-05	-0.154148	0.72	0.813	1	9_all	PLEC	-1.533	-0.175258	9	Upper IM
5.41183e-05	-0.106454	0.07	0.192	1	9_all	CCDC86	-0.262	-1.45568	9	Upper IM
5.41183e-05	-0.092437	0.04	0.147	1	9_all	S100PBP	-0.187	-1.87774	9	Upper IM
5.41921e-05	-0.11342	0.11	0.248	1	9_all	FDXR	-0.358	-1.17284	9	Upper IM
5.43353e-05	-0.0999462	0.04	0.147	1	9_all	ERF	-0.187	-1.87774	9	Upper IM
5.44405e-05	-0.154081	0.33	0.477	1	9_all	SNRNP200	-0.807	-0.531523	9	Upper IM
5.45989e-05	-0.103614	0.035	0.14	1	9_all	MIR100HG	-0.175	-2	9	Upper IM
5.46812e-05	-0.125739	0.175	0.328	1	9_all	UNG	-0.503	-0.906341	9	Upper IM
5.48921e-05	-0.124952	0.135	0.275	1	9_all	ALAD	-0.41	-1.02647	9	Upper IM
5.52475e-05	0.131693	0.81	0.767	1	9_all	SPINT1	-1.577	0.0786953	9	Upper IM
5.53301e-05	-0.12682	0.135	0.273	1	9_all	TP53TG1	-0.408	-1.01594	9	Upper IM
5.58756e-05	-0.149019	0.155	0.297	1	9_all	BPGM	-0.452	-0.938195	9	Upper IM
5.62597e-05	-0.0942604	0.04	0.145	1	9_all	THADA	-0.185	-1.85798	9	Upper IM
5.6375e-05	-0.180058	0.4	0.54	1	9_all	EGFR	-0.94	-0.432959	9	Upper IM
5.64819e-05	-0.145911	0.175	0.315	1	9_all	EXOSC7	-0.49	-0.847997	9	Upper IM
5.65801e-05	-0.154835	0.24	0.387	1	9_all	SCAP	-0.627	-0.689299	9	Upper IM
5.74609e-05	-0.114564	0.1	0.23	1	9_all	ZFC3H1	-0.33	-1.20163	9	Upper IM
5.75998e-05	-0.135165	0.275	0.435	1	9_all	LRPPRC	-0.71	-0.661584	9	Upper IM
5.7639e-05	-0.146467	0.225	0.368	1	9_all	ERCC1	-0.593	-0.709781	9	Upper IM
5.77643e-05	-0.128402	0.215	0.367	1	9_all	FAAP20	-0.582	-0.771443	9	Upper IM
5.79395e-05	-0.17725	0.395	0.545	1	9_all	TYMP	-0.94	-0.464404	9	Upper IM
5.83023e-05	-0.134246	0.18	0.33	1	9_all	NDUFA8	-0.51	-0.874469	9	Upper IM
5.85898e-05	-0.126015	0.135	0.273	1	9_all	HMGN4	-0.408	-1.01594	9	Upper IM
5.87812e-05	-0.108482	0.055	0.163	1	9_all	CCNF	-0.218	-1.56737	9	Upper IM
5.88125e-05	-0.108766	0.09	0.217	1	9_all	KIAA1143	-0.307	-1.2697	9	Upper IM
5.89923e-05	-0.17398	0.42	0.555	1	9_all	RAB14	-0.975	-0.402098	9	Upper IM
5.92664e-05	-0.144489	0.26	0.433	1	9_all	TSN	-0.693	-0.735855	9	Upper IM
5.92673e-05	-0.12947	0.175	0.323	1	9_all	PPP3CB	-0.498	-0.884179	9	Upper IM
5.93251e-05	0.163797	0.66	0.553	1	9_all	BNIP3L	-1.213	0.255187	9	Upper IM
5.93631e-05	-0.16068	0.325	0.48	1	9_all	SNX17	-0.805	-0.562595	9	Upper IM
5.95472e-05	-0.104125	0.075	0.198	1	9_all	LAMC2	-0.273	-1.40054	9	Upper IM
5.97373e-05	-0.115735	0.14	0.287	1	9_all	NUDT3	-0.427	-1.03562	9	Upper IM
5.97513e-05	-0.155912	0.245	0.395	1	9_all	FUBP1	-0.64	-0.689071	9	Upper IM
5.99824e-05	-0.161586	0.38	0.53	1	9_all	SNX1	-0.91	-0.479993	9	Upper IM
6.03371e-05	-0.0884813	0.03	0.132	1	9_all	SLC22A5	-0.162	-2.1375	9	Upper IM
6.04141e-05	-0.172072	0.495	0.657	1	9_all	SYNGR2	-1.152	-0.408465	9	Upper IM
6.05171e-05	-0.150101	0.19	0.327	1	9_all	RTL8A	-0.517	-0.783291	9	Upper IM
6.059e-05	0.12088	0.815	0.788	1	9_all	HighD1A	-1.603	0.0486044	9	Upper IM
6.08704e-05	-0.11764	0.085	0.212	1	9_all	LINC02615	-0.297	-1.31853	9	Upper IM
6.09267e-05	-0.108659	0.06	0.18	1	9_all	COL12A1	-0.24	-1.58496	9	Upper IM
6.11302e-05	-0.155732	0.41	0.565	1	9_all	OIP5-AS1	-0.975	-0.462627	9	Upper IM
6.12123e-05	-0.135009	0.155	0.297	1	9_all	PACS2	-0.452	-0.938195	9	Upper IM
6.12314e-05	-0.168413	0.335	0.473	1	9_all	UBE2Z	-0.808	-0.497679	9	Upper IM
6.14162e-05	-0.103717	0.07	0.188	1	9_all	IMPACT	-0.258	-1.42531	9	Upper IM
6.14248e-05	-0.161863	0.63	0.738	1	9_all	NDUFS6	-1.368	-0.228269	9	Upper IM
6.14441e-05	-0.100228	0.045	0.153	1	9_all	IFI27L1	-0.198	-1.76553	9	Upper IM
6.15665e-05	-0.0721494	0.01	0.095	1	9_all	CDC6	-0.105	-3.24793	9	Upper IM
6.17737e-05	-0.107115	0.085	0.21	1	9_all	ZNF266	-0.295	-1.30485	9	Upper IM
6.18661e-05	-0.13753	0.235	0.395	1	9_all	SMARCC1	-0.63	-0.749192	9	Upper IM
6.19765e-05	-0.129307	0.17	0.315	1	9_all	SCAMP4	-0.485	-0.889817	9	Upper IM
6.20327e-05	-0.159791	0.24	0.377	1	9_all	STX16	-0.617	-0.65153	9	Upper IM
6.20883e-05	-0.157141	0.35	0.508	1	9_all	LARP1	-0.858	-0.537474	9	Upper IM
6.22725e-05	0.177302	0.61	0.485	1	9_all	DENND2C	-1.095	0.330824	9	Upper IM
6.23611e-05	0.163673	0.64	0.5	1	9_all	DOCK9	-1.14	0.356144	9	Upper IM
6.29166e-05	-0.123352	0.12	0.258	1	9_all	AR	-0.378	-1.10434	9	Upper IM
6.29323e-05	-0.154505	0.265	0.417	1	9_all	SELENON	-0.682	-0.654055	9	Upper IM
6.3229e-05	-0.111466	0.12	0.257	1	9_all	ZC3H14	-0.377	-1.09873	9	Upper IM
6.32804e-05	-0.0940428	0.105	0.245	1	9_all	ZDHHC8	-0.35	-1.22239	9	Upper IM
6.35267e-05	-0.117477	0.115	0.247	1	9_all	PCGF5	-0.362	-1.10288	9	Upper IM
6.36178e-05	-0.139872	0.235	0.383	1	9_all	PLEKHB2	-0.618	-0.704684	9	Upper IM
6.40239e-05	-0.104174	0.085	0.21	1	9_all	HCCS	-0.295	-1.30485	9	Upper IM
6.44934e-05	-0.133925	0.295	0.475	1	9_all	CRK	-0.77	-0.687213	9	Upper IM
6.46999e-05	-0.0926591	0.045	0.155	1	9_all	EXD2	-0.2	-1.78427	9	Upper IM
6.48232e-05	-0.163841	0.545	0.648	1	9_all	PSMD8	-1.193	-0.249738	9	Upper IM
6.48882e-05	-0.162287	0.15	0.29	1	9_all	ESRG	-0.44	-0.95109	9	Upper IM
6.50797e-05	-0.0986377	0.125	0.275	1	9_all	HTRA1	-0.4	-1.1375	9	Upper IM
6.50843e-05	-0.158128	0.05	0.16	1	9_all	SCNN1D	-0.21	-1.67807	9	Upper IM
6.55771e-05	-0.10257	0.11	0.245	1	9_all	PHF6	-0.355	-1.15528	9	Upper IM
6.56368e-05	-0.137551	0.195	0.342	1	9_all	CUL1	-0.537	-0.810522	9	Upper IM
6.60526e-05	-0.153844	0.21	0.352	1	9_all	WDR61	-0.562	-0.745186	9	Upper IM
6.69037e-05	0.11645	0.23	0.118	1	9_all	XDH	-0.348	0.962847	9	Upper IM
6.70947e-05	-0.120363	0.115	0.252	1	9_all	TRMT1	-0.367	-1.13179	9	Upper IM
6.72985e-05	0.143579	0.245	0.13	1	9_all	GCNT3	-0.375	0.91427	9	Upper IM
6.74082e-05	-0.15202	0.345	0.495	1	9_all	GAK	-0.84	-0.520832	9	Upper IM
6.74738e-05	-0.167318	0.465	0.585	1	9_all	CCT7	-1.05	-0.331206	9	Upper IM
6.75245e-05	-0.0905392	0.035	0.137	1	9_all	RANGRF	-0.172	-1.96875	9	Upper IM
6.79543e-05	-0.0992309	0.115	0.255	1	9_all	USP19	-0.37	-1.14886	9	Upper IM
6.79899e-05	0.143697	0.33	0.2	1	9_all	RNF208	-0.53	0.722466	9	Upper IM
6.81404e-05	-0.132532	0.2	0.342	1	9_all	PQBP1	-0.542	-0.773996	9	Upper IM
6.82686e-05	-0.159933	0.415	0.565	1	9_all	BAG1	-0.98	-0.44514	9	Upper IM
6.84629e-05	-0.0850415	0.045	0.155	1	9_all	KNOP1	-0.2	-1.78427	9	Upper IM
6.87e-05	-0.139401	0.1	0.227	1	9_all	SERPINE2	-0.327	-1.18269	9	Upper IM
6.89196e-05	-0.111202	0.075	0.195	1	9_all	WHAMM	-0.27	-1.37851	9	Upper IM
6.89539e-05	-0.151311	0.2	0.34	1	9_all	DDX41	-0.54	-0.765535	9	Upper IM
6.91088e-05	-0.0851408	0.045	0.153	1	9_all	USP21	-0.198	-1.76553	9	Upper IM
6.95036e-05	0.15447	0.77	0.683	1	9_all	HM13	-1.453	0.172973	9	Upper IM
6.95341e-05	-0.0729211	0.01	0.095	1	9_all	MDM1	-0.105	-3.24793	9	Upper IM
6.9664e-05	-0.114544	0.11	0.242	1	9_all	NSMF	-0.352	-1.1375	9	Upper IM
6.97319e-05	-0.161294	0.375	0.53	1	9_all	SUN1	-0.905	-0.499102	9	Upper IM
7.03468e-05	-0.164023	0.38	0.545	1	9_all	GLG1	-0.925	-0.520257	9	Upper IM
7.08554e-05	-0.159549	0.535	0.66	1	9_all	NDUFB8	-1.195	-0.302927	9	Upper IM
7.12803e-05	-0.148497	0.8	0.863	1	9_all	UBE2D3	-1.663	-0.109361	9	Upper IM
7.15293e-05	-0.123629	0.165	0.315	1	9_all	CARS2	-0.48	-0.932886	9	Upper IM
7.17799e-05	-0.111595	0.075	0.193	1	9_all	CNNM3	-0.268	-1.36364	9	Upper IM
7.17819e-05	-0.114327	0.165	0.31	1	9_all	GLS	-0.475	-0.909802	9	Upper IM
7.17956e-05	-0.14178	0.76	0.83	1	9_all	CHCHD2	-1.59	-0.127112	9	Upper IM
7.1871e-05	0.0568351	0.13	0.047	1	9_all	ACKR2	-0.177	1.46778	9	Upper IM
7.18852e-05	-0.0925313	0.085	0.21	1	9_all	PSPH	-0.295	-1.30485	9	Upper IM
7.1929e-05	-0.114262	0.095	0.22	1	9_all	DHX8	-0.315	-1.2115	9	Upper IM
7.23124e-05	-0.134903	0.21	0.355	1	9_all	NUDT5	-0.565	-0.75743	9	Upper IM
7.23523e-05	-0.119415	0.13	0.267	1	9_all	RPF1	-0.397	-1.03833	9	Upper IM
7.24165e-05	-0.103784	0.11	0.252	1	9_all	R3HDM2	-0.362	-1.19592	9	Upper IM
7.29641e-05	-0.114114	0.13	0.265	1	9_all	POGK	-0.395	-1.02748	9	Upper IM
7.29983e-05	-0.148044	0.25	0.408	1	9_all	FAM210B	-0.658	-0.706641	9	Upper IM
7.30388e-05	-0.121788	0.085	0.205	1	9_all	DGKH	-0.29	-1.27009	9	Upper IM
7.32213e-05	-0.0878427	0.055	0.17	1	9_all	MST1R	-0.225	-1.62803	9	Upper IM
7.33311e-05	-0.149543	0.315	0.475	1	9_all	PRPF40A	-0.79	-0.592576	9	Upper IM
7.3656e-05	-0.133298	0.175	0.318	1	9_all	ATG12	-0.493	-0.861672	9	Upper IM
7.3695e-05	-0.094287	0.08	0.203	1	9_all	TYW3	-0.283	-1.34341	9	Upper IM
7.3772e-05	0.156796	0.315	0.192	1	9_all	SH3TC1	-0.507	0.714246	9	Upper IM
7.38729e-05	-0.155921	0.325	0.472	1	9_all	DGCR2	-0.797	-0.538347	9	Upper IM
7.4546e-05	-0.169025	0.5	0.628	1	9_all	CS	-1.128	-0.328836	9	Upper IM
7.46268e-05	-0.161374	0.445	0.58	1	9_all	MRPL20	-1.025	-0.382248	9	Upper IM
7.46711e-05	-0.0969592	0.09	0.218	1	9_all	CNOT3	-0.308	-1.27633	9	Upper IM
7.47787e-05	-0.14896	0.295	0.437	1	9_all	INTS11	-0.732	-0.566918	9	Upper IM
7.53127e-05	0.152889	0.275	0.158	1	9_all	DCUN1D3	-0.433	0.799507	9	Upper IM
7.53354e-05	-0.157224	0.2	0.352	1	9_all	GREB1	-0.552	-0.815575	9	Upper IM
7.53524e-05	-0.158798	0.515	0.685	1	9_all	NBEAL2	-1.2	-0.411532	9	Upper IM
7.53761e-05	-0.116576	0.11	0.238	1	9_all	UBA5	-0.348	-1.11346	9	Upper IM
7.54019e-05	-0.153695	0.29	0.43	1	9_all	TMX2	-0.72	-0.568284	9	Upper IM
7.58173e-05	-0.115851	0.115	0.245	1	9_all	OCIAD2	-0.36	-1.09115	9	Upper IM
7.65739e-05	-0.163038	0.415	0.55	1	9_all	NDUFS2	-0.965	-0.40632	9	Upper IM
7.74157e-05	0.131544	0.75	0.692	1	9_all	RAB5IF	-1.442	0.116119	9	Upper IM
7.74292e-05	-0.147767	0.245	0.387	1	9_all	DCAF8	-0.632	-0.659552	9	Upper IM
7.75045e-05	-0.143367	0.285	0.442	1	9_all	DAG1	-0.727	-0.633084	9	Upper IM
7.75614e-05	-0.16436	0.615	0.697	1	9_all	APRT	-1.312	-0.180572	9	Upper IM
7.77988e-05	0.134483	0.285	0.16	1	9_all	RNF222	-0.445	0.83289	9	Upper IM
7.85263e-05	-0.131627	0.195	0.338	1	9_all	ABHD14B	-0.533	-0.793549	9	Upper IM
7.90007e-05	-0.136965	0.13	0.267	1	9_all	GTPBP4	-0.397	-1.03833	9	Upper IM
7.91402e-05	-0.132197	0.24	0.398	1	9_all	TOMM70	-0.638	-0.729734	9	Upper IM
7.91454e-05	-0.103952	0.085	0.207	1	9_all	PISD	-0.292	-1.2841	9	Upper IM
8.02617e-05	-0.111488	0.095	0.222	1	9_all	SLF2	-0.317	-1.22456	9	Upper IM
8.02719e-05	-0.122284	0.165	0.318	1	9_all	SERPINH1	-0.483	-0.946561	9	Upper IM
8.0591e-05	-0.122537	0.12	0.253	1	9_all	ARL16	-0.373	-1.0761	9	Upper IM
8.12309e-05	-0.134522	0.18	0.327	1	9_all	DDX18	-0.507	-0.861294	9	Upper IM
8.12814e-05	-0.115438	0.135	0.28	1	9_all	TUBG1	-0.415	-1.05247	9	Upper IM
8.18346e-05	-0.163638	0.275	0.417	1	9_all	SRI	-0.692	-0.600616	9	Upper IM
8.19394e-05	-0.115057	0.11	0.238	1	9_all	PEX6	-0.348	-1.11346	9	Upper IM
8.19677e-05	-0.163351	0.32	0.487	1	9_all	ATP2B4	-0.807	-0.60585	9	Upper IM
8.20079e-05	-0.126582	0.13	0.26	1	9_all	NUP153	-0.39	-1	9	Upper IM
8.21996e-05	-0.0952997	0.075	0.195	1	9_all	POM121	-0.27	-1.37851	9	Upper IM
8.22253e-05	-0.0975605	0.06	0.172	1	9_all	ABCA1	-0.232	-1.51937	9	Upper IM
8.24071e-05	0.162593	0.385	0.257	1	9_all	ZDHHC13	-0.642	0.58309	9	Upper IM
8.24824e-05	-0.0923706	0.115	0.253	1	9_all	WDR36	-0.368	-1.1375	9	Upper IM
8.25254e-05	-0.128155	0.105	0.23	1	9_all	SLC12A9	-0.335	-1.13124	9	Upper IM
8.31944e-05	-0.0856676	0.06	0.175	1	9_all	ERI2	-0.235	-1.54432	9	Upper IM
8.33011e-05	-0.137408	0.245	0.388	1	9_all	M6PR	-0.633	-0.663275	9	Upper IM
8.33467e-05	-0.124843	0.18	0.318	1	9_all	PTPN23	-0.498	-0.82103	9	Upper IM
8.37001e-05	-0.118362	0.08	0.195	1	9_all	CHPF2	-0.275	-1.2854	9	Upper IM
8.38092e-05	-0.160258	0.39	0.532	1	9_all	CAPRIN1	-0.922	-0.447952	9	Upper IM
8.38604e-05	-0.122439	0.13	0.267	1	9_all	GATD1	-0.397	-1.03833	9	Upper IM
8.38995e-05	-0.0815554	0.04	0.143	1	9_all	NACC2	-0.183	-1.83794	9	Upper IM
8.42e-05	-0.111916	0.065	0.178	1	9_all	COL21A1	-0.243	-1.45337	9	Upper IM
8.43865e-05	-0.134312	0.165	0.302	1	9_all	EML4	-0.467	-0.872083	9	Upper IM
8.46436e-05	-0.0662333	0.025	0.122	1	9_all	TROAP	-0.147	-2.28688	9	Upper IM
8.47201e-05	-0.156162	0.47	0.633	1	9_all	RPS6KB2	-1.103	-0.429545	9	Upper IM
8.47808e-05	-0.098739	0.05	0.155	1	9_all	ALG1	-0.205	-1.63227	9	Upper IM
8.50097e-05	-0.105317	0.115	0.247	1	9_all	FN3KRP	-0.362	-1.10288	9	Upper IM
8.57939e-05	-0.0994955	0.05	0.16	1	9_all	CHL1	-0.21	-1.67807	9	Upper IM
8.5874e-05	-0.121566	0.2	0.363	1	9_all	ARHGAP35	-0.563	-0.85997	9	Upper IM
8.59093e-05	-0.101103	0.085	0.207	1	9_all	OPLAH	-0.292	-1.2841	9	Upper IM
8.59093e-05	-0.101069	0.085	0.207	1	9_all	PHC3	-0.292	-1.2841	9	Upper IM
8.63661e-05	-0.124765	0.14	0.283	1	9_all	RASSF1	-0.423	-1.01538	9	Upper IM
8.66962e-05	-0.175962	0.465	0.608	1	9_all	KTN1	-1.073	-0.386841	9	Upper IM
8.71701e-05	-0.144559	0.23	0.378	1	9_all	NDUFAF3	-0.608	-0.716752	9	Upper IM
8.79766e-05	-0.106205	0.08	0.195	1	9_all	SPR	-0.275	-1.2854	9	Upper IM
[truncated: 17,039 more rows]

## Sheet: Lower IM
p_val	avg_log2FC	pct.1	pct.2	p_val_adj	cluster	gene	pct.diff	log.pct.diff	clus	Clusters
1.52861e-36	-0.432643	0.955	0.975	3.36692e-32	7_all	FTH1	-1.93	-0.0299015	7	Lower IM
2.06417e-34	0.262506	1	0.978	4.54655e-30	7_all	CRABP2	-1.978	0.0320936	7	Lower IM
2.7977e-32	0.119368	1	0.993	6.16222e-28	7_all	PERP	-1.993	0.0101344	7	Lower IM
6.08172e-32	0.0667856	1	1	1.33956e-27	7_all	KRT13	-2	0	7	Lower IM
1.14293e-29	0.228761	1	0.997	2.51741e-25	7_all	SFN	-1.997	0.00433459	7	Lower IM
1.35753e-29	0.227534	1	0.967	2.9901e-25	7_all	DSC2	-1.967	0.0484122	7	Lower IM
4.07181e-29	0.157363	1	0.987	8.96857e-25	7_all	S100A16	-1.987	0.018878	7	Lower IM
2.70374e-27	0.246372	0.985	0.94	5.95525e-23	7_all	CALML3	-1.925	0.067463	7	Lower IM
4.4386e-27	0.300595	0.97	0.858	9.77647e-23	7_all	SLC9A3R1	-1.828	0.177007	7	Lower IM
6.16283e-27	0.353465	0.975	0.808	1.35742e-22	7_all	DHCR24	-1.783	0.271047	7	Lower IM
3.20714e-26	-0.79271	0.435	0.717	7.06405e-22	7_all	PSCA	-1.152	-0.720958	7	Lower IM
3.59285e-26	0.144506	1	0.997	7.91361e-22	7_all	S100A14	-1.997	0.00433459	7	Lower IM
4.74804e-26	0.116948	1	1	1.0458e-21	7_all	KRT6A	-2	0	7	Lower IM
5.52556e-26	0.253145	1	0.97	1.21706e-21	7_all	PKP1	-1.97	0.0439433	7	Lower IM
7.44915e-26	0.409943	0.95	0.722	1.64075e-21	7_all	GBP6	-1.672	0.395929	7	Lower IM
5.75679e-24	0.274111	1	0.987	1.26799e-19	7_all	KRT6C	-1.987	0.018878	7	Lower IM
1.41413e-23	0.304695	0.965	0.833	3.11476e-19	7_all	PGD	-1.798	0.212212	7	Lower IM
2.27442e-23	0.182888	1	0.993	5.00964e-19	7_all	FABP5	-1.993	0.0101344	7	Lower IM
7.5564e-23	-0.422528	0.925	0.967	1.66437e-18	7_all	GLUL	-1.892	-0.0640625	7	Lower IM
2.19249e-22	0.243798	0.99	0.91	4.82917e-18	7_all	SDC1	-1.9	0.121562	7	Lower IM
8.54548e-22	0.395905	0.845	0.567	1.88223e-17	7_all	C10orf99	-1.412	0.575603	7	Lower IM
1.42157e-21	-0.681965	0.31	0.608	3.13115e-17	7_all	SPNS2	-0.918	-0.971803	7	Lower IM
8.95416e-21	0.237579	0.995	0.938	1.97224e-16	7_all	AQP3	-1.933	0.0851086	7	Lower IM
1.63866e-20	-0.502871	0.365	0.658	3.60931e-16	7_all	CCNG2	-1.023	-0.850191	7	Lower IM
1.98987e-20	0.23306	0.985	0.907	4.38288e-16	7_all	SH3BGRL3	-1.892	0.119021	7	Lower IM
2.89858e-20	-0.310584	0.915	0.943	6.3844e-16	7_all	HOPX	-1.858	-0.043486	7	Lower IM
3.13068e-20	-0.159615	1	1	6.89563e-16	7_all	PABPC1	-2	0	7	Lower IM
3.80439e-20	0.217481	0.995	0.933	8.37954e-16	7_all	TRIM29	-1.928	0.0928194	7	Lower IM
4.23449e-20	0.359049	0.915	0.662	9.32689e-16	7_all	TUBA4A	-1.577	0.466941	7	Lower IM
1.45155e-19	0.333958	0.945	0.732	3.19718e-15	7_all	NECTIN1	-1.677	0.368471	7	Lower IM
1.85463e-19	-0.588168	0.88	0.863	4.08501e-15	7_all	ERO1A	-1.743	0.028143	7	Lower IM
4.66036e-19	0.365542	0.935	0.688	1.02649e-14	7_all	FGFR3	-1.623	0.442558	7	Lower IM
5.03073e-19	0.369296	0.895	0.622	1.10807e-14	7_all	CITED4	-1.517	0.524973	7	Lower IM
5.13639e-19	-0.31088	0.99	0.998	1.13134e-14	7_all	EMP1	-1.988	-0.0116113	7	Lower IM
9.62615e-19	-0.696158	0.68	0.78	2.12026e-14	7_all	CRISP3	-1.46	-0.197939	7	Lower IM
1.29818e-18	-0.587608	0.555	0.73	2.85938e-14	7_all	MXD1	-1.285	-0.395409	7	Lower IM
4.35863e-18	0.140721	1	0.99	9.60032e-14	7_all	AHNAK	-1.99	0.0144996	7	Lower IM
5.36068e-18	-0.647858	0.495	0.672	1.18074e-13	7_all	C15orf48	-1.167	-0.441033	7	Lower IM
8.7346e-18	-0.500989	0.97	0.932	1.92388e-13	7_all	CRCT1	-1.902	0.0576548	7	Lower IM
3.22749e-17	-0.617252	0.66	0.77	7.10887e-13	7_all	KRT78	-1.43	-0.222392	7	Lower IM
4.03601e-17	0.28637	0.91	0.755	8.88971e-13	7_all	RAB25	-1.665	0.26939	7	Lower IM
4.17405e-17	0.327878	0.77	0.508	9.19377e-13	7_all	EPHA1	-1.278	0.60003	7	Lower IM
5.9174e-17	0.339215	0.795	0.52	1.30337e-12	7_all	TNFAIP2	-1.315	0.612443	7	Lower IM
1.82383e-16	-0.513377	0.435	0.637	4.01718e-12	7_all	LMO7	-1.072	-0.550278	7	Lower IM
2.46977e-16	0.186214	0.995	0.945	5.43991e-12	7_all	LDHA	-1.94	0.0743822	7	Lower IM
2.51254e-16	-0.525289	0.875	0.872	5.53413e-12	7_all	ECM1	-1.747	0.00495488	7	Lower IM
2.91162e-16	-0.465675	0.47	0.697	6.41314e-12	7_all	TIMP2	-1.167	-0.568498	7	Lower IM
3.45364e-16	0.260698	0.975	0.857	7.60699e-12	7_all	PKP3	-1.832	0.186107	7	Lower IM
4.95679e-16	-0.725789	0.375	0.608	1.09178e-11	7_all	LCE3E	-0.983	-0.697181	7	Lower IM
6.2541e-16	0.282272	0.91	0.747	1.37753e-11	7_all	CLCA2	-1.657	0.284758	7	Lower IM
8.0839e-16	0.256868	0.97	0.828	1.78056e-11	7_all	LAD1	-1.798	0.228354	7	Lower IM
9.32552e-16	-0.518072	0.335	0.578	2.05404e-11	7_all	GRPEL2	-0.913	-0.786908	7	Lower IM
9.73088e-16	-0.485618	0.86	0.858	2.14332e-11	7_all	SPINK7	-1.718	0.00335901	7	Lower IM
1.01178e-15	0.0931161	1	0.995	2.22855e-11	7_all	ACTB	-1.995	0.00723157	7	Lower IM
1.47314e-15	0.313263	0.915	0.695	3.24473e-11	7_all	AKR1B10	-1.61	0.396759	7	Lower IM
1.55209e-15	-0.520148	0.56	0.65	3.41864e-11	7_all	CEACAM7	-1.21	-0.215013	7	Lower IM
1.59481e-15	0.313222	0.825	0.587	3.51274e-11	7_all	NAGK	-1.412	0.491034	7	Lower IM
2.02394e-15	0.276922	0.9	0.725	4.45793e-11	7_all	CDH1	-1.625	0.311944	7	Lower IM
5.61035e-15	-0.640638	0.24	0.507	1.23574e-10	7_all	RNASE7	-0.747	-1.07895	7	Lower IM
9.80615e-15	0.272301	0.995	0.86	2.1599e-10	7_all	PKM	-1.855	0.21036	7	Lower IM
1.01833e-14	0.242635	0.95	0.83	2.24297e-10	7_all	DBI	-1.78	0.194816	7	Lower IM
1.09625e-14	0.31963	0.77	0.46	2.4146e-10	7_all	LTB4R	-1.23	0.743225	7	Lower IM
1.17615e-14	0.299332	0.82	0.577	2.59058e-10	7_all	MAFB	-1.397	0.507053	7	Lower IM
1.52147e-14	-0.375316	0.945	0.915	3.35119e-10	7_all	LCN2	-1.86	0.0465426	7	Lower IM
1.69545e-14	0.298311	0.715	0.408	3.7344e-10	7_all	FAM83G	-1.123	0.809374	7	Lower IM
1.7619e-14	0.195026	0.99	0.923	3.88076e-10	7_all	ENO1	-1.913	0.101098	7	Lower IM
1.86775e-14	0.300424	0.87	0.643	4.1139e-10	7_all	BHLHE40	-1.513	0.436197	7	Lower IM
2.22216e-14	0.322358	0.765	0.463	4.89452e-10	7_all	ENDOU	-1.228	0.724448	7	Lower IM
2.89726e-14	-0.372263	0.705	0.815	6.38152e-10	7_all	IL18	-1.52	-0.209177	7	Lower IM
4.1047e-14	-0.212489	0.995	0.977	9.04101e-10	7_all	CNFN	-1.972	0.026338	7	Lower IM
4.2167e-14	0.297523	0.825	0.563	9.28771e-10	7_all	AP1B1	-1.388	0.551259	7	Lower IM
4.43511e-14	0.298392	0.915	0.673	9.76877e-10	7_all	RHOV	-1.588	0.443165	7	Lower IM
4.5032e-14	-0.452087	0.29	0.542	9.91874e-10	7_all	LPIN1	-0.832	-0.90224	7	Lower IM
6.82614e-14	0.20474	0.98	0.907	1.50353e-09	7_all	LYPD3	-1.887	0.111679	7	Lower IM
7.29395e-14	0.316926	0.905	0.632	1.60656e-09	7_all	RAPGEFL1	-1.537	0.517993	7	Lower IM
7.64525e-14	0.294484	0.89	0.738	1.68394e-09	7_all	HMGCS1	-1.628	0.270185	7	Lower IM
9.2912e-14	-0.408326	0.135	0.398	2.04648e-09	7_all	CTSV	-0.533	-1.55981	7	Lower IM
1.39713e-13	-0.467271	0.58	0.69	3.07732e-09	7_all	EPS8L1	-1.27	-0.250543	7	Lower IM
1.6684e-13	0.14641	1	0.993	3.67482e-09	7_all	CD24	-1.993	0.0101344	7	Lower IM
2.3608e-13	-0.343644	0.055	0.305	5.19989e-09	7_all	GPAT3	-0.36	-2.47131	7	Lower IM
2.50653e-13	-0.448013	0.13	0.377	5.52088e-09	7_all	DHRS9	-0.507	-1.53605	7	Lower IM
3.02464e-13	0.164514	1	0.953	6.66207e-09	7_all	GSTP1	-1.953	0.0694519	7	Lower IM
3.26158e-13	0.214022	0.96	0.86	7.18395e-09	7_all	SPINT2	-1.82	0.158698	7	Lower IM
3.58081e-13	-0.613412	0.69	0.743	7.8871e-09	7_all	FAM25A	-1.433	-0.106766	7	Lower IM
3.58676e-13	0.323632	0.91	0.673	7.9002e-09	7_all	FGFBP1	-1.583	0.43526	7	Lower IM
4.44987e-13	0.295565	0.655	0.375	9.80128e-09	7_all	ALOX15B	-1.03	0.804604	7	Lower IM
4.50818e-13	-0.212767	0.98	0.95	9.92972e-09	7_all	TMPRSS11D	-1.93	0.0448542	7	Lower IM
5.25837e-13	-0.397742	0.435	0.635	1.15821e-08	7_all	PHLDA1	-1.07	-0.545741	7	Lower IM
5.41699e-13	0.300031	0.76	0.478	1.19315e-08	7_all	TMEM184A	-1.238	0.668989	7	Lower IM
7.99782e-13	-0.187941	0.995	0.977	1.7616e-08	7_all	MAL	-1.972	0.026338	7	Lower IM
1.08338e-12	0.289588	0.74	0.477	2.38626e-08	7_all	GALNT5	-1.217	0.633536	7	Lower IM
1.08643e-12	0.256298	0.93	0.765	2.39298e-08	7_all	TMEM79	-1.695	0.281771	7	Lower IM
1.15826e-12	0.271246	0.715	0.46	2.55118e-08	7_all	MYH14	-1.175	0.636309	7	Lower IM
1.2144e-12	0.212636	0.995	0.942	2.67485e-08	7_all	LY6D	-1.937	0.0789695	7	Lower IM
1.26371e-12	-0.54452	0.305	0.537	2.78345e-08	7_all	YOD1	-0.842	-0.816113	7	Lower IM
1.26592e-12	0.248515	0.98	0.893	2.78831e-08	7_all	KRT6B	-1.873	0.134122	7	Lower IM
1.50865e-12	0.243498	0.55	0.275	3.32295e-08	7_all	NOD2	-0.825	1	7	Lower IM
1.62542e-12	-0.467918	0.47	0.623	3.58016e-08	7_all	AIF1L	-1.093	-0.406571	7	Lower IM
1.65927e-12	0.171821	1	0.98	3.65471e-08	7_all	GJB2	-1.98	0.0291463	7	Lower IM
1.90946e-12	-0.312832	0.915	0.892	4.20578e-08	7_all	TMPRSS11E	-1.807	0.036728	7	Lower IM
2.07754e-12	-0.168008	0.94	0.95	4.57599e-08	7_all	UBC	-1.89	-0.0152668	7	Lower IM
2.12691e-12	0.241148	0.955	0.833	4.68473e-08	7_all	TXN	-1.788	0.197184	7	Lower IM
2.17391e-12	0.17637	0.995	0.952	4.78826e-08	7_all	SERPINB3	-1.947	0.063735	7	Lower IM
2.48647e-12	0.256604	0.585	0.313	5.47669e-08	7_all	SLC27A4	-0.898	0.902274	7	Lower IM
2.54041e-12	-0.381596	0.65	0.747	5.59551e-08	7_all	HPGD	-1.397	-0.200669	7	Lower IM
2.58507e-12	0.265984	0.99	0.812	5.69386e-08	7_all	GJA1	-1.802	0.285949	7	Lower IM
3.12108e-12	0.247476	0.65	0.368	6.8745e-08	7_all	PLD1	-1.018	0.820734	7	Lower IM
3.94393e-12	0.263089	0.85	0.695	8.6869e-08	7_all	SCD	-1.545	0.29045	7	Lower IM
4.07295e-12	0.289238	0.91	0.7	8.97107e-08	7_all	DSG1	-1.61	0.378512	7	Lower IM
4.57527e-12	-0.392048	0.755	0.803	1.00775e-07	7_all	QSOX1	-1.558	-0.0889233	7	Lower IM
5.56911e-12	-0.371981	0.57	0.692	1.22665e-07	7_all	ELF3	-1.262	-0.27981	7	Lower IM
6.22782e-12	0.256043	0.87	0.657	1.37174e-07	7_all	NDRG4	-1.527	0.405122	7	Lower IM
6.76577e-12	-0.47386	0.825	0.843	1.49023e-07	7_all	SPRR2E	-1.668	-0.0311385	7	Lower IM
7.55111e-12	0.208441	0.99	0.91	1.66321e-07	7_all	TMSB4X	-1.9	0.121562	7	Lower IM
8.15645e-12	0.204446	0.995	0.977	1.79654e-07	7_all	KRTDAP	-1.972	0.026338	7	Lower IM
8.25836e-12	0.253819	0.805	0.588	1.81899e-07	7_all	NBEAL2	-1.393	0.453173	7	Lower IM
8.92561e-12	-0.322068	0.89	0.82	1.96596e-07	7_all	TMPRSS11B	-1.71	0.118181	7	Lower IM
9.44184e-12	-0.385997	0.155	0.387	2.07966e-07	7_all	LRRC20	-0.542	-1.32007	7	Lower IM
1.07158e-11	0.268139	0.835	0.608	2.36026e-07	7_all	SGK1	-1.443	0.457705	7	Lower IM
1.31157e-11	-0.401077	0.18	0.405	2.88886e-07	7_all	TMPRSS2	-0.585	-1.16993	7	Lower IM
1.48562e-11	0.252506	0.865	0.637	3.27223e-07	7_all	ATP5F1D	-1.502	0.441407	7	Lower IM
1.74304e-11	0.170386	0.985	0.913	3.83921e-07	7_all	CLTB	-1.898	0.109509	7	Lower IM
1.85576e-11	0.213456	0.96	0.835	4.0875e-07	7_all	MPZL2	-1.795	0.201258	7	Lower IM
1.90426e-11	0.153754	0.995	0.948	4.19433e-07	7_all	TMSB10	-1.943	0.0698095	7	Lower IM
1.93721e-11	0.122476	1	0.982	4.2669e-07	7_all	RPL35	-1.982	0.0262051	7	Lower IM
1.93724e-11	0.271388	0.855	0.617	4.26697e-07	7_all	APRT	-1.472	0.470654	7	Lower IM
2.29669e-11	0.123715	1	0.97	5.0587e-07	7_all	MYL6	-1.97	0.0439433	7	Lower IM
2.60747e-11	-0.415732	0.575	0.685	5.74321e-07	7_all	ADIRF	-1.26	-0.252542	7	Lower IM
2.78278e-11	0.263618	0.75	0.508	6.12935e-07	7_all	HACD2	-1.258	0.562062	7	Lower IM
2.79429e-11	-0.346023	0.2	0.442	6.1547e-07	7_all	FBXO32	-0.642	-1.14405	7	Lower IM
3.02819e-11	-0.469523	0.215	0.422	6.66988e-07	7_all	DUOXA2	-0.637	-0.972906	7	Lower IM
3.47573e-11	0.186425	1	0.967	7.65565e-07	7_all	SBSN	-1.967	0.0484122	7	Lower IM
3.56513e-11	0.253204	0.62	0.348	7.85255e-07	7_all	PLA2G4F	-0.968	0.833181	7	Lower IM
3.69458e-11	0.252148	0.77	0.533	8.13769e-07	7_all	DUOXA1	-1.303	0.530723	7	Lower IM
3.92875e-11	0.236728	0.91	0.762	8.65347e-07	7_all	ENSA	-1.672	0.256076	7	Lower IM
3.95426e-11	-0.339274	0.06	0.28	8.70965e-07	7_all	ATG9B	-0.34	-2.22239	7	Lower IM
5.38625e-11	-0.274521	0.885	0.837	1.18638e-06	7_all	SCEL	-1.722	0.0804498	7	Lower IM
6.83122e-11	-0.518657	0.32	0.478	1.50464e-06	7_all	KLK6	-0.798	-0.578939	7	Lower IM
8.71583e-11	-0.314496	0.03	0.23	1.91975e-06	7_all	CHAC1	-0.26	-2.9386	7	Lower IM
9.14309e-11	-0.356464	0.18	0.398	2.01386e-06	7_all	ALDH1A3	-0.578	-1.14477	7	Lower IM
9.54618e-11	-0.351805	0.77	0.733	2.10264e-06	7_all	PRSS27	-1.503	0.0710452	7	Lower IM
9.69652e-11	-0.354524	0.21	0.437	2.13576e-06	7_all	LY6K	-0.647	-1.05724	7	Lower IM
1.05399e-10	0.242663	0.635	0.392	2.32151e-06	7_all	CAPNS2	-1.027	0.695903	7	Lower IM
1.18629e-10	-0.047166	1	1	2.61291e-06	7_all	SPRR3	-2	0	7	Lower IM
1.20066e-10	0.246178	0.81	0.59	2.64456e-06	7_all	ERBB2	-1.4	0.457207	7	Lower IM
1.23897e-10	-0.511094	0.325	0.507	2.72895e-06	7_all	HMOX1	-0.832	-0.641546	7	Lower IM
1.39709e-10	-0.622915	0.67	0.762	3.07723e-06	7_all	LCE3D	-1.432	-0.18563	7	Lower IM
1.39935e-10	0.24978	0.82	0.608	3.08222e-06	7_all	SEMA3F	-1.428	0.431553	7	Lower IM
1.49608e-10	0.231654	0.65	0.415	3.29526e-06	7_all	MVD	-1.065	0.647328	7	Lower IM
1.66675e-10	0.190695	0.98	0.872	3.67119e-06	7_all	CSNK1A1	-1.852	0.168454	7	Lower IM
1.82025e-10	0.213949	0.965	0.875	4.00929e-06	7_all	SERPINB1	-1.84	0.141246	7	Lower IM
1.96583e-10	0.261578	0.785	0.54	4.32993e-06	7_all	MAF	-1.325	0.539733	7	Lower IM
2.03199e-10	0.229015	0.59	0.343	4.47565e-06	7_all	PLEKHN1	-0.933	0.782506	7	Lower IM
2.23458e-10	0.243166	0.78	0.522	4.9219e-06	7_all	CD82	-1.302	0.579424	7	Lower IM
2.50076e-10	0.156274	0.995	0.938	5.50818e-06	7_all	ITM2B	-1.933	0.0851086	7	Lower IM
2.50105e-10	-0.341981	0.95	0.925	5.50882e-06	7_all	SPRR2D	-1.875	0.0384741	7	Lower IM
2.56936e-10	-0.492404	0.18	0.392	5.65927e-06	7_all	SPRR2B	-0.572	-1.12286	7	Lower IM
2.78536e-10	0.237736	0.84	0.638	6.13503e-06	7_all	TOLLIP	-1.478	0.396833	7	Lower IM
2.92127e-10	0.257882	0.625	0.408	6.43438e-06	7_all	KANK1	-1.033	0.615287	7	Lower IM
2.96765e-10	0.0978976	1	0.982	6.53656e-06	7_all	YWHAZ	-1.982	0.0262051	7	Lower IM
3.21955e-10	-0.355029	0.08	0.292	7.09137e-06	7_all	DUSP5	-0.372	-1.8679	7	Lower IM
3.8489e-10	0.246479	0.64	0.403	8.47759e-06	7_all	EFS	-1.043	0.667292	7	Lower IM
4.71117e-10	-0.374426	0.13	0.333	1.03768e-05	7_all	CLDN17	-0.463	-1.35701	7	Lower IM
4.9661e-10	-0.328683	0.285	0.49	1.09383e-05	7_all	C18orf25	-0.775	-0.78182	7	Lower IM
5.23814e-10	-0.59345	0.285	0.49	1.15375e-05	7_all	FLG	-0.775	-0.78182	7	Lower IM
5.42145e-10	0.184214	0.96	0.868	1.19413e-05	7_all	CTSD	-1.828	0.145339	7	Lower IM
5.49161e-10	0.213443	0.635	0.387	1.20958e-05	7_all	DNAJB2	-1.022	0.714423	7	Lower IM
6.66859e-10	0.22404	0.615	0.37	1.46882e-05	7_all	CLDN1	-0.985	0.733061	7	Lower IM
7.19656e-10	0.27861	0.73	0.518	1.58511e-05	7_all	ID1	-1.248	0.494944	7	Lower IM
7.43451e-10	-0.334454	0.155	0.365	1.63752e-05	7_all	GCOM1	-0.52	-1.23563	7	Lower IM
7.85214e-10	-0.360303	0.345	0.522	1.72951e-05	7_all	SH3BGRL2	-0.867	-0.597453	7	Lower IM
7.98704e-10	0.17932	0.96	0.855	1.75923e-05	7_all	PGAM1	-1.815	0.16711	7	Lower IM
8.03275e-10	-0.114341	1	0.99	1.76929e-05	7_all	SPRR2A	-1.99	0.0144996	7	Lower IM
8.10926e-10	-0.331813	0.215	0.423	1.78615e-05	7_all	VASN	-0.638	-0.976321	7	Lower IM
8.83461e-10	0.224265	0.75	0.498	1.94591e-05	7_all	ABR	-1.248	0.590745	7	Lower IM
9.5126e-10	0.233432	0.915	0.757	2.09525e-05	7_all	CNBP	-1.672	0.273478	7	Lower IM
1.00456e-09	0.116815	1	0.958	2.21264e-05	7_all	JUP	-1.958	0.0619024	7	Lower IM
1.07038e-09	0.234949	0.91	0.738	2.35761e-05	7_all	ELL2	-1.648	0.302246	7	Lower IM
1.13112e-09	0.228747	0.65	0.418	2.4914e-05	7_all	INPP1	-1.068	0.636937	7	Lower IM
1.21348e-09	0.234167	0.69	0.447	2.6728e-05	7_all	TYMP	-1.137	0.626322	7	Lower IM
1.21618e-09	0.224681	0.91	0.722	2.67875e-05	7_all	AHNAK2	-1.632	0.333868	7	Lower IM
1.28666e-09	0.252155	0.735	0.508	2.834e-05	7_all	SEMA4B	-1.243	0.532916	7	Lower IM
1.28817e-09	-0.104983	0.995	0.975	2.83732e-05	7_all	CRNN	-1.97	0.0292943	7	Lower IM
1.30433e-09	0.209346	0.6	0.348	2.87293e-05	7_all	EPN2	-0.948	0.785875	7	Lower IM
1.34796e-09	-0.224483	0.87	0.903	2.96902e-05	7_all	KRT19	-1.773	-0.0537106	7	Lower IM
1.38359e-09	-0.309907	0.3	0.51	3.0475e-05	7_all	WWTR1	-0.81	-0.765535	7	Lower IM
1.41243e-09	0.210887	0.945	0.8	3.11102e-05	7_all	PDCD4	-1.745	0.240314	7	Lower IM
1.6034e-09	-0.302594	0.58	0.68	3.53166e-05	7_all	PLBD1	-1.26	-0.229482	7	Lower IM
1.65064e-09	-0.138707	1	0.997	3.63571e-05	7_all	SPINK5	-1.997	0.00433459	7	Lower IM
1.70031e-09	0.249029	0.795	0.577	3.7451e-05	7_all	ALS2CL	-1.372	0.462384	7	Lower IM
1.72093e-09	0.224194	0.605	0.36	3.79051e-05	7_all	RDH12	-0.965	0.748938	7	Lower IM
1.74503e-09	0.175903	1	0.947	3.8436e-05	7_all	S100A6	-1.947	0.0785637	7	Lower IM
1.85896e-09	-0.339516	0.225	0.415	4.09455e-05	7_all	MUC20	-0.64	-0.883186	7	Lower IM
1.91249e-09	0.171692	0.47	0.242	4.21246e-05	7_all	CXCR2	-0.712	0.957654	7	Lower IM
1.92682e-09	0.230344	0.675	0.46	4.24402e-05	7_all	CDKN2B	-1.135	0.553254	7	Lower IM
2.06405e-09	0.242798	0.77	0.545	4.54628e-05	7_all	EIF3I	-1.315	0.498602	7	Lower IM
2.06615e-09	-0.158392	0.96	0.962	4.55091e-05	7_all	KLK10	-1.922	-0.00300249	7	Lower IM
2.11661e-09	-0.288751	0.545	0.68	4.66205e-05	7_all	HECTD1	-1.225	-0.319279	7	Lower IM
2.20567e-09	0.210839	0.915	0.792	4.85821e-05	7_all	CAPN1	-1.707	0.208271	7	Lower IM
2.2551e-09	0.220567	0.86	0.685	4.96707e-05	7_all	COPS9	-1.545	0.328233	7	Lower IM
2.2878e-09	-0.433728	0.39	0.515	5.0391e-05	7_all	LYPD2	-0.905	-0.401098	7	Lower IM
2.35875e-09	0.204551	0.94	0.825	5.19539e-05	7_all	TUBA1C	-1.765	0.188267	7	Lower IM
2.36652e-09	0.184664	0.985	0.902	5.2125e-05	7_all	NDRG1	-1.887	0.126996	7	Lower IM
2.41192e-09	0.207943	0.95	0.897	5.3125e-05	7_all	KRT16	-1.847	0.0828195	7	Lower IM
2.54169e-09	0.217235	0.525	0.302	5.59833e-05	7_all	MAP7	-0.827	0.797769	7	Lower IM
2.68121e-09	0.226087	0.75	0.502	5.90562e-05	7_all	ZBTB7B	-1.252	0.579203	7	Lower IM
2.69668e-09	0.126557	1	0.98	5.9397e-05	7_all	RPS17	-1.98	0.0291463	7	Lower IM
2.73051e-09	0.220537	0.83	0.613	6.01423e-05	7_all	TMEM165	-1.443	0.437224	7	Lower IM
2.80238e-09	0.219795	0.745	0.49	6.17253e-05	7_all	HSPA1B	-1.235	0.604459	7	Lower IM
2.8934e-09	0.190341	0.49	0.26	6.37301e-05	7_all	HINT3	-0.75	0.91427	7	Lower IM
2.97526e-09	0.199809	0.93	0.81	6.55331e-05	7_all	MAL2	-1.74	0.199309	7	Lower IM
3.0773e-09	-0.282348	0.74	0.812	6.77806e-05	7_all	B4GALT1	-1.552	-0.133954	7	Lower IM
3.21153e-09	-0.434743	0.425	0.547	7.07372e-05	7_all	GPRC5A	-0.972	-0.364078	7	Lower IM
3.21283e-09	0.209697	0.995	0.892	7.07657e-05	7_all	GJB6	-1.887	0.157653	7	Lower IM
3.47604e-09	0.102548	1	0.983	7.65632e-05	7_all	DSP	-1.983	0.0247367	7	Lower IM
3.50434e-09	0.179484	0.5	0.268	7.71866e-05	7_all	UNC5B	-0.768	0.899695	7	Lower IM
3.60475e-09	0.205737	0.585	0.347	7.93982e-05	7_all	GTF3C6	-0.932	0.753501	7	Lower IM
3.63158e-09	0.2511	0.67	0.448	7.99892e-05	7_all	CAV2	-1.118	0.580662	7	Lower IM
3.88403e-09	0.204561	0.99	0.85	8.55497e-05	7_all	HNRNPK	-1.84	0.219966	7	Lower IM
4.5309e-09	-0.294712	0.205	0.407	9.97975e-05	7_all	ZNF426	-0.612	-0.989405	7	Lower IM
4.90815e-09	0.219143	0.68	0.44	0.000108107	7_all	ANAPC7	-1.12	0.628031	7	Lower IM
5.25906e-09	-0.357955	0.465	0.58	0.000115836	7_all	TTC9	-1.045	-0.318822	7	Lower IM
5.36823e-09	-0.367253	0.255	0.423	0.000118241	7_all	HEPHL1	-0.678	-0.73016	7	Lower IM
5.42023e-09	-0.341564	0.155	0.36	0.000119386	7_all	PAPSS2	-0.515	-1.21573	7	Lower IM
5.43257e-09	0.091174	1	0.985	0.000119658	7_all	ANXA2	-1.985	0.0218044	7	Lower IM
6.78362e-09	-0.324067	0.145	0.335	0.000149416	7_all	PADI1	-0.48	-1.20811	7	Lower IM
6.87328e-09	0.211699	0.91	0.742	0.000151391	7_all	CAPZB	-1.652	0.294447	7	Lower IM
6.88045e-09	0.222567	0.8	0.597	0.000151549	7_all	PITHD1	-1.397	0.422269	7	Lower IM
6.98235e-09	0.186666	0.385	0.195	0.000153793	7_all	FAM20A	-0.58	0.981384	7	Lower IM
7.364e-09	0.212364	0.915	0.76	0.000162199	7_all	GUK1	-1.675	0.267772	7	Lower IM
7.72434e-09	0.228917	0.725	0.543	0.000170136	7_all	CDKN1A	-1.268	0.417029	7	Lower IM
7.8804e-09	-0.299824	0.215	0.405	0.000173574	7_all	FAM83D	-0.62	-0.913585	7	Lower IM
7.90094e-09	-0.191864	0.955	0.912	0.000174026	7_all	KLK13	-1.867	0.0664669	7	Lower IM
8.454e-09	-0.228924	0.025	0.193	0.000186208	7_all	KRT23	-0.218	-2.9486	7	Lower IM
8.46973e-09	-0.342621	0.185	0.375	0.000186554	7_all	IL36RN	-0.56	-1.01937	7	Lower IM
8.97543e-09	0.244992	0.87	0.745	0.000197693	7_all	SERPINB4	-1.615	0.223775	7	Lower IM
9.08472e-09	0.123193	0.995	0.972	0.0002001	7_all	RPL23	-1.967	0.0337402	7	Lower IM
9.34348e-09	0.223064	0.635	0.435	0.0002058	7_all	PYGL	-1.07	0.545741	7	Lower IM
9.94963e-09	-0.106772	1	1	0.000219151	7_all	ANXA1	-2	0	7	Lower IM
1.002e-08	0.220743	0.68	0.46	0.000220701	7_all	SQLE	-1.14	0.563901	7	Lower IM
1.03528e-08	-0.277243	0.645	0.747	0.000228031	7_all	SAT1	-1.392	-0.211809	7	Lower IM
1.04382e-08	0.219667	0.8	0.637	0.000229911	7_all	PROM2	-1.437	0.328707	7	Lower IM
1.07352e-08	0.223731	0.62	0.405	0.000236454	7_all	GGT6	-1.025	0.614346	7	Lower IM
1.16128e-08	-0.318723	0.235	0.413	0.000255783	7_all	SFTA2	-0.648	-0.813481	7	Lower IM
1.17863e-08	-0.0510105	1	0.998	0.000259605	7_all	TPT1	-1.998	0.00288828	7	Lower IM
1.27434e-08	0.220332	0.705	0.455	0.000280687	7_all	HRAS	-1.16	0.631757	7	Lower IM
1.28208e-08	0.240097	0.98	0.788	0.00028239	7_all	PFN1	-1.768	0.314586	7	Lower IM
1.28378e-08	0.17058	0.455	0.235	0.000282765	7_all	TMEM51	-0.69	0.953206	7	Lower IM
1.34974e-08	0.0656691	1	1	0.000297294	7_all	S100A8	-2	0	7	Lower IM
1.46303e-08	-0.339611	0.355	0.527	0.000322246	7_all	SNX9	-0.882	-0.569984	7	Lower IM
1.49911e-08	-0.207947	0.865	0.903	0.000330195	7_all	C4orf3	-1.768	-0.0620259	7	Lower IM
1.56818e-08	-0.119637	0.98	0.927	0.000345407	7_all	MUC21	-1.907	0.0802124	7	Lower IM
1.63613e-08	0.211393	0.895	0.697	0.000360375	7_all	AP2S1	-1.592	0.360729	7	Lower IM
1.69868e-08	-0.286663	0.065	0.242	0.000374152	7_all	GPSM1	-0.307	-1.8965	7	Lower IM
1.70531e-08	0.157428	1	0.925	0.000375612	7_all	EEF1B2	-1.925	0.112475	7	Lower IM
1.96459e-08	0.242205	0.67	0.492	0.00043272	7_all	TUBB2A	-1.162	0.445503	7	Lower IM
2.12189e-08	-0.143515	0.995	0.975	0.000467367	7_all	IL1RN	-1.97	0.0292943	7	Lower IM
2.23064e-08	0.211185	0.57	0.348	0.00049132	7_all	CERS4	-0.918	0.711875	7	Lower IM
2.32172e-08	0.137446	0.36	0.163	0.000511381	7_all	C19orf25	-0.523	1.14312	7	Lower IM
2.32769e-08	0.194995	0.47	0.263	0.000512697	7_all	TANC1	-0.733	0.837598	7	Lower IM
2.40969e-08	0.1962	0.645	0.428	0.000530759	7_all	TMEM254	-1.073	0.591688	7	Lower IM
2.43726e-08	0.224013	0.9	0.657	0.000536832	7_all	PTPRF	-1.557	0.454032	7	Lower IM
2.47576e-08	0.0999649	0.99	0.962	0.000545311	7_all	DYNLL1	-1.952	0.0413916	7	Lower IM
2.48562e-08	0.196659	0.51	0.297	0.000547483	7_all	VMA21	-0.807	0.780034	7	Lower IM
2.68002e-08	0.221082	0.56	0.348	0.0005903	7_all	RSL1D1	-0.908	0.68634	7	Lower IM
2.75721e-08	0.199248	0.595	0.387	0.000607303	7_all	ATP6V1B2	-0.982	0.620556	7	Lower IM
3.06042e-08	0.211314	0.775	0.567	0.000674088	7_all	ERP29	-1.342	0.450848	7	Lower IM
3.07611e-08	0.239061	0.66	0.438	0.000677545	7_all	CYP4F22	-1.098	0.591535	7	Lower IM
3.16334e-08	0.122314	1	0.975	0.000696758	7_all	RPS19	-1.975	0.0365259	7	Lower IM
3.19887e-08	0.0918763	1	0.987	0.000704583	7_all	RPS29	-1.987	0.018878	7	Lower IM
3.48444e-08	0.071779	1	0.993	0.000767483	7_all	GAPDH	-1.993	0.0101344	7	Lower IM
3.57628e-08	0.183982	0.375	0.19	0.000787711	7_all	CMTR2	-0.565	0.980891	7	Lower IM
3.64776e-08	-0.282565	0.615	0.692	0.000803455	7_all	RANBP9	-1.307	-0.170186	7	Lower IM
3.65976e-08	0.128948	0.995	0.933	0.000806099	7_all	TSPO	-1.928	0.0928194	7	Lower IM
3.70592e-08	-0.252223	0.785	0.792	0.000816265	7_all	ATP1B1	-1.577	-0.0128078	7	Lower IM
3.7449e-08	0.214875	0.875	0.688	0.000824851	7_all	HK1	-1.563	0.346874	7	Lower IM
3.79067e-08	0.203962	0.865	0.703	0.000834932	7_all	EMP2	-1.568	0.299175	7	Lower IM
3.86605e-08	0.215513	0.78	0.565	0.000851537	7_all	REEP5	-1.345	0.465223	7	Lower IM
4.14392e-08	0.143938	1	0.993	0.00091274	7_all	KRT4	-1.993	0.0101344	7	Lower IM
4.40966e-08	0.191096	0.525	0.322	0.000971271	7_all	DIP2B	-0.847	0.705257	7	Lower IM
4.66115e-08	-0.365966	0.435	0.553	0.00102666	7_all	PRSS22	-0.988	-0.346264	7	Lower IM
4.86236e-08	-0.247041	0.06	0.228	0.00107098	7_all	ABLIM3	-0.288	-1.926	7	Lower IM
4.94216e-08	0.193953	0.57	0.353	0.00108856	7_all	ZC3H15	-0.923	0.691294	7	Lower IM
4.95813e-08	0.211411	0.76	0.518	0.00109208	7_all	ADGRG1	-1.278	0.553047	7	Lower IM
4.97047e-08	0.206822	0.565	0.352	0.0010948	7_all	SLC35F6	-0.917	0.682675	7	Lower IM
5.09716e-08	-0.283734	0.14	0.313	0.0011227	7_all	SLC6A14	-0.453	-1.16074	7	Lower IM
5.21094e-08	0.160843	0.42	0.223	0.00114776	7_all	IDE	-0.643	0.913346	7	Lower IM
5.21694e-08	0.169241	0.42	0.222	0.00114908	7_all	LPAR5	-0.642	0.91983	7	Lower IM
5.22149e-08	0.203415	0.96	0.835	0.00115009	7_all	DSC3	-1.795	0.201258	7	Lower IM
5.25058e-08	0.157775	0.46	0.252	0.00115649	7_all	FAM110A	-0.712	0.86821	7	Lower IM
5.30866e-08	0.205859	0.695	0.482	0.00116929	7_all	NSG1	-1.177	0.52798	7	Lower IM
6.39621e-08	0.175094	0.44	0.235	0.00140883	7_all	LGALSL	-0.675	0.904843	7	Lower IM
6.40083e-08	0.166831	0.415	0.215	0.00140985	7_all	TRIM38	-0.63	0.948775	7	Lower IM
6.445e-08	0.198096	0.95	0.81	0.00141958	7_all	PLP2	-1.76	0.230006	7	Lower IM
6.68208e-08	0.209574	0.75	0.562	0.0014718	7_all	FDPS	-1.312	0.41632	7	Lower IM
7.12727e-08	-0.178753	0.03	0.187	0.00156985	7_all	CRYM	-0.217	-2.64	7	Lower IM
7.66898e-08	0.193475	0.745	0.523	0.00168917	7_all	TXNL4A	-1.268	0.510429	7	Lower IM
7.75962e-08	-0.275348	0.605	0.675	0.00170913	7_all	PIM1	-1.28	-0.157952	7	Lower IM
8.07624e-08	0.218881	0.795	0.6	0.00177887	7_all	TUFM	-1.395	0.405992	7	Lower IM
8.10985e-08	0.207252	0.755	0.535	0.00178628	7_all	LMAN2	-1.29	0.496938	7	Lower IM
8.33983e-08	0.196106	0.8	0.608	0.00183693	7_all	MAST4	-1.408	0.395929	7	Lower IM
8.35146e-08	0.174025	0.365	0.19	0.00183949	7_all	LRCH4	-0.555	0.941897	7	Lower IM
8.46189e-08	-0.386659	0.29	0.457	0.00186382	7_all	ANKRD37	-0.747	-0.656141	7	Lower IM
8.48154e-08	0.19361	0.45	0.258	0.00186814	7_all	FAM3B	-0.708	0.802554	7	Lower IM
8.85343e-08	0.211617	0.585	0.407	0.00195006	7_all	SC5D	-0.992	0.523408	7	Lower IM
8.87037e-08	0.2098	0.955	0.82	0.00195379	7_all	CD44	-1.775	0.219877	7	Lower IM
8.94325e-08	0.0787746	1	0.995	0.00196984	7_all	RPS18	-1.995	0.00723157	7	Lower IM
9.10942e-08	0.168113	0.37	0.187	0.00200644	7_all	PLA2G4E	-0.557	0.984487	7	Lower IM
9.26589e-08	0.177204	0.445	0.253	0.00204091	7_all	LSM14B	-0.698	0.814668	7	Lower IM
9.27065e-08	0.195538	0.655	0.433	0.00204195	7_all	RBM25	-1.088	0.597128	7	Lower IM
9.44706e-08	-0.257087	0.745	0.725	0.00208081	7_all	CYSRT1	-1.47	0.0392594	7	Lower IM
9.92826e-08	0.195866	0.725	0.513	0.0021868	7_all	COMTD1	-1.238	0.499022	7	Lower IM
1.02063e-07	0.180233	0.45	0.255	0.00224803	7_all	CASTOR1	-0.705	0.819428	7	Lower IM
1.02536e-07	0.1918	0.7	0.465	0.00225845	7_all	ARL6IP5	-1.165	0.590124	7	Lower IM
1.06949e-07	0.196289	0.69	0.468	0.00235566	7_all	ESRP2	-1.158	0.560088	7	Lower IM
1.08412e-07	0.196854	0.845	0.667	0.00238788	7_all	NDUFS6	-1.512	0.341265	7	Lower IM
1.11034e-07	0.208202	0.79	0.612	0.00244564	7_all	NGRN	-1.402	0.368321	7	Lower IM
1.11959e-07	-0.303798	0.255	0.425	0.00246601	7_all	NABP1	-0.68	-0.736966	7	Lower IM
1.15744e-07	0.164535	0.41	0.22	0.00254937	7_all	ESPN	-0.63	0.89812	7	Lower IM
1.17537e-07	-0.361608	0.5	0.585	0.00258887	7_all	DUOX2	-1.085	-0.226509	7	Lower IM
1.18446e-07	0.203686	0.945	0.792	0.0026089	7_all	UQCRH	-1.737	0.254814	7	Lower IM
1.27178e-07	0.102992	1	0.977	0.00280122	7_all	RPL31	-1.977	0.0335695	7	Lower IM
1.29884e-07	0.200067	0.67	0.46	0.00286083	7_all	RGS12	-1.13	0.542527	7	Lower IM
1.31716e-07	0.187005	0.495	0.292	0.00290119	7_all	RUFY3	-0.787	0.76146	7	Lower IM
1.31791e-07	0.171845	0.48	0.272	0.00290283	7_all	NIPAL4	-0.752	0.819428	7	Lower IM
1.31834e-07	0.22486	0.86	0.605	0.00290378	7_all	HNRNPAB	-1.465	0.507402	7	Lower IM
1.35763e-07	-0.28582	0.09	0.255	0.00299031	7_all	DKK1	-0.345	-1.5025	7	Lower IM
1.35802e-07	-0.291886	0.495	0.613	0.00299119	7_all	SASH1	-1.108	-0.308459	7	Lower IM
1.36522e-07	0.200019	0.605	0.395	0.00300704	7_all	PRRC2A	-1	0.615082	7	Lower IM
1.39516e-07	0.206216	0.665	0.455	0.00307299	7_all	MTSS1	-1.12	0.547488	7	Lower IM
1.44234e-07	0.070025	0.11	0.022	0.0031769	7_all	ARSG	-0.132	2.32193	7	Lower IM
1.45649e-07	-0.368248	0.095	0.26	0.00320807	7_all	KPRP	-0.355	-1.45251	7	Lower IM
1.53762e-07	0.189442	0.97	0.813	0.00338677	7_all	YWHAE	-1.783	0.254729	7	Lower IM
1.55879e-07	0.113409	0.23	0.087	0.0034334	7_all	SLC30A4	-0.317	1.40255	7	Lower IM
1.58256e-07	0.172361	0.58	0.355	0.00348574	7_all	SPTBN2	-0.935	0.708234	7	Lower IM
1.58831e-07	0.219246	0.95	0.778	0.00349841	7_all	DDX5	-1.728	0.288157	7	Lower IM
1.58852e-07	0.167584	0.44	0.242	0.00349888	7_all	CYP4B1	-0.682	0.862496	7	Lower IM
1.59912e-07	0.158728	0.365	0.192	0.00352222	7_all	ARMH3	-0.557	0.92679	7	Lower IM
1.60827e-07	-0.274586	0.42	0.567	0.00354238	7_all	ADIPOR2	-0.987	-0.432959	7	Lower IM
1.61214e-07	-0.338897	0.33	0.47	0.0035509	7_all	AL355312.4	-0.8	-0.510195	7	Lower IM
1.64407e-07	-0.364217	0.395	0.543	0.00362122	7_all	CITED2	-0.938	-0.4591	7	Lower IM
1.6865e-07	0.20356	0.635	0.452	0.00371468	7_all	AMD1	-1.087	0.490434	7	Lower IM
1.69857e-07	0.178973	0.95	0.847	0.00374128	7_all	FXYD3	-1.797	0.165566	7	Lower IM
1.73732e-07	0.181578	0.91	0.795	0.00382662	7_all	FOSL2	-1.705	0.194912	7	Lower IM
1.74828e-07	0.202158	0.72	0.542	0.00385077	7_all	DDX6	-1.262	0.409704	7	Lower IM
1.75548e-07	0.172033	0.965	0.848	0.00386662	7_all	PRDX1	-1.813	0.186465	7	Lower IM
1.76765e-07	0.194864	0.625	0.415	0.00389342	7_all	SIRT7	-1.04	0.590745	7	Lower IM
1.82812e-07	-0.307427	0.2	0.362	0.00402661	7_all	FMO2	-0.562	-0.85599	7	Lower IM
1.89442e-07	0.139031	0.445	0.24	0.00417266	7_all	CWH43	-0.685	0.890771	7	Lower IM
2.05459e-07	0.188159	0.95	0.788	0.00452545	7_all	DBNL	-1.738	0.269732	7	Lower IM
2.09963e-07	0.125101	1	0.977	0.00462464	7_all	RPS2	-1.977	0.0335695	7	Lower IM
2.11391e-07	0.203501	0.88	0.718	0.0046561	7_all	EIF6	-1.598	0.29352	7	Lower IM
2.15723e-07	-0.308817	0.42	0.55	0.00475152	7_all	FAM83A	-0.97	-0.389042	7	Lower IM
2.1775e-07	0.19131	0.9	0.702	0.00479616	7_all	EIF4G1	-1.602	0.358454	7	Lower IM
2.28261e-07	0.200955	0.53	0.343	0.00502767	7_all	DUSP7	-0.873	0.627784	7	Lower IM
2.30221e-07	-0.338572	0.345	0.465	0.00507084	7_all	CEACAM5	-0.81	-0.430634	7	Lower IM
2.34884e-07	0.18167	0.54	0.328	0.00517355	7_all	CBR3	-0.868	0.719264	7	Lower IM
2.3906e-07	0.214788	0.775	0.565	0.00526554	7_all	CCT6A	-1.34	0.455945	7	Lower IM
2.44012e-07	0.153298	0.985	0.91	0.00537462	7_all	ACTN4	-1.895	0.114257	7	Lower IM
2.4598e-07	0.179429	0.435	0.248	0.00541796	7_all	TMEM214	-0.683	0.810675	7	Lower IM
2.49839e-07	0.170621	0.52	0.323	0.00550294	7_all	CLIP4	-0.843	0.686977	7	Lower IM
2.51265e-07	0.170824	0.43	0.247	0.00553437	7_all	TC2N	-0.677	0.799826	7	Lower IM
2.55609e-07	0.138282	0.315	0.148	0.00563005	7_all	EGFL8	-0.463	1.08975	7	Lower IM
2.58778e-07	0.191893	0.72	0.537	0.00569985	7_all	AK2	-1.257	0.423075	7	Lower IM
2.73019e-07	0.216316	0.605	0.388	0.00601352	7_all	ACPP	-0.993	0.640878	7	Lower IM
2.77618e-07	0.183348	0.71	0.502	0.0061148	7_all	GLO1	-1.212	0.500132	7	Lower IM
2.83999e-07	-0.219041	0.07	0.228	0.00625537	7_all	SLCO4A1	-0.298	-1.70361	7	Lower IM
2.89305e-07	0.190383	0.85	0.685	0.00637223	7_all	TPM3	-1.535	0.311359	7	Lower IM
2.96168e-07	0.199606	0.88	0.718	0.0065234	7_all	NBL1	-1.598	0.29352	7	Lower IM
3.02178e-07	0.206377	0.775	0.577	0.00665578	7_all	TMEM45A	-1.352	0.425625	7	Lower IM
3.02206e-07	0.174041	0.615	0.383	0.00665638	7_all	CAND1	-0.998	0.683242	7	Lower IM
3.08127e-07	0.154888	0.465	0.267	0.0067868	7_all	IL17RC	-0.732	0.800391	7	Lower IM
3.17472e-07	0.210301	0.825	0.627	0.00699264	7_all	CBR1	-1.452	0.395929	7	Lower IM
3.17666e-07	-0.191798	0.785	0.853	0.00699691	7_all	HMGA1	-1.638	-0.119853	7	Lower IM
3.18454e-07	0.1838	0.725	0.507	0.00701426	7_all	CLINT1	-1.232	0.515995	7	Lower IM
3.19119e-07	0.148782	0.36	0.185	0.00702892	7_all	ABT1	-0.545	0.960472	7	Lower IM
3.24991e-07	0.192905	0.745	0.535	0.00715825	7_all	ADAM15	-1.28	0.477702	7	Lower IM
3.32826e-07	0.173395	0.605	0.382	0.00733082	7_all	MRPS16	-0.987	0.663363	7	Lower IM
3.42381e-07	-0.24353	0.55	0.663	0.00754128	7_all	WDR26	-1.213	-0.269577	7	Lower IM
3.54882e-07	0.184611	0.52	0.327	0.00781662	7_all	KLF10	-0.847	0.669221	7	Lower IM
3.58858e-07	0.0594372	1	0.998	0.0079042	7_all	EEF1A1	-1.998	0.00288828	7	Lower IM
3.59679e-07	0.201077	0.89	0.705	0.00792228	7_all	GPI	-1.595	0.336182	7	Lower IM
3.61876e-07	0.190505	0.695	0.463	0.00797067	7_all	GOT2	-1.158	0.586001	7	Lower IM
3.63122e-07	0.202333	0.54	0.348	0.00799812	7_all	KIFC2	-0.888	0.633872	7	Lower IM
3.69609e-07	0.206207	0.77	0.527	0.00814101	7_all	PSMC5	-1.297	0.547055	7	Lower IM
3.72519e-07	0.169781	0.53	0.32	0.00820511	7_all	API5	-0.85	0.72792	7	Lower IM
3.84824e-07	0.13956	0.995	0.948	0.00847613	7_all	PPIA	-1.943	0.0698095	7	Lower IM
3.85174e-07	0.144679	0.45	0.248	0.00848384	7_all	SLC25A28	-0.698	0.859585	7	Lower IM
3.85245e-07	0.173287	0.475	0.285	0.0084854	7_all	TMEM246	-0.76	0.736966	7	Lower IM
3.9134e-07	0.196379	0.88	0.708	0.00861965	7_all	SERPINB5	-1.588	0.313754	7	Lower IM
4.00095e-07	0.102795	1	0.987	0.00881249	7_all	RPL36	-1.987	0.018878	7	Lower IM
4.01588e-07	-0.271848	0.33	0.483	0.00884537	7_all	PHACTR4	-0.813	-0.549557	7	Lower IM
4.08644e-07	0.129368	0.995	0.968	0.0090008	7_all	HLA-B	-1.963	0.0396895	7	Lower IM
4.21756e-07	0.176546	0.525	0.318	0.0092896	7_all	CLOCK	-0.843	0.723291	7	Lower IM
4.21833e-07	0.150861	0.265	0.12	0.00929129	7_all	GP1BB	-0.385	1.14296	7	Lower IM
4.35312e-07	0.19833	0.535	0.347	0.00958817	7_all	MX1	-0.882	0.624603	7	Lower IM
4.3901e-07	0.158179	0.5	0.295	0.00966964	7_all	ACLY	-0.795	0.761213	7	Lower IM
4.53884e-07	0.199746	0.725	0.568	0.00999724	7_all	BARX2	-1.293	0.35209	7	Lower IM
4.54332e-07	0.197166	0.685	0.473	0.0100071	7_all	SRSF11	-1.158	0.534264	7	Lower IM
4.79731e-07	0.125669	0.305	0.143	0.0105666	7_all	SRRD	-0.448	1.09279	7	Lower IM
4.9698e-07	0.11786	0.285	0.132	0.0109465	7_all	MIEF1	-0.417	1.11042	7	Lower IM
4.9841e-07	0.236507	0.675	0.488	0.010978	7_all	F3	-1.163	0.468006	7	Lower IM
5.03676e-07	-0.22338	0.12	0.287	0.011094	7_all	TP53BP2	-0.407	-1.25802	7	Lower IM
5.25555e-07	0.149583	0.35	0.183	0.0115759	7_all	RNF31	-0.533	0.935511	7	Lower IM
5.34715e-07	0.138557	0.385	0.2	0.0117776	7_all	KSR1	-0.585	0.944858	7	Lower IM
5.50164e-07	0.163617	0.515	0.312	0.0121179	7_all	TRABD	-0.827	0.723026	7	Lower IM
5.55307e-07	-0.281259	0.295	0.447	0.0122312	7_all	TGFA	-0.742	-0.59956	7	Lower IM
5.56237e-07	-0.129206	0.96	0.945	0.0122517	7_all	NIBAN2	-1.905	0.0227201	7	Lower IM
5.77652e-07	-0.268666	0.165	0.327	0.0127234	7_all	AVPI1	-0.492	-0.986825	7	Lower IM
5.78452e-07	0.151823	0.4	0.215	0.012741	7_all	DNAJC4	-0.615	0.895663	7	Lower IM
6.04562e-07	0.176311	0.54	0.33	0.0133161	7_all	EPB41L1	-0.87	0.710493	7	Lower IM
6.19538e-07	-0.299638	0.29	0.435	0.0136459	7_all	LINC02487	-0.725	-0.584963	7	Lower IM
6.21306e-07	0.135288	0.335	0.17	0.0136849	7_all	DHDDS	-0.505	0.978626	7	Lower IM
6.55829e-07	0.166862	0.37	0.198	0.0144453	7_all	SH3BP5	-0.568	0.902025	7	Lower IM
6.79625e-07	0.182431	0.88	0.712	0.0149694	7_all	CMPK1	-1.592	0.305626	7	Lower IM
6.82656e-07	0.183533	0.86	0.712	0.0150362	7_all	FAM162A	-1.572	0.272459	7	Lower IM
6.84777e-07	0.146566	0.32	0.16	0.0150829	7_all	AC068587.4	-0.48	1	7	Lower IM
6.95957e-07	0.191648	0.905	0.727	0.0153291	7_all	UQCR10	-1.632	0.315962	7	Lower IM
7.03598e-07	0.158883	0.465	0.272	0.0154974	7_all	GOLGA6L9	-0.737	0.773624	7	Lower IM
7.16894e-07	0.189617	0.735	0.55	0.0157903	7_all	CS	-1.285	0.418313	7	Lower IM
7.24754e-07	0.110636	1	0.985	0.0159634	7_all	RPS6	-1.985	0.0218044	7	Lower IM
7.36567e-07	0.146169	0.995	0.968	0.0162236	7_all	S100A2	-1.963	0.0396895	7	Lower IM
7.39423e-07	0.116748	0.245	0.103	0.0162865	7_all	RAET1G	-0.348	1.25014	7	Lower IM
7.58343e-07	0.193018	0.75	0.535	0.0167033	7_all	TIMM13	-1.285	0.487352	7	Lower IM
7.65554e-07	0.200427	0.63	0.462	0.0168621	7_all	RALBP1	-1.092	0.447459	7	Lower IM
7.76198e-07	0.168696	0.665	0.433	0.0170965	7_all	SNRPD1	-1.098	0.618987	7	Lower IM
7.88666e-07	0.194105	0.775	0.592	0.0173712	7_all	MDH2	-1.367	0.388599	7	Lower IM
8.65044e-07	0.200265	0.645	0.485	0.0190535	7_all	NDST1	-1.13	0.411314	7	Lower IM
8.67007e-07	0.179385	0.845	0.687	0.0190967	7_all	ATP2A2	-1.532	0.298641	7	Lower IM
8.77869e-07	0.180511	0.745	0.558	0.0193359	7_all	PDXK	-1.303	0.416975	7	Lower IM
8.84391e-07	-0.25428	0.655	0.67	0.0194796	7_all	C1orf116	-1.325	-0.0326662	7	Lower IM
9.06236e-07	0.127861	0.32	0.158	0.0199608	7_all	CYP2C18	-0.478	1.01815	7	Lower IM
9.1524e-07	0.167292	0.665	0.463	0.0201591	7_all	RALB	-1.128	0.522342	7	Lower IM
9.42186e-07	0.187728	0.885	0.712	0.0207526	7_all	BCAP31	-1.597	0.3138	7	Lower IM
9.55375e-07	0.162202	0.585	0.367	0.0210431	7_all	GRSF1	-0.952	0.672657	7	Lower IM
9.61964e-07	-0.319	0.485	0.575	0.0211882	7_all	CD55	-1.06	-0.245577	7	Lower IM
1.00863e-06	0.0533379	0.995	1	0.0222161	7_all	ACTG1	-1.995	-0.00723157	7	Lower IM
1.00986e-06	0.161079	0.52	0.317	0.0222431	7_all	NCOA3	-0.837	0.714029	7	Lower IM
1.01136e-06	0.135874	0.34	0.175	0.0222762	7_all	TMEM245	-0.515	0.95818	7	Lower IM
1.01182e-06	0.210602	0.885	0.648	0.0222864	7_all	SRSF3	-1.533	0.449684	7	Lower IM
1.02114e-06	0.194011	0.8	0.595	0.0224916	7_all	PSME2	-1.395	0.42711	7	Lower IM
1.02745e-06	0.211817	0.705	0.522	0.0226307	7_all	GOLGA4	-1.227	0.433573	7	Lower IM
1.03429e-06	0.0551769	1	0.998	0.0227812	7_all	MT-CO2	-1.998	0.00288828	7	Lower IM
1.03883e-06	-0.228637	0.595	0.703	0.0228813	7_all	SLK	-1.298	-0.240635	7	Lower IM
1.04884e-06	0.194558	0.725	0.532	0.0231017	7_all	SHISA5	-1.257	0.446555	7	Lower IM
1.0537e-06	0.167116	0.45	0.26	0.0232088	7_all	FOXN1	-0.71	0.791413	7	Lower IM
1.05904e-06	-0.212448	0.06	0.207	0.0233264	7_all	ANXA9	-0.267	-1.7866	7	Lower IM
1.07914e-06	0.174808	0.465	0.29	0.0237692	7_all	RPS6KA4	-0.755	0.681178	7	Lower IM
1.0838e-06	0.187453	0.61	0.418	0.0238719	7_all	EIF3J	-1.028	0.545306	7	Lower IM
1.0846e-06	0.15748	0.97	0.87	0.0238894	7_all	KLF5	-1.84	0.156969	7	Lower IM
1.09234e-06	0.186304	0.835	0.66	0.02406	7_all	CAPG	-1.495	0.33931	7	Lower IM
1.11277e-06	0.184599	0.75	0.562	0.0245098	7_all	RAD23B	-1.312	0.41632	7	Lower IM
1.11577e-06	0.120083	0.32	0.16	0.024576	7_all	NUDT8	-0.48	1	7	Lower IM
1.13378e-06	0.198701	0.755	0.555	0.0249726	7_all	NDUFB9	-1.31	0.443989	7	Lower IM
1.13546e-06	0.196475	0.735	0.513	0.0250096	7_all	CA12	-1.248	0.518785	7	Lower IM
1.13835e-06	0.191786	0.81	0.63	0.0250733	7_all	ZBTB7A	-1.44	0.36257	7	Lower IM
1.14162e-06	0.195172	0.815	0.623	0.0251453	7_all	CYCS	-1.438	0.387568	7	Lower IM
1.15188e-06	-0.240741	0.195	0.357	0.0253714	7_all	HCG22	-0.552	-0.87245	7	Lower IM
1.15457e-06	0.17697	0.755	0.542	0.0254305	7_all	CDK2AP1	-1.297	0.478184	7	Lower IM
1.15649e-06	0.181915	0.81	0.587	0.0254728	7_all	KIF1C	-1.397	0.464561	7	Lower IM
1.1751e-06	0.146597	0.35	0.182	0.0258828	7_all	GRTP1	-0.532	0.943416	7	Lower IM
1.18971e-06	0.178592	0.685	0.482	0.0262045	7_all	CCDC47	-1.167	0.507071	7	Lower IM
1.2023e-06	0.20159	0.955	0.792	0.0264818	7_all	HNRNPA2B1	-1.747	0.27	7	Lower IM
1.20675e-06	0.198896	0.91	0.745	0.0265799	7_all	DAPL1	-1.655	0.288626	7	Lower IM
1.20886e-06	0.149867	0.475	0.282	0.0266265	7_all	PLXDC2	-0.757	0.752232	7	Lower IM
1.21639e-06	0.191879	0.725	0.5	0.0267922	7_all	RANGAP1	-1.225	0.536053	7	Lower IM
1.24512e-06	0.18895	0.75	0.58	0.027425	7_all	PSMD8	-1.33	0.370838	7	Lower IM
1.25535e-06	0.171115	0.94	0.822	0.0276503	7_all	SLC25A3	-1.762	0.193522	7	Lower IM
1.2554e-06	0.185044	0.84	0.692	0.0276514	7_all	IDH2	-1.532	0.279617	7	Lower IM
1.26784e-06	-0.228067	0.545	0.665	0.0279254	7_all	GABARAPL2	-1.21	-0.287098	7	Lower IM
1.29057e-06	0.118288	1	0.977	0.0284262	7_all	RPL8	-1.977	0.0335695	7	Lower IM
1.30466e-06	0.166652	0.905	0.775	0.0287364	7_all	CANX	-1.68	0.223721	7	Lower IM
1.32939e-06	0.155042	0.5	0.298	0.0292811	7_all	HSPA4L	-0.798	0.746616	7	Lower IM
1.33668e-06	0.161757	0.485	0.293	0.0294416	7_all	FARSA	-0.778	0.727084	7	Lower IM
1.34135e-06	0.197354	0.75	0.533	0.0295447	7_all	SREBF1	-1.283	0.492755	7	Lower IM
1.36938e-06	0.172342	0.7	0.467	0.030162	7_all	USP22	-1.167	0.583932	7	Lower IM
1.39209e-06	0.189293	0.84	0.69	0.0306622	7_all	HIF1A	-1.53	0.283793	7	Lower IM
1.40055e-06	0.141668	0.265	0.123	0.0308485	7_all	GALNT12	-0.388	1.10733	7	Lower IM
1.40728e-06	0.14016	0.425	0.237	0.0309967	7_all	AMMECR1	-0.662	0.842576	7	Lower IM
1.40963e-06	0.142923	0.4	0.22	0.0310484	7_all	SLC25A37	-0.62	0.862496	7	Lower IM
1.47042e-06	0.189834	0.77	0.592	0.0323874	7_all	FAM83H	-1.362	0.379261	7	Lower IM
1.47578e-06	0.184576	0.71	0.55	0.0325056	7_all	FLNB	-1.26	0.368387	7	Lower IM
1.48922e-06	0.175753	0.575	0.373	0.0328015	7_all	EIF5B	-0.948	0.624386	7	Lower IM
1.49936e-06	0.145678	0.37	0.205	0.0330249	7_all	RLIM	-0.575	0.851901	7	Lower IM
1.50217e-06	0.156114	0.425	0.245	0.0330867	7_all	IFFO2	-0.67	0.794681	7	Lower IM
1.50408e-06	-0.236571	0.685	0.755	0.0331289	7_all	BLVRB	-1.44	-0.140373	7	Lower IM
1.56169e-06	0.175187	0.65	0.453	0.0343978	7_all	NDUFS8	-1.103	0.520929	7	Lower IM
1.56596e-06	0.160609	0.51	0.32	0.0344918	7_all	VPS36	-0.83	0.672425	7	Lower IM
1.60283e-06	0.187023	0.665	0.483	0.0353039	7_all	AUP1	-1.148	0.461331	7	Lower IM
1.68849e-06	0.194247	0.855	0.682	0.0371906	7_all	TAPBP	-1.537	0.326153	7	Lower IM
1.68902e-06	0.18331	0.74	0.523	0.0372023	7_all	MINK1	-1.263	0.500714	7	Lower IM
1.7017e-06	0.170344	0.59	0.383	0.0374816	7_all	ARPP19	-0.973	0.623371	7	Lower IM
1.74529e-06	0.16772	0.435	0.267	0.0384417	7_all	TMEM222	-0.702	0.704176	7	Lower IM
1.7638e-06	0.138596	0.505	0.3	0.0388494	7_all	SELENOS	-0.805	0.751321	7	Lower IM
1.7646e-06	-0.409972	0.295	0.422	0.0388671	7_all	TGM3	-0.717	-0.516528	7	Lower IM
1.83031e-06	0.118503	0.18	0.065	0.0403144	7_all	KRT3	-0.245	1.46949	7	Lower IM
1.85918e-06	0.193023	0.685	0.497	0.0409502	7_all	ACAP3	-1.182	0.462858	7	Lower IM
1.86374e-06	0.177532	0.655	0.472	0.0410508	7_all	TMCO1	-1.127	0.472708	7	Lower IM
1.88179e-06	0.145107	0.435	0.25	0.0414483	7_all	GRAMD4	-0.685	0.799087	7	Lower IM
1.94177e-06	-0.346732	0.195	0.332	0.0427695	7_all	S100P	-0.527	-0.767709	7	Lower IM
1.94866e-06	-0.240442	0.565	0.64	0.0429213	7_all	PSMC6	-1.205	-0.179821	7	Lower IM
1.95885e-06	0.198817	0.76	0.578	0.0431457	7_all	FASN	-1.338	0.39493	7	Lower IM
2.05308e-06	0.200312	0.725	0.548	0.0452212	7_all	RPS6KB2	-1.273	0.403805	7	Lower IM
2.07342e-06	0.202395	0.56	0.405	0.0456691	7_all	ALDH3B2	-0.965	0.467505	7	Lower IM
2.08592e-06	0.190801	0.675	0.478	0.0459445	7_all	FRMD6	-1.153	0.497877	7	Lower IM
2.09556e-06	0.175136	0.67	0.487	0.0461568	7_all	PSMB3	-1.157	0.460239	7	Lower IM
2.12937e-06	0.192368	0.845	0.697	0.0469015	7_all	NOTCH3	-1.542	0.277793	7	Lower IM
2.15734e-06	0.147226	0.44	0.255	0.0475176	7_all	JPX	-0.695	0.787006	7	Lower IM
2.24746e-06	0.158557	0.475	0.288	0.0495025	7_all	UNC13D	-0.763	0.721859	7	Lower IM
2.31382e-06	0.165165	0.605	0.403	0.0509641	7_all	SRPRB	-1.008	0.586155	7	Lower IM
2.31629e-06	0.178974	0.8	0.63	0.0510186	7_all	CNN2	-1.43	0.344648	7	Lower IM
2.31715e-06	0.159576	0.5	0.305	0.0510376	7_all	ARHGAP23	-0.805	0.713119	7	Lower IM
2.39622e-06	-0.282264	0.185	0.34	0.0527791	7_all	HILPDA	-0.525	-0.878009	7	Lower IM
2.41226e-06	0.162294	0.515	0.332	0.0531324	7_all	GARS	-0.847	0.633389	7	Lower IM
2.41596e-06	0.147099	0.455	0.267	0.053214	7_all	MAPKAPK3	-0.722	0.769027	7	Lower IM
2.48122e-06	0.166937	0.53	0.362	0.0546514	7_all	IPPK	-0.892	0.550003	7	Lower IM
2.50994e-06	0.168656	0.525	0.348	0.055284	7_all	LDLR	-0.873	0.59323	7	Lower IM
2.51585e-06	0.13964	0.97	0.895	0.0554142	7_all	CFL1	-1.865	0.116097	7	Lower IM
2.54074e-06	0.168548	0.69	0.495	0.0559623	7_all	TMEM147	-1.185	0.479168	7	Lower IM
2.55593e-06	0.156583	0.39	0.23	0.0562968	7_all	CREB3L2	-0.62	0.76184	7	Lower IM
2.58563e-06	0.0639378	0.09	0.018	0.0569511	7_all	AC007608.3	-0.108	2.32193	7	Lower IM
2.58705e-06	0.176985	0.55	0.37	0.0569823	7_all	SLC22A23	-0.92	0.571906	7	Lower IM
2.59102e-06	0.182988	0.79	0.532	0.0570699	7_all	DEGS1	-1.322	0.570426	7	Lower IM
2.6987e-06	0.126457	0.27	0.13	0.0594416	7_all	ARMC5	-0.4	1.05445	7	Lower IM
2.71303e-06	0.173147	0.975	0.917	0.0597572	7_all	IVL	-1.892	0.0884805	7	Lower IM
2.73866e-06	0.103329	0.275	0.128	0.0603216	7_all	HDAC4	-0.403	1.10329	7	Lower IM
2.76315e-06	0.168664	0.585	0.395	0.0608613	7_all	DLG1	-0.98	0.566584	7	Lower IM
2.79264e-06	0.156984	0.51	0.322	0.0615107	7_all	ANKRD35	-0.832	0.663437	7	Lower IM
2.79812e-06	0.171812	0.655	0.46	0.0616314	7_all	KIAA1522	-1.115	0.509861	7	Lower IM
2.82073e-06	-0.267329	0.48	0.563	0.0621293	7_all	EPHA2	-1.043	-0.230101	7	Lower IM
2.85396e-06	0.177085	0.735	0.58	0.0628614	7_all	QARS	-1.315	0.341691	7	Lower IM
2.8567e-06	0.177451	0.7	0.502	0.0629216	7_all	ECH1	-1.202	0.479668	7	Lower IM
2.87258e-06	0.111265	1	0.977	0.0632714	7_all	RPS21	-1.977	0.0335695	7	Lower IM
2.91263e-06	0.130001	0.215	0.093	0.0641535	7_all	LINC02635	-0.308	1.20903	7	Lower IM
3.06063e-06	0.155895	0.545	0.35	0.0674134	7_all	RBM14	-0.895	0.638901	7	Lower IM
3.06466e-06	0.124411	0.375	0.205	0.0675022	7_all	ALDH18A1	-0.58	0.871267	7	Lower IM
3.08082e-06	0.183095	0.695	0.482	0.0678582	7_all	RNF149	-1.177	0.52798	7	Lower IM
3.1021e-06	0.158861	0.945	0.842	0.0683268	7_all	EZR	-1.787	0.166494	7	Lower IM
3.10447e-06	0.169232	0.455	0.278	0.068379	7_all	MID1IP1	-0.733	0.710782	7	Lower IM
3.14698e-06	0.180536	0.76	0.542	0.0693153	7_all	EIF3B	-1.302	0.487707	7	Lower IM
3.19562e-06	0.172029	0.6	0.408	0.0703868	7_all	TAP1	-1.008	0.556393	7	Lower IM
3.22239e-06	0.178366	0.81	0.622	0.0709763	7_all	MICOS10	-1.432	0.381007	7	Lower IM
3.22302e-06	0.175023	0.74	0.525	0.0709903	7_all	HNRNPL	-1.265	0.495208	7	Lower IM
3.26536e-06	0.182137	0.705	0.508	0.0719228	7_all	SNU13	-1.213	0.472795	7	Lower IM
3.40436e-06	0.15403	0.97	0.883	0.0749843	7_all	CD9	-1.853	0.135571	7	Lower IM
3.41543e-06	-0.243694	0.225	0.383	0.0752283	7_all	DUSP14	-0.608	-0.767419	7	Lower IM
3.45344e-06	0.136365	0.425	0.237	0.0760656	7_all	LRRC1	-0.662	0.842576	7	Lower IM
3.53472e-06	0.174068	0.775	0.58	0.0778557	7_all	NDUFB8	-1.355	0.418143	7	Lower IM
3.59992e-06	0.144124	0.57	0.365	0.0792918	7_all	PRPF19	-0.935	0.643065	7	Lower IM
3.66087e-06	0.144012	0.515	0.32	0.0806343	7_all	EFNA3	-0.835	0.686501	7	Lower IM
3.69523e-06	0.145008	0.505	0.315	0.081391	7_all	PPP1R11	-0.82	0.680932	7	Lower IM
3.74384e-06	0.180813	0.925	0.76	0.0824619	7_all	PRDX2	-1.685	0.283454	7	Lower IM
3.76434e-06	0.128234	0.995	0.955	0.0829134	7_all	EEF2	-1.95	0.0591958	7	Lower IM
3.80575e-06	0.185016	0.715	0.525	0.0838255	7_all	FAT2	-1.24	0.445626	7	Lower IM
3.81611e-06	0.183694	0.855	0.668	0.0840536	7_all	BSG	-1.523	0.356076	7	Lower IM
3.85946e-06	0.17542	0.715	0.507	0.0850085	7_all	MRPL51	-1.222	0.495957	7	Lower IM
3.90278e-06	0.164006	0.64	0.432	0.0859625	7_all	DUSP22	-1.072	0.567041	7	Lower IM
3.9701e-06	0.148636	0.43	0.252	0.0874454	7_all	NMT1	-0.682	0.770913	7	Lower IM
3.98258e-06	0.0977328	0.3	0.147	0.0877204	7_all	RIDA	-0.447	1.02915	7	Lower IM
4.01831e-06	0.149143	0.375	0.223	0.0885072	7_all	CLEC2B	-0.598	0.749847	7	Lower IM
4.09857e-06	0.136399	0.945	0.88	0.0902751	7_all	CAPNS1	-1.825	0.102811	7	Lower IM
4.10614e-06	0.169002	0.48	0.31	0.0904417	7_all	TRIM7	-0.79	0.630766	7	Lower IM
4.12695e-06	0.13329	0.275	0.137	0.0909002	7_all	DNAJC2	-0.412	1.00526	7	Lower IM
4.33285e-06	-0.325349	0.68	0.702	0.0954355	7_all	UPP1	-1.382	-0.0459363	7	Lower IM
4.34714e-06	0.18065	0.82	0.622	0.0957502	7_all	IMPA2	-1.442	0.398709	7	Lower IM
4.41116e-06	0.176924	0.74	0.512	0.0971602	7_all	CIB1	-1.252	0.531381	7	Lower IM
4.41197e-06	0.153103	0.55	0.353	0.097178	7_all	HIBCH	-0.903	0.639763	7	Lower IM
4.42352e-06	0.178493	0.675	0.512	0.0974324	7_all	GPR87	-1.187	0.398744	7	Lower IM
4.48352e-06	0.15666	0.4	0.223	0.0987539	7_all	MGST1	-0.623	0.842956	7	Lower IM
4.59619e-06	-0.22695	0.515	0.613	0.101236	7_all	HBP1	-1.128	-0.251315	7	Lower IM
4.63976e-06	0.173492	0.8	0.627	0.102195	7_all	SEC61A1	-1.427	0.351535	7	Lower IM
4.67126e-06	0.109296	0.305	0.152	0.102889	7_all	NUP88	-0.457	1.00474	7	Lower IM
4.69863e-06	0.18484	0.615	0.432	0.103492	7_all	VEGFA	-1.047	0.509555	7	Lower IM
4.72739e-06	0.148225	0.44	0.263	0.104126	7_all	VLDLR	-0.703	0.742441	7	Lower IM
4.72744e-06	0.1602	0.545	0.367	0.104127	7_all	PSMD3	-0.912	0.570476	7	Lower IM
4.73091e-06	0.1434	0.44	0.267	0.104203	7_all	GBF1	-0.707	0.720664	7	Lower IM
4.73579e-06	0.166248	0.73	0.493	0.10431	7_all	STAT6	-1.223	0.566309	7	Lower IM
4.75525e-06	0.141206	0.38	0.22	0.104739	7_all	PNPO	-0.6	0.788496	7	Lower IM
4.8274e-06	0.117486	0.98	0.923	0.106328	7_all	MIF	-1.903	0.0864511	7	Lower IM
4.88705e-06	0.198305	0.745	0.605	0.107642	7_all	SCRIB	-1.35	0.300305	7	Lower IM
4.90089e-06	0.153403	0.55	0.363	0.107947	7_all	KCTD1	-0.913	0.599462	7	Lower IM
4.9451e-06	-0.352324	0.165	0.305	0.108921	7_all	RPTN	-0.47	-0.886343	7	Lower IM
4.9742e-06	0.150722	1	0.952	0.109562	7_all	PTMA	-1.952	0.0709665	7	Lower IM
4.97462e-06	0.154977	0.545	0.36	0.109571	7_all	EIF4E2	-0.905	0.598259	7	Lower IM
5.00036e-06	0.178194	0.795	0.558	0.110138	7_all	WDR83OS	-1.353	0.51069	7	Lower IM
5.10894e-06	0.187532	0.65	0.485	0.11253	7_all	GGCT	-1.135	0.422455	7	Lower IM
5.1194e-06	0.172563	0.865	0.712	0.11276	7_all	VDAC1	-1.577	0.280823	7	Lower IM
5.18435e-06	0.137628	0.405	0.235	0.11419	7_all	COMMD1	-0.64	0.785261	7	Lower IM
5.25581e-06	0.165595	0.565	0.373	0.115764	7_all	MBD3	-0.938	0.599075	7	Lower IM
5.27609e-06	0.110272	0.275	0.132	0.116211	7_all	FBXO22	-0.407	1.05889	7	Lower IM
5.31086e-06	0.16523	0.68	0.468	0.116977	7_all	CTBP1	-1.148	0.539026	7	Lower IM
5.32583e-06	0.168262	0.74	0.565	0.117307	7_all	NDUFC1	-1.305	0.389274	7	Lower IM
5.37932e-06	0.161501	0.615	0.443	0.118485	7_all	GJB5	-1.058	0.47328	7	Lower IM
5.46984e-06	0.133342	0.415	0.238	0.120479	7_all	PPM1F	-0.653	0.80215	7	Lower IM
5.57182e-06	0.170678	0.76	0.587	0.122725	7_all	PPIB	-1.347	0.372639	7	Lower IM
5.75296e-06	0.168252	0.575	0.383	0.126715	7_all	DUS1L	-0.958	0.586218	7	Lower IM
5.79286e-06	0.17604	0.675	0.475	0.127593	7_all	WASHC1	-1.15	0.50696	7	Lower IM
5.82945e-06	-0.229963	0.31	0.455	0.128399	7_all	SUSD6	-0.765	-0.553598	7	Lower IM
5.87467e-06	-0.284062	0.435	0.538	0.129396	7_all	PRDM1	-0.973	-0.306591	7	Lower IM
5.88125e-06	0.155285	0.5	0.318	0.12954	7_all	HDAC5	-0.818	0.652901	7	Lower IM
5.95603e-06	0.137794	0.465	0.282	0.131188	7_all	SIGMAR1	-0.747	0.721536	7	Lower IM
5.96484e-06	0.136678	0.38	0.213	0.131381	7_all	TLE1	-0.593	0.835146	7	Lower IM
6.02301e-06	0.170786	0.765	0.577	0.132663	7_all	FBXW5	-1.342	0.406888	7	Lower IM
6.06137e-06	-0.0825035	0.96	0.932	0.133508	7_all	MALL	-1.892	0.0427045	7	Lower IM
6.06414e-06	0.180696	0.79	0.597	0.133569	7_all	GNAI3	-1.387	0.404122	7	Lower IM
6.12229e-06	0.17573	0.7	0.495	0.134849	7_all	ERH	-1.195	0.499926	7	Lower IM
6.14557e-06	0.146815	0.425	0.257	0.135362	7_all	BMP2K	-0.682	0.725694	7	Lower IM
6.16967e-06	0.151492	0.43	0.26	0.135893	7_all	TNFRSF25	-0.69	0.725825	7	Lower IM
6.2994e-06	0.145448	0.58	0.377	0.138751	7_all	RNF167	-0.957	0.621488	7	Lower IM
6.43805e-06	0.174427	0.785	0.622	0.141805	7_all	CLTA	-1.407	0.335778	7	Lower IM
6.50642e-06	0.0819332	0.18	0.07	0.14331	7_all	ICA1	-0.25	1.36257	7	Lower IM
6.59275e-06	0.134822	0.355	0.202	0.145212	7_all	MRPS22	-0.557	0.813464	7	Lower IM
6.6204e-06	-0.0784318	0.98	0.908	0.145821	7_all	NCCRP1	-1.888	0.110089	7	Lower IM
6.65709e-06	0.17218	0.635	0.447	0.146629	7_all	SH3RF2	-1.082	0.506482	7	Lower IM
6.68097e-06	0.167919	0.655	0.465	0.147155	7_all	TOMM5	-1.12	0.494264	7	Lower IM
6.69489e-06	0.158363	0.695	0.49	0.147462	7_all	PRRG4	-1.185	0.504231	7	Lower IM
6.69731e-06	0.165406	0.635	0.46	0.147515	7_all	GLG1	-1.095	0.465123	7	Lower IM
6.76421e-06	0.160712	0.51	0.337	0.148988	7_all	TOMM40	-0.847	0.597749	7	Lower IM
6.90269e-06	0.1593	0.645	0.452	0.152039	7_all	MICALL1	-1.097	0.512976	7	Lower IM
7.1174e-06	0.123741	0.39	0.218	0.156768	7_all	ARHGEF37	-0.608	0.839146	7	Lower IM
7.14438e-06	0.155187	0.555	0.375	0.157362	7_all	PDS5A	-0.93	0.565597	7	Lower IM
7.21406e-06	0.174824	0.58	0.403	0.158897	7_all	ZBTB7C	-0.983	0.525273	7	Lower IM
7.23891e-06	0.137843	0.47	0.293	0.159444	7_all	PRCP	-0.763	0.68176	7	Lower IM
7.28669e-06	0.17144	0.655	0.483	0.160497	7_all	TRA2A	-1.138	0.439472	7	Lower IM
7.28721e-06	0.0855943	0.25	0.113	0.160508	7_all	CLEC16A	-0.363	1.14561	7	Lower IM
7.31461e-06	0.0947968	1	0.99	0.161112	7_all	S100A11	-1.99	0.0144996	7	Lower IM
7.33357e-06	0.169496	0.67	0.527	0.161529	7_all	RAB3D	-1.197	0.346358	7	Lower IM
7.38189e-06	0.140199	0.515	0.327	0.162593	7_all	ATRAID	-0.842	0.655282	7	Lower IM
7.44479e-06	0.149034	0.585	0.372	0.163979	7_all	TAF15	-0.957	0.653134	7	Lower IM
7.48108e-06	0.122476	0.4	0.225	0.164778	7_all	NUDT22	-0.625	0.830075	7	Lower IM
7.48141e-06	-0.208397	0.8	0.822	0.164786	7_all	RIOK3	-1.622	-0.0391384	7	Lower IM
7.49344e-06	0.166916	0.63	0.465	0.165051	7_all	ALDH9A1	-1.095	0.438121	7	Lower IM
7.50272e-06	0.120046	0.28	0.143	0.165255	7_all	WDR73	-0.423	0.969412	7	Lower IM
7.71183e-06	0.168419	0.725	0.537	0.169861	7_all	MRPS21	-1.262	0.433059	7	Lower IM
7.8186e-06	0.16289	0.54	0.362	0.172213	7_all	EMD	-0.902	0.57697	7	Lower IM
7.95531e-06	0.117976	0.99	0.938	0.175224	7_all	RPL27	-1.928	0.0778406	7	Lower IM
8.04805e-06	0.0997053	0.235	0.107	0.177266	7_all	EIF2B3	-0.342	1.13505	7	Lower IM
8.11827e-06	-0.0855987	0.965	0.957	0.178813	7_all	EIF1	-1.922	0.01201	7	Lower IM
8.17382e-06	0.16149	0.6	0.425	0.180037	7_all	CHMP4B	-1.025	0.4975	7	Lower IM
8.1996e-06	0.17237	0.52	0.363	0.180604	7_all	ACAT2	-0.883	0.518542	7	Lower IM
8.21188e-06	0.166789	0.87	0.708	0.180875	7_all	CLTC	-1.578	0.297266	7	Lower IM
8.223e-06	0.152619	0.73	0.573	0.18112	7_all	TENT5B	-1.303	0.349361	7	Lower IM
8.32635e-06	0.164859	0.67	0.5	0.183396	7_all	CYB561	-1.17	0.422233	7	Lower IM
8.39197e-06	0.157364	0.55	0.362	0.184842	7_all	LRP11	-0.912	0.603442	7	Lower IM
8.43551e-06	0.170566	0.825	0.64	0.185801	7_all	IL20RB	-1.465	0.366322	7	Lower IM
8.47364e-06	0.148022	0.51	0.325	0.18664	7_all	GSDMC	-0.835	0.650058	7	Lower IM
8.527e-06	0.144488	0.48	0.293	0.187816	7_all	RDX	-0.773	0.712134	7	Lower IM
8.53413e-06	-0.201561	0.595	0.702	0.187973	7_all	MPRIP	-1.297	-0.238581	7	Lower IM
8.53456e-06	0.169066	0.69	0.488	0.187982	7_all	SLC2A4RG	-1.178	0.499715	7	Lower IM
8.72225e-06	0.139723	0.545	0.35	0.192116	7_all	CNIH4	-0.895	0.638901	7	Lower IM
8.75098e-06	0.143585	0.49	0.312	0.192749	7_all	SEC63	-0.802	0.651236	7	Lower IM
8.78337e-06	-0.260525	0.345	0.462	0.193463	7_all	PELI1	-0.807	-0.421296	7	Lower IM
8.80453e-06	0.132863	0.42	0.253	0.193928	7_all	MTG1	-0.673	0.731252	7	Lower IM
8.85923e-06	0.167558	0.74	0.562	0.195133	7_all	PSMA6	-1.302	0.396955	7	Lower IM
8.8941e-06	0.132569	0.355	0.203	0.195901	7_all	MED14	-0.558	0.806339	7	Lower IM
8.90764e-06	-0.198341	0.225	0.368	0.1962	7_all	ACADM	-0.593	-0.709781	7	Lower IM
8.93776e-06	0.1199	0.37	0.207	0.196863	7_all	TPMT	-0.577	0.837895	7	Lower IM
8.95471e-06	0.11853	0.355	0.192	0.197236	7_all	PTGS1	-0.547	0.886713	7	Lower IM
8.98134e-06	0.163924	0.66	0.467	0.197823	7_all	LSM4	-1.127	0.499043	7	Lower IM
8.98867e-06	0.172932	0.805	0.633	0.197984	7_all	XRCC5	-1.438	0.346783	7	Lower IM
9.10877e-06	-0.134601	0.015	0.12	0.20063	7_all	TCP11L2	-0.135	-3	7	Lower IM
9.22041e-06	0.14085	0.475	0.298	0.203089	7_all	MOB4	-0.773	0.672615	7	Lower IM
9.26411e-06	0.172873	0.64	0.455	0.204051	7_all	NARS	-1.095	0.492205	7	Lower IM
9.36965e-06	0.169675	0.8	0.642	0.206376	7_all	RNF187	-1.442	0.317427	7	Lower IM
9.53594e-06	0.195009	0.865	0.618	0.210039	7_all	DDR1	-1.483	0.485093	7	Lower IM
9.56836e-06	0.16841	0.7	0.49	0.210753	7_all	CCNL2	-1.19	0.514573	7	Lower IM
9.63793e-06	0.0857133	0.995	0.987	0.212285	7_all	RPL9	-1.982	0.0116464	7	Lower IM
9.65787e-06	0.172235	0.76	0.545	0.212724	7_all	NUPR1	-1.305	0.479743	7	Lower IM
9.75698e-06	0.12549	0.425	0.25	0.214907	7_all	TAF9	-0.675	0.765535	7	Lower IM
9.84916e-06	0.0613018	0.105	0.028	0.216938	7_all	GPRC5D-AS1	-0.133	1.90689	7	Lower IM
[truncated: 17,984 more rows]

## Sheet: Basal
p_val	avg_log2FC	pct.1	pct.2	p_val_adj	cluster	gene	pct.diff	log.pct.diff	clus	Clusters
[truncated: 19,329 more rows]

[truncated: 7 more sheets: 8, 3, 4, 2, 1, 0, 10]
