# Supplementary material for: Spatial transcriptomics unveils estrogen-modulated immune responses and structural alterations in the ectocervical mucosa of depot medroxyprogesterone acetate users
Source: Sci Rep. 2025 Jan 6;15:1014. doi: 10.1038/s41598-024-83775-9 (PMC11704007; doi:10.1038/s41598-024-83775-9)
Supplement: Supplementary file 6 — Supplementary Material 6 [file 41598_2024_83775_MOESM6_ESM.xlsx]

## Sheet: Sum sig. DEGS
S4 Table. Differential gene expression analysis between study groups (condition) and E2 lvls low and high (E2 lvl)
layers	UP	DOWN
Epithelial sig. genes
uniq total	23	22
Superficial	7	12
Upper IM	11	6
Lower IM	16	8
Basal	11	5
Total	45	31
Submucosal sig. genes
uniq total	89	40
8	26	28
3	15	12
4	7	10
0	12	8
1	13	3
2	57	12
Total	130	113
E2 hig vs low sig. genes (epi)
uniq total	537	98
Superficial	390	40
Upper IM	245	60
Lower IM	131	53
Basal	66	39
Total	832	192
E2 hig vs low sig. genes (sub)
uniq total	61	101
8	43	52
3	29	55
4	17	36
0	11	43
1	3	32
2	7	55
10	2
Total	112	273

## Sheet: Functional DEG summary
S4 Table. Differentially expressed genes between the DMPA and control group in the ectocervical epithelium and submucosa
	UP	DOWN
Epithelial DEGs
Skin development	SERPINB4, S1007A7, KRT4, KRT10, KRT19, GPRC5A, CRCT1	SPRR1B, SPRR2A, SPRR2B, SPRR2D, SPRR2E, SPRR2G, KRT78, KRT6A, KRT13, KRT6C, KRTDAP, PKP1, CSTA, TGM3
Adaptive immune response	IGKC, IGHA1, IGLC2, IGHA2, IGHG1, JCHAIN
Innate immunity	OLFM4, S100A10, CD177, CD58, CD59, CEACAM1, IL1RN, DEFB1, DUOX2, MUC22, TCN1, SAMD9
Glucocorticoid regulated immune response		MT1M, GSTP1
Cell cycle	CCNG2, SNHG5, CCNG2	DMKN
Submucosal DEGs
Skin development	KRT10, KRT4, FLG, AQP3, SCEL, SPINK5	SPRR2A, SPRR2E, S100A7, SPRR2D, KRT6C, KRT14, KRT5, KRTDAP, KRT13, MEG3
Adaptive immune response	IGKC, IGHA1, IGLC1, IGLC2, IGLC3, IGHA2, IGHG1, JCHAIN
Innate immunity	OLFM4, SAMHD1
Regulation of gene expression	XIST, NEAT1, CD24, PABPC1, HIST1H4C	RPS12, RPS26, RPS27, RPL32
Extracellular matrix organization	GPM6B, SPINK5, ZFHX4, THBS2	COL1A1, COL3A1, COL1A2, COL5A1, COL5A2, COL6A1, COL6A3, COMP, LUM, CTSK, SERPINH1, MMP2, SPARC
Response to stress	SERPINB4, SERPINB3, REV3L, CD24	PPIA, MT-CO2
Response to nitrogen compound	NUCKS1, IGFBP5
Detoxification		MT1E, MT1X
Metabolic processes		PTGDS, PSAP, SLC7A8
Regulation of cell adhesion/motility	PLPP3, IL6ST, ACTG1, LGALS7
Proteolysis	TMPRSS11B, CAST
Cell proliferation	BOD1L1, SNHG5
The groupings of genes should only be interpreted as examples of representative functions. Gene function is based on the human protein atlas42,53 as well as published literature.

## Sheet: DEGs condition
subgroup	p_val	avg_log2FC	pct.1	pct.2	p_val_adj	cluster	gene	pct.diff	log.pct.diff	morf	layers	Regulation	Morphology
6	7.12673e-19	0.882422	0.83	0.27	1.56973e-14	DMPA	IGKC	-1.1	1.62015	epi	Superficial	UP	epi
6	1.67202e-13	0.595305	0.52	0.05	3.68279e-09	DMPA	IGHA1	-0.57	3.37851	epi	Superficial	UP	epi
6	1.63283e-09	0.411083	0.36	0.02	3.59648e-05	DMPA	JCHAIN	-0.38	4.16993	epi	Superficial	UP	epi
6	2.52887e-08	0.183499	0.93	0.97	0.000557009	DMPA	S100A10	-1.9	-0.060754	epi	Superficial	UP	epi
6	3.9086e-08	0.310475	0.29	0.01	0.000860908	DMPA	IGLC2	-0.3	4.85798	epi	Superficial	UP	epi
6	2.93557e-07	0.666568	0.42	0.11	0.00646589	DMPA	OLFM4	-0.53	1.93289	epi	Superficial	UP	epi
6	2.10475e-06	0.344825	0.44	0.14	0.0463593	DMPA	MUC22	-0.58	1.65208	epi	Superficial	UP	epi
6	7.17737e-22	-0.486791	0.96	1	1.58089e-17	DMPA	SPRR2E	-1.96	-0.0588937	epi	Superficial	DOWN	epi
6	1.21108e-15	-0.157079	1	1	2.66753e-11	DMPA	SPRR2A	-2	0	epi	Superficial	DOWN	epi
6	1.69256e-13	-0.8203	0.5	0.79	3.72803e-09	DMPA	SPRR2B	-1.29	-0.659925	epi	Superficial	DOWN	epi
6	3.52221e-13	-0.26631	0.97	1	7.75802e-09	DMPA	SPRR2D	-1.97	-0.0439433	epi	Superficial	DOWN	epi
6	1.4663e-09	-0.647606	0.31	0.81	3.22966e-05	DMPA	TGM3	-1.12	-1.38565	epi	Superficial	DOWN	epi
6	1.93126e-09	-0.294406	0.95	0.99	4.2538e-05	DMPA	KRT78	-1.94	-0.059501	epi	Superficial	DOWN	epi
6	4.75281e-09	-0.235484	0.98	0.98	0.000104685	DMPA	KRTDAP	-1.96	0	epi	Superficial	DOWN	epi
6	2.51634e-08	-0.724447	0.09	0.42	0.000554249	DMPA	SPRR2G	-0.51	-2.22239	epi	Superficial	DOWN	epi
6	9.67071e-08	-0.515918	0.45	0.73	0.00213007	DMPA	CD177	-1.18	-0.697971	epi	Superficial	DOWN	epi
6	1.98482e-07	-0.11273	0.99	1	0.00437177	DMPA	SPRR1B	-1.99	-0.0144996	epi	Superficial	DOWN	epi
6	7.693e-07	-0.558919	0.63	0.98	0.0169446	DMPA	S100A7	-1.61	-0.63743	epi	Superficial	DOWN	epi
6	1.58622e-06	-0.172968	0.96	1	0.034938	DMPA	GLUL	-1.96	-0.0588937	epi	Superficial	DOWN	epi
9	1.31141e-19	0.816324	0.85	0.21	2.88851e-15	DMPA	IGKC	-1.06	2.01707	epi	Upper IM	UP	epi
9	6.65782e-15	0.559338	0.55	0.03	1.46645e-10	DMPA	IGHA1	-0.58	4.1964	epi	Upper IM	UP	epi
9	1.22127e-11	0.550423	0.7	0.27	2.68998e-07	DMPA	SNHG5	-0.97	1.3744	epi	Upper IM	UP	epi
9	3.16435e-10	0.198026	1	1	6.96981e-06	DMPA	IL1RN	-2	0	epi	Upper IM	UP	epi
9	1.29905e-08	0.347262	0.41	0.06	0.000286128	DMPA	JCHAIN	-0.47	2.77259	epi	Upper IM	UP	epi
9	1.35483e-08	0.383662	0.44	0.08	0.000298415	DMPA	IGHG1	-0.52	2.45943	epi	Upper IM	UP	epi
9	5.05839e-08	0.582228	0.47	0.12	0.00111416	DMPA	OLFM4	-0.59	1.96963	epi	Upper IM	UP	epi
9	5.27743e-08	0.28192	0.34	0.04	0.00116241	DMPA	MUC22	-0.38	3.08746	epi	Upper IM	UP	epi
9	1.93916e-07	0.429688	0.9	0.62	0.0042712	DMPA	GPRC5A	-1.52	0.537657	epi	Upper IM	UP	epi
9	4.45307e-07	0.270638	0.28	0.02	0.00980833	DMPA	IGHA2	-0.3	3.80735	epi	Upper IM	UP	epi
9	2.0384e-06	0.248436	0.31	0.05	0.0448977	DMPA	IGLC2	-0.36	2.63227	epi	Upper IM	UP	epi
9	9.98458e-18	-0.493599	0.95	0.97	2.1992e-13	DMPA	SPRR2E	-1.92	-0.0300572	epi	Upper IM	DOWN	epi
9	3.11933e-15	-0.148698	1	1	6.87063e-11	DMPA	SPRR2A	-2	0	epi	Upper IM	DOWN	epi
9	1.82251e-11	-0.585108	0.53	0.82	4.01426e-07	DMPA	CD177	-1.35	-0.629632	epi	Upper IM	DOWN	epi
9	1.14175e-10	-0.238142	1	1	2.51482e-06	DMPA	KRTDAP	-2	0	epi	Upper IM	DOWN	epi
9	2.57751e-10	-0.0748282	1	1	5.67721e-06	DMPA	CSTA	-2	0	epi	Upper IM	DOWN	epi
9	1.95555e-06	-0.526052	0.36	0.58	0.0430729	DMPA	SPRR2B	-0.94	-0.688056	epi	Upper IM	DOWN	epi
7	2.0905e-18	0.668724	0.71	0.1	4.60453e-14	DMPA	IGHA1	-0.81	2.82782	epi	Lower IM	UP	epi
7	6.28575e-18	0.757756	0.88	0.37	1.3845e-13	DMPA	IGKC	-1.25	1.24998	epi	Lower IM	UP	epi
7	5.22366e-12	0.486044	0.55	0.09	1.15056e-07	DMPA	JCHAIN	-0.64	2.61143	epi	Lower IM	UP	epi
7	1.07756e-09	0.220482	1	0.99	2.37343e-05	DMPA	IL1RN	-1.99	0.0144996	epi	Lower IM	UP	epi
7	1.52079e-09	0.432309	0.5	0.11	3.34969e-05	DMPA	IGHG1	-0.61	2.18442	epi	Lower IM	UP	epi
7	4.57783e-08	0.333165	0.95	0.79	0.00100831	DMPA	KRT19	-1.74	0.266075	epi	Lower IM	UP	epi
7	6.9413e-08	0.260351	0.28	0.01	0.00152889	DMPA	IGHA2	-0.29	4.80735	epi	Lower IM	UP	epi
7	9.48005e-08	0.343295	0.62	0.23	0.00208808	DMPA	GPRC5A	-0.85	1.43063	epi	Lower IM	UP	epi
7	2.75125e-07	0.304665	1	0.94	0.0060599	DMPA	CRCT1	-1.94	0.0892673	epi	Lower IM	UP	epi
7	3.19214e-07	0.204635	0.97	0.95	0.00703102	DMPA	CD59	-1.92	0.0300572	epi	Lower IM	UP	epi
7	3.4422e-07	0.349689	0.68	0.32	0.0075818	DMPA	DUOX2	-1	1.08746	epi	Lower IM	UP	epi
7	4.9868e-07	0.311526	0.54	0.19	0.0109839	DMPA	CCNG2	-0.73	1.50696	epi	Lower IM	UP	epi
7	5.37658e-07	0.331573	0.54	0.21	0.0118425	DMPA	SAMD9	-0.75	1.36257	epi	Lower IM	UP	epi
7	1.7794e-06	0.376334	0.72	0.46	0.0391932	DMPA	SNHG5	-1.18	0.646363	epi	Lower IM	UP	epi
7	1.8549e-06	0.295909	0.9	0.84	0.0408561	DMPA	SERPINB4	-1.74	0.0995357	epi	Lower IM	UP	epi
7	1.86773e-06	0.351209	0.58	0.3	0.0411385	DMPA	DEFB1	-0.88	0.95109	epi	Lower IM	UP	epi
7	2.32017e-12	-0.0507213	1	1	5.11042e-08	DMPA	KRT13	-2	0	epi	Lower IM	DOWN	epi
7	8.56277e-10	-0.0846799	1	1	1.88603e-05	DMPA	KRT6A	-2	0	epi	Lower IM	DOWN	epi
7	1.57598e-09	-0.260575	0.99	1	3.47125e-05	DMPA	KRTDAP	-1.99	-0.0144996	epi	Lower IM	DOWN	epi
7	1.28855e-08	-0.480834	0.78	0.87	0.000283816	DMPA	SPRR2E	-1.65	-0.157541	epi	Lower IM	DOWN	epi
7	3.80259e-07	-0.155633	1	1	0.00837558	DMPA	PKP1	-2	0	epi	Lower IM	DOWN	epi
7	4.21759e-07	-0.397148	0.23	0.51	0.00928966	DMPA	CD177	-0.74	-1.14886	epi	Lower IM	DOWN	epi
7	5.78496e-07	-0.211181	0.94	0.96	0.0127419	DMPA	DMKN	-1.9	-0.0303736	epi	Lower IM	DOWN	epi
7	6.49246e-07	-0.176247	1	1	0.0143003	DMPA	KRT6C	-2	0	epi	Lower IM	DOWN	epi
5	6.58811e-16	0.748043	0.85	0.43	1.4511e-11	DMPA	IGKC	-1.28	0.983126	epi	Basal	UP	epi
5	8.72234e-14	0.559809	0.6	0.09	1.92118e-09	DMPA	JCHAIN	-0.69	2.73697	epi	Basal	UP	epi
5	6.77234e-13	0.705558	0.65	0.21	1.49168e-08	DMPA	IGHA1	-0.86	1.63005	epi	Basal	UP	epi
5	6.9451e-11	0.409863	0.4	0.02	1.52973e-06	DMPA	IGHA2	-0.42	4.32193	epi	Basal	UP	epi
5	2.83688e-08	0.390835	0.88	0.73	0.000624851	DMPA	SERPINB4	-1.61	0.269607	epi	Basal	UP	epi
5	3.13632e-08	0.311623	0.41	0.09	0.000690806	DMPA	CEACAM1	-0.5	2.18763	epi	Basal	UP	epi
5	3.3429e-08	0.385637	0.47	0.13	0.000736306	DMPA	IGHG1	-0.6	1.85415	epi	Basal	UP	epi
5	8.10825e-08	0.772453	0.51	0.21	0.00178592	DMPA	OLFM4	-0.72	1.28011	epi	Basal	UP	epi
5	3.9228e-07	0.311124	0.86	0.77	0.00864035	DMPA	SNHG5	-1.63	0.159478	epi	Basal	UP	epi
5	1.43814e-06	0.174546	0.21	0	0.0316765	DMPA	TCN1	-0.21	#NUM!	epi	Basal	UP	epi
5	2.04416e-06	0.328988	0.69	0.43	0.0450246	DMPA	CD58	-1.12	0.68226	epi	Basal	UP	epi
5	2.29287e-07	-0.237752	1	0.99	0.00505028	DMPA	KRT14	-1.99	0.0144996	epi	Basal	DOWN	epi
5	5.3696e-07	-0.078311	1	1	0.0118271	DMPA	GAPDH	-2	0	epi	Basal	DOWN	epi
5	7.04637e-07	-0.0760537	1	1	0.0155203	DMPA	GSTP1	-2	0	epi	Basal	DOWN	epi
5	1.2504e-06	-0.278118	0.87	0.98	0.0275412	DMPA	DMKN	-1.85	-0.171766	epi	Basal	DOWN	epi
5	2.12683e-06	-0.251667	0.13	0.42	0.0468455	DMPA	MT1M	-0.55	-1.69188	epi	Basal	DOWN	epi
8	8.75892e-22	0.768593	0.955	0.659	1.92924e-17	DMPA	IGKC	-1.614	0.535222	SubMuc	8	UP	SubMuc
8	1.30092e-21	0.931471	0.806	0.347	2.8654e-17	DMPA	JCHAIN	-1.153	1.21584	SubMuc	8	UP	SubMuc
8	1.58787e-15	0.789359	0.672	0.276	3.49744e-11	DMPA	IGHG1	-0.948	1.28379	SubMuc	8	UP	SubMuc
8	3.78616e-14	0.766101	0.463	0.088	8.33939e-10	DMPA	IGHA2	-0.551	2.39544	SubMuc	8	UP	SubMuc
8	8.29041e-14	0.67693	0.41	0.065	1.82605e-09	DMPA	FLG	-0.475	2.65711	SubMuc	8	UP	SubMuc
8	1.15115e-12	0.660759	0.425	0.088	2.53553e-08	DMPA	IGLC1	-0.513	2.27189	SubMuc	8	UP	SubMuc
8	1.65444e-12	0.747507	0.724	0.4	3.64407e-08	DMPA	IGHA1	-1.124	0.85599	SubMuc	8	UP	SubMuc
8	5.54657e-12	0.869038	0.463	0.147	1.22169e-07	DMPA	OLFM4	-0.61	1.6552	SubMuc	8	UP	SubMuc
8	1.52535e-10	0.124907	1	1	3.35973e-06	DMPA	PABPC1	-2	0	SubMuc	8	UP	SubMuc
8	5.10855e-10	0.300004	0.97	0.953	1.12521e-05	DMPA	SPINK5	-1.923	0.0255085	SubMuc	8	UP	SubMuc
8	7.17516e-10	0.685069	0.47	0.176	1.5804e-05	DMPA	IGLC2	-0.646	1.41709	SubMuc	8	UP	SubMuc
8	2.20459e-09	0.403557	0.687	0.459	4.85583e-05	DMPA	SNHG5	-1.146	0.581816	SubMuc	8	UP	SubMuc
8	3.55849e-09	0.383278	0.784	0.612	7.83793e-05	DMPA	SERPINB4	-1.396	0.357322	SubMuc	8	UP	SubMuc
8	7.16066e-09	0.0941135	1	1	0.000157721	DMPA	ACTG1	-2	0	SubMuc	8	UP	SubMuc
8	1.84985e-08	0.338776	0.873	0.7	0.000407447	DMPA	XIST	-1.573	0.318627	SubMuc	8	UP	SubMuc
8	6.55578e-08	0.2277	0.963	0.906	0.00144398	DMPA	NEAT1	-1.869	0.0880247	SubMuc	8	UP	SubMuc
8	6.56553e-08	0.255447	0.933	0.876	0.00144612	DMPA	SERPINB3	-1.809	0.0909462	SubMuc	8	UP	SubMuc
8	1.33956e-07	0.237324	0.993	0.947	0.00295051	DMPA	KRT4	-1.94	0.0684293	SubMuc	8	UP	SubMuc
8	1.48946e-07	0.187015	0.97	0.935	0.00328068	DMPA	AQP3	-1.905	0.0530184	SubMuc	8	UP	SubMuc
8	1.81805e-07	0.469555	0.261	0.053	0.00400445	DMPA	IGLC3	-0.314	2.29999	SubMuc	8	UP	SubMuc
8	2.63141e-07	0.425571	0.604	0.394	0.00579593	DMPA	TMPRSS11B	-0.998	0.616353	SubMuc	8	UP	SubMuc
8	4.98433e-07	0.366329	0.552	0.288	0.0109785	DMPA	SCEL	-0.84	0.938599	SubMuc	8	UP	SubMuc
8	1.1104e-06	0.349533	0.552	0.335	0.0244577	DMPA	BOD1L1	-0.887	0.720507	SubMuc	8	UP	SubMuc
8	1.35634e-06	0.200383	0.978	0.929	0.0298748	DMPA	CD24	-1.907	0.0741559	SubMuc	8	UP	SubMuc
8	1.43418e-06	0.277485	0.269	0.065	0.0315892	DMPA	HIST1H4C	-0.334	2.04909	SubMuc	8	UP	SubMuc
8	1.71526e-06	0.379161	0.552	0.312	0.0377803	DMPA	REV3L	-0.864	0.823122	SubMuc	8	UP	SubMuc
8	1.14629e-20	-0.439077	0.903	0.988	2.52482e-16	DMPA	COL3A1	-1.891	-0.129785	SubMuc	8	DOWN	SubMuc
8	6.11987e-20	-0.504746	0.821	0.994	1.34796e-15	DMPA	COL1A1	-1.815	-0.275864	SubMuc	8	DOWN	SubMuc
8	2.94016e-16	-0.332838	0.948	0.994	6.47599e-12	DMPA	COL1A2	-1.942	-0.0683588	SubMuc	8	DOWN	SubMuc
8	4.49836e-16	-0.568915	0.59	0.871	9.90808e-12	DMPA	COL6A3	-1.461	-0.561958	SubMuc	8	DOWN	SubMuc
8	1.21762e-14	-0.372312	0.873	0.947	2.68194e-10	DMPA	SPARC	-1.82	-0.117383	SubMuc	8	DOWN	SubMuc
8	9.45527e-14	-0.231334	0.955	1	2.08262e-09	DMPA	RPS26	-1.955	-0.0664274	SubMuc	8	DOWN	SubMuc
8	1.77641e-12	-0.476452	0.47	0.765	3.91271e-08	DMPA	MT1E	-1.235	-0.702799	SubMuc	8	DOWN	SubMuc
8	1.48511e-11	-0.576208	0.306	0.653	3.27111e-07	DMPA	SPRR2E	-0.959	-1.09355	SubMuc	8	DOWN	SubMuc
8	3.20625e-10	-0.354247	0.746	0.894	7.06209e-06	DMPA	COL6A1	-1.64	-0.261099	SubMuc	8	DOWN	SubMuc
8	3.38076e-10	-0.429727	0.56	0.771	7.44646e-06	DMPA	LUM	-1.331	-0.461304	SubMuc	8	DOWN	SubMuc
8	5.44582e-10	-0.0995603	1	1	1.1995e-05	DMPA	KRT5	-2	0	SubMuc	8	DOWN	SubMuc
8	1.80359e-09	-0.230557	0.955	0.976	3.97259e-05	DMPA	PTGDS	-1.931	-0.0313804	SubMuc	8	DOWN	SubMuc
8	2.26765e-09	-0.227199	0.925	0.971	4.99473e-05	DMPA	KRT14	-1.896	-0.0700179	SubMuc	8	DOWN	SubMuc
8	1.89112e-08	-0.332562	0.694	0.906	0.000416537	DMPA	MT1X	-1.6	-0.384575	SubMuc	8	DOWN	SubMuc
8	3.72702e-08	-0.413822	0.425	0.688	0.000820914	DMPA	CTSK	-1.113	-0.694946	SubMuc	8	DOWN	SubMuc
8	4.00212e-08	-0.0755577	1	1	0.000881506	DMPA	MT-CO2	-2	0	SubMuc	8	DOWN	SubMuc
8	4.00986e-08	-0.401184	0.388	0.635	0.000883212	DMPA	SERPINH1	-1.023	-0.7107	SubMuc	8	DOWN	SubMuc
8	4.32884e-08	-0.421796	0.396	0.688	0.00095347	DMPA	COL5A1	-1.084	-0.796908	SubMuc	8	DOWN	SubMuc
8	4.95946e-08	-0.412733	0.343	0.653	0.00109237	DMPA	COL5A2	-0.996	-0.928874	SubMuc	8	DOWN	SubMuc
8	5.66737e-08	-0.0718691	1	1	0.00124829	DMPA	RPS27	-2	0	SubMuc	8	DOWN	SubMuc
8	9.25543e-08	-0.273672	0.843	0.935	0.0020386	DMPA	KRTDAP	-1.778	-0.149434	SubMuc	8	DOWN	SubMuc
8	1.07397e-07	-0.308619	0.731	0.829	0.00236552	DMPA	MMP2	-1.56	-0.181501	SubMuc	8	DOWN	SubMuc
8	1.13613e-07	-0.0740806	1	1	0.00250245	DMPA	RPL32	-2	0	SubMuc	8	DOWN	SubMuc
8	2.40651e-07	-0.0756465	1	1	0.00530059	DMPA	RPS12	-2	0	SubMuc	8	DOWN	SubMuc
8	2.45947e-07	-0.319549	0.082	0.341	0.00541722	DMPA	SLC7A8	-0.423	-2.05608	SubMuc	8	DOWN	SubMuc
8	5.50051e-07	-0.366457	0.321	0.582	0.0121154	DMPA	THBS2	-0.903	-0.858446	SubMuc	8	DOWN	SubMuc
8	6.28782e-07	-0.128747	0.985	1	0.0138496	DMPA	PPIA	-1.985	-0.0218044	SubMuc	8	DOWN	SubMuc
8	9.63755e-07	-0.181566	0.925	0.982	0.0212277	DMPA	PSAP	-1.907	-0.0862697	SubMuc	8	DOWN	SubMuc
3	5.98989e-31	1.00706	0.851	0.342	1.31933e-26	DMPA	JCHAIN	-1.193	1.31516	SubMuc	3	UP	SubMuc
3	7.05347e-28	1.114	0.792	0.296	1.5536e-23	DMPA	IGHA1	-1.088	1.4199	SubMuc	3	UP	SubMuc
3	1.84051e-17	0.614409	0.958	0.694	4.05392e-13	DMPA	IGKC	-1.652	0.46509	SubMuc	3	UP	SubMuc
3	4.55836e-17	0.867477	0.476	0.092	1.00402e-12	DMPA	IGHA2	-0.568	2.37126	SubMuc	3	UP	SubMuc
3	1.60939e-15	0.71657	0.458	0.107	3.54484e-11	DMPA	IGLC1	-0.565	2.09774	SubMuc	3	UP	SubMuc
3	3.35807e-13	0.714224	0.363	0.061	7.39649e-09	DMPA	OLFM4	-0.424	2.57309	SubMuc	3	UP	SubMuc
3	8.33008e-11	0.588076	0.488	0.163	1.83478e-06	DMPA	LGALS7	-0.651	1.58201	SubMuc	3	UP	SubMuc
3	5.11971e-09	0.547194	0.738	0.434	0.000112767	DMPA	IGHG1	-1.172	0.765926	SubMuc	3	UP	SubMuc
3	1.83209e-08	0.59306	0.518	0.286	0.000403535	DMPA	IGLC2	-0.804	0.856937	SubMuc	3	UP	SubMuc
3	2.87393e-08	0.435277	0.649	0.403	0.000633012	DMPA	SERPINB4	-1.052	0.687439	SubMuc	3	UP	SubMuc
3	9.78715e-08	0.511533	0.274	0.077	0.00215572	DMPA	FLG	-0.351	1.83125	SubMuc	3	UP	SubMuc
3	3.46689e-07	0.205792	0.982	0.954	0.00763618	DMPA	IGFBP5	-1.936	0.0417338	SubMuc	3	UP	SubMuc
3	1.07081e-06	0.400372	0.571	0.321	0.0235857	DMPA	REV3L	-0.892	0.830917	SubMuc	3	UP	SubMuc
3	1.23678e-06	0.248662	0.833	0.745	0.0272413	DMPA	SERPINB3	-1.578	0.161076	SubMuc	3	UP	SubMuc
3	2.03386e-06	0.326795	0.262	0.087	0.0447979	DMPA	GPM6B	-0.349	1.59048	SubMuc	3	UP	SubMuc
3	5.17382e-16	-0.418383	0.81	0.939	1.13958e-11	DMPA	COL1A1	-1.749	-0.213203	SubMuc	3	DOWN	SubMuc
3	1.85653e-13	-0.363389	0.774	0.857	4.08919e-09	DMPA	KRTDAP	-1.631	-0.146962	SubMuc	3	DOWN	SubMuc
3	1.27255e-12	-0.283278	0.911	0.944	2.80292e-08	DMPA	COL3A1	-1.855	-0.0513358	SubMuc	3	DOWN	SubMuc
3	4.54686e-12	-0.624953	0.315	0.587	1.00149e-07	DMPA	SPRR2E	-0.902	-0.898009	SubMuc	3	DOWN	SubMuc
3	1.04365e-11	-0.214757	0.952	0.934	2.29873e-07	DMPA	SPRR2A	-1.886	0.027539	SubMuc	3	DOWN	SubMuc
3	2.33267e-11	-0.240122	0.929	0.985	5.13794e-07	DMPA	COL1A2	-1.914	-0.0844451	SubMuc	3	DOWN	SubMuc
3	3.26014e-10	-0.296601	0.821	0.878	7.18078e-06	DMPA	KRT6C	-1.699	-0.0968387	SubMuc	3	DOWN	SubMuc
3	7.3345e-10	-0.0788051	1	1	1.6155e-05	DMPA	MT-CO2	-2	0	SubMuc	3	DOWN	SubMuc
3	1.04112e-08	-0.277856	0.804	0.903	0.000229316	DMPA	SPARC	-1.707	-0.16753	SubMuc	3	DOWN	SubMuc
3	1.40041e-08	-0.354057	0.673	0.847	0.000308455	DMPA	KRT14	-1.52	-0.331755	SubMuc	3	DOWN	SubMuc
3	9.79646e-07	-0.103119	1	1	0.0215777	DMPA	KRT5	-2	0	SubMuc	3	DOWN	SubMuc
3	1.10641e-06	-0.065485	1	1	0.0243698	DMPA	KRT13	-2	0	SubMuc	3	DOWN	SubMuc
4	3.09874e-10	0.584902	0.551	0.201	6.82529e-06	DMPA	JCHAIN	-0.752	1.45486	SubMuc	4	UP	SubMuc
4	7.43975e-10	0.465323	0.228	0.011	1.63868e-05	DMPA	OLFM4	-0.239	4.37346	SubMuc	4	UP	SubMuc
4	8.33578e-09	0.435738	0.703	0.425	0.000183604	DMPA	IL6ST	-1.128	0.726062	SubMuc	4	UP	SubMuc
4	1.06075e-08	0.30691	0.956	0.782	0.00023364	DMPA	KRT4	-1.738	0.289842	SubMuc	4	UP	SubMuc
4	3.08569e-08	0.444368	0.734	0.443	0.000679654	DMPA	PLPP3	-1.177	0.728473	SubMuc	4	UP	SubMuc
4	6.89202e-08	0.416911	0.291	0.063	0.00151804	DMPA	FLG	-0.354	2.2076	SubMuc	4	UP	SubMuc
4	1.06224e-07	0.465473	0.241	0.04	0.0023397	DMPA	IGHA2	-0.281	2.59096	SubMuc	4	UP	SubMuc
4	9.57546e-10	-0.597145	0.316	0.649	2.10909e-05	DMPA	S100A7	-0.965	-1.03829	SubMuc	4	DOWN	SubMuc
4	1.75486e-09	-0.304177	0.88	0.983	3.86525e-05	DMPA	COL1A1	-1.863	-0.159688	SubMuc	4	DOWN	SubMuc
4	9.61155e-09	-0.492911	0.316	0.569	0.000211704	DMPA	KRT14	-0.885	-0.848504	SubMuc	4	DOWN	SubMuc
4	7.96845e-08	-0.165597	0.975	1	0.00175513	DMPA	COL1A2	-1.975	-0.0365259	SubMuc	4	DOWN	SubMuc
4	1.22335e-07	-0.411731	0.506	0.73	0.00269456	DMPA	KRTDAP	-1.236	-0.528759	SubMuc	4	DOWN	SubMuc
4	1.2656e-07	-0.18356	0.968	0.971	0.00278762	DMPA	COL3A1	-1.939	-0.00446425	SubMuc	4	DOWN	SubMuc
4	4.64786e-07	-0.472974	0.259	0.477	0.0102374	DMPA	SPRR2E	-0.736	-0.881037	SubMuc	4	DOWN	SubMuc
4	5.02088e-07	-0.10646	1	1	0.011059	DMPA	KRT13	-2	0	SubMuc	4	DOWN	SubMuc
4	1.16922e-06	-0.390061	0.082	0.293	0.0257533	DMPA	COMP	-0.375	-1.8372	SubMuc	4	DOWN	SubMuc
4	1.37966e-06	-0.311995	0.633	0.776	0.0303885	DMPA	MEG3	-1.409	-0.293851	SubMuc	4	DOWN	SubMuc
0	1.26929e-11	0.696871	0.474	0.13	2.79574e-07	DMPA	JCHAIN	-0.604	1.86638	SubMuc	0	UP	SubMuc
0	3.14537e-11	0.639261	0.266	0.025	6.92799e-07	DMPA	OLFM4	-0.291	3.41143	SubMuc	0	UP	SubMuc
0	3.63214e-11	0.301822	0.955	0.86	8.00016e-07	DMPA	IGFBP5	-1.815	0.151164	SubMuc	0	UP	SubMuc
0	3.34495e-10	0.608973	0.442	0.145	7.3676e-06	DMPA	PLPP3	-0.587	1.60799	SubMuc	0	UP	SubMuc
0	1.33124e-08	0.583144	0.455	0.165	0.00029322	DMPA	KRT10	-0.62	1.4634	SubMuc	0	UP	SubMuc
0	3.49184e-08	0.542455	0.766	0.42	0.000769113	DMPA	IGHG1	-1.186	0.866955	SubMuc	0	UP	SubMuc
0	1.77432e-07	0.518735	0.474	0.185	0.00390812	DMPA	SERPINB4	-0.659	1.35736	SubMuc	0	UP	SubMuc
0	2.29985e-07	0.599499	0.455	0.215	0.00506565	DMPA	IGHA1	-0.67	1.08153	SubMuc	0	UP	SubMuc
0	1.67902e-06	0.437206	0.214	0.045	0.0369822	DMPA	IGHA2	-0.259	2.24961	SubMuc	0	UP	SubMuc
0	1.81308e-06	0.463495	0.617	0.305	0.0399349	DMPA	CAST	-0.922	1.01646	SubMuc	0	UP	SubMuc
0	1.82222e-06	0.392728	0.247	0.06	0.0401361	DMPA	ZFHX4	-0.307	2.04148	SubMuc	0	UP	SubMuc
0	2.06445e-06	0.449049	0.565	0.28	0.0454715	DMPA	NUCKS1	-0.845	1.01282	SubMuc	0	UP	SubMuc
0	2.1261e-16	-0.877924	0.162	0.55	4.68295e-12	DMPA	SPRR2E	-0.712	-1.76344	SubMuc	0	DOWN	SubMuc
0	3.16192e-15	-0.107402	1	1	6.96445e-11	DMPA	KRT13	-2	0	SubMuc	0	DOWN	SubMuc
0	6.68261e-11	-0.318728	0.753	0.87	1.47191e-06	DMPA	SPRR2A	-1.623	-0.208366	SubMuc	0	DOWN	SubMuc
0	9.19116e-10	-0.385871	0.597	0.715	2.02444e-05	DMPA	KRTDAP	-1.312	-0.260212	SubMuc	0	DOWN	SubMuc
0	3.06061e-08	-0.498031	0.461	0.71	0.00067413	DMPA	S100A7	-1.171	-0.623052	SubMuc	0	DOWN	SubMuc
0	4.62377e-08	-0.397123	0.519	0.64	0.00101843	DMPA	SPRR2D	-1.159	-0.302337	SubMuc	0	DOWN	SubMuc
0	9.53645e-07	-0.303516	0.636	0.75	0.021005	DMPA	KRT6C	-1.386	-0.237864	SubMuc	0	DOWN	SubMuc
0	1.05291e-06	-0.533802	0.182	0.39	0.0231914	DMPA	SAMHD1	-0.572	-1.09954	SubMuc	0	DOWN	SubMuc
1	4.4412e-08	0.670921	0.384	0.145	0.000978218	DMPA	IGHA1	-0.529	1.40505	SubMuc	1	UP	SubMuc
1	9.77753e-08	0.53739	0.329	0.095	0.0021536	DMPA	PTN	-0.424	1.79209	SubMuc	1	UP	SubMuc
1	1.69887e-07	0.555221	0.288	0.07	0.00374194	DMPA	JCHAIN	-0.358	2.04064	SubMuc	1	UP	SubMuc
1	3.89409e-07	0.281546	0.897	0.73	0.00857713	DMPA	TPT1	-1.627	0.297212	SubMuc	1	UP	SubMuc
1	4.24212e-07	0.522257	0.582	0.285	0.00934369	DMPA	TMSB4X	-0.867	1.03006	SubMuc	1	UP	SubMuc
1	8.16291e-07	0.325512	0.918	0.7	0.0179796	DMPA	B2M	-1.618	0.391139	SubMuc	1	UP	SubMuc
1	8.55523e-07	0.486673	0.295	0.08	0.0188437	DMPA	KRT10	-0.375	1.88264	SubMuc	1	UP	SubMuc
1	9.72566e-07	0.424134	0.13	0.005	0.0214217	DMPA	LGALS7	-0.135	4.70044	SubMuc	1	UP	SubMuc
1	1.29229e-06	0.544169	0.438	0.205	0.028464	DMPA	CCN5	-0.643	1.09531	SubMuc	1	UP	SubMuc
1	1.61377e-06	0.50468	0.329	0.105	0.0355449	DMPA	SNHG5	-0.434	1.6477	SubMuc	1	UP	SubMuc
1	1.70238e-06	0.515122	0.377	0.145	0.0374966	DMPA	TCEAL4	-0.522	1.37851	SubMuc	1	UP	SubMuc
1	1.73305e-06	0.460148	0.151	0.015	0.0381723	DMPA	IGHA2	-0.166	3.33151	SubMuc	1	UP	SubMuc
1	2.11236e-06	0.508766	0.452	0.2	0.0465269	DMPA	ATP5F1E	-0.652	1.17632	SubMuc	1	UP	SubMuc
1	1.83718e-09	-0.147252	0.973	0.995	4.04658e-05	DMPA	KRT13	-1.968	-0.0322567	SubMuc	1	DOWN	SubMuc
1	5.76074e-09	-0.715745	0.11	0.375	0.000126886	DMPA	SPRR2E	-0.485	-1.76939	SubMuc	1	DOWN	SubMuc
1	1.08331e-06	-0.515435	0.322	0.48	0.023861	DMPA	KRTDAP	-0.802	-0.575974	SubMuc	1	DOWN	SubMuc
2	2.24149e-15	0.731542	0.715	0.257	4.93711e-11	DMPA	PLPP3	-0.972	1.47617	SubMuc	2	UP	SubMuc
2	5.29393e-14	0.706537	0.472	0.091	1.16604e-09	DMPA	SLC18A2	-0.563	2.37485	SubMuc	2	UP	SubMuc
2	1.29682e-11	0.595642	0.347	0.053	2.85636e-07	DMPA	CYP1B1	-0.4	2.71087	SubMuc	2	UP	SubMuc
2	1.33182e-11	0.601369	0.806	0.39	2.93347e-07	DMPA	COL14A1	-1.196	1.04731	SubMuc	2	UP	SubMuc
2	1.84438e-11	0.331721	0.986	0.786	4.06243e-07	DMPA	VIM	-1.772	0.327058	SubMuc	2	UP	SubMuc
2	7.28665e-11	0.215328	0.993	0.904	1.60496e-06	DMPA	TPT1	-1.897	0.135471	SubMuc	2	UP	SubMuc
2	1.63378e-10	0.595846	0.722	0.321	3.59856e-06	DMPA	FBN1	-1.043	1.16943	SubMuc	2	UP	SubMuc
2	2.1365e-10	0.540426	0.271	0.027	4.70584e-06	DMPA	LINC00632	-0.298	3.32726	SubMuc	2	UP	SubMuc
2	5.66214e-10	0.514602	0.354	0.07	1.24714e-05	DMPA	BNIP3L	-0.424	2.33832	SubMuc	2	UP	SubMuc
2	8.91915e-10	0.103935	1	0.989	1.96453e-05	DMPA	EEF1A1	-1.989	0.0159576	SubMuc	2	UP	SubMuc
2	1.65913e-09	0.223828	0.993	0.952	3.65441e-05	DMPA	IGFBP5	-1.945	0.0608321	SubMuc	2	UP	SubMuc
2	2.33578e-09	0.504193	0.396	0.096	5.1448e-05	DMPA	SSR3	-0.492	2.04439	SubMuc	2	UP	SubMuc
2	3.51889e-09	0.385028	0.944	0.674	7.75071e-05	DMPA	RPL7	-1.618	0.486038	SubMuc	2	UP	SubMuc
2	4.8488e-09	0.434083	0.257	0.032	0.0001068	DMPA	FLG	-0.289	3.00562	SubMuc	2	UP	SubMuc
2	5.42612e-09	0.402219	0.201	0.011	0.000119516	DMPA	STC1	-0.212	4.19162	SubMuc	2	UP	SubMuc
2	8.65427e-09	0.46846	0.965	0.594	0.000190619	DMPA	RPL5	-1.559	0.700066	SubMuc	2	UP	SubMuc
2	8.70078e-09	0.500592	0.347	0.086	0.000191643	DMPA	ALDH1A1	-0.433	2.01253	SubMuc	2	UP	SubMuc
2	1.4289e-08	0.537994	0.569	0.246	0.00031473	DMPA	IL6ST	-0.815	1.20977	SubMuc	2	UP	SubMuc
2	3.5505e-08	0.461426	0.312	0.07	0.000782032	DMPA	SBDS	-0.382	2.15612	SubMuc	2	UP	SubMuc
2	3.6961e-08	0.483695	0.785	0.428	0.000814102	DMPA	CAV1	-1.213	0.875082	SubMuc	2	UP	SubMuc
2	4.16686e-08	0.429742	0.167	0.005	0.000917792	DMPA	OLFM4	-0.172	5.06178	SubMuc	2	UP	SubMuc
2	4.2415e-08	0.50969	0.715	0.353	0.000934232	DMPA	CCNI	-1.068	1.01828	SubMuc	2	UP	SubMuc
2	7.06233e-08	0.502473	0.812	0.396	0.00155555	DMPA	NACA	-1.208	1.03598	SubMuc	2	UP	SubMuc
2	7.66134e-08	0.502577	0.549	0.214	0.00168749	DMPA	PBX1	-0.763	1.3592	SubMuc	2	UP	SubMuc
2	8.06058e-08	0.434538	0.965	0.61	0.00177542	DMPA	RPS27A	-1.575	0.66172	SubMuc	2	UP	SubMuc
2	8.36205e-08	0.378833	0.764	0.636	0.00184182	DMPA	SFRP4	-1.4	0.264546	SubMuc	2	UP	SubMuc
2	1.56048e-07	0.493397	0.632	0.348	0.00343711	DMPA	IGF1	-0.98	0.860837	SubMuc	2	UP	SubMuc
2	1.826e-07	0.440889	0.382	0.112	0.00402195	DMPA	PDS5B	-0.494	1.77007	SubMuc	2	UP	SubMuc
2	1.90919e-07	0.467661	0.368	0.112	0.00420519	DMPA	NPC2	-0.48	1.71621	SubMuc	2	UP	SubMuc
2	2.23252e-07	0.242784	0.958	0.807	0.00491735	DMPA	RPS8	-1.765	0.247457	SubMuc	2	UP	SubMuc
2	2.83261e-07	0.499063	0.403	0.144	0.0062391	DMPA	JCHAIN	-0.547	1.48471	SubMuc	2	UP	SubMuc
2	2.85963e-07	0.467631	0.792	0.422	0.00629862	DMPA	S100A10	-1.214	0.908257	SubMuc	2	UP	SubMuc
2	3.37666e-07	0.408033	0.326	0.086	0.00743743	DMPA	SSBP3	-0.412	1.92246	SubMuc	2	UP	SubMuc
2	3.50642e-07	0.394228	0.396	0.118	0.00772324	DMPA	CLIC4	-0.514	1.74671	SubMuc	2	UP	SubMuc
2	3.72063e-07	0.396897	0.243	0.048	0.00819505	DMPA	GPM6B	-0.291	2.33985	SubMuc	2	UP	SubMuc
2	3.77151e-07	0.441912	0.361	0.112	0.00830713	DMPA	FMOD	-0.473	1.6885	SubMuc	2	UP	SubMuc
2	5.17015e-07	0.425463	0.264	0.064	0.0113878	DMPA	SNHG6	-0.328	2.04439	SubMuc	2	UP	SubMuc
2	6.80136e-07	0.445135	0.479	0.182	0.0149807	DMPA	PGR	-0.661	1.39609	SubMuc	2	UP	SubMuc
2	6.88815e-07	0.371593	0.271	0.064	0.0151718	DMPA	LPAR1	-0.335	2.08215	SubMuc	2	UP	SubMuc
2	8.10293e-07	0.313948	0.951	0.749	0.0178475	DMPA	FBLN1	-1.7	0.34448	SubMuc	2	UP	SubMuc
2	8.18701e-07	0.331908	0.181	0.021	0.0180327	DMPA	THAP12	-0.202	3.10753	SubMuc	2	UP	SubMuc
2	9.98372e-07	0.438164	0.486	0.193	0.0219901	DMPA	TMED10	-0.679	1.33236	SubMuc	2	UP	SubMuc
2	1.00023e-06	0.434356	0.486	0.187	0.022031	DMPA	FGFR1	-0.673	1.37792	SubMuc	2	UP	SubMuc
2	1.0557e-06	0.334683	0.174	0.021	0.0232528	DMPA	PRLR	-0.195	3.05063	SubMuc	2	UP	SubMuc
2	1.44057e-06	0.306915	0.215	0.037	0.0317301	DMPA	KLF4	-0.252	2.53874	SubMuc	2	UP	SubMuc
2	1.47498e-06	0.382443	0.319	0.096	0.0324879	DMPA	TSKU	-0.415	1.73245	SubMuc	2	UP	SubMuc
2	1.49827e-06	0.446768	0.743	0.396	0.0330008	DMPA	HNRNPA1	-1.139	0.907862	SubMuc	2	UP	SubMuc
2	1.55089e-06	0.419411	0.451	0.176	0.0341598	DMPA	LAMA2	-0.627	1.35755	SubMuc	2	UP	SubMuc
2	1.58878e-06	0.428233	0.771	0.422	0.0349944	DMPA	H3F3B	-1.193	0.869488	SubMuc	2	UP	SubMuc
2	1.65797e-06	0.314784	0.174	0.021	0.0365185	DMPA	SNX18	-0.195	3.05063	SubMuc	2	UP	SubMuc
2	1.66898e-06	0.43668	0.472	0.198	0.0367609	DMPA	HNRNPC	-0.67	1.25329	SubMuc	2	UP	SubMuc
2	1.67762e-06	0.34496	0.174	0.021	0.0369513	DMPA	VEZF1	-0.195	3.05063	SubMuc	2	UP	SubMuc
2	1.74433e-06	0.371531	0.91	0.626	0.0384205	DMPA	RPL19	-1.536	0.539704	SubMuc	2	UP	SubMuc
2	1.90209e-06	0.383685	0.347	0.107	0.0418955	DMPA	TXNDC5	-0.454	1.69732	SubMuc	2	UP	SubMuc
2	1.98322e-06	0.438348	0.625	0.31	0.0436823	DMPA	TCEAL4	-0.935	1.01159	SubMuc	2	UP	SubMuc
2	2.11282e-06	0.393377	0.319	0.096	0.0465369	DMPA	KRT10	-0.415	1.73245	SubMuc	2	UP	SubMuc
2	2.1328e-06	0.404351	0.403	0.144	0.046977	DMPA	SEC63	-0.547	1.48471	SubMuc	2	UP	SubMuc
2	8.55176e-19	-0.182561	0.993	1	1.88361e-14	DMPA	KRT13	-1.993	-0.0101344	SubMuc	2	DOWN	SubMuc
2	2.64958e-13	-0.850129	0.208	0.578	5.83597e-09	DMPA	S100A7	-0.786	-1.47449	SubMuc	2	DOWN	SubMuc
2	1.01353e-12	-0.159655	0.993	0.973	2.23239e-08	DMPA	S100A9	-1.966	0.0293539	SubMuc	2	DOWN	SubMuc
2	1.03159e-12	-0.191463	0.965	0.936	2.27218e-08	DMPA	KRT6A	-1.901	0.0440204	SubMuc	2	DOWN	SubMuc
2	1.04894e-11	-0.781592	0.09	0.401	2.31039e-07	DMPA	SPRR2E	-0.491	-2.15561	SubMuc	2	DOWN	SubMuc
2	1.29006e-10	-0.351249	0.681	0.765	2.84149e-06	DMPA	SPRR1B	-1.446	-0.167805	SubMuc	2	DOWN	SubMuc
2	1.98806e-10	-0.12009	1	0.973	4.37891e-06	DMPA	S100A8	-1.973	0.0394883	SubMuc	2	DOWN	SubMuc
2	8.11491e-09	-0.38529	0.632	0.717	0.000178739	DMPA	MEG3	-1.349	-0.182049	SubMuc	2	DOWN	SubMuc
2	1.05188e-08	-0.106522	0.993	0.989	0.000231687	DMPA	MT-CO2	-1.982	0.0058232	SubMuc	2	DOWN	SubMuc
2	1.58777e-08	-0.512669	0.41	0.578	0.000349722	DMPA	KRTDAP	-0.988	-0.495446	SubMuc	2	DOWN	SubMuc
2	1.24122e-06	-0.47532	0.347	0.497	0.0273392	DMPA	SPRR2D	-0.844	-0.51831	SubMuc	2	DOWN	SubMuc
2	1.89706e-06	-0.287798	0.674	0.733	0.0417846	DMPA	KRT5	-1.407	-0.121065	SubMuc	2	DOWN	SubMuc
6	2.49845e-06	0.257178	0.27	0.03	0.0550308	DMPA	CAPN14	-0.3	3.16993	epi	Superficial	NOT SIG.	epi
6	3.29954e-06	0.123415	0.86	0.93	0.0726757	DMPA	CTSB	-1.79	-0.112894	epi	Superficial	NOT SIG.	epi
6	4.56434e-06	-0.490589	0.61	0.86	0.100534	DMPA	SPRR2F	-1.47	-0.495527	epi	Superficial	NOT SIG.	epi
6	4.89611e-06	0.411645	0.69	0.55	0.107842	DMPA	SERPINB4	-1.24	0.327165	epi	Superficial	NOT SIG.	epi
6	5.01472e-06	-0.329261	0.67	0.89	0.110454	DMPA	CTNNBIP1	-1.56	-0.409644	epi	Superficial	NOT SIG.	epi
6	5.43655e-06	-0.382596	0.41	0.71	0.119746	DMPA	LRRC20	-1.12	-0.792195	epi	Superficial	NOT SIG.	epi
6	6.02922e-06	0.245074	0.21	0.01	0.1328	DMPA	CXCL1	-0.22	4.39232	epi	Superficial	NOT SIG.	epi
6	7.75186e-06	0.351604	0.44	0.16	0.170743	DMPA	LAMTOR5	-0.6	1.45943	epi	Superficial	NOT SIG.	epi
6	7.81224e-06	0.296229	0.33	0.08	0.172072	DMPA	DEFB1	-0.41	2.04439	epi	Superficial	NOT SIG.	epi
6	7.93674e-06	0.233173	0.21	0.01	0.174815	DMPA	PLAC8	-0.22	4.39232	epi	Superficial	NOT SIG.	epi
6	8.87299e-06	-0.373848	0.31	0.57	0.195436	DMPA	EGLN3	-0.88	-0.878694	epi	Superficial	NOT SIG.	epi
6	9.43403e-06	-0.377013	0.74	0.92	0.207794	DMPA	RNASE7	-1.66	-0.314109	epi	Superficial	NOT SIG.	epi
6	9.98978e-06	0.259958	0.38	0.11	0.220035	DMPA	STAT1	-0.49	1.7885	epi	Superficial	NOT SIG.	epi
6	1.41916e-05	-0.291545	0.92	0.99	0.312584	DMPA	FAM25A	-1.91	-0.105795	epi	Superficial	NOT SIG.	epi
6	1.4322e-05	-0.308237	0.08	0.32	0.315456	DMPA	ZBED2	-0.4	-2	epi	Superficial	NOT SIG.	epi
6	1.44507e-05	0.224851	0.92	0.92	0.31829	DMPA	S100A2	-1.84	0	epi	Superficial	NOT SIG.	epi
6	1.53805e-05	-0.438534	0.21	0.43	0.338771	DMPA	DEFB4A	-0.64	-1.03395	epi	Superficial	NOT SIG.	epi
6	1.57556e-05	0.252128	0.33	0.08	0.347033	DMPA	ZDHHC6	-0.41	2.04439	epi	Superficial	NOT SIG.	epi
6	1.77463e-05	-0.293203	0.07	0.3	0.390881	DMPA	DEFB4B	-0.37	-2.09954	epi	Superficial	NOT SIG.	epi
6	2.00922e-05	0.18003	0.24	0.03	0.442552	DMPA	CXCL6	-0.27	3	epi	Superficial	NOT SIG.	epi
6	2.08081e-05	0.375037	0.64	0.39	0.45832	DMPA	KLK7	-1.03	0.714598	epi	Superficial	NOT SIG.	epi
6	2.11936e-05	0.37214	0.51	0.23	0.466811	DMPA	EFHD2	-0.74	1.14886	epi	Superficial	NOT SIG.	epi
6	2.18489e-05	0.233011	0.33	0.08	0.481244	DMPA	XDH	-0.41	2.04439	epi	Superficial	NOT SIG.	epi
6	2.21388e-05	0.229129	0.26	0.04	0.487629	DMPA	CYP4B1	-0.3	2.70044	epi	Superficial	NOT SIG.	epi
6	2.45809e-05	-0.361614	0.58	0.87	0.541419	DMPA	KRT14	-1.45	-0.584963	epi	Superficial	NOT SIG.	epi
6	2.73151e-05	0.377243	0.48	0.23	0.601642	DMPA	SNHG5	-0.71	1.0614	epi	Superficial	NOT SIG.	epi
6	3.21325e-05	0.396468	0.34	0.1	0.707751	DMPA	APOBEC3A	-0.44	1.76553	epi	Superficial	NOT SIG.	epi
6	3.26126e-05	0.341187	0.3	0.07	0.718326	DMPA	IGHG1	-0.37	2.09954	epi	Superficial	NOT SIG.	epi
6	3.28925e-05	0.135266	0.16	0	0.72449	DMPA	IGLC3	-0.16	#NUM!	epi	Superficial	NOT SIG.	epi
6	3.39375e-05	0.12108	0.96	0.97	0.747506	DMPA	ANXA2	-1.93	-0.0149503	epi	Superficial	NOT SIG.	epi
6	3.5001e-05	0.0972532	0.91	0.98	0.770932	DMPA	B2M	-1.89	-0.106915	epi	Superficial	NOT SIG.	epi
6	4.31668e-05	0.261727	0.18	0.01	0.950793	DMPA	IGHA2	-0.19	4.16993	epi	Superficial	NOT SIG.	epi
6	7.32357e-05	0.373235	0.55	0.31	1	DMPA	HLA-DRB1	-0.86	0.827163	epi	Superficial	NOT SIG.	epi
6	7.50999e-05	-0.136323	0.99	0.98	1	DMPA	KRT6C	-1.97	0.0146468	epi	Superficial	NOT SIG.	epi
6	8.48413e-05	-0.356576	0.49	0.68	1	DMPA	CTSV	-1.17	-0.472753	epi	Superficial	NOT SIG.	epi
6	8.55945e-05	0.0375079	0.88	1	1	DMPA	TACSTD2	-1.88	-0.184425	epi	Superficial	NOT SIG.	epi
6	9.59233e-05	0.188837	0.21	0.03	1	DMPA	ADPRHL2	-0.24	2.80735	epi	Superficial	NOT SIG.	epi
6	0.000105409	0.189956	0.85	0.93	1	DMPA	IVL	-1.78	-0.129768	epi	Superficial	NOT SIG.	epi
6	0.000115866	0.202415	0.25	0.05	1	DMPA	CTSS	-0.3	2.32193	epi	Superficial	NOT SIG.	epi
6	0.000124024	-0.267787	0.61	0.82	1	DMPA	TMEM159	-1.43	-0.426815	epi	Superficial	NOT SIG.	epi
6	0.000132599	-0.152437	0.93	0.99	1	DMPA	SBSN	-1.92	-0.0901978	epi	Superficial	NOT SIG.	epi
6	0.000137773	-0.302518	0.41	0.62	1	DMPA	BAIAP2	-1.03	-0.596644	epi	Superficial	NOT SIG.	epi
6	0.000147136	-0.138942	0.96	0.98	1	DMPA	TMPRSS11E	-1.94	-0.0297473	epi	Superficial	NOT SIG.	epi
6	0.000170347	-0.284093	0.48	0.68	1	DMPA	AHNAK2	-1.16	-0.5025	epi	Superficial	NOT SIG.	epi
6	0.00017475	0.174736	0.93	0.9	1	DMPA	RPS27A	-1.83	0.0473057	epi	Superficial	NOT SIG.	epi
6	0.000179793	0.159988	0.16	0.01	1	DMPA	DENND1B	-0.17	4	epi	Superficial	NOT SIG.	epi
6	0.000186901	0.392732	0.57	0.39	1	DMPA	MUC4	-0.96	0.547488	epi	Superficial	NOT SIG.	epi
6	0.000197411	0.280402	0.77	0.68	1	DMPA	GPRC5A	-1.45	0.179324	epi	Superficial	NOT SIG.	epi
6	0.000206907	-0.313984	0.39	0.62	1	DMPA	MGLL	-1.01	-0.668794	epi	Superficial	NOT SIG.	epi
6	0.000216484	0.266853	0.4	0.16	1	DMPA	KRT24	-0.56	1.32193	epi	Superficial	NOT SIG.	epi
6	0.000223214	-0.363083	0.49	0.78	1	DMPA	PPIF	-1.27	-0.670692	epi	Superficial	NOT SIG.	epi
6	0.000233472	0.42482	0.58	0.45	1	DMPA	FGFBP1	-1.03	0.366128	epi	Superficial	NOT SIG.	epi
6	0.000260964	0.13969	0.15	0.01	1	DMPA	RUNX2	-0.16	3.90689	epi	Superficial	NOT SIG.	epi
6	0.000260964	0.132079	0.15	0.01	1	DMPA	AC116407.1	-0.16	3.90689	epi	Superficial	NOT SIG.	epi
6	0.000277257	0.148556	0.15	0.01	1	DMPA	NUDCD2	-0.16	3.90689	epi	Superficial	NOT SIG.	epi
6	0.000284804	0.186557	0.17	0.02	1	DMPA	MIA3	-0.19	3.08746	epi	Superficial	NOT SIG.	epi
6	0.000300467	0.143808	0.15	0.01	1	DMPA	CFAP298	-0.16	3.90689	epi	Superficial	NOT SIG.	epi
6	0.000329214	0.176978	0.38	0.14	1	DMPA	TRAPPC3	-0.52	1.44057	epi	Superficial	NOT SIG.	epi
6	0.000333074	-0.102912	0.98	1	1	DMPA	LCN2	-1.98	-0.0291463	epi	Superficial	NOT SIG.	epi
6	0.000344395	-0.239451	0.78	0.97	1	DMPA	KLK12	-1.75	-0.314511	epi	Superficial	NOT SIG.	epi
6	0.000347568	-0.200227	0.84	0.99	1	DMPA	P4HB	-1.83	-0.237039	epi	Superficial	NOT SIG.	epi
6	0.000370729	0.148022	0.23	0.05	1	DMPA	NDUFV3	-0.28	2.20163	epi	Superficial	NOT SIG.	epi
6	0.000378105	0.30511	0.47	0.24	1	DMPA	SMC4	-0.71	0.969626	epi	Superficial	NOT SIG.	epi
6	0.000397569	0.106784	0.99	1	1	DMPA	RPLP1	-1.99	-0.0144996	epi	Superficial	NOT SIG.	epi
6	0.000404108	-0.311334	0.49	0.65	1	DMPA	FMO2	-1.14	-0.407658	epi	Superficial	NOT SIG.	epi
6	0.000418904	0.121004	0.17	0.02	1	DMPA	APOL2	-0.19	3.08746	epi	Superficial	NOT SIG.	epi
6	0.000420246	-0.0533233	1	1	1	DMPA	CRNN	-2	0	epi	Superficial	NOT SIG.	epi
6	0.000424141	-0.0632799	1	1	1	DMPA	MAL	-2	0	epi	Superficial	NOT SIG.	epi
6	0.000426853	0.285523	0.47	0.25	1	DMPA	ID1	-0.72	0.910733	epi	Superficial	NOT SIG.	epi
6	0.000445607	0.123599	0.23	0.05	1	DMPA	PTPN2	-0.28	2.20163	epi	Superficial	NOT SIG.	epi
6	0.000454201	0.343982	0.56	0.42	1	DMPA	TXNDC17	-0.98	0.415037	epi	Superficial	NOT SIG.	epi
6	0.000465725	0.144228	0.89	0.9	1	DMPA	RPL15	-1.79	-0.0161197	epi	Superficial	NOT SIG.	epi
6	0.000512582	-0.177766	0.03	0.18	1	DMPA	SULT1B1	-0.21	-2.58496	epi	Superficial	NOT SIG.	epi
6	0.000514134	0.123279	0.97	1	1	DMPA	S100A11	-1.97	-0.0439433	epi	Superficial	NOT SIG.	epi
6	0.000520957	0.0882337	0.14	0.01	1	DMPA	AIF1	-0.15	3.80735	epi	Superficial	NOT SIG.	epi
6	0.000534904	0.162462	0.16	0.02	1	DMPA	HS3ST1	-0.18	3	epi	Superficial	NOT SIG.	epi
6	0.00055289	0.0598017	1	1	1	DMPA	ANXA1	-2	0	epi	Superficial	NOT SIG.	epi
6	0.000607664	0.186003	0.18	0.03	1	DMPA	SYNJ2	-0.21	2.58496	epi	Superficial	NOT SIG.	epi
6	0.000611319	-0.218222	0.79	0.89	1	DMPA	CRYBG1	-1.68	-0.171953	epi	Superficial	NOT SIG.	epi
6	0.000620952	0.121488	0.2	0.04	1	DMPA	SAMD9L	-0.24	2.32193	epi	Superficial	NOT SIG.	epi
6	0.000637666	0.212905	0.25	0.07	1	DMPA	PLAT	-0.32	1.8365	epi	Superficial	NOT SIG.	epi
6	0.000673919	-0.11597	0.99	1	1	DMPA	ERO1A	-1.99	-0.0144996	epi	Superficial	NOT SIG.	epi
6	0.000674471	0.208314	0.25	0.07	1	DMPA	RBPMS	-0.32	1.8365	epi	Superficial	NOT SIG.	epi
6	0.000677951	0.0842423	0.11	0	1	DMPA	PCP4L1	-0.11	#NUM!	epi	Superficial	NOT SIG.	epi
6	0.000677951	-0.108365	0	0.11	1	DMPA	NUDT1	-0.11	#NUM!	epi	Superficial	NOT SIG.	epi
6	0.000692477	0.147797	0.24	0.06	1	DMPA	MIA2	-0.3	2	epi	Superficial	NOT SIG.	epi
6	0.000693449	-0.278389	0.5	0.72	1	DMPA	NT5C3A	-1.22	-0.526069	epi	Superficial	NOT SIG.	epi
6	0.000693873	0.1352	0.2	0.04	1	DMPA	TCN1	-0.24	2.32193	epi	Superficial	NOT SIG.	epi
6	0.000710878	0.252349	0.37	0.17	1	DMPA	VSIG2	-0.54	1.12199	epi	Superficial	NOT SIG.	epi
6	0.000744033	-0.253489	0.3	0.49	1	DMPA	CDS1	-0.79	-0.707819	epi	Superficial	NOT SIG.	epi
6	0.00075022	0.20384	0.82	0.77	1	DMPA	SH3BGRL3	-1.59	0.0907655	epi	Superficial	NOT SIG.	epi
6	0.000756899	-0.298239	0.44	0.61	1	DMPA	LYPD5	-1.05	-0.471306	epi	Superficial	NOT SIG.	epi
6	0.000757191	-0.281678	0.66	0.76	1	DMPA	RNASEK	-1.42	-0.203533	epi	Superficial	NOT SIG.	epi
6	0.000764152	-0.255677	0.27	0.48	1	DMPA	ARHGEF18	-0.75	-0.830075	epi	Superficial	NOT SIG.	epi
6	0.000787499	-0.258604	0.33	0.52	1	DMPA	ACAA1	-0.85	-0.656046	epi	Superficial	NOT SIG.	epi
6	0.000793772	0.27707	0.46	0.25	1	DMPA	STT3B	-0.71	0.879706	epi	Superficial	NOT SIG.	epi
6	0.000878631	-0.323488	0.81	0.96	1	DMPA	LCE3E	-1.77	-0.245112	epi	Superficial	NOT SIG.	epi
6	0.000888101	-0.235171	0.75	0.83	1	DMPA	GM2A	-1.58	-0.146221	epi	Superficial	NOT SIG.	epi
6	0.000909012	0.228426	0.31	0.12	1	DMPA	SSBP1	-0.43	1.36923	epi	Superficial	NOT SIG.	epi
6	0.000920802	0.154852	0.17	0.03	1	DMPA	ARMC8	-0.2	2.5025	epi	Superficial	NOT SIG.	epi
6	0.000941047	-0.30005	0.51	0.72	1	DMPA	PAPSS2	-1.23	-0.4975	epi	Superficial	NOT SIG.	epi
6	0.000955279	0.0907976	0.13	0.01	1	DMPA	C1QB	-0.14	3.70044	epi	Superficial	NOT SIG.	epi
6	0.000968265	0.172673	0.17	0.03	1	DMPA	HSPA6	-0.2	2.5025	epi	Superficial	NOT SIG.	epi
6	0.000973285	0.351299	0.55	0.48	1	DMPA	CXCL17	-1.03	0.196397	epi	Superficial	NOT SIG.	epi
6	0.000993613	0.111071	0.13	0.01	1	DMPA	FEZ2	-0.14	3.70044	epi	Superficial	NOT SIG.	epi
6	0.0010078	0.148149	0.19	0.04	1	DMPA	NOC2L	-0.23	2.24793	epi	Superficial	NOT SIG.	epi
6	0.00101052	-0.0681807	0.99	0.99	1	DMPA	A2ML1	-1.98	0	epi	Superficial	NOT SIG.	epi
6	0.00101368	0.1778	0.22	0.06	1	DMPA	AREG	-0.28	1.87447	epi	Superficial	NOT SIG.	epi
6	0.00102009	-0.219957	0.09	0.28	1	DMPA	SYNPO2L	-0.37	-1.63743	epi	Superficial	NOT SIG.	epi
6	0.00105379	0.0814679	0.13	0.01	1	DMPA	LRMP	-0.14	3.70044	epi	Superficial	NOT SIG.	epi
6	0.00105811	0.183612	0.35	0.14	1	DMPA	CORO1B	-0.49	1.32193	epi	Superficial	NOT SIG.	epi
6	0.00106573	0.161301	0.2	0.05	1	DMPA	APOL1	-0.25	2	epi	Superficial	NOT SIG.	epi
6	0.00112459	0.119722	0.17	0.03	1	DMPA	CXCL16	-0.2	2.5025	epi	Superficial	NOT SIG.	epi
6	0.00114888	-0.159596	0.9	0.98	1	DMPA	TMPRSS11B	-1.88	-0.122857	epi	Superficial	NOT SIG.	epi
6	0.00116587	0.224997	0.38	0.17	1	DMPA	TMEM254	-0.55	1.16046	epi	Superficial	NOT SIG.	epi
6	0.00119036	-0.0852428	0.97	0.98	1	DMPA	SPINK7	-1.95	-0.014797	epi	Superficial	NOT SIG.	epi
6	0.00122044	0.240037	0.75	0.66	1	DMPA	CD74	-1.41	0.184425	epi	Superficial	NOT SIG.	epi
6	0.0012307	0.103735	0.1	0	1	DMPA	TTC27	-0.1	#NUM!	epi	Superficial	NOT SIG.	epi
6	0.0012307	0.0895239	0.1	0	1	DMPA	C6orf120	-0.1	#NUM!	epi	Superficial	NOT SIG.	epi
6	0.0012307	0.0887167	0.1	0	1	DMPA	TBPL1	-0.1	#NUM!	epi	Superficial	NOT SIG.	epi
6	0.00126566	0.220019	0.33	0.14	1	DMPA	RAB22A	-0.47	1.23704	epi	Superficial	NOT SIG.	epi
6	0.00130341	-0.246012	0.5	0.64	1	DMPA	RNH1	-1.14	-0.356144	epi	Superficial	NOT SIG.	epi
6	0.00130991	0.134203	0.22	0.06	1	DMPA	CHKB	-0.28	1.87447	epi	Superficial	NOT SIG.	epi
6	0.00131162	0.237072	0.37	0.17	1	DMPA	EDEM1	-0.54	1.12199	epi	Superficial	NOT SIG.	epi
6	0.00137927	-0.238421	0.51	0.68	1	DMPA	FAM162A	-1.19	-0.415037	epi	Superficial	NOT SIG.	epi
6	0.00139302	-0.223943	0.04	0.18	1	DMPA	EDN2	-0.22	-2.16993	epi	Superficial	NOT SIG.	epi
6	0.00139809	-0.202784	0.84	0.92	1	DMPA	KRT16	-1.76	-0.131245	epi	Superficial	NOT SIG.	epi
6	0.00140901	-0.256512	0.25	0.43	1	DMPA	ALS2CL	-0.68	-0.782409	epi	Superficial	NOT SIG.	epi
6	0.0014666	-0.184749	0.02	0.14	1	DMPA	TP53I11	-0.16	-2.80735	epi	Superficial	NOT SIG.	epi
6	0.00149574	0.31099	0.58	0.35	1	DMPA	HK2	-0.93	0.728698	epi	Superficial	NOT SIG.	epi
6	0.00155294	0.152015	0.18	0.04	1	DMPA	HOMEZ	-0.22	2.16993	epi	Superficial	NOT SIG.	epi
6	0.00162378	0.0861021	0.19	0.04	1	DMPA	ZNRF2	-0.23	2.24793	epi	Superficial	NOT SIG.	epi
6	0.001629	0.193787	0.86	0.85	1	DMPA	KRT19	-1.71	0.0168738	epi	Superficial	NOT SIG.	epi
6	0.00164489	0.159988	0.27	0.1	1	DMPA	ACKR3	-0.37	1.43296	epi	Superficial	NOT SIG.	epi
6	0.00164548	0.102716	0.12	0.01	1	DMPA	IFNAR2	-0.13	3.58496	epi	Superficial	NOT SIG.	epi
6	0.00169143	0.12754	0.14	0.02	1	DMPA	RALGDS	-0.16	2.80735	epi	Superficial	NOT SIG.	epi
6	0.00172377	0.218134	0.37	0.16	1	DMPA	SHISA5	-0.53	1.20945	epi	Superficial	NOT SIG.	epi
6	0.00173632	-0.31842	0.28	0.5	1	DMPA	RPTN	-0.78	-0.836501	epi	Superficial	NOT SIG.	epi
6	0.00178789	0.270853	0.52	0.3	1	DMPA	NAA20	-0.82	0.793549	epi	Superficial	NOT SIG.	epi
6	0.0018362	0.159458	0.33	0.13	1	DMPA	AKR1A1	-0.46	1.34395	epi	Superficial	NOT SIG.	epi
6	0.00183722	-0.31378	0.1	0.27	1	DMPA	KRT2	-0.37	-1.43296	epi	Superficial	NOT SIG.	epi
6	0.00185626	-0.223517	0.7	0.84	1	DMPA	VSIG10L	-1.54	-0.263034	epi	Superficial	NOT SIG.	epi
6	0.00186372	0.304047	0.5	0.29	1	DMPA	NANS	-0.79	0.785875	epi	Superficial	NOT SIG.	epi
6	0.00188823	-0.266163	0.39	0.6	1	DMPA	AL512274.1	-0.99	-0.621488	epi	Superficial	NOT SIG.	epi
6	0.00206473	0.242719	0.41	0.19	1	DMPA	LGALS7	-0.6	1.10962	epi	Superficial	NOT SIG.	epi
6	0.00206692	-0.176246	0.09	0.25	1	DMPA	SEMA7A	-0.34	-1.47393	epi	Superficial	NOT SIG.	epi
6	0.00207602	0.12803	0.18	0.04	1	DMPA	P2RY2	-0.22	2.16993	epi	Superficial	NOT SIG.	epi
6	0.00209526	0.106425	0.16	0.03	1	DMPA	ATP10B	-0.19	2.41504	epi	Superficial	NOT SIG.	epi
6	0.00217653	0.271894	0.5	0.31	1	DMPA	LITAF	-0.81	0.68966	epi	Superficial	NOT SIG.	epi
6	0.00220043	0.0736633	0.14	0.02	1	DMPA	AL121761.1	-0.16	2.80735	epi	Superficial	NOT SIG.	epi
6	0.00223033	0.191862	0.09	0	1	DMPA	LCE1C	-0.09	#NUM!	epi	Superficial	NOT SIG.	epi
6	0.00223033	0.160399	0.09	0	1	DMPA	SLC20A1	-0.09	#NUM!	epi	Superficial	NOT SIG.	epi
6	0.00223033	0.129344	0.09	0	1	DMPA	CNTROB	-0.09	#NUM!	epi	Superficial	NOT SIG.	epi
6	0.00223033	0.106871	0.09	0	1	DMPA	DENND4C	-0.09	#NUM!	epi	Superficial	NOT SIG.	epi
6	0.00223033	0.0995693	0.09	0	1	DMPA	PTPN9	-0.09	#NUM!	epi	Superficial	NOT SIG.	epi
6	0.00223033	0.0795156	0.09	0	1	DMPA	SLC52A3	-0.09	#NUM!	epi	Superficial	NOT SIG.	epi
6	0.00223033	-0.105839	0	0.09	1	DMPA	NLRP2	-0.09	#NUM!	epi	Superficial	NOT SIG.	epi
6	0.00223033	-0.153712	0	0.09	1	DMPA	KRT76	-0.09	#NUM!	epi	Superficial	NOT SIG.	epi
6	0.00223434	0.0930628	0.16	0.03	1	DMPA	CCDC90B	-0.19	2.41504	epi	Superficial	NOT SIG.	epi
6	0.002268	0.188602	0.33	0.14	1	DMPA	GBP2	-0.47	1.23704	epi	Superficial	NOT SIG.	epi
6	0.00227945	0.248727	0.7	0.59	1	DMPA	CLDN4	-1.29	0.24664	epi	Superficial	NOT SIG.	epi
6	0.00230701	0.113763	0.16	0.03	1	DMPA	EPPK1	-0.19	2.41504	epi	Superficial	NOT SIG.	epi
6	0.00237881	-0.242098	0.2	0.37	1	DMPA	RHOB	-0.57	-0.887525	epi	Superficial	NOT SIG.	epi
6	0.00238172	0.137884	0.21	0.06	1	DMPA	SNHG3	-0.27	1.80735	epi	Superficial	NOT SIG.	epi
6	0.00240103	0.250176	0.39	0.21	1	DMPA	ATP5IF1	-0.6	0.893085	epi	Superficial	NOT SIG.	epi
6	0.00240732	0.199241	0.89	0.84	1	DMPA	B4GALT1	-1.73	0.083416	epi	Superficial	NOT SIG.	epi
6	0.00247494	0.19567	0.33	0.14	1	DMPA	TMEM87A	-0.47	1.23704	epi	Superficial	NOT SIG.	epi
6	0.0024957	0.252731	0.77	0.61	1	DMPA	UBB	-1.38	0.336049	epi	Superficial	NOT SIG.	epi
6	0.00260499	0.136855	0.28	0.1	1	DMPA	COX7A2L	-0.38	1.48543	epi	Superficial	NOT SIG.	epi
6	0.00267629	0.187463	0.34	0.15	1	DMPA	SNRNP70	-0.49	1.18057	epi	Superficial	NOT SIG.	epi
6	0.00271882	0.235534	0.32	0.14	1	DMPA	MARCH6	-0.46	1.19265	epi	Superficial	NOT SIG.	epi
6	0.00271932	-0.149702	0.01	0.11	1	DMPA	ATP7A	-0.12	-3.45943	epi	Superficial	NOT SIG.	epi
6	0.00273378	0.202879	0.34	0.15	1	DMPA	PHPT1	-0.49	1.18057	epi	Superficial	NOT SIG.	epi
6	0.00283882	-0.263227	0.44	0.63	1	DMPA	CHAC1	-1.07	-0.517848	epi	Superficial	NOT SIG.	epi
6	0.00286496	0.133529	0.27	0.1	1	DMPA	CRB3	-0.37	1.43296	epi	Superficial	NOT SIG.	epi
6	0.00288626	0.241981	0.5	0.29	1	DMPA	DIO2	-0.79	0.785875	epi	Superficial	NOT SIG.	epi
6	0.00295001	0.125197	0.15	0.03	1	DMPA	EPGN	-0.18	2.32193	epi	Superficial	NOT SIG.	epi
6	0.0029903	0.230952	0.43	0.23	1	DMPA	CD164	-0.66	0.902703	epi	Superficial	NOT SIG.	epi
6	0.00302631	0.0592442	1	1	1	DMPA	KRT4	-2	0	epi	Superficial	NOT SIG.	epi
6	0.00305851	0.250927	0.78	0.67	1	DMPA	CD55	-1.45	0.219313	epi	Superficial	NOT SIG.	epi
6	0.00311404	0.117609	0.11	0.01	1	DMPA	IL19	-0.12	3.45943	epi	Superficial	NOT SIG.	epi
6	0.00314829	0.0689523	0.96	0.98	1	DMPA	RPS29	-1.94	-0.0297473	epi	Superficial	NOT SIG.	epi
6	0.00317451	0.1255	0.11	0.01	1	DMPA	IGLC1	-0.12	3.45943	epi	Superficial	NOT SIG.	epi
6	0.00319538	0.201297	0.15	0.03	1	DMPA	GBA2	-0.18	2.32193	epi	Superficial	NOT SIG.	epi
6	0.00322721	0.286515	0.16	0.04	1	DMPA	CCN5	-0.2	2	epi	Superficial	NOT SIG.	epi
6	0.00324831	0.125973	0.31	0.12	1	DMPA	LAMTOR3	-0.43	1.36923	epi	Superficial	NOT SIG.	epi
6	0.00329546	0.155059	0.22	0.07	1	DMPA	ABCE1	-0.29	1.65208	epi	Superficial	NOT SIG.	epi
6	0.00329863	0.0864799	0.15	0.03	1	DMPA	FUCA1	-0.18	2.32193	epi	Superficial	NOT SIG.	epi
6	0.0033681	0.222909	0.5	0.3	1	DMPA	CYP51A1	-0.8	0.736966	epi	Superficial	NOT SIG.	epi
6	0.00339573	-0.266677	0.45	0.65	1	DMPA	CLDN17	-1.1	-0.530515	epi	Superficial	NOT SIG.	epi
6	0.00339865	-0.216599	0.78	0.96	1	DMPA	GNAS	-1.74	-0.29956	epi	Superficial	NOT SIG.	epi
6	0.00343472	-0.244454	0.49	0.62	1	DMPA	EMC4	-1.11	-0.339486	epi	Superficial	NOT SIG.	epi
6	0.00348167	-0.222009	0.38	0.58	1	DMPA	ARL4C	-0.96	-0.610053	epi	Superficial	NOT SIG.	epi
6	0.0035143	0.0976207	0.15	0.03	1	DMPA	FGL2	-0.18	2.32193	epi	Superficial	NOT SIG.	epi
6	0.00354105	0.32712	0.52	0.44	1	DMPA	CEACAM1	-0.96	0.241008	epi	Superficial	NOT SIG.	epi
6	0.00357024	0.129798	0.17	0.04	1	DMPA	EMG1	-0.21	2.08746	epi	Superficial	NOT SIG.	epi
6	0.00357631	0.123399	0.13	0.02	1	DMPA	ABCA12	-0.15	2.70044	epi	Superficial	NOT SIG.	epi
6	0.00357631	0.0956764	0.13	0.02	1	DMPA	CXCL10	-0.15	2.70044	epi	Superficial	NOT SIG.	epi
6	0.003656	0.0631168	0.98	1	1	DMPA	IL1RN	-1.98	-0.0291463	epi	Superficial	NOT SIG.	epi
6	0.00365686	-0.194305	0.07	0.2	1	DMPA	C3orf80	-0.27	-1.51457	epi	Superficial	NOT SIG.	epi
6	0.0037295	0.166056	0.18	0.05	1	DMPA	ELOA	-0.23	1.848	epi	Superficial	NOT SIG.	epi
6	0.00378282	0.0408046	0.89	0.99	1	DMPA	RPS24	-1.88	-0.153623	epi	Superficial	NOT SIG.	epi
6	0.00384663	0.204301	0.42	0.22	1	DMPA	HMGCR	-0.64	0.932886	epi	Superficial	NOT SIG.	epi
6	0.00387604	0.155948	0.28	0.11	1	DMPA	PRDX3	-0.39	1.34792	epi	Superficial	NOT SIG.	epi
6	0.00403848	0.0954392	0.08	0	1	DMPA	ANXA8L1	-0.08	#NUM!	epi	Superficial	NOT SIG.	epi
6	0.00403848	0.0845947	0.08	0	1	DMPA	ABI3	-0.08	#NUM!	epi	Superficial	NOT SIG.	epi
6	0.00403848	0.0808972	0.08	0	1	DMPA	ZNF675	-0.08	#NUM!	epi	Superficial	NOT SIG.	epi
6	0.00403848	0.0596491	0.08	0	1	DMPA	MMP25	-0.08	#NUM!	epi	Superficial	NOT SIG.	epi
6	0.00403848	-0.0782826	0	0.08	1	DMPA	AC243829.5	-0.08	#NUM!	epi	Superficial	NOT SIG.	epi
6	0.00403848	-0.0862169	0	0.08	1	DMPA	CTSF	-0.08	#NUM!	epi	Superficial	NOT SIG.	epi
6	0.0041025	-0.225844	0.37	0.56	1	DMPA	AVPI1	-0.93	-0.597902	epi	Superficial	NOT SIG.	epi
6	0.00414539	0.217863	0.27	0.12	1	DMPA	HSPH1	-0.39	1.16993	epi	Superficial	NOT SIG.	epi
6	0.00416416	0.202034	0.41	0.21	1	DMPA	ACSL3	-0.62	0.965235	epi	Superficial	NOT SIG.	epi
6	0.00429044	-0.220043	0.16	0.32	1	DMPA	SLC2A4RG	-0.48	-1	epi	Superficial	NOT SIG.	epi
6	0.00429679	-0.143747	0.16	0.38	1	DMPA	ACP7	-0.54	-1.24793	epi	Superficial	NOT SIG.	epi
6	0.0043057	0.135951	0.39	0.17	1	DMPA	EIF3L	-0.56	1.19794	epi	Superficial	NOT SIG.	epi
6	0.00437897	-0.229458	0.55	0.72	1	DMPA	GCOM1	-1.27	-0.388565	epi	Superficial	NOT SIG.	epi
6	0.00438893	-0.204426	0.57	0.69	1	DMPA	WWTR1	-1.26	-0.275634	epi	Superficial	NOT SIG.	epi
6	0.00448365	0.129668	0.16	0.04	1	DMPA	FOXC1	-0.2	2	epi	Superficial	NOT SIG.	epi
6	0.00452188	-0.104038	0.95	0.99	1	DMPA	KLK13	-1.94	-0.059501	epi	Superficial	NOT SIG.	epi
6	0.00458098	0.159693	0.21	0.07	1	DMPA	IRF1	-0.28	1.58496	epi	Superficial	NOT SIG.	epi
6	0.00458194	-0.266503	0.34	0.54	1	DMPA	DKK1	-0.88	-0.667425	epi	Superficial	NOT SIG.	epi
6	0.00459671	0.135579	0.18	0.05	1	DMPA	TMEM214	-0.23	1.848	epi	Superficial	NOT SIG.	epi
6	0.00461135	-0.2483	0.4	0.53	1	DMPA	ADGRF1	-0.93	-0.405992	epi	Superficial	NOT SIG.	epi
6	0.00463284	0.177722	0.33	0.15	1	DMPA	STOM	-0.48	1.1375	epi	Superficial	NOT SIG.	epi
6	0.00476324	-0.250402	0.13	0.27	1	DMPA	MTMR1	-0.4	-1.05445	epi	Superficial	NOT SIG.	epi
6	0.0048068	-0.20118	0.71	0.8	1	DMPA	PRSS8	-1.51	-0.172181	epi	Superficial	NOT SIG.	epi
6	0.00485148	-0.222937	0.63	0.75	1	DMPA	SCNN1B	-1.38	-0.251539	epi	Superficial	NOT SIG.	epi
6	0.00490595	-0.181702	0.54	0.69	1	DMPA	CFLAR	-1.23	-0.353637	epi	Superficial	NOT SIG.	epi
6	0.00499381	0.0260382	0.85	0.96	1	DMPA	CD59	-1.81	-0.175572	epi	Superficial	NOT SIG.	epi
6	0.00500061	0.15241	0.34	0.16	1	DMPA	MPZL1	-0.5	1.08746	epi	Superficial	NOT SIG.	epi
6	0.00500814	0.337211	0.44	0.27	1	DMPA	FBLN1	-0.71	0.704544	epi	Superficial	NOT SIG.	epi
6	0.00502189	-0.274994	0.11	0.27	1	DMPA	WFDC12	-0.38	-1.29546	epi	Superficial	NOT SIG.	epi
6	0.0050373	0.115458	0.1	0.01	1	DMPA	VIRMA	-0.11	3.32193	epi	Superficial	NOT SIG.	epi
6	0.00506777	0.0974041	0.95	0.96	1	DMPA	RPL7	-1.91	-0.0151069	epi	Superficial	NOT SIG.	epi
6	0.00509869	0.286513	0.7	0.63	1	DMPA	JUNB	-1.33	0.152003	epi	Superficial	NOT SIG.	epi
6	0.00511616	0.172302	0.35	0.16	1	DMPA	YIPF3	-0.51	1.12928	epi	Superficial	NOT SIG.	epi
6	0.00511767	0.181702	0.32	0.15	1	DMPA	CSNK2A1	-0.47	1.09311	epi	Superficial	NOT SIG.	epi
6	0.0051276	0.0614751	0.98	0.99	1	DMPA	RPL13	-1.97	-0.0146468	epi	Superficial	NOT SIG.	epi
6	0.00513478	0.0876053	0.1	0.01	1	DMPA	FZD7	-0.11	3.32193	epi	Superficial	NOT SIG.	epi
6	0.00515583	0.224432	0.45	0.25	1	DMPA	RNF19B	-0.7	0.847997	epi	Superficial	NOT SIG.	epi
6	0.00519131	0.0884968	0.84	0.93	1	DMPA	LY6D	-1.77	-0.146841	epi	Superficial	NOT SIG.	epi
6	0.00528873	0.263652	0.45	0.28	1	DMPA	MUC1	-0.73	0.684498	epi	Superficial	NOT SIG.	epi
6	0.00531185	0.129542	0.23	0.08	1	DMPA	PEF1	-0.31	1.52356	epi	Superficial	NOT SIG.	epi
6	0.00532183	0.13522	0.12	0.02	1	DMPA	CBX6	-0.14	2.58496	epi	Superficial	NOT SIG.	epi
6	0.00532183	0.0986451	0.12	0.02	1	DMPA	ACSL5	-0.14	2.58496	epi	Superficial	NOT SIG.	epi
6	0.00543755	0.120771	0.1	0.01	1	DMPA	L3MBTL4	-0.11	3.32193	epi	Superficial	NOT SIG.	epi
6	0.00543755	0.0814591	0.1	0.01	1	DMPA	ATPSCKMT	-0.11	3.32193	epi	Superficial	NOT SIG.	epi
6	0.00543755	0.0674208	0.1	0.01	1	DMPA	SLC35A5	-0.11	3.32193	epi	Superficial	NOT SIG.	epi
6	0.00547141	0.111786	0.26	0.1	1	DMPA	PDXDC1	-0.36	1.37851	epi	Superficial	NOT SIG.	epi
6	0.00553316	-0.238048	0.2	0.34	1	DMPA	VWF	-0.54	-0.765535	epi	Superficial	NOT SIG.	epi
6	0.0055345	-0.198821	0.68	0.84	1	DMPA	SQSTM1	-1.52	-0.304855	epi	Superficial	NOT SIG.	epi
6	0.00554199	0.126846	0.1	0.01	1	DMPA	MRTFA	-0.11	3.32193	epi	Superficial	NOT SIG.	epi
6	0.00554199	0.0699469	0.1	0.01	1	DMPA	TXNL4B	-0.11	3.32193	epi	Superficial	NOT SIG.	epi
6	0.00558915	0.227532	0.41	0.23	1	DMPA	SULF2	-0.64	0.83399	epi	Superficial	NOT SIG.	epi
6	0.00559644	-0.225835	0.69	0.81	1	DMPA	DUOXA2	-1.5	-0.231326	epi	Superficial	NOT SIG.	epi
6	0.00560035	-0.143698	0.02	0.12	1	DMPA	ANKRD46	-0.14	-2.58496	epi	Superficial	NOT SIG.	epi
6	0.00569607	0.0854838	0.12	0.02	1	DMPA	CD3D	-0.14	2.58496	epi	Superficial	NOT SIG.	epi
6	0.00570604	0.194205	0.23	0.09	1	DMPA	KLC3	-0.32	1.35364	epi	Superficial	NOT SIG.	epi
6	0.00575634	0.0779302	0.1	0.01	1	DMPA	TTYH1	-0.11	3.32193	epi	Superficial	NOT SIG.	epi
6	0.00579326	0.142858	0.12	0.02	1	DMPA	BCCIP	-0.14	2.58496	epi	Superficial	NOT SIG.	epi
6	0.0058354	0.198856	0.42	0.24	1	DMPA	QARS	-0.66	0.807355	epi	Superficial	NOT SIG.	epi
6	0.00586629	0.0708948	0.1	0.01	1	DMPA	KRT7	-0.11	3.32193	epi	Superficial	NOT SIG.	epi
6	0.00594279	0.149986	0.28	0.12	1	DMPA	PTPN12	-0.4	1.22239	epi	Superficial	NOT SIG.	epi
6	0.00594769	0.0726445	0.14	0.03	1	DMPA	CNEP1R1	-0.17	2.22239	epi	Superficial	NOT SIG.	epi
6	0.0059943	0.107544	0.16	0.04	1	DMPA	RAI1	-0.2	2	epi	Superficial	NOT SIG.	epi
6	0.00600433	0.248792	0.33	0.17	1	DMPA	CDK7	-0.5	0.956931	epi	Superficial	NOT SIG.	epi
6	0.00604004	0.116738	0.14	0.03	1	DMPA	YEATS2	-0.17	2.22239	epi	Superficial	NOT SIG.	epi
6	0.00604004	0.106215	0.14	0.03	1	DMPA	ARRDC2	-0.17	2.22239	epi	Superficial	NOT SIG.	epi
6	0.00609388	0.100393	0.12	0.02	1	DMPA	FAM193B	-0.14	2.58496	epi	Superficial	NOT SIG.	epi
6	0.00613368	0.0992284	0.14	0.03	1	DMPA	PCGF5	-0.17	2.22239	epi	Superficial	NOT SIG.	epi
6	0.00625677	0.0841467	0.16	0.04	1	DMPA	TCERG1	-0.2	2	epi	Superficial	NOT SIG.	epi
6	0.00632489	0.107457	0.14	0.03	1	DMPA	GPN1	-0.17	2.22239	epi	Superficial	NOT SIG.	epi
6	0.00639862	-0.237004	0.4	0.56	1	DMPA	ASCC2	-0.96	-0.485427	epi	Superficial	NOT SIG.	epi
6	0.00648744	0.208479	0.48	0.3	1	DMPA	SEC61B	-0.78	0.678072	epi	Superficial	NOT SIG.	epi
6	0.00651654	0.0794447	0.12	0.02	1	DMPA	IER5L	-0.14	2.58496	epi	Superficial	NOT SIG.	epi
6	0.00653378	0.0969494	0.93	0.96	1	DMPA	RPS23	-1.89	-0.0458037	epi	Superficial	NOT SIG.	epi
6	0.00659136	0.0408886	0.86	0.96	1	DMPA	SERPINB3	-1.82	-0.158698	epi	Superficial	NOT SIG.	epi
6	0.00662625	0.079492	0.12	0.02	1	DMPA	B3GALT5-AS1	-0.14	2.58496	epi	Superficial	NOT SIG.	epi
6	0.00664293	-0.220302	0.62	0.79	1	DMPA	KLF5	-1.41	-0.349584	epi	Superficial	NOT SIG.	epi
6	0.00664948	0.159106	0.25	0.1	1	DMPA	HDAC2	-0.35	1.32193	epi	Superficial	NOT SIG.	epi
6	0.00666111	0.12829	0.81	0.84	1	DMPA	HPGD	-1.65	-0.0524674	epi	Superficial	NOT SIG.	epi
6	0.00667888	-0.192229	0.16	0.32	1	DMPA	TPT1-AS1	-0.48	-1	epi	Superficial	NOT SIG.	epi
6	0.00668825	0.177238	0.35	0.17	1	DMPA	MAP7D1	-0.52	1.04182	epi	Superficial	NOT SIG.	epi
6	0.00669313	-0.213135	0.22	0.37	1	DMPA	POR	-0.59	-0.750022	epi	Superficial	NOT SIG.	epi
6	0.00672234	0.240211	0.52	0.39	1	DMPA	NET1	-0.91	0.415037	epi	Superficial	NOT SIG.	epi
6	0.00682661	0.0858585	0.14	0.03	1	DMPA	IRF2	-0.17	2.22239	epi	Superficial	NOT SIG.	epi
6	0.00688251	0.316508	0.33	0.19	1	DMPA	RDH10	-0.52	0.796467	epi	Superficial	NOT SIG.	epi
6	0.00695174	0.119045	0.25	0.1	1	DMPA	ICMT	-0.35	1.32193	epi	Superficial	NOT SIG.	epi
6	0.00707369	0.0958879	0.21	0.07	1	DMPA	STRBP	-0.28	1.58496	epi	Superficial	NOT SIG.	epi
6	0.00714453	0.0508979	0.14	0.03	1	DMPA	CCDC50	-0.17	2.22239	epi	Superficial	NOT SIG.	epi
6	0.00717412	0.198179	0.37	0.2	1	DMPA	TNFAIP2	-0.57	0.887525	epi	Superficial	NOT SIG.	epi
6	0.00725758	0.191303	0.44	0.24	1	DMPA	UBE2L3	-0.68	0.874469	epi	Superficial	NOT SIG.	epi
6	0.00726314	0.121328	0.22	0.08	1	DMPA	DNAJB9	-0.3	1.45943	epi	Superficial	NOT SIG.	epi
6	0.00731466	0.120292	0.07	0	1	DMPA	DBF4	-0.07	#NUM!	epi	Superficial	NOT SIG.	epi
6	0.00731466	0.0930265	0.07	0	1	DMPA	TMEM209	-0.07	#NUM!	epi	Superficial	NOT SIG.	epi
6	0.00731466	0.0662407	0.07	0	1	DMPA	TMEM184C	-0.07	#NUM!	epi	Superficial	NOT SIG.	epi
6	0.00731466	0.0578718	0.07	0	1	DMPA	MGAT2	-0.07	#NUM!	epi	Superficial	NOT SIG.	epi
6	0.00731466	0.0577262	0.07	0	1	DMPA	PGS1	-0.07	#NUM!	epi	Superficial	NOT SIG.	epi
6	0.00731466	-0.0734002	0	0.07	1	DMPA	LINC01886	-0.07	#NUM!	epi	Superficial	NOT SIG.	epi
6	0.00731466	-0.0765473	0	0.07	1	DMPA	S100A7A	-0.07	#NUM!	epi	Superficial	NOT SIG.	epi
6	0.00731466	-0.0868729	0	0.07	1	DMPA	DTNB	-0.07	#NUM!	epi	Superficial	NOT SIG.	epi
6	0.00752561	-0.17214	0.19	0.35	1	DMPA	PSMC5	-0.54	-0.881356	epi	Superficial	NOT SIG.	epi
6	0.00754913	-0.216097	0.39	0.52	1	DMPA	HMOX2	-0.91	-0.415037	epi	Superficial	NOT SIG.	epi
6	0.00758181	-0.225408	0.24	0.38	1	DMPA	OXSR1	-0.62	-0.662965	epi	Superficial	NOT SIG.	epi
6	0.00759352	0.138179	0.25	0.1	1	DMPA	RAB3GAP1	-0.35	1.32193	epi	Superficial	NOT SIG.	epi
6	0.00787424	0.191419	0.38	0.2	1	DMPA	HLA-DQB1	-0.58	0.925999	epi	Superficial	NOT SIG.	epi
6	0.00796491	-0.208577	0.62	0.77	1	DMPA	TUBB6	-1.39	-0.31259	epi	Superficial	NOT SIG.	epi
6	0.00800372	0.17877	0.73	0.72	1	DMPA	FAU	-1.45	0.0198996	epi	Superficial	NOT SIG.	epi
6	0.00801639	0.153746	0.27	0.12	1	DMPA	SLC5A1	-0.39	1.16993	epi	Superficial	NOT SIG.	epi
6	0.00806012	0.0977653	0.17	0.05	1	DMPA	CYLD	-0.22	1.76553	epi	Superficial	NOT SIG.	epi
6	0.00814801	-0.194227	0.38	0.6	1	DMPA	DUSP14	-0.98	-0.658963	epi	Superficial	NOT SIG.	epi
6	0.00821604	0.15129	0.2	0.07	1	DMPA	RPL7L1	-0.27	1.51457	epi	Superficial	NOT SIG.	epi
6	0.00828188	0.112022	0.24	0.09	1	DMPA	SOX9	-0.33	1.41504	epi	Superficial	NOT SIG.	epi
6	0.00828793	0.106034	0.25	0.1	1	DMPA	STK38	-0.35	1.32193	epi	Superficial	NOT SIG.	epi
6	0.00834258	0.243101	0.61	0.48	1	DMPA	HLA-DRA	-1.09	0.345775	epi	Superficial	NOT SIG.	epi
6	0.00844605	-0.148969	0.05	0.16	1	DMPA	NQO1	-0.21	-1.67807	epi	Superficial	NOT SIG.	epi
6	0.00845025	0.0836748	0.83	0.87	1	DMPA	RPL24	-1.7	-0.0679041	epi	Superficial	NOT SIG.	epi
6	0.00846073	-0.146806	0.02	0.11	1	DMPA	ERAP2	-0.13	-2.45943	epi	Superficial	NOT SIG.	epi
6	0.00846915	-0.203125	0.69	0.79	1	DMPA	LPIN1	-1.48	-0.195256	epi	Superficial	NOT SIG.	epi
6	0.00850963	-0.208865	0.29	0.43	1	DMPA	TM7SF2	-0.72	-0.568284	epi	Superficial	NOT SIG.	epi
6	0.00862972	-0.135303	0.09	0.23	1	DMPA	COL6A3	-0.32	-1.35364	epi	Superficial	NOT SIG.	epi
6	0.00872894	0.104478	0.2	0.07	1	DMPA	SERPING1	-0.27	1.51457	epi	Superficial	NOT SIG.	epi
6	0.0087799	0.230686	0.61	0.55	1	DMPA	HLA-C	-1.16	0.149378	epi	Superficial	NOT SIG.	epi
6	0.00878907	0.119674	0.3	0.13	1	DMPA	SLMAP	-0.43	1.20645	epi	Superficial	NOT SIG.	epi
6	0.00883488	0.150084	0.2	0.07	1	DMPA	HOXA13	-0.27	1.51457	epi	Superficial	NOT SIG.	epi
6	0.00892608	-0.328837	0.87	0.99	1	DMPA	LCE3D	-1.86	-0.186413	epi	Superficial	NOT SIG.	epi
6	0.00893208	0.080781	0.93	0.96	1	DMPA	RPS13	-1.89	-0.0458037	epi	Superficial	NOT SIG.	epi
6	0.00895502	0.141056	0.35	0.17	1	DMPA	FAT2	-0.52	1.04182	epi	Superficial	NOT SIG.	epi
6	0.00902741	0.14083	0.28	0.12	1	DMPA	FSCN1	-0.4	1.22239	epi	Superficial	NOT SIG.	epi
6	0.00903475	-0.139858	0.05	0.16	1	DMPA	LRRC8E	-0.21	-1.67807	epi	Superficial	NOT SIG.	epi
6	0.00904327	-0.174389	0.19	0.36	1	DMPA	AMPD3	-0.55	-0.921997	epi	Superficial	NOT SIG.	epi
6	0.00906373	-0.231344	0.47	0.62	1	DMPA	FAM83D	-1.09	-0.399607	epi	Superficial	NOT SIG.	epi
6	0.00909694	0.15224	0.18	0.06	1	DMPA	NCBP3	-0.24	1.58496	epi	Superficial	NOT SIG.	epi
6	0.00911181	0.143712	0.82	0.88	1	DMPA	AQP3	-1.7	-0.10188	epi	Superficial	NOT SIG.	epi
6	0.00912509	-0.112797	0.01	0.09	1	DMPA	ALOX12-AS1	-0.1	-3.16993	epi	Superficial	NOT SIG.	epi
6	0.00929632	0.169934	0.25	0.11	1	DMPA	TBL3	-0.36	1.18442	epi	Superficial	NOT SIG.	epi
6	0.00929899	0.10676	0.09	0.01	1	DMPA	CDK17	-0.1	3.16993	epi	Superficial	NOT SIG.	epi
6	0.0093057	-0.232624	0.28	0.41	1	DMPA	CRYM	-0.69	-0.550197	epi	Superficial	NOT SIG.	epi
6	0.00940907	0.15251	0.31	0.15	1	DMPA	LRATD2	-0.46	1.04731	epi	Superficial	NOT SIG.	epi
6	0.00944367	0.0836395	0.17	0.05	1	DMPA	PHF5A	-0.22	1.76553	epi	Superficial	NOT SIG.	epi
6	0.00945248	0.254776	0.59	0.54	1	DMPA	TNFSF10	-1.13	0.127756	epi	Superficial	NOT SIG.	epi
6	0.00947305	-0.214736	0.38	0.52	1	DMPA	NCK2	-0.9	-0.452512	epi	Superficial	NOT SIG.	epi
6	0.00947584	0.100265	0.09	0.01	1	DMPA	ARHGAP5-AS1	-0.1	3.16993	epi	Superficial	NOT SIG.	epi
6	0.00956151	0.0503247	0.95	0.97	1	DMPA	RPL37A	-1.92	-0.0300572	epi	Superficial	NOT SIG.	epi
6	0.00965568	0.118747	0.09	0.01	1	DMPA	TRBC1	-0.1	3.16993	epi	Superficial	NOT SIG.	epi
6	0.0096713	0.0968045	0.11	0.02	1	DMPA	RASGRP1	-0.13	2.45943	epi	Superficial	NOT SIG.	epi
6	0.00969382	-0.0822675	0.05	0.17	1	DMPA	FBLN2	-0.22	-1.76553	epi	Superficial	NOT SIG.	epi
6	0.00983243	0.10334	0.15	0.04	1	DMPA	NOP58	-0.19	1.90689	epi	Superficial	NOT SIG.	epi
6	0.009833	0.12924	0.11	0.02	1	DMPA	CERS2	-0.13	2.45943	epi	Superficial	NOT SIG.	epi
6	0.00983855	-0.0850501	0.01	0.09	1	DMPA	ASF1B	-0.1	-3.16993	epi	Superficial	NOT SIG.	epi
6	0.00984134	0.090853	0.2	0.07	1	DMPA	MSRB1	-0.27	1.51457	epi	Superficial	NOT SIG.	epi
6	0.00986097	-0.219277	0.14	0.27	1	DMPA	TAB3	-0.41	-0.947533	epi	Superficial	NOT SIG.	epi
6	0.00996073	0.172939	0.27	0.12	1	DMPA	TUG1	-0.39	1.16993	epi	Superficial	NOT SIG.	epi
6	0.00997253	0.238688	0.52	0.41	1	DMPA	SOD2	-0.93	0.342888	epi	Superficial	NOT SIG.	epi
6	0.00999121	-0.128616	0.03	0.13	1	DMPA	CREBRF	-0.16	-2.11548	epi	Superficial	NOT SIG.	epi
6	0.00999711	0.121314	0.11	0.02	1	DMPA	CHPF2	-0.13	2.45943	epi	Superficial	NOT SIG.	epi
6	0.0100245	-0.0819984	0.01	0.09	1	DMPA	NDN	-0.1	-3.16993	epi	Superficial	NOT SIG.	epi
6	0.0100269	0.0607784	0.86	0.97	1	DMPA	RPS14	-1.83	-0.173648	epi	Superficial	NOT SIG.	epi
6	0.0100777	0.122071	0.91	0.88	1	DMPA	RPL34	-1.79	0.048363	epi	Superficial	NOT SIG.	epi
6	0.0100884	0.133437	0.23	0.09	1	DMPA	TJP3	-0.32	1.35364	epi	Superficial	NOT SIG.	epi
6	0.0100954	0.10235	0.3	0.13	1	DMPA	ABRACL	-0.43	1.20645	epi	Superficial	NOT SIG.	epi
6	0.0101095	0.0727985	0.15	0.04	1	DMPA	AL049629.1	-0.19	1.90689	epi	Superficial	NOT SIG.	epi
6	0.0101716	0.127094	0.86	0.87	1	DMPA	MYL12B	-1.73	-0.0166787	epi	Superficial	NOT SIG.	epi
6	0.0102136	0.0676493	0.09	0.01	1	DMPA	ADAM19	-0.1	3.16993	epi	Superficial	NOT SIG.	epi
6	0.0102136	0.0580296	0.09	0.01	1	DMPA	CAPN3	-0.1	3.16993	epi	Superficial	NOT SIG.	epi
6	0.0102136	0.0572779	0.09	0.01	1	DMPA	AP001207.3	-0.1	3.16993	epi	Superficial	NOT SIG.	epi
6	0.0102136	0.0528352	0.09	0.01	1	DMPA	AL390728.6	-0.1	3.16993	epi	Superficial	NOT SIG.	epi
6	0.0102388	0.124836	0.21	0.08	1	DMPA	ATRAID	-0.29	1.39232	epi	Superficial	NOT SIG.	epi
6	0.0103892	0.088138	0.22	0.08	1	DMPA	TTC37	-0.3	1.45943	epi	Superficial	NOT SIG.	epi
6	0.0103991	-0.22684	0.49	0.63	1	DMPA	POF1B	-1.12	-0.36257	epi	Superficial	NOT SIG.	epi
6	0.0104058	0.0480173	0.09	0.01	1	DMPA	CLDN23	-0.1	3.16993	epi	Superficial	NOT SIG.	epi
6	0.0104239	-0.199148	0.25	0.39	1	DMPA	PI4K2A	-0.64	-0.641546	epi	Superficial	NOT SIG.	epi
6	0.0106013	0.054655	0.09	0.01	1	DMPA	NFKBIE	-0.1	3.16993	epi	Superficial	NOT SIG.	epi
6	0.0106013	0.0525397	0.09	0.01	1	DMPA	TBRG4	-0.1	3.16993	epi	Superficial	NOT SIG.	epi
6	0.0106782	0.072968	0.11	0.02	1	DMPA	MRPL44	-0.13	2.45943	epi	Superficial	NOT SIG.	epi
6	0.0106965	0.108392	0.27	0.12	1	DMPA	EHD4	-0.39	1.16993	epi	Superficial	NOT SIG.	epi
6	0.0107672	0.120385	0.13	0.03	1	DMPA	ATP9B	-0.16	2.11548	epi	Superficial	NOT SIG.	epi
6	0.0107672	0.064488	0.13	0.03	1	DMPA	ARMCX6	-0.16	2.11548	epi	Superficial	NOT SIG.	epi
6	0.0108411	0.137016	0.18	0.06	1	DMPA	SMAD3	-0.24	1.58496	epi	Superficial	NOT SIG.	epi
6	0.0108548	0.10398	0.11	0.02	1	DMPA	ZC3H7B	-0.13	2.45943	epi	Superficial	NOT SIG.	epi
6	0.0108548	0.0584919	0.11	0.02	1	DMPA	RNF34	-0.13	2.45943	epi	Superficial	NOT SIG.	epi
6	0.0108548	-0.0989677	0.02	0.11	1	DMPA	KLHDC8A	-0.13	-2.45943	epi	Superficial	NOT SIG.	epi
6	0.0109567	-0.202542	0.54	0.72	1	DMPA	HBP1	-1.26	-0.415037	epi	Superficial	NOT SIG.	epi
6	0.0110494	-0.151054	0.14	0.28	1	DMPA	SPHK1	-0.42	-1	epi	Superficial	NOT SIG.	epi
6	0.0111018	-0.219314	0.53	0.64	1	DMPA	NABP1	-1.17	-0.27208	epi	Superficial	NOT SIG.	epi
6	0.0111754	0.123925	0.24	0.1	1	DMPA	PPP6R1	-0.34	1.26303	epi	Superficial	NOT SIG.	epi
6	0.0111862	0.211558	0.65	0.6	1	DMPA	RAB5IF	-1.25	0.115477	epi	Superficial	NOT SIG.	epi
6	0.0111994	-0.180365	0.1	0.22	1	DMPA	MTIF3	-0.32	-1.1375	epi	Superficial	NOT SIG.	epi
6	0.0112158	0.0758556	0.11	0.02	1	DMPA	TINAGL1	-0.13	2.45943	epi	Superficial	NOT SIG.	epi
6	0.0112513	0.134698	0.27	0.12	1	DMPA	ACP1	-0.39	1.16993	epi	Superficial	NOT SIG.	epi
6	0.0112581	0.0630878	0.13	0.03	1	DMPA	ARRDC4	-0.16	2.11548	epi	Superficial	NOT SIG.	epi
6	0.0113198	0.147499	0.16	0.05	1	DMPA	GTF2F1	-0.21	1.67807	epi	Superficial	NOT SIG.	epi
6	0.0113346	-0.201848	0.22	0.35	1	DMPA	ACPP	-0.57	-0.669851	epi	Superficial	NOT SIG.	epi
6	0.0113597	0.177155	0.22	0.09	1	DMPA	WARS	-0.31	1.28951	epi	Superficial	NOT SIG.	epi
6	0.0113653	-0.154021	0.13	0.26	1	DMPA	FAM89B	-0.39	-1	epi	Superficial	NOT SIG.	epi
6	0.0114002	0.0592121	0.11	0.02	1	DMPA	BPNT1	-0.13	2.45943	epi	Superficial	NOT SIG.	epi
6	0.0114342	0.174008	0.37	0.2	1	DMPA	UBE2D2	-0.57	0.887525	epi	Superficial	NOT SIG.	epi
6	0.0114793	0.0962556	0.21	0.08	1	DMPA	CIAO2B	-0.29	1.39232	epi	Superficial	NOT SIG.	epi
6	0.0115093	0.0891089	0.23	0.09	1	DMPA	ECHDC3	-0.32	1.35364	epi	Superficial	NOT SIG.	epi
6	0.0115642	-0.191246	0.36	0.53	1	DMPA	UBA6	-0.89	-0.557995	epi	Superficial	NOT SIG.	epi
6	0.0115961	0.154858	0.88	0.83	1	DMPA	EEF1B2	-1.71	0.0843922	epi	Superficial	NOT SIG.	epi
6	0.0116199	0.144018	0.16	0.05	1	DMPA	TMEM65	-0.21	1.67807	epi	Superficial	NOT SIG.	epi
6	0.0116425	0.0353898	1	1	1	DMPA	CNFN	-2	0	epi	Superficial	NOT SIG.	epi
6	0.0118541	-0.185841	0.12	0.25	1	DMPA	SORL1	-0.37	-1.05889	epi	Superficial	NOT SIG.	epi
6	0.0118912	0.0982781	0.23	0.09	1	DMPA	MAOA	-0.32	1.35364	epi	Superficial	NOT SIG.	epi
6	0.0119698	0.0522007	0.11	0.02	1	DMPA	PLIN2	-0.13	2.45943	epi	Superficial	NOT SIG.	epi
6	0.0121161	-0.183072	0.57	0.73	1	DMPA	CSNK1E	-1.3	-0.356935	epi	Superficial	NOT SIG.	epi
6	0.0121522	0.163314	0.39	0.22	1	DMPA	GCNT3	-0.61	0.825971	epi	Superficial	NOT SIG.	epi
6	0.0121552	-0.13941	0.06	0.17	1	DMPA	MAP2K7	-0.23	-1.5025	epi	Superficial	NOT SIG.	epi
6	0.012174	-0.157147	0.07	0.18	1	DMPA	ATXN2	-0.25	-1.36257	epi	Superficial	NOT SIG.	epi
6	0.0121821	-0.213245	0.42	0.56	1	DMPA	ITSN2	-0.98	-0.415037	epi	Superficial	NOT SIG.	epi
6	0.0122057	0.139053	0.3	0.14	1	DMPA	HIGD2A	-0.44	1.09954	epi	Superficial	NOT SIG.	epi
6	0.0122346	-0.20823	0.18	0.3	1	DMPA	SH3D19	-0.48	-0.736966	epi	Superficial	NOT SIG.	epi
6	0.0123077	-0.119533	0.06	0.17	1	DMPA	AC006333.2	-0.23	-1.5025	epi	Superficial	NOT SIG.	epi
6	0.0124817	0.0550064	0.13	0.03	1	DMPA	PTGES	-0.16	2.11548	epi	Superficial	NOT SIG.	epi
6	0.0126021	0.104362	0.31	0.14	1	DMPA	MRPS18C	-0.45	1.14684	epi	Superficial	NOT SIG.	epi
6	0.0126907	0.133589	0.28	0.13	1	DMPA	ATMIN	-0.41	1.10692	epi	Superficial	NOT SIG.	epi
6	0.0127818	0.204342	0.59	0.45	1	DMPA	HM13	-1.04	0.39079	epi	Superficial	NOT SIG.	epi
6	0.0128634	0.122999	0.29	0.14	1	DMPA	ANXA3	-0.43	1.05063	epi	Superficial	NOT SIG.	epi
6	0.0130059	-0.203716	0.22	0.36	1	DMPA	PTPN3	-0.58	-0.710493	epi	Superficial	NOT SIG.	epi
6	0.0130956	0.124219	0.24	0.1	1	DMPA	LRRC59	-0.34	1.26303	epi	Superficial	NOT SIG.	epi
6	0.0131082	-0.188488	0.16	0.3	1	DMPA	ZDHHC3	-0.46	-0.906891	epi	Superficial	NOT SIG.	epi
6	0.0132734	0.110339	0.06	0	1	DMPA	CEP120	-0.06	#NUM!	epi	Superficial	NOT SIG.	epi
6	0.0132734	0.101184	0.06	0	1	DMPA	WDR90	-0.06	#NUM!	epi	Superficial	NOT SIG.	epi
6	0.0132734	0.100323	0.06	0	1	DMPA	SLC27A1	-0.06	#NUM!	epi	Superficial	NOT SIG.	epi
6	0.0132734	0.0895407	0.06	0	1	DMPA	FAM122C	-0.06	#NUM!	epi	Superficial	NOT SIG.	epi
6	0.0132734	0.0770032	0.06	0	1	DMPA	MSH3	-0.06	#NUM!	epi	Superficial	NOT SIG.	epi
6	0.0132734	0.0736984	0.06	0	1	DMPA	TUBE1	-0.06	#NUM!	epi	Superficial	NOT SIG.	epi
6	0.0132734	0.0653939	0.06	0	1	DMPA	AC004812.2	-0.06	#NUM!	epi	Superficial	NOT SIG.	epi
6	0.0132734	0.0639098	0.06	0	1	DMPA	TAGAP	-0.06	#NUM!	epi	Superficial	NOT SIG.	epi
6	0.0132734	0.063758	0.06	0	1	DMPA	KNSTRN	-0.06	#NUM!	epi	Superficial	NOT SIG.	epi
6	0.0132734	0.063139	0.06	0	1	DMPA	ARFGEF3	-0.06	#NUM!	epi	Superficial	NOT SIG.	epi
6	0.0132734	0.0621439	0.06	0	1	DMPA	MMP9	-0.06	#NUM!	epi	Superficial	NOT SIG.	epi
6	0.0132734	0.0582759	0.06	0	1	DMPA	SLC10A7	-0.06	#NUM!	epi	Superficial	NOT SIG.	epi
6	0.0132734	0.0562387	0.06	0	1	DMPA	TAF2	-0.06	#NUM!	epi	Superficial	NOT SIG.	epi
6	0.0132734	0.0553718	0.06	0	1	DMPA	RELB	-0.06	#NUM!	epi	Superficial	NOT SIG.	epi
6	0.0132734	0.0531141	0.06	0	1	DMPA	EEF1AKMT4	-0.06	#NUM!	epi	Superficial	NOT SIG.	epi
6	0.0132734	0.0495969	0.06	0	1	DMPA	TDRD7	-0.06	#NUM!	epi	Superficial	NOT SIG.	epi
6	0.0132734	0.0484954	0.06	0	1	DMPA	RAD17	-0.06	#NUM!	epi	Superficial	NOT SIG.	epi
6	0.0132734	0.0474801	0.06	0	1	DMPA	USP42	-0.06	#NUM!	epi	Superficial	NOT SIG.	epi
6	0.0132734	0.0455292	0.06	0	1	DMPA	TAMM41	-0.06	#NUM!	epi	Superficial	NOT SIG.	epi
6	0.0132734	0.0455275	0.06	0	1	DMPA	RSAD2	-0.06	#NUM!	epi	Superficial	NOT SIG.	epi
6	0.0132734	0.0443057	0.06	0	1	DMPA	RBPMS-AS1	-0.06	#NUM!	epi	Superficial	NOT SIG.	epi
6	0.0132734	0.0421495	0.06	0	1	DMPA	LINC01138	-0.06	#NUM!	epi	Superficial	NOT SIG.	epi
6	0.0132734	0.0417412	0.06	0	1	DMPA	HAUS1	-0.06	#NUM!	epi	Superficial	NOT SIG.	epi
6	0.0132734	0.0416255	0.06	0	1	DMPA	TSPAN15	-0.06	#NUM!	epi	Superficial	NOT SIG.	epi
6	0.0132734	-0.0612886	0	0.06	1	DMPA	SETDB2	-0.06	#NUM!	epi	Superficial	NOT SIG.	epi
6	0.0132734	-0.0720226	0	0.06	1	DMPA	DUSP18	-0.06	#NUM!	epi	Superficial	NOT SIG.	epi
6	0.0132734	-0.0798427	0	0.06	1	DMPA	EMILIN1	-0.06	#NUM!	epi	Superficial	NOT SIG.	epi
6	0.0132734	-0.088459	0	0.06	1	DMPA	TTC8	-0.06	#NUM!	epi	Superficial	NOT SIG.	epi
6	0.0132734	-0.0900584	0	0.06	1	DMPA	LCE5A	-0.06	#NUM!	epi	Superficial	NOT SIG.	epi
6	0.0133325	0.208638	0.51	0.34	1	DMPA	SDC4	-0.85	0.584963	epi	Superficial	NOT SIG.	epi
6	0.0133894	-0.12461	0.09	0.22	1	DMPA	SYNRG	-0.31	-1.28951	epi	Superficial	NOT SIG.	epi
6	0.0135792	-0.156735	0.63	0.75	1	DMPA	CKAP4	-1.38	-0.251539	epi	Superficial	NOT SIG.	epi
6	0.013607	0.235071	0.54	0.35	1	DMPA	HES1	-0.89	0.625604	epi	Superficial	NOT SIG.	epi
6	0.013645	0.158925	0.23	0.1	1	DMPA	BST2	-0.33	1.20163	epi	Superficial	NOT SIG.	epi
6	0.0136616	0.193107	0.54	0.36	1	DMPA	DNM2	-0.9	0.584963	epi	Superficial	NOT SIG.	epi
6	0.0137722	-0.166815	0.22	0.37	1	DMPA	LRBA	-0.59	-0.750022	epi	Superficial	NOT SIG.	epi
6	0.0138438	-0.235218	0.24	0.36	1	DMPA	NDST1	-0.6	-0.584963	epi	Superficial	NOT SIG.	epi
6	0.0139363	0.169055	0.71	0.66	1	DMPA	GRN	-1.37	0.105353	epi	Superficial	NOT SIG.	epi
6	0.01395	-0.101567	0.04	0.14	1	DMPA	ZNF146	-0.18	-1.80735	epi	Superficial	NOT SIG.	epi
6	0.0140133	0.149008	0.29	0.14	1	DMPA	STRAP	-0.43	1.05063	epi	Superficial	NOT SIG.	epi
6	0.0141042	0.090998	0.16	0.05	1	DMPA	EPB41L5	-0.21	1.67807	epi	Superficial	NOT SIG.	epi
6	0.0141056	-0.218324	0.43	0.63	1	DMPA	COL3A1	-1.06	-0.551015	epi	Superficial	NOT SIG.	epi
6	0.0141424	0.108795	0.14	0.04	1	DMPA	NECAP2	-0.18	1.80735	epi	Superficial	NOT SIG.	epi
6	0.0141853	0.0808456	0.18	0.06	1	DMPA	FNBP1L	-0.24	1.58496	epi	Superficial	NOT SIG.	epi
6	0.0142739	0.114747	0.75	0.84	1	DMPA	LYPD3	-1.59	-0.163499	epi	Superficial	NOT SIG.	epi
6	0.0143077	0.0934249	0.86	0.89	1	DMPA	RPL21	-1.75	-0.0494687	epi	Superficial	NOT SIG.	epi
6	0.0143371	0.114197	0.14	0.04	1	DMPA	SIAE	-0.18	1.80735	epi	Superficial	NOT SIG.	epi
6	0.0143371	0.0978817	0.14	0.04	1	DMPA	SERPINB9	-0.18	1.80735	epi	Superficial	NOT SIG.	epi
6	0.0143979	-0.183247	0.26	0.41	1	DMPA	DST	-0.67	-0.657112	epi	Superficial	NOT SIG.	epi
6	0.014419	-0.178391	0.68	0.8	1	DMPA	NDRG2	-1.48	-0.234465	epi	Superficial	NOT SIG.	epi
6	0.0144686	0.0750898	0.16	0.05	1	DMPA	GMPPA	-0.21	1.67807	epi	Superficial	NOT SIG.	epi
6	0.0144902	0.210259	0.4	0.24	1	DMPA	TMEM259	-0.64	0.736966	epi	Superficial	NOT SIG.	epi
6	0.0145086	-0.165948	0.67	0.74	1	DMPA	TECR	-1.41	-0.143364	epi	Superficial	NOT SIG.	epi
6	0.0145956	0.156461	0.33	0.17	1	DMPA	CTBP1	-0.5	0.956931	epi	Superficial	NOT SIG.	epi
6	0.0146022	0.135246	0.3	0.14	1	DMPA	MAT2B	-0.44	1.09954	epi	Superficial	NOT SIG.	epi
6	0.0146532	0.188576	0.45	0.3	1	DMPA	CDKN2B	-0.75	0.584963	epi	Superficial	NOT SIG.	epi
6	0.0146603	0.22809	0.15	0.05	1	DMPA	NR1D1	-0.2	1.58496	epi	Superficial	NOT SIG.	epi
6	0.0146973	0.123262	0.26	0.12	1	DMPA	MAPRE1	-0.38	1.11548	epi	Superficial	NOT SIG.	epi
6	0.0147312	-0.174371	0.56	0.69	1	DMPA	PTK6	-1.25	-0.30117	epi	Superficial	NOT SIG.	epi
6	0.0148029	0.162249	0.24	0.11	1	DMPA	HOOK1	-0.35	1.12553	epi	Superficial	NOT SIG.	epi
6	0.0148051	-0.134274	0.03	0.12	1	DMPA	MKI67	-0.15	-2	epi	Superficial	NOT SIG.	epi
6	0.0148134	0.121327	0.28	0.13	1	DMPA	REEP3	-0.41	1.10692	epi	Superficial	NOT SIG.	epi
6	0.0148441	-0.155731	0.79	0.89	1	DMPA	TMEM40	-1.68	-0.171953	epi	Superficial	NOT SIG.	epi
6	0.0148557	0.103031	0.27	0.12	1	DMPA	GUCD1	-0.39	1.16993	epi	Superficial	NOT SIG.	epi
6	0.0149901	0.11822	0.24	0.1	1	DMPA	CDKN2AIP	-0.34	1.26303	epi	Superficial	NOT SIG.	epi
6	0.0150171	0.20652	0.45	0.28	1	DMPA	ATP6V0B	-0.73	0.684498	epi	Superficial	NOT SIG.	epi
6	0.0150256	-0.105824	0.03	0.12	1	DMPA	GLA	-0.15	-2	epi	Superficial	NOT SIG.	epi
6	0.0151367	-0.115705	0.03	0.12	1	DMPA	C12orf10	-0.15	-2	epi	Superficial	NOT SIG.	epi
6	0.0151399	0.116948	0.14	0.04	1	DMPA	MRPL47	-0.18	1.80735	epi	Superficial	NOT SIG.	epi
6	0.0151399	0.0910829	0.14	0.04	1	DMPA	GGH	-0.18	1.80735	epi	Superficial	NOT SIG.	epi
6	0.0153856	0.157042	0.32	0.17	1	DMPA	ZNF770	-0.49	0.912537	epi	Superficial	NOT SIG.	epi
6	0.0153937	0.139165	0.33	0.17	1	DMPA	RTRAF	-0.5	0.956931	epi	Superficial	NOT SIG.	epi
6	0.0154768	0.129807	0.28	0.14	1	DMPA	SYVN1	-0.42	1	epi	Superficial	NOT SIG.	epi
6	0.0154827	0.106152	0.19	0.07	1	DMPA	PGM3	-0.26	1.44057	epi	Superficial	NOT SIG.	epi
6	0.0155359	0.187324	0.47	0.3	1	DMPA	NAP1L1	-0.77	0.647698	epi	Superficial	NOT SIG.	epi
6	0.0156346	0.125654	0.23	0.1	1	DMPA	TPP1	-0.33	1.20163	epi	Superficial	NOT SIG.	epi
6	0.0157362	0.0982279	0.17	0.06	1	DMPA	TSPAN31	-0.23	1.5025	epi	Superficial	NOT SIG.	epi
6	0.0157456	0.148864	0.39	0.22	1	DMPA	PNP	-0.61	0.825971	epi	Superficial	NOT SIG.	epi
6	0.0157676	0.0911926	0.14	0.04	1	DMPA	INO80E	-0.18	1.80735	epi	Superficial	NOT SIG.	epi
6	0.0157978	0.15377	0.23	0.1	1	DMPA	POLR2H	-0.33	1.20163	epi	Superficial	NOT SIG.	epi
6	0.015897	0.159391	0.48	0.29	1	DMPA	NECTIN2	-0.77	0.726982	epi	Superficial	NOT SIG.	epi
6	0.0159204	0.158032	0.4	0.22	1	DMPA	KCNK6	-0.62	0.862496	epi	Superficial	NOT SIG.	epi
6	0.0159382	-0.164928	0.43	0.6	1	DMPA	PPARD	-1.03	-0.480626	epi	Superficial	NOT SIG.	epi
6	0.0159819	0.0731582	0.14	0.04	1	DMPA	LYNX1	-0.18	1.80735	epi	Superficial	NOT SIG.	epi
6	0.0159819	0.0671629	0.14	0.04	1	DMPA	TBCB	-0.18	1.80735	epi	Superficial	NOT SIG.	epi
6	0.0160304	0.0880409	0.26	0.11	1	DMPA	TMEM265	-0.37	1.24101	epi	Superficial	NOT SIG.	epi
6	0.0160322	0.218747	0.61	0.43	1	DMPA	CFD	-1.04	0.504473	epi	Superficial	NOT SIG.	epi
6	0.016132	0.121668	0.29	0.14	1	DMPA	CROT	-0.43	1.05063	epi	Superficial	NOT SIG.	epi
6	0.0161763	0.0606535	0.18	0.06	1	DMPA	CDIPT	-0.24	1.58496	epi	Superficial	NOT SIG.	epi
6	0.0161868	0.0938382	0.08	0.01	1	DMPA	DUSP10	-0.09	3	epi	Superficial	NOT SIG.	epi
6	0.0161868	-0.0682296	0.01	0.08	1	DMPA	ATP6V0E2	-0.09	-3	epi	Superficial	NOT SIG.	epi
6	0.0161868	-0.0779465	0.01	0.08	1	DMPA	MBD5	-0.09	-3	epi	Superficial	NOT SIG.	epi
6	0.0161868	-0.0971983	0.01	0.08	1	DMPA	TMEM8B	-0.09	-3	epi	Superficial	NOT SIG.	epi
6	0.0161988	0.0937197	0.14	0.04	1	DMPA	RPIA	-0.18	1.80735	epi	Superficial	NOT SIG.	epi
6	0.0162561	-0.11952	0.05	0.15	1	DMPA	TMEM250	-0.2	-1.58496	epi	Superficial	NOT SIG.	epi
6	0.0162561	-0.135351	0.05	0.15	1	DMPA	APPL1	-0.2	-1.58496	epi	Superficial	NOT SIG.	epi
6	0.0164348	0.09106	0.29	0.14	1	DMPA	SEC11C	-0.43	1.05063	epi	Superficial	NOT SIG.	epi
6	0.0164906	0.115848	0.08	0.01	1	DMPA	ZDHHC23	-0.09	3	epi	Superficial	NOT SIG.	epi
6	0.0164906	0.0836803	0.08	0.01	1	DMPA	IL7R	-0.09	3	epi	Superficial	NOT SIG.	epi
6	0.0164906	-0.0934669	0.01	0.08	1	DMPA	SLC38A5	-0.09	-3	epi	Superficial	NOT SIG.	epi
6	0.016591	0.124243	0.22	0.09	1	DMPA	MPC2	-0.31	1.28951	epi	Superficial	NOT SIG.	epi
6	0.0167993	0.109665	0.08	0.01	1	DMPA	FAM204A	-0.09	3	epi	Superficial	NOT SIG.	epi
6	0.0168787	0.0679967	0.1	0.02	1	DMPA	ADSL	-0.12	2.32193	epi	Superficial	NOT SIG.	epi
6	0.0168962	0.103104	0.12	0.03	1	DMPA	EML2	-0.15	2	epi	Superficial	NOT SIG.	epi
6	0.0168962	0.0808283	0.12	0.03	1	DMPA	ODR4	-0.15	2	epi	Superficial	NOT SIG.	epi
6	0.0168986	0.281426	0.58	0.43	1	DMPA	MT2A	-1.01	0.431716	epi	Superficial	NOT SIG.	epi
6	0.0169145	0.196087	0.31	0.16	1	DMPA	ZYX	-0.47	0.954196	epi	Superficial	NOT SIG.	epi
6	0.0170356	0.170142	0.43	0.26	1	DMPA	ETHE1	-0.69	0.725825	epi	Superficial	NOT SIG.	epi
6	0.0170689	0.134606	0.84	0.83	1	DMPA	RPL23A	-1.67	0.017278	epi	Superficial	NOT SIG.	epi
6	0.0171131	0.0715396	0.08	0.01	1	DMPA	PTBP2	-0.09	3	epi	Superficial	NOT SIG.	epi
6	0.0171251	0.103012	0.22	0.09	1	DMPA	ERLIN1	-0.31	1.28951	epi	Superficial	NOT SIG.	epi
6	0.0171438	0.092347	0.12	0.03	1	DMPA	NUP93	-0.15	2	epi	Superficial	NOT SIG.	epi
6	0.0171592	0.164388	0.4	0.23	1	DMPA	TLE3	-0.63	0.798366	epi	Superficial	NOT SIG.	epi
6	0.0172216	-0.201778	0.5	0.72	1	DMPA	RAB25	-1.22	-0.526069	epi	Superficial	NOT SIG.	epi
6	0.0172219	0.150829	0.35	0.19	1	DMPA	MICALL1	-0.54	0.881356	epi	Superficial	NOT SIG.	epi
6	0.0173157	0.160847	0.36	0.22	1	DMPA	UXT	-0.58	0.710493	epi	Superficial	NOT SIG.	epi
6	0.0173838	0.167214	0.33	0.18	1	DMPA	HNRNPF	-0.51	0.874469	epi	Superficial	NOT SIG.	epi
6	0.0173946	0.0847473	0.12	0.03	1	DMPA	NPIPB15	-0.15	2	epi	Superficial	NOT SIG.	epi
6	0.0173946	-0.116297	0.03	0.12	1	DMPA	VCAN	-0.15	-2	epi	Superficial	NOT SIG.	epi
6	0.0174139	0.196519	0.32	0.17	1	DMPA	VCL	-0.49	0.912537	epi	Superficial	NOT SIG.	epi
6	0.017432	0.118573	0.1	0.02	1	DMPA	C1RL	-0.12	2.32193	epi	Superficial	NOT SIG.	epi
6	0.017432	0.111573	0.1	0.02	1	DMPA	ZNF277	-0.12	2.32193	epi	Superficial	NOT SIG.	epi
6	0.01751	0.15339	0.26	0.13	1	DMPA	TSPAN3	-0.39	1	epi	Superficial	NOT SIG.	epi
6	0.0175349	0.14813	0.33	0.18	1	DMPA	NIPAL2	-0.51	0.874469	epi	Superficial	NOT SIG.	epi
6	0.0177146	-0.0894192	0.02	0.1	1	DMPA	TMA16	-0.12	-2.32193	epi	Superficial	NOT SIG.	epi
6	0.0177538	0.0833142	0.19	0.07	1	DMPA	ALAS1	-0.26	1.44057	epi	Superficial	NOT SIG.	epi
6	0.0177562	0.0761916	0.08	0.01	1	DMPA	NFIL3	-0.09	3	epi	Superficial	NOT SIG.	epi
6	0.0177562	0.0634001	0.08	0.01	1	DMPA	ARHGEF2	-0.09	3	epi	Superficial	NOT SIG.	epi
6	0.0177562	0.061666	0.08	0.01	1	DMPA	PRRG3	-0.09	3	epi	Superficial	NOT SIG.	epi
6	0.017763	0.195982	0.47	0.31	1	DMPA	TOMM6	-0.78	0.600393	epi	Superficial	NOT SIG.	epi
6	0.0178098	0.148881	0.28	0.14	1	DMPA	CHD2	-0.42	1	epi	Superficial	NOT SIG.	epi
6	0.0179059	0.0769139	0.12	0.03	1	DMPA	STS	-0.15	2	epi	Superficial	NOT SIG.	epi
6	0.0180248	0.106432	0.29	0.14	1	DMPA	IRF9	-0.43	1.05063	epi	Superficial	NOT SIG.	epi
6	0.0180856	0.0873551	0.08	0.01	1	DMPA	MICALL2	-0.09	3	epi	Superficial	NOT SIG.	epi
6	0.0180856	0.0808194	0.08	0.01	1	DMPA	BDKRB1	-0.09	3	epi	Superficial	NOT SIG.	epi
6	0.0180856	0.0546644	0.08	0.01	1	DMPA	ATP6V0A4	-0.09	3	epi	Superficial	NOT SIG.	epi
6	0.0181954	0.110031	0.36	0.18	1	DMPA	BRD2	-0.54	1	epi	Superficial	NOT SIG.	epi
6	0.0182787	0.0806228	0.27	0.12	1	DMPA	PARP9	-0.39	1.16993	epi	Superficial	NOT SIG.	epi
6	0.0182918	0.116056	0.1	0.02	1	DMPA	MOSPD2	-0.12	2.32193	epi	Superficial	NOT SIG.	epi
6	0.0182918	0.0868986	0.1	0.02	1	DMPA	EXT1	-0.12	2.32193	epi	Superficial	NOT SIG.	epi
6	0.0182918	-0.101045	0.02	0.1	1	DMPA	BCAM	-0.12	-2.32193	epi	Superficial	NOT SIG.	epi
6	0.0183837	0.0911924	0.83	0.88	1	DMPA	RPL30	-1.71	-0.0843922	epi	Superficial	NOT SIG.	epi
6	0.0183849	-0.16046	0.46	0.6	1	DMPA	WASL	-1.06	-0.383329	epi	Superficial	NOT SIG.	epi
6	0.0184204	0.0771533	0.08	0.01	1	DMPA	NOXO1	-0.09	3	epi	Superficial	NOT SIG.	epi
6	0.0184204	0.0692927	0.08	0.01	1	DMPA	FAM49A	-0.09	3	epi	Superficial	NOT SIG.	epi
6	0.0184204	0.0679075	0.08	0.01	1	DMPA	ARHGAP31	-0.09	3	epi	Superficial	NOT SIG.	epi
6	0.0184204	0.0513146	0.08	0.01	1	DMPA	COMMD10	-0.09	3	epi	Superficial	NOT SIG.	epi
6	0.0184204	0.0469499	0.08	0.01	1	DMPA	FOXA1	-0.09	3	epi	Superficial	NOT SIG.	epi
6	0.0185078	0.138151	0.35	0.18	1	DMPA	SNX33	-0.53	0.959358	epi	Superficial	NOT SIG.	epi
6	0.0185292	0.185153	0.3	0.16	1	DMPA	CCNL2	-0.46	0.906891	epi	Superficial	NOT SIG.	epi
6	0.0185661	0.135188	0.81	0.77	1	DMPA	EIF4G2	-1.58	0.0730635	epi	Superficial	NOT SIG.	epi
6	0.018663	0.183918	0.41	0.25	1	DMPA	SNAP29	-0.66	0.713696	epi	Superficial	NOT SIG.	epi
6	0.018718	-0.183092	0.24	0.38	1	DMPA	MT-ATP8	-0.62	-0.662965	epi	Superficial	NOT SIG.	epi
6	0.0187556	-0.199637	0.35	0.49	1	DMPA	CITED4	-0.84	-0.485427	epi	Superficial	NOT SIG.	epi
6	0.0187605	0.0417481	0.08	0.01	1	DMPA	ZNF134	-0.09	3	epi	Superficial	NOT SIG.	epi
6	0.0187921	-0.190535	0.39	0.51	1	DMPA	ATP6V1E1	-0.9	-0.387023	epi	Superficial	NOT SIG.	epi
6	0.0188376	-0.184394	0.13	0.25	1	DMPA	SLC6A8	-0.38	-0.943416	epi	Superficial	NOT SIG.	epi
6	0.0188854	0.0860817	0.1	0.02	1	DMPA	DCAF16	-0.12	2.32193	epi	Superficial	NOT SIG.	epi
6	0.0189308	0.150598	0.25	0.12	1	DMPA	DDX21	-0.37	1.05889	epi	Superficial	NOT SIG.	epi
6	0.0189682	0.0689077	0.12	0.03	1	DMPA	RCN1	-0.15	2	epi	Superficial	NOT SIG.	epi
6	0.0190749	0.172011	0.36	0.2	1	DMPA	PIM3	-0.56	0.847997	epi	Superficial	NOT SIG.	epi
6	0.0190956	0.188386	0.65	0.59	1	DMPA	TMEM45B	-1.24	0.139725	epi	Superficial	NOT SIG.	epi
6	0.019222	0.145644	0.18	0.07	1	DMPA	KPNA3	-0.25	1.36257	epi	Superficial	NOT SIG.	epi
6	0.019224	0.124493	0.22	0.1	1	DMPA	CYHR1	-0.32	1.1375	epi	Superficial	NOT SIG.	epi
6	0.0192422	0.0818365	0.12	0.03	1	DMPA	RNF135	-0.15	2	epi	Superficial	NOT SIG.	epi
6	0.0192841	0.10298	0.17	0.06	1	DMPA	BTBD10	-0.23	1.5025	epi	Superficial	NOT SIG.	epi
6	0.0192841	0.0863926	0.17	0.06	1	DMPA	CNIH4	-0.23	1.5025	epi	Superficial	NOT SIG.	epi
6	0.0192841	0.0644896	0.17	0.06	1	DMPA	HELZ2	-0.23	1.5025	epi	Superficial	NOT SIG.	epi
6	0.0193592	0.181073	0.49	0.3	1	DMPA	EREG	-0.79	0.707819	epi	Superficial	NOT SIG.	epi
6	0.0194339	-0.0201863	1	1	1	DMPA	CSTA	-2	0	epi	Superficial	NOT SIG.	epi
6	0.01948	-0.181047	0.19	0.31	1	DMPA	SCAND1	-0.5	-0.706269	epi	Superficial	NOT SIG.	epi
6	0.0194958	0.0620148	0.1	0.02	1	DMPA	ICAM1	-0.12	2.32193	epi	Superficial	NOT SIG.	epi
6	0.0195866	0.0824017	0.23	0.1	1	DMPA	PJA2	-0.33	1.20163	epi	Superficial	NOT SIG.	epi
6	0.0196774	0.181437	0.8	0.76	1	DMPA	SERPINB1	-1.56	0.0740006	epi	Superficial	NOT SIG.	epi
6	0.0197485	0.226991	0.65	0.59	1	DMPA	TM4SF1	-1.24	0.139725	epi	Superficial	NOT SIG.	epi
6	0.0198006	0.0510603	0.12	0.03	1	DMPA	MAD2L2	-0.15	2	epi	Superficial	NOT SIG.	epi
6	0.0199935	0.125696	0.24	0.11	1	DMPA	CHTOP	-0.35	1.12553	epi	Superficial	NOT SIG.	epi
6	0.0199999	0.236031	0.57	0.44	1	DMPA	SERPINB5	-1.01	0.373458	epi	Superficial	NOT SIG.	epi
6	0.0201618	0.0915045	0.15	0.05	1	DMPA	ZNHIT3	-0.2	1.58496	epi	Superficial	NOT SIG.	epi
6	0.0202526	0.159393	0.25	0.12	1	DMPA	TSPAN5	-0.37	1.05889	epi	Superficial	NOT SIG.	epi
6	0.0203118	0.0766717	0.19	0.07	1	DMPA	CCZ1	-0.26	1.44057	epi	Superficial	NOT SIG.	epi
6	0.0203731	0.0480624	0.12	0.03	1	DMPA	CBFB	-0.15	2	epi	Superficial	NOT SIG.	epi
6	0.0204527	0.0716179	0.17	0.06	1	DMPA	SNAP23	-0.23	1.5025	epi	Superficial	NOT SIG.	epi
6	0.0205397	-0.194428	0.18	0.31	1	DMPA	PACSIN2	-0.49	-0.784271	epi	Superficial	NOT SIG.	epi
6	0.0205997	-0.156723	0.24	0.41	1	DMPA	CNST	-0.65	-0.77259	epi	Superficial	NOT SIG.	epi
6	0.020735	0.0645087	0.25	0.11	1	DMPA	RAB35	-0.36	1.18442	epi	Superficial	NOT SIG.	epi
6	0.0207443	0.233692	0.6	0.46	1	DMPA	UBL3	-1.06	0.383329	epi	Superficial	NOT SIG.	epi
6	0.0207684	0.0533611	0.1	0.02	1	DMPA	ALG6	-0.12	2.32193	epi	Superficial	NOT SIG.	epi
6	0.0210224	0.18226	0.52	0.34	1	DMPA	SNHG25	-0.86	0.612977	epi	Superficial	NOT SIG.	epi
6	0.0211688	0.0906005	0.21	0.09	1	DMPA	USP15	-0.3	1.22239	epi	Superficial	NOT SIG.	epi
6	0.021269	-0.168348	0.07	0.17	1	DMPA	APMAP	-0.24	-1.28011	epi	Superficial	NOT SIG.	epi
6	0.0213963	0.146416	0.16	0.06	1	DMPA	ORMDL1	-0.22	1.41504	epi	Superficial	NOT SIG.	epi
6	0.0213963	0.125111	0.16	0.06	1	DMPA	CYB5A	-0.22	1.41504	epi	Superficial	NOT SIG.	epi
6	0.0214564	0.104509	0.15	0.05	1	DMPA	PLSCR3	-0.2	1.58496	epi	Superficial	NOT SIG.	epi
6	0.0215417	0.126716	0.43	0.25	1	DMPA	ACAP2	-0.68	0.782409	epi	Superficial	NOT SIG.	epi
6	0.0215898	0.136757	0.19	0.08	1	DMPA	PSMD3	-0.27	1.24793	epi	Superficial	NOT SIG.	epi
6	0.0216634	-0.206367	0.41	0.53	1	DMPA	ACOX1	-0.94	-0.370368	epi	Superficial	NOT SIG.	epi
6	0.0216794	-0.194985	0.25	0.37	1	DMPA	SYAP1	-0.62	-0.565597	epi	Superficial	NOT SIG.	epi
6	0.0217667	0.0894268	0.2	0.08	1	DMPA	VTI1A	-0.28	1.32193	epi	Superficial	NOT SIG.	epi
6	0.0218588	-0.1705	0.25	0.38	1	DMPA	AP1G1	-0.63	-0.604071	epi	Superficial	NOT SIG.	epi
6	0.0219636	-0.15431	0.58	0.7	1	DMPA	VAT1	-1.28	-0.271302	epi	Superficial	NOT SIG.	epi
6	0.0219647	0.134086	0.27	0.13	1	DMPA	AGFG2	-0.4	1.05445	epi	Superficial	NOT SIG.	epi
6	0.0221159	-0.185495	0.18	0.3	1	DMPA	LSM4	-0.48	-0.736966	epi	Superficial	NOT SIG.	epi
6	0.0221922	0.0719896	0.17	0.06	1	DMPA	TUSC2	-0.23	1.5025	epi	Superficial	NOT SIG.	epi
6	0.0223953	0.216781	0.64	0.45	1	DMPA	EIF3A	-1.09	0.508147	epi	Superficial	NOT SIG.	epi
6	0.022423	0.343272	0.42	0.34	1	DMPA	GABRP	-0.76	0.304855	epi	Superficial	NOT SIG.	epi
6	0.0224583	-0.178253	0.41	0.63	1	DMPA	DSG1	-1.04	-0.619728	epi	Superficial	NOT SIG.	epi
6	0.0225095	0.0944943	0.18	0.07	1	DMPA	XPNPEP1	-0.25	1.36257	epi	Superficial	NOT SIG.	epi
6	0.0225271	0.0905587	0.21	0.09	1	DMPA	NDST2	-0.3	1.22239	epi	Superficial	NOT SIG.	epi
6	0.0225436	0.0633967	0.15	0.05	1	DMPA	MED14	-0.2	1.58496	epi	Superficial	NOT SIG.	epi
6	0.0225453	0.127752	0.19	0.08	1	DMPA	SPRYD3	-0.27	1.24793	epi	Superficial	NOT SIG.	epi
6	0.0225577	0.080609	0.13	0.04	1	DMPA	TGFBR2	-0.17	1.70044	epi	Superficial	NOT SIG.	epi
6	0.0225846	0.232671	0.46	0.33	1	DMPA	PRELID3B	-0.79	0.479168	epi	Superficial	NOT SIG.	epi
6	0.0226657	-0.174654	0.71	0.77	1	DMPA	DHRS9	-1.48	-0.117039	epi	Superficial	NOT SIG.	epi
6	0.0226719	-0.183287	0.23	0.37	1	DMPA	LINC01214	-0.6	-0.685891	epi	Superficial	NOT SIG.	epi
6	0.022758	0.0854381	0.23	0.1	1	DMPA	MED4	-0.33	1.20163	epi	Superficial	NOT SIG.	epi
6	0.022789	0.178943	0.31	0.17	1	DMPA	NIPAL3	-0.48	0.866733	epi	Superficial	NOT SIG.	epi
6	0.0228363	0.160391	0.44	0.29	1	DMPA	PDLIM1	-0.73	0.601451	epi	Superficial	NOT SIG.	epi
6	0.0228585	0.0987354	0.13	0.04	1	DMPA	GNA11	-0.17	1.70044	epi	Superficial	NOT SIG.	epi
6	0.0231183	0.11597	0.37	0.2	1	DMPA	SLC16A3	-0.57	0.887525	epi	Superficial	NOT SIG.	epi
6	0.0231393	0.0928782	0.25	0.12	1	DMPA	TFDP1	-0.37	1.05889	epi	Superficial	NOT SIG.	epi
6	0.0232541	0.184938	0.42	0.27	1	DMPA	EIF4A3	-0.69	0.63743	epi	Superficial	NOT SIG.	epi
6	0.0234385	-0.160422	0.38	0.51	1	DMPA	SNRK	-0.89	-0.424498	epi	Superficial	NOT SIG.	epi
6	0.0235852	0.155301	0.36	0.2	1	DMPA	MRPL52	-0.56	0.847997	epi	Superficial	NOT SIG.	epi
6	0.0237668	0.0943389	0.3	0.15	1	DMPA	SNX1	-0.45	1	epi	Superficial	NOT SIG.	epi
6	0.0237945	0.101399	0.16	0.06	1	DMPA	CPPED1	-0.22	1.41504	epi	Superficial	NOT SIG.	epi
6	0.0238267	-0.154463	0.08	0.18	1	DMPA	CKS2	-0.26	-1.16993	epi	Superficial	NOT SIG.	epi
6	0.02383	-0.131642	0.05	0.14	1	DMPA	MTRNR2L10	-0.19	-1.48543	epi	Superficial	NOT SIG.	epi
6	0.0238886	-0.1084	0.97	1	1	DMPA	ECM1	-1.97	-0.0439433	epi	Superficial	NOT SIG.	epi
6	0.023948	0.0951328	0.2	0.08	1	DMPA	FNBP1	-0.28	1.32193	epi	Superficial	NOT SIG.	epi
6	0.0239698	0.0652975	0.15	0.05	1	DMPA	SERPINB8	-0.2	1.58496	epi	Superficial	NOT SIG.	epi
6	0.0240438	-0.137962	0.09	0.2	1	DMPA	TCEAL9	-0.29	-1.152	epi	Superficial	NOT SIG.	epi
6	0.0240618	0.098997	0.18	0.07	1	DMPA	TM9SF1	-0.25	1.36257	epi	Superficial	NOT SIG.	epi
6	0.0240966	0.097291	0.13	0.04	1	DMPA	ZC3H14	-0.17	1.70044	epi	Superficial	NOT SIG.	epi
6	0.0241876	0.0748148	0.05	0	1	DMPA	BMF	-0.05	#NUM!	epi	Superficial	NOT SIG.	epi
6	0.0241876	0.0715111	0.05	0	1	DMPA	ZNF609	-0.05	#NUM!	epi	Superficial	NOT SIG.	epi
6	0.0241876	0.0616113	0.05	0	1	DMPA	TMEM120B	-0.05	#NUM!	epi	Superficial	NOT SIG.	epi
6	0.0241876	0.0575287	0.05	0	1	DMPA	RARA-AS1	-0.05	#NUM!	epi	Superficial	NOT SIG.	epi
6	0.0241876	0.0555607	0.05	0	1	DMPA	LDB2	-0.05	#NUM!	epi	Superficial	NOT SIG.	epi
6	0.0241876	0.0537523	0.05	0	1	DMPA	MESP1	-0.05	#NUM!	epi	Superficial	NOT SIG.	epi
6	0.0241876	0.0528141	0.05	0	1	DMPA	WTIP	-0.05	#NUM!	epi	Superficial	NOT SIG.	epi
6	0.0241876	0.0526003	0.05	0	1	DMPA	LOXL4	-0.05	#NUM!	epi	Superficial	NOT SIG.	epi
6	0.0241876	0.051619	0.05	0	1	DMPA	HSDL1	-0.05	#NUM!	epi	Superficial	NOT SIG.	epi
6	0.0241876	0.0491128	0.05	0	1	DMPA	ITGAL	-0.05	#NUM!	epi	Superficial	NOT SIG.	epi
6	0.0241876	0.0488586	0.05	0	1	DMPA	AL441883.1	-0.05	#NUM!	epi	Superficial	NOT SIG.	epi
6	0.0241876	0.047658	0.05	0	1	DMPA	CHEK2	-0.05	#NUM!	epi	Superficial	NOT SIG.	epi
6	0.0241876	0.0466015	0.05	0	1	DMPA	TMEM200B	-0.05	#NUM!	epi	Superficial	NOT SIG.	epi
6	0.0241876	0.0445822	0.05	0	1	DMPA	TMEM38B	-0.05	#NUM!	epi	Superficial	NOT SIG.	epi
6	0.0241876	0.0445132	0.05	0	1	DMPA	SLA	-0.05	#NUM!	epi	Superficial	NOT SIG.	epi
6	0.0241876	0.0426626	0.05	0	1	DMPA	ZNF502	-0.05	#NUM!	epi	Superficial	NOT SIG.	epi
6	0.0241876	0.0409276	0.05	0	1	DMPA	NCKAP1L	-0.05	#NUM!	epi	Superficial	NOT SIG.	epi
6	0.0241876	0.0402783	0.05	0	1	DMPA	FAHD2A	-0.05	#NUM!	epi	Superficial	NOT SIG.	epi
6	0.0241876	0.0385001	0.05	0	1	DMPA	CHD1L	-0.05	#NUM!	epi	Superficial	NOT SIG.	epi
6	0.0241876	0.0374063	0.05	0	1	DMPA	MBD4	-0.05	#NUM!	epi	Superficial	NOT SIG.	epi
6	0.0241876	0.0367935	0.05	0	1	DMPA	WAS	-0.05	#NUM!	epi	Superficial	NOT SIG.	epi
6	0.0241876	0.036203	0.05	0	1	DMPA	EDAR	-0.05	#NUM!	epi	Superficial	NOT SIG.	epi
6	0.0241876	0.0355797	0.05	0	1	DMPA	CXCL8	-0.05	#NUM!	epi	Superficial	NOT SIG.	epi
6	0.0241876	0.0349276	0.05	0	1	DMPA	ATG10	-0.05	#NUM!	epi	Superficial	NOT SIG.	epi
6	0.0241876	0.032123	0.05	0	1	DMPA	CDKN2A	-0.05	#NUM!	epi	Superficial	NOT SIG.	epi
6	0.0241876	0.0307957	0.05	0	1	DMPA	C14orf28	-0.05	#NUM!	epi	Superficial	NOT SIG.	epi
6	0.0241876	-0.0425619	0	0.05	1	DMPA	TREX2	-0.05	#NUM!	epi	Superficial	NOT SIG.	epi
6	0.0241876	-0.0463393	0	0.05	1	DMPA	SIX5	-0.05	#NUM!	epi	Superficial	NOT SIG.	epi
6	0.0241876	-0.0516076	0	0.05	1	DMPA	MICA	-0.05	#NUM!	epi	Superficial	NOT SIG.	epi
6	0.0241876	-0.0547088	0	0.05	1	DMPA	ACAD10	-0.05	#NUM!	epi	Superficial	NOT SIG.	epi
6	0.0241876	-0.0572019	0	0.05	1	DMPA	AC136616.1	-0.05	#NUM!	epi	Superficial	NOT SIG.	epi
6	0.0241876	-0.0659121	0	0.05	1	DMPA	SCLT1	-0.05	#NUM!	epi	Superficial	NOT SIG.	epi
6	0.0241876	-0.0720092	0	0.05	1	DMPA	PBK	-0.05	#NUM!	epi	Superficial	NOT SIG.	epi
6	0.0241876	-0.074099	0	0.05	1	DMPA	TENM4	-0.05	#NUM!	epi	Superficial	NOT SIG.	epi
6	0.0242111	0.188228	0.3	0.17	1	DMPA	STAU1	-0.47	0.819428	epi	Superficial	NOT SIG.	epi
6	0.0242226	0.143684	0.41	0.24	1	DMPA	SELENOK	-0.65	0.77259	epi	Superficial	NOT SIG.	epi
6	0.0242551	-0.227736	0.26	0.38	1	DMPA	WWC1	-0.64	-0.547488	epi	Superficial	NOT SIG.	epi
6	0.0244838	0.123306	0.33	0.17	1	DMPA	USP22	-0.5	0.956931	epi	Superficial	NOT SIG.	epi
6	0.0244844	0.127736	0.28	0.14	1	DMPA	AIG1	-0.42	1	epi	Superficial	NOT SIG.	epi
6	0.0245284	0.193917	0.66	0.48	1	DMPA	COX6C	-1.14	0.459432	epi	Superficial	NOT SIG.	epi
6	0.024558	0.143609	0.11	0.03	1	DMPA	SERPINE2	-0.14	1.87447	epi	Superficial	NOT SIG.	epi
6	0.0245618	0.0710484	0.15	0.05	1	DMPA	ZCCHC9	-0.2	1.58496	epi	Superficial	NOT SIG.	epi
6	0.0245618	0.0462921	0.15	0.05	1	DMPA	CNKSR1	-0.2	1.58496	epi	Superficial	NOT SIG.	epi
6	0.0246886	-0.16162	0.33	0.47	1	DMPA	SDR9C7	-0.8	-0.510195	epi	Superficial	NOT SIG.	epi
6	0.0248668	0.0640815	0.25	0.11	1	DMPA	SEPTIN8	-0.36	1.18442	epi	Superficial	NOT SIG.	epi
6	0.0251124	-0.200463	0.24	0.34	1	DMPA	GNL3	-0.58	-0.5025	epi	Superficial	NOT SIG.	epi
6	0.0251664	0.069198	0.15	0.05	1	DMPA	PNPLA6	-0.2	1.58496	epi	Superficial	NOT SIG.	epi
6	0.0255198	-0.09198	0.06	0.16	1	DMPA	MRPL38	-0.22	-1.41504	epi	Superficial	NOT SIG.	epi
6	0.0255646	0.176548	0.46	0.31	1	DMPA	JPT1	-0.77	0.569366	epi	Superficial	NOT SIG.	epi
6	0.0256529	0.155968	0.29	0.15	1	DMPA	EFNB2	-0.44	0.95109	epi	Superficial	NOT SIG.	epi
6	0.0256829	-0.181625	0.14	0.25	1	DMPA	ARAP2	-0.39	-0.836501	epi	Superficial	NOT SIG.	epi
6	0.0257661	-0.140677	0.23	0.36	1	DMPA	USF2	-0.59	-0.646363	epi	Superficial	NOT SIG.	epi
6	0.0260628	0.0729293	0.13	0.04	1	DMPA	MAN2A1	-0.17	1.70044	epi	Superficial	NOT SIG.	epi
6	0.026137	-0.165349	0.38	0.5	1	DMPA	TP53BP2	-0.88	-0.395929	epi	Superficial	NOT SIG.	epi
6	0.0261796	-0.157617	0.09	0.19	1	DMPA	TOP2A	-0.28	-1.078	epi	Superficial	NOT SIG.	epi
6	0.0262642	0.151707	0.28	0.15	1	DMPA	CYTH2	-0.43	0.900464	epi	Superficial	NOT SIG.	epi
6	0.0263185	-0.164778	0.38	0.5	1	DMPA	SSU72	-0.88	-0.395929	epi	Superficial	NOT SIG.	epi
6	0.0263737	0.106892	0.11	0.03	1	DMPA	GMEB1	-0.14	1.87447	epi	Superficial	NOT SIG.	epi
6	0.0265928	-0.180448	0.37	0.51	1	DMPA	FAM43A	-0.88	-0.462972	epi	Superficial	NOT SIG.	epi
6	0.026615	-0.142989	0.02	0.09	1	DMPA	SESN1	-0.11	-2.16993	epi	Superficial	NOT SIG.	epi
6	0.0266807	-0.156428	0.2	0.32	1	DMPA	LAMTOR4	-0.52	-0.678072	epi	Superficial	NOT SIG.	epi
6	0.0267453	0.1166	0.27	0.14	1	DMPA	GOLPH3L	-0.41	0.947533	epi	Superficial	NOT SIG.	epi
6	0.0267483	0.083524	0.13	0.04	1	DMPA	GIGYF2	-0.17	1.70044	epi	Superficial	NOT SIG.	epi
6	0.0267483	0.0491455	0.13	0.04	1	DMPA	RNF2	-0.17	1.70044	epi	Superficial	NOT SIG.	epi
6	0.0267504	0.136728	0.11	0.03	1	DMPA	LAMC1	-0.14	1.87447	epi	Superficial	NOT SIG.	epi
6	0.0267514	0.120964	0.28	0.14	1	DMPA	NDUFAF3	-0.42	1	epi	Superficial	NOT SIG.	epi
6	0.0267863	0.187667	0.58	0.41	1	DMPA	SELENOP	-0.99	0.500429	epi	Superficial	NOT SIG.	epi
6	0.0268495	0.118885	0.34	0.19	1	DMPA	FAM219B	-0.53	0.839535	epi	Superficial	NOT SIG.	epi
6	0.02687	-0.182798	0.13	0.24	1	DMPA	NOL3	-0.37	-0.884523	epi	Superficial	NOT SIG.	epi
6	0.0268952	-0.183819	0.45	0.58	1	DMPA	PRELID1	-1.03	-0.366128	epi	Superficial	NOT SIG.	epi
6	0.0269868	-0.175309	0.38	0.49	1	DMPA	ASPG	-0.87	-0.366782	epi	Superficial	NOT SIG.	epi
6	0.0270353	-0.162281	0.29	0.44	1	DMPA	ALDOC	-0.73	-0.601451	epi	Superficial	NOT SIG.	epi
6	0.0270969	0.0665298	0.13	0.04	1	DMPA	AGO4	-0.17	1.70044	epi	Superficial	NOT SIG.	epi
6	0.0273402	0.0754075	0.21	0.09	1	DMPA	PIAS1	-0.3	1.22239	epi	Superficial	NOT SIG.	epi
6	0.0274493	0.090496	0.13	0.04	1	DMPA	RHOU	-0.17	1.70044	epi	Superficial	NOT SIG.	epi
6	0.0274493	0.0824196	0.13	0.04	1	DMPA	DSG2	-0.17	1.70044	epi	Superficial	NOT SIG.	epi
6	0.0274493	-0.071275	0.04	0.13	1	DMPA	SPON2	-0.17	-1.70044	epi	Superficial	NOT SIG.	epi
6	0.0274665	0.0850634	0.28	0.13	1	DMPA	PCBD1	-0.41	1.10692	epi	Superficial	NOT SIG.	epi
6	0.0275178	0.101788	0.11	0.03	1	DMPA	MEX3C	-0.14	1.87447	epi	Superficial	NOT SIG.	epi
6	0.0276245	0.10195	0.25	0.12	1	DMPA	PSMG2	-0.37	1.05889	epi	Superficial	NOT SIG.	epi
6	0.0276496	0.129954	0.14	0.05	1	DMPA	MTF1	-0.19	1.48543	epi	Superficial	NOT SIG.	epi
6	0.0277398	0.127558	0.26	0.13	1	DMPA	KLF10	-0.39	1	epi	Superficial	NOT SIG.	epi
6	0.0278057	0.0750751	0.13	0.04	1	DMPA	GYG1	-0.17	1.70044	epi	Superficial	NOT SIG.	epi
6	0.0279083	0.0986826	0.2	0.09	1	DMPA	RASSF7	-0.29	1.152	epi	Superficial	NOT SIG.	epi
6	0.0279086	0.109547	0.11	0.03	1	DMPA	CHST2	-0.14	1.87447	epi	Superficial	NOT SIG.	epi
6	0.0279086	0.105048	0.11	0.03	1	DMPA	STAT5B	-0.14	1.87447	epi	Superficial	NOT SIG.	epi
6	0.027988	0.102118	0.16	0.06	1	DMPA	XPO6	-0.22	1.41504	epi	Superficial	NOT SIG.	epi
6	0.0281154	0.0846732	0.22	0.1	1	DMPA	TMEM8A	-0.32	1.1375	epi	Superficial	NOT SIG.	epi
6	0.0281661	0.0493091	0.13	0.04	1	DMPA	NSMCE4A	-0.17	1.70044	epi	Superficial	NOT SIG.	epi
6	0.0283042	0.0804152	0.11	0.03	1	DMPA	RO60	-0.14	1.87447	epi	Superficial	NOT SIG.	epi
6	0.0283521	-0.0883237	0.02	0.09	1	DMPA	MYO18A	-0.11	-2.16993	epi	Superficial	NOT SIG.	epi
6	0.0283952	0.176642	0.23	0.11	1	DMPA	LIN7C	-0.34	1.06413	epi	Superficial	NOT SIG.	epi
6	0.0284422	0.183887	0.34	0.21	1	DMPA	LTA4H	-0.55	0.695145	epi	Superficial	NOT SIG.	epi
6	0.0284863	0.15905	0.68	0.65	1	DMPA	ARPC3	-1.33	0.065095	epi	Superficial	NOT SIG.	epi
6	0.0285283	0.0681602	0.24	0.11	1	DMPA	OCIAD1	-0.35	1.12553	epi	Superficial	NOT SIG.	epi
6	0.0285306	0.0399676	0.13	0.04	1	DMPA	MCUB	-0.17	1.70044	epi	Superficial	NOT SIG.	epi
6	0.028659	0.115296	0.25	0.12	1	DMPA	DLG1	-0.37	1.05889	epi	Superficial	NOT SIG.	epi
6	0.0286832	0.117622	0.14	0.05	1	DMPA	RASA1	-0.19	1.48543	epi	Superficial	NOT SIG.	epi
6	0.0286892	0.158872	0.49	0.32	1	DMPA	CHMP2A	-0.81	0.61471	epi	Superficial	NOT SIG.	epi
6	0.0287363	-0.151488	0.09	0.19	1	DMPA	PPP1R14B-AS1	-0.28	-1.078	epi	Superficial	NOT SIG.	epi
6	0.0287836	0.0971038	0.19	0.08	1	DMPA	UFL1	-0.27	1.24793	epi	Superficial	NOT SIG.	epi
6	0.0288013	-0.0998462	0.02	0.09	1	DMPA	VPS16	-0.11	-2.16993	epi	Superficial	NOT SIG.	epi
6	0.0288946	0.150756	0.35	0.2	1	DMPA	SQLE	-0.55	0.807355	epi	Superficial	NOT SIG.	epi
6	0.0290856	0.105718	0.19	0.08	1	DMPA	SCFD1	-0.27	1.24793	epi	Superficial	NOT SIG.	epi
6	0.0291098	0.117697	0.11	0.03	1	DMPA	FTX	-0.14	1.87447	epi	Superficial	NOT SIG.	epi
6	0.0291098	0.0807383	0.11	0.03	1	DMPA	TATDN1	-0.14	1.87447	epi	Superficial	NOT SIG.	epi
6	0.0292097	-0.0662499	0.01	0.07	1	DMPA	NAIF1	-0.08	-2.80735	epi	Superficial	NOT SIG.	epi
6	0.0292097	-0.0801422	0.01	0.07	1	DMPA	HOXB13	-0.08	-2.80735	epi	Superficial	NOT SIG.	epi
6	0.0292097	-0.084922	0.01	0.07	1	DMPA	ASB1	-0.08	-2.80735	epi	Superficial	NOT SIG.	epi
6	0.0292566	0.104432	0.09	0.02	1	DMPA	MIER3	-0.11	2.16993	epi	Superficial	NOT SIG.	epi
6	0.0292566	0.0982348	0.09	0.02	1	DMPA	RNASEH2B	-0.11	2.16993	epi	Superficial	NOT SIG.	epi
6	0.0292724	0.162304	0.41	0.25	1	DMPA	MTCH1	-0.66	0.713696	epi	Superficial	NOT SIG.	epi
6	0.02952	0.0804111	0.11	0.03	1	DMPA	PNPO	-0.14	1.87447	epi	Superficial	NOT SIG.	epi
6	0.0295493	0.100588	0.83	0.81	1	DMPA	OAZ1	-1.64	0.0351894	epi	Superficial	NOT SIG.	epi
6	0.0295993	0.186811	0.22	0.11	1	DMPA	UBE2L6	-0.33	1	epi	Superficial	NOT SIG.	epi
6	0.0296814	-0.178456	0.22	0.34	1	DMPA	RBMS1	-0.56	-0.628031	epi	Superficial	NOT SIG.	epi
6	0.0296958	0.12748	0.29	0.15	1	DMPA	TEAD3	-0.44	0.95109	epi	Superficial	NOT SIG.	epi
6	0.0297092	0.119265	0.28	0.14	1	DMPA	LRRC41	-0.42	1	epi	Superficial	NOT SIG.	epi
6	0.0297181	-0.0740017	0.02	0.09	1	DMPA	KIAA1211L	-0.11	-2.16993	epi	Superficial	NOT SIG.	epi
6	0.0297198	0.161164	0.26	0.14	1	DMPA	CYB5R1	-0.4	0.893085	epi	Superficial	NOT SIG.	epi
6	0.0297266	0.0747074	0.25	0.12	1	DMPA	TAP1	-0.37	1.05889	epi	Superficial	NOT SIG.	epi
6	0.0297467	0.123582	0.07	0.01	1	DMPA	CTPS1	-0.08	2.80735	epi	Superficial	NOT SIG.	epi
6	0.0299717	0.0799955	0.16	0.06	1	DMPA	SF3B4	-0.22	1.41504	epi	Superficial	NOT SIG.	epi
6	0.0300443	-0.12415	0.32	0.5	1	DMPA	RASGEF1B	-0.82	-0.643856	epi	Superficial	NOT SIG.	epi
6	0.030113	0.0828165	0.14	0.05	1	DMPA	TMC4	-0.19	1.48543	epi	Superficial	NOT SIG.	epi
6	0.0301636	0.0711187	0.87	0.89	1	DMPA	RPS5	-1.76	-0.0327899	epi	Superficial	NOT SIG.	epi
6	0.030292	-0.0521737	0.01	0.07	1	DMPA	LYSMD4	-0.08	-2.80735	epi	Superficial	NOT SIG.	epi
6	0.0303053	0.187004	0.42	0.3	1	DMPA	TMPRSS4	-0.72	0.485427	epi	Superficial	NOT SIG.	epi
6	0.0303104	-0.137677	0.25	0.39	1	DMPA	FBL	-0.64	-0.641546	epi	Superficial	NOT SIG.	epi
6	0.0304073	-0.183586	0.45	0.56	1	DMPA	S100A12	-1.01	-0.315502	epi	Superficial	NOT SIG.	epi
6	0.0304154	0.103844	0.17	0.07	1	DMPA	EDN3	-0.24	1.28011	epi	Superficial	NOT SIG.	epi
6	0.0305239	-0.117644	0.04	0.12	1	DMPA	OPLAH	-0.16	-1.58496	epi	Superficial	NOT SIG.	epi
6	0.0307213	0.0898818	0.2	0.09	1	DMPA	GNG10	-0.29	1.152	epi	Superficial	NOT SIG.	epi
6	0.0307804	0.0805513	0.11	0.03	1	DMPA	KMT2B	-0.14	1.87447	epi	Superficial	NOT SIG.	epi
6	0.0307804	0.045519	0.11	0.03	1	DMPA	STX8	-0.14	1.87447	epi	Superficial	NOT SIG.	epi
6	0.030846	0.0729316	0.07	0.01	1	DMPA	PI4K2B	-0.08	2.80735	epi	Superficial	NOT SIG.	epi
6	0.030846	0.0689442	0.07	0.01	1	DMPA	IPO4	-0.08	2.80735	epi	Superficial	NOT SIG.	epi
6	0.030846	0.0616609	0.07	0.01	1	DMPA	CRLS1	-0.08	2.80735	epi	Superficial	NOT SIG.	epi
6	0.030846	0.0591703	0.07	0.01	1	DMPA	THOC1	-0.08	2.80735	epi	Superficial	NOT SIG.	epi
6	0.0308707	-0.137284	0.98	1	1	DMPA	CRISP3	-1.98	-0.0291463	epi	Superficial	NOT SIG.	epi
6	0.0308953	0.169305	0.3	0.17	1	DMPA	FAM135A	-0.47	0.819428	epi	Superficial	NOT SIG.	epi
6	0.0310081	0.0669843	0.16	0.06	1	DMPA	ARFGAP3	-0.22	1.41504	epi	Superficial	NOT SIG.	epi
6	0.0311404	0.0693787	0.09	0.02	1	DMPA	AKAP8	-0.11	2.16993	epi	Superficial	NOT SIG.	epi
6	0.0312865	0.116434	0.91	0.91	1	DMPA	DSC2	-1.82	0	epi	Superficial	NOT SIG.	epi
6	0.0313049	0.0975724	0.91	0.93	1	DMPA	HLA-B	-1.84	-0.0313642	epi	Superficial	NOT SIG.	epi
6	0.0313329	-0.116034	0.14	0.26	1	DMPA	WDR45	-0.4	-0.893085	epi	Superficial	NOT SIG.	epi
6	0.0313349	0.100819	0.34	0.18	1	DMPA	FUS	-0.52	0.917538	epi	Superficial	NOT SIG.	epi
6	0.0314086	0.0809026	0.07	0.01	1	DMPA	RAP1GAP	-0.08	2.80735	epi	Superficial	NOT SIG.	epi
6	0.0314086	0.0484801	0.07	0.01	1	DMPA	TMEM51-AS1	-0.08	2.80735	epi	Superficial	NOT SIG.	epi
6	0.0314086	0.0422963	0.07	0.01	1	DMPA	SIRT3	-0.08	2.80735	epi	Superficial	NOT SIG.	epi
6	0.0316036	0.0911552	0.14	0.05	1	DMPA	MTG1	-0.19	1.48543	epi	Superficial	NOT SIG.	epi
6	0.0316044	0.117881	0.3	0.16	1	DMPA	C1QBP	-0.46	0.906891	epi	Superficial	NOT SIG.	epi
6	0.0316273	0.0926138	0.09	0.02	1	DMPA	UBN1	-0.11	2.16993	epi	Superficial	NOT SIG.	epi
6	0.0316273	-0.0643105	0.02	0.09	1	DMPA	BCS1L	-0.11	-2.16993	epi	Superficial	NOT SIG.	epi
6	0.0318997	-0.148557	0.12	0.23	1	DMPA	FUT11	-0.35	-0.938599	epi	Superficial	NOT SIG.	epi
6	0.0319647	-0.153164	0.13	0.24	1	DMPA	EPG5	-0.37	-0.884523	epi	Superficial	NOT SIG.	epi
6	0.03198	0.0640365	0.07	0.01	1	DMPA	MED26	-0.08	2.80735	epi	Superficial	NOT SIG.	epi
6	0.03198	0.0565617	0.07	0.01	1	DMPA	LDOC1	-0.08	2.80735	epi	Superficial	NOT SIG.	epi
6	0.03198	0.0498313	0.07	0.01	1	DMPA	PHF12	-0.08	2.80735	epi	Superficial	NOT SIG.	epi
6	0.03198	-0.0666482	0.01	0.07	1	DMPA	ERCC6L2	-0.08	-2.80735	epi	Superficial	NOT SIG.	epi
6	0.03198	-0.0842838	0.01	0.07	1	DMPA	HS1BP3	-0.08	-2.80735	epi	Superficial	NOT SIG.	epi
6	0.0320739	0.13849	0.42	0.26	1	DMPA	COMTD1	-0.68	0.691878	epi	Superficial	NOT SIG.	epi
6	0.0321207	0.0823434	0.09	0.02	1	DMPA	METTL23	-0.11	2.16993	epi	Superficial	NOT SIG.	epi
6	0.0321207	0.0689556	0.09	0.02	1	DMPA	ZNF740	-0.11	2.16993	epi	Superficial	NOT SIG.	epi
6	0.0321207	0.0591961	0.09	0.02	1	DMPA	S100A3	-0.11	2.16993	epi	Superficial	NOT SIG.	epi
6	0.0321207	0.0485079	0.09	0.02	1	DMPA	COQ3	-0.11	2.16993	epi	Superficial	NOT SIG.	epi
6	0.0321573	0.0871623	0.12	0.04	1	DMPA	ISG20	-0.16	1.58496	epi	Superficial	NOT SIG.	epi
6	0.0323724	0.0703628	0.14	0.05	1	DMPA	COG3	-0.19	1.48543	epi	Superficial	NOT SIG.	epi
6	0.0323945	0.0962861	0.23	0.11	1	DMPA	FBXW2	-0.34	1.06413	epi	Superficial	NOT SIG.	epi
6	0.0325603	0.0681284	0.07	0.01	1	DMPA	MIR34AHG	-0.08	2.80735	epi	Superficial	NOT SIG.	epi
6	0.0325603	0.0592915	0.07	0.01	1	DMPA	MRPL20-AS1	-0.08	2.80735	epi	Superficial	NOT SIG.	epi
6	0.0325603	0.0540665	0.07	0.01	1	DMPA	ZNF514	-0.08	2.80735	epi	Superficial	NOT SIG.	epi
6	0.0325603	0.0523755	0.07	0.01	1	DMPA	HCST	-0.08	2.80735	epi	Superficial	NOT SIG.	epi
6	0.0325603	0.050185	0.07	0.01	1	DMPA	FAM168A	-0.08	2.80735	epi	Superficial	NOT SIG.	epi
6	0.0325603	0.0479357	0.07	0.01	1	DMPA	AC127526.5	-0.08	2.80735	epi	Superficial	NOT SIG.	epi
6	0.0325603	0.0446877	0.07	0.01	1	DMPA	NSL1	-0.08	2.80735	epi	Superficial	NOT SIG.	epi
6	0.0325603	0.0430673	0.07	0.01	1	DMPA	CX3CR1	-0.08	2.80735	epi	Superficial	NOT SIG.	epi
6	0.0326207	0.0433478	0.09	0.02	1	DMPA	EHHADH	-0.11	2.16993	epi	Superficial	NOT SIG.	epi
6	0.0326207	0.0412626	0.09	0.02	1	DMPA	CREB3	-0.11	2.16993	epi	Superficial	NOT SIG.	epi
6	0.0326915	-0.126522	0.12	0.24	1	DMPA	RUSC2	-0.36	-1	epi	Superficial	NOT SIG.	epi
6	0.0327627	0.0592725	0.14	0.05	1	DMPA	CNOT9	-0.19	1.48543	epi	Superficial	NOT SIG.	epi
6	0.0328155	0.11744	0.17	0.07	1	DMPA	EAPP	-0.24	1.28011	epi	Superficial	NOT SIG.	epi
6	0.0328155	0.101709	0.17	0.07	1	DMPA	TMEM203	-0.24	1.28011	epi	Superficial	NOT SIG.	epi
6	0.0329838	0.0439825	0.11	0.03	1	DMPA	FAM160B1	-0.14	1.87447	epi	Superficial	NOT SIG.	epi
6	0.0329838	0.036266	0.11	0.03	1	DMPA	MLYCD	-0.14	1.87447	epi	Superficial	NOT SIG.	epi
6	0.0330203	0.114697	0.21	0.1	1	DMPA	MYO1B	-0.31	1.07039	epi	Superficial	NOT SIG.	epi
6	0.0331274	0.0469832	0.09	0.02	1	DMPA	AC233266.2	-0.11	2.16993	epi	Superficial	NOT SIG.	epi
6	0.0331496	0.0488787	0.07	0.01	1	DMPA	KCNK5	-0.08	2.80735	epi	Superficial	NOT SIG.	epi
6	0.0331496	0.0479119	0.07	0.01	1	DMPA	C8orf58	-0.08	2.80735	epi	Superficial	NOT SIG.	epi
6	0.0331496	0.0450462	0.07	0.01	1	DMPA	HIVEP3	-0.08	2.80735	epi	Superficial	NOT SIG.	epi
6	0.0331496	0.041579	0.07	0.01	1	DMPA	CDC42EP5	-0.08	2.80735	epi	Superficial	NOT SIG.	epi
6	0.0331496	0.038352	0.07	0.01	1	DMPA	MAIP1	-0.08	2.80735	epi	Superficial	NOT SIG.	epi
6	0.0331496	0.0338539	0.07	0.01	1	DMPA	SEPTIN5	-0.08	2.80735	epi	Superficial	NOT SIG.	epi
6	0.0331496	0.0283845	0.07	0.01	1	DMPA	ULK2	-0.08	2.80735	epi	Superficial	NOT SIG.	epi
6	0.0331496	0.0282726	0.07	0.01	1	DMPA	GATD3B	-0.08	2.80735	epi	Superficial	NOT SIG.	epi
6	0.0331496	0.0272674	0.07	0.01	1	DMPA	ARHGEF26-AS1	-0.08	2.80735	epi	Superficial	NOT SIG.	epi
6	0.0331496	-0.0458363	0.01	0.07	1	DMPA	FBXO27	-0.08	-2.80735	epi	Superficial	NOT SIG.	epi
6	0.0331496	-0.054897	0.01	0.07	1	DMPA	EEF1A2	-0.08	-2.80735	epi	Superficial	NOT SIG.	epi
6	0.0331496	-0.0737906	0.01	0.07	1	DMPA	FARS2	-0.08	-2.80735	epi	Superficial	NOT SIG.	epi
6	0.0331571	0.0954428	0.14	0.05	1	DMPA	SIN3A	-0.19	1.48543	epi	Superficial	NOT SIG.	epi
6	0.0331778	-0.122158	0.1	0.2	1	DMPA	BCO2	-0.3	-1	epi	Superficial	NOT SIG.	epi
6	0.0332289	0.102696	0.86	0.88	1	DMPA	S100A6	-1.74	-0.0331669	epi	Superficial	NOT SIG.	epi
6	0.033395	0.149089	0.36	0.21	1	DMPA	FAR1	-0.57	0.777608	epi	Superficial	NOT SIG.	epi
6	0.0334932	0.143338	0.42	0.26	1	DMPA	BAG3	-0.68	0.691878	epi	Superficial	NOT SIG.	epi
6	0.0335255	-0.164457	0.19	0.31	1	DMPA	ALDH3B2	-0.5	-0.706269	epi	Superficial	NOT SIG.	epi
6	0.0335303	0.107426	0.17	0.07	1	DMPA	COASY	-0.24	1.28011	epi	Superficial	NOT SIG.	epi
6	0.033574	0.132855	0.27	0.14	1	DMPA	RAP1B	-0.41	0.947533	epi	Superficial	NOT SIG.	epi
6	0.0336223	0.112671	0.23	0.11	1	DMPA	CWH43	-0.34	1.06413	epi	Superficial	NOT SIG.	epi
6	0.0336401	0.113109	0.35	0.2	1	DMPA	SELENOH	-0.55	0.807355	epi	Superficial	NOT SIG.	epi
6	0.0336408	-0.061207	0.02	0.09	1	DMPA	MYOZ1	-0.11	-2.16993	epi	Superficial	NOT SIG.	epi
6	0.0341561	0.134043	0.27	0.14	1	DMPA	TEN1	-0.41	0.947533	epi	Superficial	NOT SIG.	epi
6	0.0341609	0.0536102	0.09	0.02	1	DMPA	EVPLL	-0.11	2.16993	epi	Superficial	NOT SIG.	epi
6	0.0342791	0.112259	0.2	0.09	1	DMPA	BAZ2A	-0.29	1.152	epi	Superficial	NOT SIG.	epi
6	0.0343647	0.0604587	0.14	0.05	1	DMPA	TNFRSF11A	-0.19	1.48543	epi	Superficial	NOT SIG.	epi
6	0.0346879	0.035618	0.09	0.02	1	DMPA	EPSTI1	-0.11	2.16993	epi	Superficial	NOT SIG.	epi
6	0.0347168	-0.159163	0.71	0.88	1	DMPA	PEBP1	-1.59	-0.309684	epi	Superficial	NOT SIG.	epi
6	0.0349625	0.0698761	0.2	0.09	1	DMPA	HMGB2	-0.29	1.152	epi	Superficial	NOT SIG.	epi
6	0.0350873	0.172676	0.26	0.14	1	DMPA	MRPS36	-0.4	0.893085	epi	Superficial	NOT SIG.	epi
6	0.0351904	0.0814719	0.14	0.05	1	DMPA	C12orf49	-0.19	1.48543	epi	Superficial	NOT SIG.	epi
6	0.0352219	0.0307265	0.09	0.02	1	DMPA	SOX21	-0.11	2.16993	epi	Superficial	NOT SIG.	epi
6	0.0355199	-0.197022	0.56	0.68	1	DMPA	FCGBP	-1.24	-0.280108	epi	Superficial	NOT SIG.	epi
6	0.0355384	0.0803303	0.23	0.11	1	DMPA	ZCCHC10	-0.34	1.06413	epi	Superficial	NOT SIG.	epi
6	0.0355892	-0.162859	0.42	0.5	1	DMPA	EIF3F	-0.92	-0.251539	epi	Superficial	NOT SIG.	epi
6	0.0356096	0.0821379	0.14	0.05	1	DMPA	CELSR1	-0.19	1.48543	epi	Superficial	NOT SIG.	epi
6	0.0356498	-0.0949987	0.04	0.12	1	DMPA	AL357033.4	-0.16	-1.58496	epi	Superficial	NOT SIG.	epi
6	0.0357324	-0.0913028	0.1	0.22	1	DMPA	ABCG1	-0.32	-1.1375	epi	Superficial	NOT SIG.	epi
6	0.0359796	0.135228	0.36	0.2	1	DMPA	EPB41L3	-0.56	0.847997	epi	Superficial	NOT SIG.	epi
6	0.0360063	0.129423	0.26	0.14	1	DMPA	RNPS1	-0.4	0.893085	epi	Superficial	NOT SIG.	epi
6	0.0360331	0.0703341	0.14	0.05	1	DMPA	SLC35B3	-0.19	1.48543	epi	Superficial	NOT SIG.	epi
6	0.0361084	0.104224	0.12	0.04	1	DMPA	NSMCE1	-0.16	1.58496	epi	Superficial	NOT SIG.	epi
6	0.0363172	0.124618	0.26	0.14	1	DMPA	HSDL2	-0.4	0.893085	epi	Superficial	NOT SIG.	epi
6	0.0364926	0.159619	0.42	0.28	1	DMPA	UBE2K	-0.7	0.584963	epi	Superficial	NOT SIG.	epi
6	0.0365269	0.129236	0.31	0.17	1	DMPA	RBM5	-0.48	0.866733	epi	Superficial	NOT SIG.	epi
6	0.0365719	0.115722	0.12	0.04	1	DMPA	MLH1	-0.16	1.58496	epi	Superficial	NOT SIG.	epi
6	0.036787	-0.137465	0.8	0.86	1	DMPA	IL18	-1.66	-0.104337	epi	Superficial	NOT SIG.	epi
6	0.0369939	0.0954884	0.19	0.09	1	DMPA	MRPL21	-0.28	1.078	epi	Superficial	NOT SIG.	epi
6	0.0370892	0.134679	0.24	0.12	1	DMPA	FAM168B	-0.36	1	epi	Superficial	NOT SIG.	epi
6	0.0371457	0.205646	0.16	0.07	1	DMPA	SFRP4	-0.23	1.19265	epi	Superficial	NOT SIG.	epi
6	0.0371677	0.139662	0.46	0.29	1	DMPA	CNN2	-0.75	0.665581	epi	Superficial	NOT SIG.	epi
6	0.0371906	0.1413	0.41	0.26	1	DMPA	EMC3	-0.67	0.657112	epi	Superficial	NOT SIG.	epi
6	0.037198	0.105506	0.27	0.14	1	DMPA	OSBPL8	-0.41	0.947533	epi	Superficial	NOT SIG.	epi
6	0.0372461	-0.167933	0.53	0.64	1	DMPA	DNAJB6	-1.17	-0.27208	epi	Superficial	NOT SIG.	epi
6	0.0372505	0.149788	0.27	0.15	1	DMPA	ATXN10	-0.42	0.847997	epi	Superficial	NOT SIG.	epi
6	0.0372642	0.172868	0.3	0.18	1	DMPA	NXN	-0.48	0.736966	epi	Superficial	NOT SIG.	epi
6	0.0372722	-0.137246	0.73	0.79	1	DMPA	HECTD1	-1.52	-0.113956	epi	Superficial	NOT SIG.	epi
6	0.0372859	-0.101425	0.06	0.15	1	DMPA	TNC	-0.21	-1.32193	epi	Superficial	NOT SIG.	epi
6	0.0373076	0.0802536	0.17	0.07	1	DMPA	UBE2W	-0.24	1.28011	epi	Superficial	NOT SIG.	epi
6	0.0373293	0.0634535	0.14	0.05	1	DMPA	SNRNP27	-0.19	1.48543	epi	Superficial	NOT SIG.	epi
6	0.0373379	0.140974	0.48	0.32	1	DMPA	NBEAL2	-0.8	0.584963	epi	Superficial	NOT SIG.	epi
6	0.0375142	0.112622	0.12	0.04	1	DMPA	AGPAT1	-0.16	1.58496	epi	Superficial	NOT SIG.	epi
6	0.0375142	0.0972811	0.12	0.04	1	DMPA	UPF2	-0.16	1.58496	epi	Superficial	NOT SIG.	epi
6	0.0375143	0.0977366	0.18	0.08	1	DMPA	CASC4	-0.26	1.16993	epi	Superficial	NOT SIG.	epi
6	0.0376333	-0.143135	0.85	0.86	1	DMPA	PABPC3	-1.71	-0.0168738	epi	Superficial	NOT SIG.	epi
6	0.0376662	-0.0761154	0.03	0.1	1	DMPA	IL12A-AS1	-0.13	-1.73697	epi	Superficial	NOT SIG.	epi
6	0.0377045	-0.0932744	0.07	0.17	1	DMPA	COL4A2	-0.24	-1.28011	epi	Superficial	NOT SIG.	epi
6	0.037718	-0.136064	0.76	0.86	1	DMPA	TIMP2	-1.62	-0.178337	epi	Superficial	NOT SIG.	epi
6	0.0377534	0.115381	0.21	0.1	1	DMPA	GDE1	-0.31	1.07039	epi	Superficial	NOT SIG.	epi
6	0.03777	-0.0544195	0.05	0.14	1	DMPA	HEATR5A	-0.19	-1.48543	epi	Superficial	NOT SIG.	epi
6	0.0378446	0.129919	0.37	0.21	1	DMPA	HNRNPA0	-0.58	0.817136	epi	Superficial	NOT SIG.	epi
6	0.0379295	-0.186599	0.3	0.4	1	DMPA	ERP29	-0.7	-0.415037	epi	Superficial	NOT SIG.	epi
6	0.0381125	0.139866	0.21	0.1	1	DMPA	OFD1	-0.31	1.07039	epi	Superficial	NOT SIG.	epi
6	0.0381954	-0.0783312	0.03	0.1	1	DMPA	GON4L	-0.13	-1.73697	epi	Superficial	NOT SIG.	epi
6	0.038335	0.0390717	0.19	0.08	1	DMPA	COTL1	-0.27	1.24793	epi	Superficial	NOT SIG.	epi
6	0.0385609	0.137534	0.15	0.06	1	DMPA	SOCS6	-0.21	1.32193	epi	Superficial	NOT SIG.	epi
6	0.0385622	0.157826	0.71	0.67	1	DMPA	LYPD2	-1.38	0.0836579	epi	Superficial	NOT SIG.	epi
6	0.0386649	0.0681321	0.14	0.05	1	DMPA	PMPCA	-0.19	1.48543	epi	Superficial	NOT SIG.	epi
6	0.0387108	-0.0955447	0.05	0.13	1	DMPA	DRAM2	-0.18	-1.37851	epi	Superficial	NOT SIG.	epi
6	0.0387484	0.154211	0.49	0.34	1	DMPA	CLIC1	-0.83	0.527247	epi	Superficial	NOT SIG.	epi
6	0.0389576	0.0642301	0.89	0.9	1	DMPA	UBA52	-1.79	-0.0161197	epi	Superficial	NOT SIG.	epi
6	0.0389663	0.0652913	0.12	0.04	1	DMPA	SERPINB9P1	-0.16	1.58496	epi	Superficial	NOT SIG.	epi
6	0.0392074	0.0945543	0.21	0.1	1	DMPA	IFI30	-0.31	1.07039	epi	Superficial	NOT SIG.	epi
6	0.0392661	0.126346	0.25	0.13	1	DMPA	MPP5	-0.38	0.943416	epi	Superficial	NOT SIG.	epi
6	0.0394104	0.310807	0.56	0.47	1	DMPA	IGFBP5	-1.03	0.252766	epi	Superficial	NOT SIG.	epi
6	0.0394609	0.0707341	0.12	0.04	1	DMPA	DRG2	-0.16	1.58496	epi	Superficial	NOT SIG.	epi
6	0.0395514	0.142751	0.43	0.27	1	DMPA	IFNGR2	-0.7	0.671377	epi	Superficial	NOT SIG.	epi
6	0.0395777	0.0419248	0.14	0.05	1	DMPA	PTPRK	-0.19	1.48543	epi	Superficial	NOT SIG.	epi
6	0.0397949	0.109375	0.27	0.14	1	DMPA	PHF10	-0.41	0.947533	epi	Superficial	NOT SIG.	epi
6	0.0400065	0.158179	0.35	0.22	1	DMPA	SRP68	-0.57	0.669851	epi	Superficial	NOT SIG.	epi
6	0.0400452	0.121504	0.16	0.07	1	DMPA	MGMT	-0.23	1.19265	epi	Superficial	NOT SIG.	epi
6	0.0400793	0.0624682	0.2	0.09	1	DMPA	SMU1	-0.29	1.152	epi	Superficial	NOT SIG.	epi
6	0.0401229	-0.103841	0.05	0.13	1	DMPA	GSTZ1	-0.18	-1.37851	epi	Superficial	NOT SIG.	epi
6	0.0401229	-0.104563	0.05	0.13	1	DMPA	C11orf1	-0.18	-1.37851	epi	Superficial	NOT SIG.	epi
6	0.0402774	-0.154809	0.63	0.73	1	DMPA	WASF2	-1.36	-0.212545	epi	Superficial	NOT SIG.	epi
6	0.0404659	0.0728222	0.12	0.04	1	DMPA	SHFL	-0.16	1.58496	epi	Superficial	NOT SIG.	epi
6	0.0404835	0.0201109	1	1	1	DMPA	CSTB	-2	0	epi	Superficial	NOT SIG.	epi
6	0.040511	0.149962	0.51	0.34	1	DMPA	RBX1	-0.85	0.584963	epi	Superficial	NOT SIG.	epi
6	0.0405847	0.0614998	0.17	0.07	1	DMPA	CALU	-0.24	1.28011	epi	Superficial	NOT SIG.	epi
6	0.0406262	-0.118021	0.1	0.2	1	DMPA	COL4A1	-0.3	-1	epi	Superficial	NOT SIG.	epi
6	0.0409062	0.162697	0.35	0.22	1	DMPA	CPEB4	-0.57	0.669851	epi	Superficial	NOT SIG.	epi
6	0.0409105	-0.162188	0.58	0.65	1	DMPA	NAPRT	-1.23	-0.164387	epi	Superficial	NOT SIG.	epi
6	0.0409766	0.057219	0.12	0.04	1	DMPA	TRAF4	-0.16	1.58496	epi	Superficial	NOT SIG.	epi
6	0.0409812	0.0313179	0.14	0.05	1	DMPA	PLPP5	-0.19	1.48543	epi	Superficial	NOT SIG.	epi
6	0.0410564	0.169942	0.71	0.59	1	DMPA	SERPINB2	-1.3	0.267104	epi	Superficial	NOT SIG.	epi
6	0.0411915	0.191036	0.61	0.45	1	DMPA	ATP1B3	-1.06	0.438884	epi	Superficial	NOT SIG.	epi
6	0.0412222	0.10166	0.15	0.06	1	DMPA	VKORC1	-0.21	1.32193	epi	Superficial	NOT SIG.	epi
6	0.0413454	-0.120864	0.07	0.16	1	DMPA	SORBS1	-0.23	-1.19265	epi	Superficial	NOT SIG.	epi
6	0.04135	-0.197135	0.18	0.28	1	DMPA	VPS51	-0.46	-0.63743	epi	Superficial	NOT SIG.	epi
6	0.0413981	0.0964559	0.7	0.74	1	DMPA	PGAM1	-1.44	-0.0801703	epi	Superficial	NOT SIG.	epi
6	0.0414926	0.0577973	0.12	0.04	1	DMPA	C3	-0.16	1.58496	epi	Superficial	NOT SIG.	epi
6	0.0417206	-0.166034	0.28	0.37	1	DMPA	FLNB	-0.65	-0.402098	epi	Superficial	NOT SIG.	epi
6	0.0417806	0.129046	0.37	0.22	1	DMPA	TMEM109	-0.59	0.750022	epi	Superficial	NOT SIG.	epi
6	0.041842	0.0759067	0.27	0.14	1	DMPA	MTLN	-0.41	0.947533	epi	Superficial	NOT SIG.	epi
6	0.0418516	0.172182	0.17	0.08	1	DMPA	TSC22D1	-0.25	1.08746	epi	Superficial	NOT SIG.	epi
6	0.0419385	0.0684514	0.18	0.08	1	DMPA	HIST3H2A	-0.26	1.16993	epi	Superficial	NOT SIG.	epi
6	0.0420282	0.167769	0.36	0.24	1	DMPA	ALDOA	-0.6	0.584963	epi	Superficial	NOT SIG.	epi
6	0.0420566	-0.134576	0.11	0.21	1	DMPA	ST6GALNAC6	-0.32	-0.932886	epi	Superficial	NOT SIG.	epi
6	0.0420734	-0.104991	0.05	0.13	1	DMPA	CCPG1	-0.18	-1.37851	epi	Superficial	NOT SIG.	epi
6	0.0423367	0.0936069	0.3	0.17	1	DMPA	TMEM106B	-0.47	0.819428	epi	Superficial	NOT SIG.	epi
6	0.0423461	0.0389563	0.86	0.95	1	DMPA	RPL35A	-1.81	-0.143591	epi	Superficial	NOT SIG.	epi
6	0.0423618	0.104726	0.18	0.08	1	DMPA	IGHG4	-0.26	1.16993	epi	Superficial	NOT SIG.	epi
6	0.0424465	-0.170514	0.32	0.43	1	DMPA	YTHDC1	-0.75	-0.426265	epi	Superficial	NOT SIG.	epi
6	0.0425734	-0.109568	0.05	0.13	1	DMPA	APOE	-0.18	-1.37851	epi	Superficial	NOT SIG.	epi
6	0.0426616	-0.0844198	0.03	0.1	1	DMPA	ISOC1	-0.13	-1.73697	epi	Superficial	NOT SIG.	epi
6	0.042692	-0.189791	0.44	0.54	1	DMPA	SOD1	-0.98	-0.295456	epi	Superficial	NOT SIG.	epi
6	0.0427765	0.0152638	0.83	0.94	1	DMPA	TMSB10	-1.77	-0.179549	epi	Superficial	NOT SIG.	epi
6	0.0428943	0.247887	0.58	0.46	1	DMPA	RNF223	-1.04	0.334419	epi	Superficial	NOT SIG.	epi
6	0.0429207	-0.153106	0.4	0.5	1	DMPA	ATP6AP1	-0.9	-0.321928	epi	Superficial	NOT SIG.	epi
6	0.0429485	0.0699761	0.22	0.11	1	DMPA	MAP3K1	-0.33	1	epi	Superficial	NOT SIG.	epi
6	0.0429556	0.101157	0.31	0.17	1	DMPA	SDCBP	-0.48	0.866733	epi	Superficial	NOT SIG.	epi
6	0.043074	-0.0717213	0.04	0.12	1	DMPA	COL5A2	-0.16	-1.58496	epi	Superficial	NOT SIG.	epi
6	0.0431344	0.0929076	0.16	0.07	1	DMPA	GNAI1	-0.23	1.19265	epi	Superficial	NOT SIG.	epi
6	0.0431835	-0.0925673	0.94	1	1	DMPA	NCCRP1	-1.94	-0.0892673	epi	Superficial	NOT SIG.	epi
6	0.0432473	0.239079	0.32	0.2	1	DMPA	GADD45B	-0.52	0.678072	epi	Superficial	NOT SIG.	epi
6	0.0432498	0.0752983	0.1	0.03	1	DMPA	DHX34	-0.13	1.73697	epi	Superficial	NOT SIG.	epi
6	0.0433617	0.105655	0.23	0.12	1	DMPA	TXNRD1	-0.35	0.938599	epi	Superficial	NOT SIG.	epi
6	0.0434141	0.0491967	0.14	0.05	1	DMPA	LIMCH1	-0.19	1.48543	epi	Superficial	NOT SIG.	epi
6	0.0434616	0.105166	0.31	0.17	1	DMPA	TMEM30B	-0.48	0.866733	epi	Superficial	NOT SIG.	epi
6	0.0434749	0.0944169	0.24	0.12	1	DMPA	ERP44	-0.36	1	epi	Superficial	NOT SIG.	epi
6	0.0436123	0.066371	0.12	0.04	1	DMPA	STRADA	-0.16	1.58496	epi	Superficial	NOT SIG.	epi
6	0.0438448	0.08036	0.1	0.03	1	DMPA	CSAD	-0.13	1.73697	epi	Superficial	NOT SIG.	epi
6	0.0440374	0.0805889	0.15	0.06	1	DMPA	BLOC1S6	-0.21	1.32193	epi	Superficial	NOT SIG.	epi
6	0.0441221	0.11844	0.19	0.09	1	DMPA	MARF1	-0.28	1.078	epi	Superficial	NOT SIG.	epi
6	0.0441563	0.0694699	0.12	0.04	1	DMPA	MRPL55	-0.16	1.58496	epi	Superficial	NOT SIG.	epi
6	0.0443315	0.129174	0.27	0.15	1	DMPA	PPM1G	-0.42	0.847997	epi	Superficial	NOT SIG.	epi
6	0.0444225	0.0861281	0.04	0	1	DMPA	LCE1A	-0.04	#NUM!	epi	Superficial	NOT SIG.	epi
6	0.0444225	0.085739	0.04	0	1	DMPA	KRTAP3-2	-0.04	#NUM!	epi	Superficial	NOT SIG.	epi
6	0.0444225	0.0800475	0.04	0	1	DMPA	AC245100.6	-0.04	#NUM!	epi	Superficial	NOT SIG.	epi
6	0.0444225	0.0765518	0.04	0	1	DMPA	ZNF74	-0.04	#NUM!	epi	Superficial	NOT SIG.	epi
6	0.0444225	0.0763499	0.04	0	1	DMPA	ERICH1	-0.04	#NUM!	epi	Superficial	NOT SIG.	epi
6	0.0444225	0.0762796	0.04	0	1	DMPA	MPV17L2	-0.04	#NUM!	epi	Superficial	NOT SIG.	epi
6	0.0444225	0.0718983	0.04	0	1	DMPA	AC011503.2	-0.04	#NUM!	epi	Superficial	NOT SIG.	epi
6	0.0444225	0.0623778	0.04	0	1	DMPA	SLC2A13	-0.04	#NUM!	epi	Superficial	NOT SIG.	epi
6	0.0444225	0.0621659	0.04	0	1	DMPA	CCDC9	-0.04	#NUM!	epi	Superficial	NOT SIG.	epi
6	0.0444225	0.0601955	0.04	0	1	DMPA	NNMT	-0.04	#NUM!	epi	Superficial	NOT SIG.	epi
6	0.0444225	0.0577457	0.04	0	1	DMPA	AL109811.2	-0.04	#NUM!	epi	Superficial	NOT SIG.	epi
6	0.0444225	0.0560324	0.04	0	1	DMPA	CASC2	-0.04	#NUM!	epi	Superficial	NOT SIG.	epi
6	0.0444225	0.0559042	0.04	0	1	DMPA	GALNT6	-0.04	#NUM!	epi	Superficial	NOT SIG.	epi
6	0.0444225	0.0537051	0.04	0	1	DMPA	SIGLEC10	-0.04	#NUM!	epi	Superficial	NOT SIG.	epi
6	0.0444225	0.053664	0.04	0	1	DMPA	CDKL1	-0.04	#NUM!	epi	Superficial	NOT SIG.	epi
6	0.0444225	0.0536607	0.04	0	1	DMPA	USPL1	-0.04	#NUM!	epi	Superficial	NOT SIG.	epi
6	0.0444225	0.0519082	0.04	0	1	DMPA	RPUSD2	-0.04	#NUM!	epi	Superficial	NOT SIG.	epi
6	0.0444225	0.0516868	0.04	0	1	DMPA	LHFPL2	-0.04	#NUM!	epi	Superficial	NOT SIG.	epi
6	0.0444225	0.0509864	0.04	0	1	DMPA	ANGEL1	-0.04	#NUM!	epi	Superficial	NOT SIG.	epi
6	0.0444225	0.0508777	0.04	0	1	DMPA	ADIRF-AS1	-0.04	#NUM!	epi	Superficial	NOT SIG.	epi
6	0.0444225	0.0507466	0.04	0	1	DMPA	PYCR3	-0.04	#NUM!	epi	Superficial	NOT SIG.	epi
6	0.0444225	0.0500934	0.04	0	1	DMPA	CSRNP3	-0.04	#NUM!	epi	Superficial	NOT SIG.	epi
6	0.0444225	0.0500705	0.04	0	1	DMPA	DYNC2LI1	-0.04	#NUM!	epi	Superficial	NOT SIG.	epi
6	0.0444225	0.0499823	0.04	0	1	DMPA	ADORA2A	-0.04	#NUM!	epi	Superficial	NOT SIG.	epi
6	0.0444225	0.0496769	0.04	0	1	DMPA	PMS1	-0.04	#NUM!	epi	Superficial	NOT SIG.	epi
6	0.0444225	0.0489931	0.04	0	1	DMPA	CSF3R	-0.04	#NUM!	epi	Superficial	NOT SIG.	epi
6	0.0444225	0.0487509	0.04	0	1	DMPA	AP001330.4	-0.04	#NUM!	epi	Superficial	NOT SIG.	epi
6	0.0444225	0.0486748	0.04	0	1	DMPA	ZNF683	-0.04	#NUM!	epi	Superficial	NOT SIG.	epi
6	0.0444225	0.0475399	0.04	0	1	DMPA	PIGK	-0.04	#NUM!	epi	Superficial	NOT SIG.	epi
6	0.0444225	0.0472282	0.04	0	1	DMPA	AL050309.1	-0.04	#NUM!	epi	Superficial	NOT SIG.	epi
6	0.0444225	0.0471877	0.04	0	1	DMPA	ZNF181	-0.04	#NUM!	epi	Superficial	NOT SIG.	epi
6	0.0444225	0.0465925	0.04	0	1	DMPA	DNAH3	-0.04	#NUM!	epi	Superficial	NOT SIG.	epi
6	0.0444225	0.0461383	0.04	0	1	DMPA	AC103563.7	-0.04	#NUM!	epi	Superficial	NOT SIG.	epi
6	0.0444225	0.0455907	0.04	0	1	DMPA	CTNS	-0.04	#NUM!	epi	Superficial	NOT SIG.	epi
6	0.0444225	0.0449028	0.04	0	1	DMPA	LRR1	-0.04	#NUM!	epi	Superficial	NOT SIG.	epi
6	0.0444225	0.0440271	0.04	0	1	DMPA	SLC2A12	-0.04	#NUM!	epi	Superficial	NOT SIG.	epi
6	0.0444225	0.0424421	0.04	0	1	DMPA	CEP164	-0.04	#NUM!	epi	Superficial	NOT SIG.	epi
6	0.0444225	0.0417907	0.04	0	1	DMPA	SLC29A2	-0.04	#NUM!	epi	Superficial	NOT SIG.	epi
6	0.0444225	0.0416836	0.04	0	1	DMPA	CCDC71	-0.04	#NUM!	epi	Superficial	NOT SIG.	epi
6	0.0444225	0.0387874	0.04	0	1	DMPA	SLC16A5	-0.04	#NUM!	epi	Superficial	NOT SIG.	epi
6	0.0444225	0.0384986	0.04	0	1	DMPA	THEM4	-0.04	#NUM!	epi	Superficial	NOT SIG.	epi
6	0.0444225	0.0380852	0.04	0	1	DMPA	ARHGAP9	-0.04	#NUM!	epi	Superficial	NOT SIG.	epi
6	0.0444225	0.0378964	0.04	0	1	DMPA	PPP1R26	-0.04	#NUM!	epi	Superficial	NOT SIG.	epi
6	0.0444225	0.0363106	0.04	0	1	DMPA	RNF125	-0.04	#NUM!	epi	Superficial	NOT SIG.	epi
6	0.0444225	0.0360389	0.04	0	1	DMPA	RAB32	-0.04	#NUM!	epi	Superficial	NOT SIG.	epi
6	0.0444225	0.0356269	0.04	0	1	DMPA	GPR35	-0.04	#NUM!	epi	Superficial	NOT SIG.	epi
6	0.0444225	0.0352571	0.04	0	1	DMPA	TMEM176A	-0.04	#NUM!	epi	Superficial	NOT SIG.	epi
6	0.0444225	0.0351493	0.04	0	1	DMPA	GIMAP5	-0.04	#NUM!	epi	Superficial	NOT SIG.	epi
6	0.0444225	0.0347149	0.04	0	1	DMPA	USP43	-0.04	#NUM!	epi	Superficial	NOT SIG.	epi
6	0.0444225	0.0346228	0.04	0	1	DMPA	NBR2	-0.04	#NUM!	epi	Superficial	NOT SIG.	epi
6	0.0444225	0.034518	0.04	0	1	DMPA	WARS2	-0.04	#NUM!	epi	Superficial	NOT SIG.	epi
6	0.0444225	0.0343533	0.04	0	1	DMPA	GNRH1	-0.04	#NUM!	epi	Superficial	NOT SIG.	epi
6	0.0444225	0.0340169	0.04	0	1	DMPA	AC011346.1	-0.04	#NUM!	epi	Superficial	NOT SIG.	epi
6	0.0444225	0.033467	0.04	0	1	DMPA	PAX8	-0.04	#NUM!	epi	Superficial	NOT SIG.	epi
6	0.0444225	0.033183	0.04	0	1	DMPA	ZC3H8	-0.04	#NUM!	epi	Superficial	NOT SIG.	epi
6	0.0444225	0.0330293	0.04	0	1	DMPA	SHCBP1	-0.04	#NUM!	epi	Superficial	NOT SIG.	epi
6	0.0444225	0.0327955	0.04	0	1	DMPA	AL390198.1	-0.04	#NUM!	epi	Superficial	NOT SIG.	epi
6	0.0444225	0.0327859	0.04	0	1	DMPA	ZNF805	-0.04	#NUM!	epi	Superficial	NOT SIG.	epi
6	0.0444225	0.0321743	0.04	0	1	DMPA	FAM228B	-0.04	#NUM!	epi	Superficial	NOT SIG.	epi
6	0.0444225	0.0314062	0.04	0	1	DMPA	SNORC	-0.04	#NUM!	epi	Superficial	NOT SIG.	epi
6	0.0444225	0.0304481	0.04	0	1	DMPA	AC073210.3	-0.04	#NUM!	epi	Superficial	NOT SIG.	epi
6	0.0444225	0.0303174	0.04	0	1	DMPA	HOXD-AS2	-0.04	#NUM!	epi	Superficial	NOT SIG.	epi
6	0.0444225	0.0300691	0.04	0	1	DMPA	AC008397.1	-0.04	#NUM!	epi	Superficial	NOT SIG.	epi
6	0.0444225	0.029319	0.04	0	1	DMPA	NEIL2	-0.04	#NUM!	epi	Superficial	NOT SIG.	epi
6	0.0444225	0.0290613	0.04	0	1	DMPA	GPATCH11	-0.04	#NUM!	epi	Superficial	NOT SIG.	epi
6	0.0444225	0.0288432	0.04	0	1	DMPA	UTP14A	-0.04	#NUM!	epi	Superficial	NOT SIG.	epi
6	0.0444225	0.028547	0.04	0	1	DMPA	SCFD2	-0.04	#NUM!	epi	Superficial	NOT SIG.	epi
6	0.0444225	0.0279498	0.04	0	1	DMPA	AC008771.1	-0.04	#NUM!	epi	Superficial	NOT SIG.	epi
6	0.0444225	0.0275016	0.04	0	1	DMPA	SLA2	-0.04	#NUM!	epi	Superficial	NOT SIG.	epi
6	0.0444225	0.0271281	0.04	0	1	DMPA	C16orf87	-0.04	#NUM!	epi	Superficial	NOT SIG.	epi
6	0.0444225	0.0263485	0.04	0	1	DMPA	DLGAP1-AS1	-0.04	#NUM!	epi	Superficial	NOT SIG.	epi
6	0.0444225	0.0261628	0.04	0	1	DMPA	ANKRD44	-0.04	#NUM!	epi	Superficial	NOT SIG.	epi
6	0.0444225	0.0260967	0.04	0	1	DMPA	ZXDC	-0.04	#NUM!	epi	Superficial	NOT SIG.	epi
6	0.0444225	0.025999	0.04	0	1	DMPA	ATL1	-0.04	#NUM!	epi	Superficial	NOT SIG.	epi
6	0.0444225	0.0249859	0.04	0	1	DMPA	STRIP2	-0.04	#NUM!	epi	Superficial	NOT SIG.	epi
6	0.0444225	0.0249221	0.04	0	1	DMPA	CXorf56	-0.04	#NUM!	epi	Superficial	NOT SIG.	epi
6	0.0444225	0.0240188	0.04	0	1	DMPA	NTN1	-0.04	#NUM!	epi	Superficial	NOT SIG.	epi
6	0.0444225	-0.029973	0	0.04	1	DMPA	ULBP2	-0.04	#NUM!	epi	Superficial	NOT SIG.	epi
6	0.0444225	-0.0314617	0	0.04	1	DMPA	AL590708.1	-0.04	#NUM!	epi	Superficial	NOT SIG.	epi
6	0.0444225	-0.0315649	0	0.04	1	DMPA	CPLX1	-0.04	#NUM!	epi	Superficial	NOT SIG.	epi
6	0.0444225	-0.034484	0	0.04	1	DMPA	ZNF485	-0.04	#NUM!	epi	Superficial	NOT SIG.	epi
6	0.0444225	-0.0349892	0	0.04	1	DMPA	NPIPA5	-0.04	#NUM!	epi	Superficial	NOT SIG.	epi
6	0.0444225	-0.0351643	0	0.04	1	DMPA	AL137191.1	-0.04	#NUM!	epi	Superficial	NOT SIG.	epi
6	0.0444225	-0.0367797	0	0.04	1	DMPA	R3HDM1	-0.04	#NUM!	epi	Superficial	NOT SIG.	epi
6	0.0444225	-0.0370024	0	0.04	1	DMPA	LINC00592	-0.04	#NUM!	epi	Superficial	NOT SIG.	epi
6	0.0444225	-0.0383272	0	0.04	1	DMPA	AL357033.1	-0.04	#NUM!	epi	Superficial	NOT SIG.	epi
6	0.0444225	-0.0385463	0	0.04	1	DMPA	LIPK	-0.04	#NUM!	epi	Superficial	NOT SIG.	epi
6	0.0444225	-0.0392289	0	0.04	1	DMPA	RABEPK	-0.04	#NUM!	epi	Superficial	NOT SIG.	epi
6	0.0444225	-0.0395631	0	0.04	1	DMPA	SCN4B	-0.04	#NUM!	epi	Superficial	NOT SIG.	epi
6	0.0444225	-0.0425406	0	0.04	1	DMPA	RHBDD3	-0.04	#NUM!	epi	Superficial	NOT SIG.	epi
6	0.0444225	-0.0427435	0	0.04	1	DMPA	HSPB2	-0.04	#NUM!	epi	Superficial	NOT SIG.	epi
6	0.0444225	-0.0434185	0	0.04	1	DMPA	ARRDC1-AS1	-0.04	#NUM!	epi	Superficial	NOT SIG.	epi
6	0.0444225	-0.0446003	0	0.04	1	DMPA	FOXM1	-0.04	#NUM!	epi	Superficial	NOT SIG.	epi
6	0.0444225	-0.0455372	0	0.04	1	DMPA	TGM7	-0.04	#NUM!	epi	Superficial	NOT SIG.	epi
6	0.0444225	-0.0462767	0	0.04	1	DMPA	AC073111.4	-0.04	#NUM!	epi	Superficial	NOT SIG.	epi
6	0.0444225	-0.0469125	0	0.04	1	DMPA	KIF9	-0.04	#NUM!	epi	Superficial	NOT SIG.	epi
6	0.0444225	-0.0481944	0	0.04	1	DMPA	PRSS12	-0.04	#NUM!	epi	Superficial	NOT SIG.	epi
6	0.0444225	-0.0484192	0	0.04	1	DMPA	RHPN1	-0.04	#NUM!	epi	Superficial	NOT SIG.	epi
6	0.0444225	-0.048555	0	0.04	1	DMPA	HENMT1	-0.04	#NUM!	epi	Superficial	NOT SIG.	epi
6	0.0444225	-0.0487424	0	0.04	1	DMPA	DUSP2	-0.04	#NUM!	epi	Superficial	NOT SIG.	epi
6	0.0444225	-0.0489509	0	0.04	1	DMPA	CBFA2T3	-0.04	#NUM!	epi	Superficial	NOT SIG.	epi
6	0.0444225	-0.0498274	0	0.04	1	DMPA	EPHA3	-0.04	#NUM!	epi	Superficial	NOT SIG.	epi
6	0.0444225	-0.0510058	0	0.04	1	DMPA	RTN2	-0.04	#NUM!	epi	Superficial	NOT SIG.	epi
6	0.0444225	-0.0518995	0	0.04	1	DMPA	AL117335.1	-0.04	#NUM!	epi	Superficial	NOT SIG.	epi
6	0.0444225	-0.0523559	0	0.04	1	DMPA	FKBP7	-0.04	#NUM!	epi	Superficial	NOT SIG.	epi
6	0.0444225	-0.0533891	0	0.04	1	DMPA	PSG9	-0.04	#NUM!	epi	Superficial	NOT SIG.	epi
6	0.0444225	-0.0535946	0	0.04	1	DMPA	ZNF420	-0.04	#NUM!	epi	Superficial	NOT SIG.	epi
6	0.0444225	-0.0536249	0	0.04	1	DMPA	LRAT	-0.04	#NUM!	epi	Superficial	NOT SIG.	epi
6	0.0444225	-0.0551374	0	0.04	1	DMPA	HSPA12A	-0.04	#NUM!	epi	Superficial	NOT SIG.	epi
6	0.0444225	-0.0578345	0	0.04	1	DMPA	CHM	-0.04	#NUM!	epi	Superficial	NOT SIG.	epi
6	0.0444225	-0.0649284	0	0.04	1	DMPA	NPHP3	-0.04	#NUM!	epi	Superficial	NOT SIG.	epi
6	0.0444225	-0.0682063	0	0.04	1	DMPA	PALMD	-0.04	#NUM!	epi	Superficial	NOT SIG.	epi
6	0.0444225	-0.0771957	0	0.04	1	DMPA	CERS5	-0.04	#NUM!	epi	Superficial	NOT SIG.	epi
6	0.0444467	-0.0907167	0.03	0.1	1	DMPA	DNTTIP1	-0.13	-1.73697	epi	Superficial	NOT SIG.	epi
6	0.0444505	-0.114464	0.52	0.64	1	DMPA	MKNK2	-1.16	-0.29956	epi	Superficial	NOT SIG.	epi
6	0.0445187	0.0972738	0.16	0.07	1	DMPA	RRAS	-0.23	1.19265	epi	Superficial	NOT SIG.	epi
6	0.044706	0.038694	0.12	0.04	1	DMPA	OAS2	-0.16	1.58496	epi	Superficial	NOT SIG.	epi
6	0.0447675	0.110537	0.32	0.18	1	DMPA	NCK1	-0.5	0.830075	epi	Superficial	NOT SIG.	epi
6	0.0449041	0.203518	0.3	0.19	1	DMPA	FAM110C	-0.49	0.658963	epi	Superficial	NOT SIG.	epi
6	0.0449522	0.176932	0.61	0.54	1	DMPA	VAMP8	-1.15	0.17585	epi	Superficial	NOT SIG.	epi
6	0.044983	0.132919	0.78	0.76	1	DMPA	CFL1	-1.54	0.0374747	epi	Superficial	NOT SIG.	epi
6	0.0450093	0.134096	0.3	0.18	1	DMPA	TMEM167A	-0.48	0.736966	epi	Superficial	NOT SIG.	epi
6	0.0450555	0.0955008	0.1	0.03	1	DMPA	NRARP	-0.13	1.73697	epi	Superficial	NOT SIG.	epi
6	0.0450555	0.087218	0.1	0.03	1	DMPA	PRR34-AS1	-0.13	1.73697	epi	Superficial	NOT SIG.	epi
6	0.0450555	0.0742213	0.1	0.03	1	DMPA	WDR36	-0.13	1.73697	epi	Superficial	NOT SIG.	epi
6	0.0451492	0.0782224	0.13	0.05	1	DMPA	XPA	-0.18	1.37851	epi	Superficial	NOT SIG.	epi
6	0.0452615	0.065039	0.12	0.04	1	DMPA	GMFB	-0.16	1.58496	epi	Superficial	NOT SIG.	epi
6	0.0452615	0.0525889	0.12	0.04	1	DMPA	XXYLT1	-0.16	1.58496	epi	Superficial	NOT SIG.	epi
6	0.045366	0.108991	0.28	0.15	1	DMPA	ENY2	-0.43	0.900464	epi	Superficial	NOT SIG.	epi
6	0.0453662	-0.071586	0.9	0.88	1	DMPA	TMOD3	-1.78	0.0324215	epi	Superficial	NOT SIG.	epi
6	0.0454349	0.114555	0.3	0.17	1	DMPA	RAB5C	-0.47	0.819428	epi	Superficial	NOT SIG.	epi
6	0.0456714	0.0546338	0.1	0.03	1	DMPA	DHPS	-0.13	1.73697	epi	Superficial	NOT SIG.	epi
6	0.0460031	0.0759491	0.15	0.06	1	DMPA	SMIM4	-0.21	1.32193	epi	Superficial	NOT SIG.	epi
6	0.0462943	0.0776467	0.1	0.03	1	DMPA	SNHG15	-0.13	1.73697	epi	Superficial	NOT SIG.	epi
6	0.0462965	0.146059	0.36	0.22	1	DMPA	ECHDC2	-0.58	0.710493	epi	Superficial	NOT SIG.	epi
6	0.0463362	0.0877712	0.18	0.08	1	DMPA	ADSS	-0.26	1.16993	epi	Superficial	NOT SIG.	epi
6	0.0463898	0.074275	0.12	0.04	1	DMPA	SLC4A1AP	-0.16	1.58496	epi	Superficial	NOT SIG.	epi
6	0.0465046	-0.129243	0.76	0.84	1	DMPA	RANBP9	-1.6	-0.14439	epi	Superficial	NOT SIG.	epi
6	0.0465059	0.0691073	0.15	0.06	1	DMPA	NAPG	-0.21	1.32193	epi	Superficial	NOT SIG.	epi
6	0.0465626	-0.168351	0.52	0.62	1	DMPA	CHP1	-1.14	-0.253757	epi	Superficial	NOT SIG.	epi
6	0.0466499	-0.0802338	0.02	0.08	1	DMPA	FBXO22	-0.1	-2	epi	Superficial	NOT SIG.	epi
6	0.0467423	0.0871435	0.19	0.09	1	DMPA	LIPH	-0.28	1.078	epi	Superficial	NOT SIG.	epi
6	0.0467795	0.0772595	0.21	0.1	1	DMPA	ACER3	-0.31	1.07039	epi	Superficial	NOT SIG.	epi
6	0.0469244	-0.0809054	0.03	0.1	1	DMPA	TMEM229B	-0.13	-1.73697	epi	Superficial	NOT SIG.	epi
6	0.0469629	0.0429003	0.12	0.04	1	DMPA	FAM214B	-0.16	1.58496	epi	Superficial	NOT SIG.	epi
6	0.0469878	0.088827	0.22	0.11	1	DMPA	QRICH1	-0.33	1	epi	Superficial	NOT SIG.	epi
6	0.0469878	0.0872532	0.22	0.11	1	DMPA	PSMC4	-0.33	1	epi	Superficial	NOT SIG.	epi
6	0.0470014	0.0984808	0.24	0.12	1	DMPA	RDH11	-0.36	1	epi	Superficial	NOT SIG.	epi
6	0.0471915	0.107322	0.19	0.09	1	DMPA	ZNF638	-0.28	1.078	epi	Superficial	NOT SIG.	epi
6	0.0472289	0.0656253	0.28	0.15	1	DMPA	FKBP3	-0.43	0.900464	epi	Superficial	NOT SIG.	epi
6	0.0472608	0.0548976	0.18	0.08	1	DMPA	MICU1	-0.26	1.16993	epi	Superficial	NOT SIG.	epi
6	0.0473113	0.133582	0.37	0.23	1	DMPA	ITGB5	-0.6	0.685891	epi	Superficial	NOT SIG.	epi
6	0.0473317	0.144606	0.53	0.35	1	DMPA	IDI1	-0.88	0.598637	epi	Superficial	NOT SIG.	epi
6	0.0473679	-0.0814028	0.02	0.08	1	DMPA	G6PC3	-0.1	-2	epi	Superficial	NOT SIG.	epi
6	0.0474088	0.0734126	0.22	0.11	1	DMPA	RUNX1	-0.33	1	epi	Superficial	NOT SIG.	epi
6	0.0474713	-0.0891304	0.28	0.46	1	DMPA	COL1A1	-0.74	-0.716207	epi	Superficial	NOT SIG.	epi
6	0.0475117	-0.119761	0.2	0.32	1	DMPA	SLC22A23	-0.52	-0.678072	epi	Superficial	NOT SIG.	epi
6	0.0475208	0.184715	0.66	0.51	1	DMPA	GAS5	-1.17	0.371969	epi	Superficial	NOT SIG.	epi
6	0.0475254	0.0809432	0.15	0.06	1	DMPA	PFDN6	-0.21	1.32193	epi	Superficial	NOT SIG.	epi
6	0.0475427	0.140186	0.26	0.14	1	DMPA	PRPF4B	-0.4	0.893085	epi	Superficial	NOT SIG.	epi
6	0.0475617	-0.0602945	0.03	0.1	1	DMPA	LETMD1	-0.13	-1.73697	epi	Superficial	NOT SIG.	epi
6	0.0476139	-0.159044	0.43	0.55	1	DMPA	IDH2	-0.98	-0.355095	epi	Superficial	NOT SIG.	epi
6	0.0476438	-0.148496	0.11	0.2	1	DMPA	DAP	-0.31	-0.862496	epi	Superficial	NOT SIG.	epi
6	0.0476522	0.128298	0.2	0.1	1	DMPA	VEZT	-0.3	1	epi	Superficial	NOT SIG.	epi
6	0.0477289	0.0986796	0.18	0.08	1	DMPA	ZMIZ2	-0.26	1.16993	epi	Superficial	NOT SIG.	epi
6	0.0477289	0.0683346	0.18	0.08	1	DMPA	STAM2	-0.26	1.16993	epi	Superficial	NOT SIG.	epi
6	0.0480421	0.0725345	0.15	0.06	1	DMPA	AC027644.3	-0.21	1.32193	epi	Superficial	NOT SIG.	epi
6	0.0480442	-0.104267	0.04	0.11	1	DMPA	SDCCAG8	-0.15	-1.45943	epi	Superficial	NOT SIG.	epi
6	0.0480753	-0.0379712	0.99	0.99	1	DMPA	S100A14	-1.98	0	epi	Superficial	NOT SIG.	epi
6	0.0480953	-0.108362	0.02	0.08	1	DMPA	DPP8	-0.1	-2	epi	Superficial	NOT SIG.	epi
6	0.0481077	0.114585	0.31	0.18	1	DMPA	INAVA	-0.49	0.784271	epi	Superficial	NOT SIG.	epi
6	0.0481555	0.192547	0.51	0.35	1	DMPA	CAB39	-0.86	0.543142	epi	Superficial	NOT SIG.	epi
6	0.0482062	0.0789223	0.1	0.03	1	DMPA	RANBP6	-0.13	1.73697	epi	Superficial	NOT SIG.	epi
6	0.0482062	-0.0653681	0.03	0.1	1	DMPA	CCNB1	-0.13	-1.73697	epi	Superficial	NOT SIG.	epi
6	0.0482079	-0.16619	0.11	0.21	1	DMPA	CDSN	-0.32	-0.932886	epi	Superficial	NOT SIG.	epi
6	0.04824	-0.16962	0.23	0.33	1	DMPA	RSRP1	-0.56	-0.520832	epi	Superficial	NOT SIG.	epi
6	0.0482662	-0.163547	0.31	0.43	1	DMPA	ESPL1	-0.74	-0.472068	epi	Superficial	NOT SIG.	epi
6	0.0483867	-0.0559303	0.33	0.5	1	DMPA	PMAIP1	-0.83	-0.599462	epi	Superficial	NOT SIG.	epi
6	0.0484125	-0.113996	0.05	0.13	1	DMPA	CRIM1	-0.18	-1.37851	epi	Superficial	NOT SIG.	epi
6	0.0485636	0.0578431	0.15	0.06	1	DMPA	TOR4A	-0.21	1.32193	epi	Superficial	NOT SIG.	epi
6	0.048644	0.116572	0.41	0.24	1	DMPA	TRIM25	-0.65	0.77259	epi	Superficial	NOT SIG.	epi
6	0.0486689	0.109012	0.27	0.15	1	DMPA	ACBD3	-0.42	0.847997	epi	Superficial	NOT SIG.	epi
6	0.0487011	-0.0888666	0.08	0.17	1	DMPA	AKR1C2	-0.25	-1.08746	epi	Superficial	NOT SIG.	epi
6	0.0487377	-0.148505	0.22	0.32	1	DMPA	IGFBP2	-0.54	-0.540568	epi	Superficial	NOT SIG.	epi
6	0.0488133	-0.140854	0.3	0.43	1	DMPA	SIRPA	-0.73	-0.519374	epi	Superficial	NOT SIG.	epi
6	0.048832	-0.113132	0.02	0.08	1	DMPA	FKBP11	-0.1	-2	epi	Superficial	NOT SIG.	epi
6	0.048858	0.055896	0.1	0.03	1	DMPA	PRPF18	-0.13	1.73697	epi	Superficial	NOT SIG.	epi
6	0.048858	0.0530744	0.1	0.03	1	DMPA	BAZ1B	-0.13	1.73697	epi	Superficial	NOT SIG.	epi
6	0.0488589	0.0494672	0.17	0.07	1	DMPA	TMEM208	-0.24	1.28011	epi	Superficial	NOT SIG.	epi
6	0.0490385	-0.139984	0.21	0.32	1	DMPA	HMGN3	-0.53	-0.607683	epi	Superficial	NOT SIG.	epi
6	0.0491566	0.0706587	0.18	0.08	1	DMPA	NOL7	-0.26	1.16993	epi	Superficial	NOT SIG.	epi
6	0.0493187	0.193019	0.38	0.27	1	DMPA	ITPRID2	-0.65	0.49304	epi	Superficial	NOT SIG.	epi
6	0.0494303	0.110856	0.23	0.12	1	DMPA	IPO5	-0.35	0.938599	epi	Superficial	NOT SIG.	epi
6	0.0494408	-0.135542	0.35	0.45	1	DMPA	PRKCH	-0.8	-0.36257	epi	Superficial	NOT SIG.	epi
6	0.0494462	-0.0961233	0.1	0.2	1	DMPA	SH3BP5L	-0.3	-1	epi	Superficial	NOT SIG.	epi
6	0.0495173	-0.0670431	0.03	0.1	1	DMPA	ACER1	-0.13	-1.73697	epi	Superficial	NOT SIG.	epi
6	0.0495781	-0.084669	0.02	0.08	1	DMPA	S1PR5	-0.1	-2	epi	Superficial	NOT SIG.	epi
6	0.049592	0.128275	0.31	0.18	1	DMPA	RGS12	-0.49	0.784271	epi	Superficial	NOT SIG.	epi
6	0.049918	0.038375	0.12	0.04	1	DMPA	PEX11B	-0.16	1.58496	epi	Superficial	NOT SIG.	epi
6	0.0502722	0.121129	0.39	0.24	1	DMPA	AHCY	-0.63	0.70044	epi	Superficial	NOT SIG.	epi
6	0.0503338	-0.0659865	0.02	0.08	1	DMPA	KLF11	-0.1	-2	epi	Superficial	NOT SIG.	epi
6	0.0503338	-0.0712033	0.02	0.08	1	DMPA	ANO9	-0.1	-2	epi	Superficial	NOT SIG.	epi
6	0.0503338	-0.0773469	0.02	0.08	1	DMPA	RBSN	-0.1	-2	epi	Superficial	NOT SIG.	epi
6	0.0503338	-0.0776774	0.02	0.08	1	DMPA	CAT	-0.1	-2	epi	Superficial	NOT SIG.	epi
6	0.0503671	0.0214878	0.17	0.07	1	DMPA	SLC30A1	-0.24	1.28011	epi	Superficial	NOT SIG.	epi
6	0.0504366	0.0829868	0.16	0.07	1	DMPA	PTCD3	-0.23	1.19265	epi	Superficial	NOT SIG.	epi
6	0.0504385	0.080568	0.19	0.09	1	DMPA	COX20	-0.28	1.078	epi	Superficial	NOT SIG.	epi
6	0.0505274	0.0254036	0.12	0.04	1	DMPA	UBL4A	-0.16	1.58496	epi	Superficial	NOT SIG.	epi
6	0.0505274	0.0230793	0.12	0.04	1	DMPA	NCEH1	-0.16	1.58496	epi	Superficial	NOT SIG.	epi
6	0.0505798	-0.122282	0.16	0.28	1	DMPA	SCNN1G	-0.44	-0.807355	epi	Superficial	NOT SIG.	epi
6	0.0507207	-0.126606	0.44	0.56	1	DMPA	EPN1	-1	-0.347923	epi	Superficial	NOT SIG.	epi
6	0.050797	0.146857	0.39	0.24	1	DMPA	CCDC47	-0.63	0.70044	epi	Superficial	NOT SIG.	epi
6	0.0508582	0.0540031	0.1	0.03	1	DMPA	PICK1	-0.13	1.73697	epi	Superficial	NOT SIG.	epi
6	0.0508582	0.0450122	0.1	0.03	1	DMPA	TRIM4	-0.13	1.73697	epi	Superficial	NOT SIG.	epi
6	0.050892	0.0923688	0.22	0.11	1	DMPA	AP1G2	-0.33	1	epi	Superficial	NOT SIG.	epi
6	0.0509582	0.0845895	0.16	0.07	1	DMPA	PSMD5	-0.23	1.19265	epi	Superficial	NOT SIG.	epi
6	0.0509582	0.058671	0.16	0.07	1	DMPA	TPMT	-0.23	1.19265	epi	Superficial	NOT SIG.	epi
6	0.0510991	0.0851811	0.08	0.02	1	DMPA	FBLIM1	-0.1	2	epi	Superficial	NOT SIG.	epi
6	0.0510991	0.0742184	0.08	0.02	1	DMPA	PNO1	-0.1	2	epi	Superficial	NOT SIG.	epi
6	0.0510991	0.0536684	0.08	0.02	1	DMPA	SMARCD1	-0.1	2	epi	Superficial	NOT SIG.	epi
6	0.0511816	0.0999855	0.26	0.14	1	DMPA	MYOF	-0.4	0.893085	epi	Superficial	NOT SIG.	epi
6	0.0512427	0.0321202	0.15	0.06	1	DMPA	COQ10B	-0.21	1.32193	epi	Superficial	NOT SIG.	epi
6	0.0513032	0.0715233	0.92	0.94	1	DMPA	RPS2	-1.86	-0.0310269	epi	Superficial	NOT SIG.	epi
6	0.0513421	0.0909797	0.22	0.11	1	DMPA	APPBP2	-0.33	1	epi	Superficial	NOT SIG.	epi
6	0.0515399	0.0486342	0.1	0.03	1	DMPA	MAGOHB	-0.13	1.73697	epi	Superficial	NOT SIG.	epi
6	0.0516355	0.0637304	0.24	0.12	1	DMPA	UBE4A	-0.36	1	epi	Superficial	NOT SIG.	epi
6	0.0516535	-0.148779	0.08	0.16	1	DMPA	NIPSNAP3A	-0.24	-1	epi	Superficial	NOT SIG.	epi
6	0.0517682	0.124834	0.2	0.1	1	DMPA	COQ9	-0.3	1	epi	Superficial	NOT SIG.	epi
6	0.0518742	0.0812307	0.08	0.02	1	DMPA	MIR222HG	-0.1	2	epi	Superficial	NOT SIG.	epi
6	0.0520498	-0.137208	0.13	0.22	1	DMPA	PYM1	-0.35	-0.758992	epi	Superficial	NOT SIG.	epi
6	0.0520981	-0.181934	0.69	0.9	1	DMPA	LGALS3	-1.59	-0.383329	epi	Superficial	NOT SIG.	epi
6	0.0522293	0.0400549	0.1	0.03	1	DMPA	EXOSC5	-0.13	1.73697	epi	Superficial	NOT SIG.	epi
6	0.0522293	0.0378847	0.1	0.03	1	DMPA	MLLT10	-0.13	1.73697	epi	Superficial	NOT SIG.	epi
6	0.0522829	-0.139009	0.06	0.14	1	DMPA	GREB1	-0.2	-1.22239	epi	Superficial	NOT SIG.	epi
6	0.0523092	0.170018	0.58	0.43	1	DMPA	LRRFIP1	-1.01	0.431716	epi	Superficial	NOT SIG.	epi
6	0.0526407	-0.139818	0.11	0.2	1	DMPA	DNPH1	-0.31	-0.862496	epi	Superficial	NOT SIG.	epi
6	0.0526524	-0.0532852	0.01	0.06	1	DMPA	CCDC93	-0.07	-2.58496	epi	Superficial	NOT SIG.	epi
6	0.0526524	-0.0559593	0.01	0.06	1	DMPA	TGFB3	-0.07	-2.58496	epi	Superficial	NOT SIG.	epi
6	0.0526524	-0.0649777	0.01	0.06	1	DMPA	DEPTOR	-0.07	-2.58496	epi	Superficial	NOT SIG.	epi
6	0.0526524	-0.0662135	0.01	0.06	1	DMPA	UBE2T	-0.07	-2.58496	epi	Superficial	NOT SIG.	epi
6	0.0526524	-0.0668357	0.01	0.06	1	DMPA	BANP	-0.07	-2.58496	epi	Superficial	NOT SIG.	epi
6	0.0526524	-0.0673651	0.01	0.06	1	DMPA	ZNF555	-0.07	-2.58496	epi	Superficial	NOT SIG.	epi
6	0.0526524	-0.0709914	0.01	0.06	1	DMPA	ZSCAN25	-0.07	-2.58496	epi	Superficial	NOT SIG.	epi
6	0.0526524	-0.0754387	0.01	0.06	1	DMPA	STXBP1	-0.07	-2.58496	epi	Superficial	NOT SIG.	epi
6	0.0526524	-0.076244	0.01	0.06	1	DMPA	PLXDC1	-0.07	-2.58496	epi	Superficial	NOT SIG.	epi
6	0.052659	0.0779261	0.08	0.02	1	DMPA	STPG1	-0.1	2	epi	Superficial	NOT SIG.	epi
6	0.052659	0.0653579	0.08	0.02	1	DMPA	MAP11	-0.1	2	epi	Superficial	NOT SIG.	epi
6	0.052659	0.0591976	0.08	0.02	1	DMPA	WBP4	-0.1	2	epi	Superficial	NOT SIG.	epi
6	0.052659	0.058493	0.08	0.02	1	DMPA	UPF3B	-0.1	2	epi	Superficial	NOT SIG.	epi
6	0.052659	0.0572156	0.08	0.02	1	DMPA	VPS13C	-0.1	2	epi	Superficial	NOT SIG.	epi
6	0.052659	-0.0601403	0.02	0.08	1	DMPA	LINC00482	-0.1	-2	epi	Superficial	NOT SIG.	epi
6	0.0528003	0.201787	0.5	0.42	1	DMPA	HIF1A	-0.92	0.251539	epi	Superficial	NOT SIG.	epi
6	0.0528551	-0.101175	0.06	0.14	1	DMPA	TMEM106C	-0.2	-1.22239	epi	Superficial	NOT SIG.	epi
6	0.0529264	0.0229623	0.1	0.03	1	DMPA	BOP1	-0.13	1.73697	epi	Superficial	NOT SIG.	epi
6	0.0530214	-0.136339	0.68	0.78	1	DMPA	PLBD1	-1.46	-0.197939	epi	Superficial	NOT SIG.	epi
6	0.05309	0.0829514	0.16	0.07	1	DMPA	SLC50A1	-0.23	1.19265	epi	Superficial	NOT SIG.	epi
6	0.05309	0.0640026	0.16	0.07	1	DMPA	SYS1	-0.23	1.19265	epi	Superficial	NOT SIG.	epi
6	0.0533021	0.119164	0.26	0.14	1	DMPA	GJB3	-0.4	0.893085	epi	Superficial	NOT SIG.	epi
6	0.0534296	0.108388	0.28	0.16	1	DMPA	DLD	-0.44	0.807355	epi	Superficial	NOT SIG.	epi
6	0.0534537	0.0814797	0.08	0.02	1	DMPA	MAPK9	-0.1	2	epi	Superficial	NOT SIG.	epi
6	0.0534537	0.0757788	0.08	0.02	1	DMPA	SNAPC1	-0.1	2	epi	Superficial	NOT SIG.	epi
6	0.0534537	0.0679327	0.08	0.02	1	DMPA	HMGXB4	-0.1	2	epi	Superficial	NOT SIG.	epi
6	0.0534537	0.0613667	0.08	0.02	1	DMPA	PUS3	-0.1	2	epi	Superficial	NOT SIG.	epi
6	0.0534537	0.0589522	0.08	0.02	1	DMPA	TLR3	-0.1	2	epi	Superficial	NOT SIG.	epi
6	0.0534537	0.0482749	0.08	0.02	1	DMPA	XAB2	-0.1	2	epi	Superficial	NOT SIG.	epi
6	0.0534537	-0.0580606	0.02	0.08	1	DMPA	COQ5	-0.1	-2	epi	Superficial	NOT SIG.	epi
6	0.0534537	-0.0657257	0.02	0.08	1	DMPA	NAGA	-0.1	-2	epi	Superficial	NOT SIG.	epi
6	0.0534622	0.0754843	0.27	0.14	1	DMPA	B3GNT5	-0.41	0.947533	epi	Superficial	NOT SIG.	epi
6	0.0535724	-0.0239196	1	1	1	DMPA	PABPC1	-2	0	epi	Superficial	NOT SIG.	epi
6	0.0535961	0.0447509	0.06	0.01	1	DMPA	KBTBD6	-0.07	2.58496	epi	Superficial	NOT SIG.	epi
6	0.0535961	-0.0699224	0.01	0.06	1	DMPA	CDCA8	-0.07	-2.58496	epi	Superficial	NOT SIG.	epi
6	0.0536563	0.0729996	0.18	0.08	1	DMPA	DPM3	-0.26	1.16993	epi	Superficial	NOT SIG.	epi
6	0.0536563	0.0628259	0.18	0.08	1	DMPA	UCK2	-0.26	1.16993	epi	Superficial	NOT SIG.	epi
6	0.0536908	0.118229	0.2	0.1	1	DMPA	KMT5A	-0.3	1	epi	Superficial	NOT SIG.	epi
6	0.0537717	0.0950466	0.17	0.08	1	DMPA	ACAT2	-0.25	1.08746	epi	Superficial	NOT SIG.	epi
6	0.0540711	-0.160204	0.21	0.31	1	DMPA	PPP1R15B	-0.52	-0.561879	epi	Superficial	NOT SIG.	epi
6	0.0541363	-0.120644	0.14	0.24	1	DMPA	FOXP1	-0.38	-0.777608	epi	Superficial	NOT SIG.	epi
6	0.0541806	0.113512	0.2	0.1	1	DMPA	SRA1	-0.3	1	epi	Superficial	NOT SIG.	epi
6	0.054253	-0.10926	0.12	0.22	1	DMPA	ARL2	-0.34	-0.874469	epi	Superficial	NOT SIG.	epi
6	0.0542585	0.0875366	0.08	0.02	1	DMPA	GNPNAT1	-0.1	2	epi	Superficial	NOT SIG.	epi
6	0.0542585	0.0659522	0.08	0.02	1	DMPA	SLFN5	-0.1	2	epi	Superficial	NOT SIG.	epi
6	0.0542585	0.0585249	0.08	0.02	1	DMPA	TSR1	-0.1	2	epi	Superficial	NOT SIG.	epi
6	0.0542585	0.0498752	0.08	0.02	1	DMPA	TSFM	-0.1	2	epi	Superficial	NOT SIG.	epi
6	0.0542585	0.0471166	0.08	0.02	1	DMPA	P4HA1	-0.1	2	epi	Superficial	NOT SIG.	epi
6	0.0542585	0.0442098	0.08	0.02	1	DMPA	ATP6V0A2	-0.1	2	epi	Superficial	NOT SIG.	epi
6	0.0542585	-0.0681129	0.02	0.08	1	DMPA	TIMM9	-0.1	-2	epi	Superficial	NOT SIG.	epi
6	0.0542777	0.133899	0.37	0.24	1	DMPA	MIR210HG	-0.61	0.624491	epi	Superficial	NOT SIG.	epi
6	0.0542908	0.0688921	0.13	0.05	1	DMPA	ZNF503	-0.18	1.37851	epi	Superficial	NOT SIG.	epi
6	0.0543439	0.0402863	0.1	0.03	1	DMPA	UBA7	-0.13	1.73697	epi	Superficial	NOT SIG.	epi
6	0.0543439	0.037661	0.1	0.03	1	DMPA	FAT1	-0.13	1.73697	epi	Superficial	NOT SIG.	epi
6	0.0543439	0.0295796	0.1	0.03	1	DMPA	VANGL1	-0.13	1.73697	epi	Superficial	NOT SIG.	epi
6	0.0543439	0.0284389	0.1	0.03	1	DMPA	USP24	-0.13	1.73697	epi	Superficial	NOT SIG.	epi
6	0.0545539	0.102431	0.06	0.01	1	DMPA	OSER1-DT	-0.07	2.58496	epi	Superficial	NOT SIG.	epi
6	0.0545539	0.0860309	0.06	0.01	1	DMPA	ZNF273	-0.07	2.58496	epi	Superficial	NOT SIG.	epi
6	0.0545539	0.0839866	0.06	0.01	1	DMPA	SLC43A2	-0.07	2.58496	epi	Superficial	NOT SIG.	epi
6	0.0545539	0.077429	0.06	0.01	1	DMPA	POLE	-0.07	2.58496	epi	Superficial	NOT SIG.	epi
6	0.0545539	0.0716293	0.06	0.01	1	DMPA	DGLUCY	-0.07	2.58496	epi	Superficial	NOT SIG.	epi
6	0.0545539	0.0697807	0.06	0.01	1	DMPA	NOTCH4	-0.07	2.58496	epi	Superficial	NOT SIG.	epi
6	0.0545539	0.0684728	0.06	0.01	1	DMPA	SLC25A20	-0.07	2.58496	epi	Superficial	NOT SIG.	epi
6	0.0545539	0.033249	0.06	0.01	1	DMPA	NSMCE3	-0.07	2.58496	epi	Superficial	NOT SIG.	epi
6	0.0545539	-0.0574832	0.01	0.06	1	DMPA	MYL5	-0.07	-2.58496	epi	Superficial	NOT SIG.	epi
6	0.0545632	0.0614554	0.21	0.1	1	DMPA	DCTN6	-0.31	1.07039	epi	Superficial	NOT SIG.	epi
6	0.054837	0.10626	0.17	0.08	1	DMPA	ZNF121	-0.25	1.08746	epi	Superficial	NOT SIG.	epi
6	0.0548863	0.0842302	0.19	0.09	1	DMPA	ZNF326	-0.28	1.078	epi	Superficial	NOT SIG.	epi
6	0.0548863	0.0656927	0.19	0.09	1	DMPA	EFS	-0.28	1.078	epi	Superficial	NOT SIG.	epi
6	0.0549101	0.0581923	0.13	0.05	1	DMPA	HSF1	-0.18	1.37851	epi	Superficial	NOT SIG.	epi
6	0.0550733	0.0466843	0.08	0.02	1	DMPA	DOHH	-0.1	2	epi	Superficial	NOT SIG.	epi
6	0.0550954	0.117098	0.11	0.04	1	DMPA	KRI1	-0.15	1.45943	epi	Superficial	NOT SIG.	epi
6	0.0551669	0.0988116	0.24	0.13	1	DMPA	AC019349.1	-0.37	0.884523	epi	Superficial	NOT SIG.	epi
6	0.0551962	0.129904	0.14	0.06	1	DMPA	CAV1	-0.2	1.22239	epi	Superficial	NOT SIG.	epi
6	0.0552516	0.0831298	0.23	0.12	1	DMPA	DTX3L	-0.35	0.938599	epi	Superficial	NOT SIG.	epi
6	0.0554001	0.0825271	0.19	0.09	1	DMPA	NOP16	-0.28	1.078	epi	Superficial	NOT SIG.	epi
6	0.0554768	-0.0690827	0.17	0.3	1	DMPA	LPIN2	-0.47	-0.819428	epi	Superficial	NOT SIG.	epi
6	0.0555259	0.0657054	0.06	0.01	1	DMPA	MFAP3	-0.07	2.58496	epi	Superficial	NOT SIG.	epi
6	0.0555259	0.0614186	0.06	0.01	1	DMPA	GPATCH4	-0.07	2.58496	epi	Superficial	NOT SIG.	epi
6	0.0555259	0.0568854	0.06	0.01	1	DMPA	ERF	-0.07	2.58496	epi	Superficial	NOT SIG.	epi
6	0.0555259	0.0568408	0.06	0.01	1	DMPA	CROCC	-0.07	2.58496	epi	Superficial	NOT SIG.	epi
6	0.0555259	0.0552926	0.06	0.01	1	DMPA	PPIL3	-0.07	2.58496	epi	Superficial	NOT SIG.	epi
6	0.0555259	0.0496575	0.06	0.01	1	DMPA	AMDHD2	-0.07	2.58496	epi	Superficial	NOT SIG.	epi
6	0.0555259	0.0496027	0.06	0.01	1	DMPA	CNNM2	-0.07	2.58496	epi	Superficial	NOT SIG.	epi
6	0.0555259	0.0442085	0.06	0.01	1	DMPA	LINC02693	-0.07	2.58496	epi	Superficial	NOT SIG.	epi
6	0.0555259	0.0421887	0.06	0.01	1	DMPA	FMNL1	-0.07	2.58496	epi	Superficial	NOT SIG.	epi
6	0.0555259	0.041562	0.06	0.01	1	DMPA	ALCAM	-0.07	2.58496	epi	Superficial	NOT SIG.	epi
6	0.0555259	0.0414123	0.06	0.01	1	DMPA	OLMALINC	-0.07	2.58496	epi	Superficial	NOT SIG.	epi
6	0.0555259	-0.0501832	0.01	0.06	1	DMPA	FAM189B	-0.07	-2.58496	epi	Superficial	NOT SIG.	epi
6	0.0557221	0.100648	0.23	0.12	1	DMPA	OAS1	-0.35	0.938599	epi	Superficial	NOT SIG.	epi
6	0.055793	0.0271159	0.1	0.03	1	DMPA	RHBDD1	-0.13	1.73697	epi	Superficial	NOT SIG.	epi
6	0.0558021	0.255906	0.33	0.24	1	DMPA	IFRD1	-0.57	0.459432	epi	Superficial	NOT SIG.	epi
6	0.0558673	-0.1272	0.05	0.12	1	DMPA	ASPSCR1	-0.17	-1.26303	epi	Superficial	NOT SIG.	epi
6	0.0558822	-0.0548483	0.99	1	1	DMPA	MT-CO2	-1.99	-0.0144996	epi	Superficial	NOT SIG.	epi
6	0.0558983	0.0768102	0.08	0.02	1	DMPA	DNMBP	-0.1	2	epi	Superficial	NOT SIG.	epi
6	0.0558983	0.0615805	0.08	0.02	1	DMPA	IGSF9	-0.1	2	epi	Superficial	NOT SIG.	epi
6	0.0558983	0.0567621	0.08	0.02	1	DMPA	SPART	-0.1	2	epi	Superficial	NOT SIG.	epi
6	0.0558983	0.0514	0.08	0.02	1	DMPA	INTS14	-0.1	2	epi	Superficial	NOT SIG.	epi
6	0.0558983	0.0468586	0.08	0.02	1	DMPA	TP53I13	-0.1	2	epi	Superficial	NOT SIG.	epi
6	0.0558983	0.0388727	0.08	0.02	1	DMPA	COBL	-0.1	2	epi	Superficial	NOT SIG.	epi
6	0.0560432	0.141693	0.2	0.11	1	DMPA	NSD1	-0.31	0.862496	epi	Superficial	NOT SIG.	epi
6	0.0561663	0.0601279	0.13	0.05	1	DMPA	INTS3	-0.18	1.37851	epi	Superficial	NOT SIG.	epi
6	0.0563899	-0.129607	0.53	0.65	1	DMPA	TMED3	-1.18	-0.294447	epi	Superficial	NOT SIG.	epi
6	0.0565123	0.079299	0.06	0.01	1	DMPA	CNGA1	-0.07	2.58496	epi	Superficial	NOT SIG.	epi
6	0.0565123	0.0679795	0.06	0.01	1	DMPA	CSF1	-0.07	2.58496	epi	Superficial	NOT SIG.	epi
6	0.0565123	0.0668915	0.06	0.01	1	DMPA	RTL10	-0.07	2.58496	epi	Superficial	NOT SIG.	epi
6	0.0565123	0.0641616	0.06	0.01	1	DMPA	GPATCH2	-0.07	2.58496	epi	Superficial	NOT SIG.	epi
6	0.0565123	0.0630155	0.06	0.01	1	DMPA	ATF5	-0.07	2.58496	epi	Superficial	NOT SIG.	epi
6	0.0565123	0.0558832	0.06	0.01	1	DMPA	PRKCE	-0.07	2.58496	epi	Superficial	NOT SIG.	epi
6	0.0565123	0.05248	0.06	0.01	1	DMPA	CELF2	-0.07	2.58496	epi	Superficial	NOT SIG.	epi
6	0.0565123	0.0508947	0.06	0.01	1	DMPA	ZFAND2A	-0.07	2.58496	epi	Superficial	NOT SIG.	epi
6	0.0565123	0.0463622	0.06	0.01	1	DMPA	DNAJC2	-0.07	2.58496	epi	Superficial	NOT SIG.	epi
6	0.0565123	0.045594	0.06	0.01	1	DMPA	SNX4	-0.07	2.58496	epi	Superficial	NOT SIG.	epi
6	0.0565123	0.0386432	0.06	0.01	1	DMPA	AC097499.2	-0.07	2.58496	epi	Superficial	NOT SIG.	epi
6	0.0565123	0.0357426	0.06	0.01	1	DMPA	ANKRD42	-0.07	2.58496	epi	Superficial	NOT SIG.	epi
6	0.0565123	0.0299566	0.06	0.01	1	DMPA	SAA2	-0.07	2.58496	epi	Superficial	NOT SIG.	epi
6	0.0565123	-0.0624699	0.01	0.06	1	DMPA	LRRK2	-0.07	-2.58496	epi	Superficial	NOT SIG.	epi
6	0.0567336	0.0516477	0.08	0.02	1	DMPA	CAPS	-0.1	2	epi	Superficial	NOT SIG.	epi
6	0.0568033	0.0588657	0.13	0.05	1	DMPA	SH3PXD2B	-0.18	1.37851	epi	Superficial	NOT SIG.	epi
6	0.0569999	0.0758926	0.16	0.07	1	DMPA	IMP4	-0.23	1.19265	epi	Superficial	NOT SIG.	epi
6	0.0570082	-0.11562	0.06	0.14	1	DMPA	IL23A	-0.2	-1.22239	epi	Superficial	NOT SIG.	epi
6	0.0571769	0.151082	0.31	0.18	1	DMPA	HNRNPR	-0.49	0.784271	epi	Superficial	NOT SIG.	epi
6	0.0573038	0.0853217	0.26	0.14	1	DMPA	PSEN1	-0.4	0.893085	epi	Superficial	NOT SIG.	epi
6	0.0574464	0.0587926	0.13	0.05	1	DMPA	CRAMP1	-0.18	1.37851	epi	Superficial	NOT SIG.	epi
6	0.0575028	0.0699029	0.22	0.11	1	DMPA	ARHGEF5	-0.33	1	epi	Superficial	NOT SIG.	epi
6	0.0575133	0.0640737	0.06	0.01	1	DMPA	CCDC174	-0.07	2.58496	epi	Superficial	NOT SIG.	epi
6	0.0575133	0.0627613	0.06	0.01	1	DMPA	RAB3IP	-0.07	2.58496	epi	Superficial	NOT SIG.	epi
6	0.0575133	0.0573451	0.06	0.01	1	DMPA	NUTM2B-AS1	-0.07	2.58496	epi	Superficial	NOT SIG.	epi
6	0.0575133	0.0492624	0.06	0.01	1	DMPA	CNTLN	-0.07	2.58496	epi	Superficial	NOT SIG.	epi
6	0.0575133	0.044057	0.06	0.01	1	DMPA	NIF3L1	-0.07	2.58496	epi	Superficial	NOT SIG.	epi
6	0.0575133	0.0411215	0.06	0.01	1	DMPA	SIK2	-0.07	2.58496	epi	Superficial	NOT SIG.	epi
6	0.0575133	0.0399248	0.06	0.01	1	DMPA	KBTBD4	-0.07	2.58496	epi	Superficial	NOT SIG.	epi
6	0.0575133	0.0389576	0.06	0.01	1	DMPA	CLIC6	-0.07	2.58496	epi	Superficial	NOT SIG.	epi
6	0.0575133	0.0383847	0.06	0.01	1	DMPA	LYSMD2	-0.07	2.58496	epi	Superficial	NOT SIG.	epi
6	0.0575133	0.0375772	0.06	0.01	1	DMPA	BOLA1	-0.07	2.58496	epi	Superficial	NOT SIG.	epi
6	0.0575133	0.0367526	0.06	0.01	1	DMPA	MTRES1	-0.07	2.58496	epi	Superficial	NOT SIG.	epi
6	0.0575494	-0.152823	0.76	0.91	1	DMPA	GPX3	-1.67	-0.259867	epi	Superficial	NOT SIG.	epi
6	0.0575742	0.0387694	0.15	0.06	1	DMPA	ANAPC13	-0.21	1.32193	epi	Superficial	NOT SIG.	epi
6	0.0575792	0.0513135	0.08	0.02	1	DMPA	NPDC1	-0.1	2	epi	Superficial	NOT SIG.	epi
6	0.0575792	0.0475137	0.08	0.02	1	DMPA	MSI2	-0.1	2	epi	Superficial	NOT SIG.	epi
6	0.0575792	0.0432424	0.08	0.02	1	DMPA	ARHGAP12	-0.1	2	epi	Superficial	NOT SIG.	epi
6	0.0575792	0.0362695	0.08	0.02	1	DMPA	MCOLN1	-0.1	2	epi	Superficial	NOT SIG.	epi
6	0.057606	0.0977181	0.3	0.17	1	DMPA	SRI	-0.47	0.819428	epi	Superficial	NOT SIG.	epi
6	0.057715	0.0961246	0.2	0.1	1	DMPA	RPP21	-0.3	1	epi	Superficial	NOT SIG.	epi
6	0.057715	0.0569265	0.2	0.1	1	DMPA	RGS10	-0.3	1	epi	Superficial	NOT SIG.	epi
6	0.0579873	0.0244276	0.88	0.92	1	DMPA	H3F3A	-1.8	-0.0641303	epi	Superficial	NOT SIG.	epi
6	0.0579907	0.204213	0.56	0.5	1	DMPA	SPRR1A	-1.06	0.163499	epi	Superficial	NOT SIG.	epi
6	0.0580296	0.0852708	0.19	0.09	1	DMPA	PAK1	-0.28	1.078	epi	Superficial	NOT SIG.	epi
6	0.0580296	0.0667776	0.19	0.09	1	DMPA	KIAA2013	-0.28	1.078	epi	Superficial	NOT SIG.	epi
6	0.0581125	-0.0648123	0.99	1	1	DMPA	KRT5	-1.99	-0.0144996	epi	Superficial	NOT SIG.	epi
6	0.0583832	0.125666	0.45	0.3	1	DMPA	TNFRSF1A	-0.75	0.584963	epi	Superficial	NOT SIG.	epi
6	0.0584353	0.0352089	0.08	0.02	1	DMPA	MRPL16	-0.1	2	epi	Superficial	NOT SIG.	epi
6	0.0584353	0.0297309	0.08	0.02	1	DMPA	MANEA	-0.1	2	epi	Superficial	NOT SIG.	epi
6	0.0585093	-0.102623	0.05	0.12	1	DMPA	MEF2D	-0.17	-1.26303	epi	Superficial	NOT SIG.	epi
6	0.0585289	0.0575048	0.06	0.01	1	DMPA	TCAF1	-0.07	2.58496	epi	Superficial	NOT SIG.	epi
6	0.0585289	0.0447561	0.06	0.01	1	DMPA	DOLPP1	-0.07	2.58496	epi	Superficial	NOT SIG.	epi
6	0.0585289	0.0352059	0.06	0.01	1	DMPA	ENTPD7	-0.07	2.58496	epi	Superficial	NOT SIG.	epi
6	0.0585289	0.0341425	0.06	0.01	1	DMPA	ZBTB34	-0.07	2.58496	epi	Superficial	NOT SIG.	epi
6	0.0585289	-0.0177891	0.01	0.06	1	DMPA	CHST3	-0.07	-2.58496	epi	Superficial	NOT SIG.	epi
6	0.0585289	-0.0498011	0.01	0.06	1	DMPA	PLA2G4A	-0.07	-2.58496	epi	Superficial	NOT SIG.	epi
6	0.0585289	-0.0638846	0.01	0.06	1	DMPA	SMOC2	-0.07	-2.58496	epi	Superficial	NOT SIG.	epi
6	0.0587474	0.06363	0.16	0.07	1	DMPA	SMIM12	-0.23	1.19265	epi	Superficial	NOT SIG.	epi
6	0.0587631	-0.0398304	1	1	1	DMPA	PPL	-2	0	epi	Superficial	NOT SIG.	epi
6	0.0588495	-0.108347	0.07	0.15	1	DMPA	NEK9	-0.22	-1.09954	epi	Superficial	NOT SIG.	epi
6	0.0590542	0.0557064	0.18	0.08	1	DMPA	FAM234A	-0.26	1.16993	epi	Superficial	NOT SIG.	epi
6	0.0591101	0.0968489	0.23	0.12	1	DMPA	XIAP	-0.35	0.938599	epi	Superficial	NOT SIG.	epi
6	0.0591393	0.111539	0.32	0.19	1	DMPA	OSTC	-0.51	0.752072	epi	Superficial	NOT SIG.	epi
6	0.0591399	0.107065	0.37	0.22	1	DMPA	SNU13	-0.59	0.750022	epi	Superficial	NOT SIG.	epi
6	0.0591609	0.0979434	0.26	0.14	1	DMPA	POLR2E	-0.4	0.893085	epi	Superficial	NOT SIG.	epi
6	0.0592279	-0.160139	0.4	0.49	1	DMPA	HIST1H2AC	-0.89	-0.292782	epi	Superficial	NOT SIG.	epi
6	0.0592758	0.0877253	0.17	0.08	1	DMPA	MMUT	-0.25	1.08746	epi	Superficial	NOT SIG.	epi
6	0.0593019	0.0384502	0.08	0.02	1	DMPA	G2E3	-0.1	2	epi	Superficial	NOT SIG.	epi
6	0.0593019	0.0306557	0.08	0.02	1	DMPA	OASL	-0.1	2	epi	Superficial	NOT SIG.	epi
6	0.0593066	-0.155195	0.29	0.38	1	DMPA	C16orf72	-0.67	-0.389947	epi	Superficial	NOT SIG.	epi
6	0.0593699	0.156513	0.6	0.46	1	DMPA	HDLBP	-1.06	0.383329	epi	Superficial	NOT SIG.	epi
6	0.0594181	0.175193	0.57	0.51	1	DMPA	SEC61G	-1.08	0.160465	epi	Superficial	NOT SIG.	epi
6	0.0594368	0.0697586	0.83	0.9	1	DMPA	RPS10	-1.73	-0.116814	epi	Superficial	NOT SIG.	epi
6	0.059441	0.126432	0.33	0.21	1	DMPA	TMEM147	-0.54	0.652077	epi	Superficial	NOT SIG.	epi
6	0.0596269	-0.122393	0.11	0.2	1	DMPA	SRRM1	-0.31	-0.862496	epi	Superficial	NOT SIG.	epi
6	0.0599015	-0.121419	0.09	0.17	1	DMPA	ZNF101	-0.26	-0.917538	epi	Superficial	NOT SIG.	epi
6	0.0600168	0.068249	0.11	0.04	1	DMPA	ZNF593	-0.15	1.45943	epi	Superficial	NOT SIG.	epi
6	0.0601381	0.118554	0.14	0.06	1	DMPA	BIRC6	-0.2	1.22239	epi	Superficial	NOT SIG.	epi
6	0.0604777	-0.164921	0.4	0.5	1	DMPA	TOP1	-0.9	-0.321928	epi	Superficial	NOT SIG.	epi
6	0.0605038	-0.112698	0.38	0.51	1	DMPA	RNF169	-0.89	-0.424498	epi	Superficial	NOT SIG.	epi
6	0.0606601	0.0168332	0.15	0.06	1	DMPA	FRK	-0.21	1.32193	epi	Superficial	NOT SIG.	epi
6	0.060685	-0.127789	0.11	0.2	1	DMPA	MGST1	-0.31	-0.862496	epi	Superficial	NOT SIG.	epi
6	0.060753	0.0674549	0.13	0.05	1	DMPA	COPRS	-0.18	1.37851	epi	Superficial	NOT SIG.	epi
6	0.0610154	0.0723325	0.17	0.08	1	DMPA	LCP1	-0.25	1.08746	epi	Superficial	NOT SIG.	epi
6	0.0613004	-0.114953	0.07	0.15	1	DMPA	PLCD1	-0.22	-1.09954	epi	Superficial	NOT SIG.	epi
6	0.0613926	-0.143777	0.14	0.23	1	DMPA	DAG1	-0.37	-0.716207	epi	Superficial	NOT SIG.	epi
6	0.0614391	0.101103	0.2	0.1	1	DMPA	GCC2	-0.3	1	epi	Superficial	NOT SIG.	epi
6	0.0614881	0.0974117	0.11	0.04	1	DMPA	ASXL1	-0.15	1.45943	epi	Superficial	NOT SIG.	epi
6	0.0614881	-0.0793863	0.04	0.11	1	DMPA	SLAMF7	-0.15	-1.45943	epi	Superficial	NOT SIG.	epi
6	0.0617391	-0.124175	0.74	0.82	1	DMPA	PLS3	-1.56	-0.148099	epi	Superficial	NOT SIG.	epi
6	0.0617587	0.0675649	0.16	0.07	1	DMPA	TMEM237	-0.23	1.19265	epi	Superficial	NOT SIG.	epi
6	0.0620834	0.0973046	0.14	0.06	1	DMPA	ILKAP	-0.2	1.22239	epi	Superficial	NOT SIG.	epi
6	0.0621935	0.155222	0.5	0.38	1	DMPA	SERINC2	-0.88	0.395929	epi	Superficial	NOT SIG.	epi
6	0.0621985	0.0905184	0.17	0.08	1	DMPA	VASP	-0.25	1.08746	epi	Superficial	NOT SIG.	epi
6	0.0622349	0.0498023	0.11	0.04	1	DMPA	PISD	-0.15	1.45943	epi	Superficial	NOT SIG.	epi
6	0.0625389	0.0830835	0.2	0.1	1	DMPA	CLPP	-0.3	1	epi	Superficial	NOT SIG.	epi
6	0.0626969	0.136901	0.22	0.12	1	DMPA	RASA2	-0.34	0.874469	epi	Superficial	NOT SIG.	epi
6	0.0627434	-0.0913416	0.06	0.14	1	DMPA	LHX4	-0.2	-1.22239	epi	Superficial	NOT SIG.	epi
6	0.0627797	0.13604	0.44	0.3	1	DMPA	NDUFC2	-0.74	0.552541	epi	Superficial	NOT SIG.	epi
6	0.0627971	0.101577	0.17	0.08	1	DMPA	SLTM	-0.25	1.08746	epi	Superficial	NOT SIG.	epi
6	0.0628052	-0.193944	0.35	0.43	1	DMPA	H1FX	-0.78	-0.296982	epi	Superficial	NOT SIG.	epi
6	0.0629891	0.0980168	0.11	0.04	1	DMPA	SEC24D	-0.15	1.45943	epi	Superficial	NOT SIG.	epi
6	0.0631355	0.0734859	0.27	0.15	1	DMPA	AGPAT2	-0.42	0.847997	epi	Superficial	NOT SIG.	epi
6	0.0631626	-0.0775584	0.03	0.09	1	DMPA	SMIM22	-0.12	-1.58496	epi	Superficial	NOT SIG.	epi
6	0.0631626	-0.0978501	0.03	0.09	1	DMPA	IQCE	-0.12	-1.58496	epi	Superficial	NOT SIG.	epi
6	0.0631736	0.12117	0.35	0.21	1	DMPA	PSMD11	-0.56	0.736966	epi	Superficial	NOT SIG.	epi
6	0.0631866	0.211753	0.86	0.8	1	DMPA	ZFP36	-1.66	0.104337	epi	Superficial	NOT SIG.	epi
6	0.0631935	-0.0883965	0.07	0.15	1	DMPA	MED6	-0.22	-1.09954	epi	Superficial	NOT SIG.	epi
6	0.0632595	0.0604	0.83	0.88	1	DMPA	MIF	-1.71	-0.0843922	epi	Superficial	NOT SIG.	epi
6	0.0634091	0.105405	0.14	0.06	1	DMPA	GANC	-0.2	1.22239	epi	Superficial	NOT SIG.	epi
6	0.0636346	-0.0861873	0.91	0.97	1	DMPA	TMPRSS11D	-1.88	-0.0921182	epi	Superficial	NOT SIG.	epi
6	0.0637499	0.135104	0.4	0.27	1	DMPA	HSPA4	-0.67	0.567041	epi	Superficial	NOT SIG.	epi
6	0.0637509	0.104664	0.11	0.04	1	DMPA	ZEB2	-0.15	1.45943	epi	Superficial	NOT SIG.	epi
6	0.0637509	0.0663669	0.11	0.04	1	DMPA	MYNN	-0.15	1.45943	epi	Superficial	NOT SIG.	epi
6	0.0637509	0.0630586	0.11	0.04	1	DMPA	GOLM1	-0.15	1.45943	epi	Superficial	NOT SIG.	epi
6	0.0638259	0.00988014	0.93	0.98	1	DMPA	RPLP0	-1.91	-0.075551	epi	Superficial	NOT SIG.	epi
6	0.0639303	0.0813483	0.38	0.23	1	DMPA	TMEM134	-0.61	0.724366	epi	Superficial	NOT SIG.	epi
6	0.0640073	0.0726027	0.75	0.83	1	DMPA	TMSB4X	-1.58	-0.146221	epi	Superficial	NOT SIG.	epi
6	0.0640806	0.0890881	0.14	0.06	1	DMPA	USP48	-0.2	1.22239	epi	Superficial	NOT SIG.	epi
6	0.0640981	-0.180101	0.16	0.25	1	DMPA	TFAP2A	-0.41	-0.643856	epi	Superficial	NOT SIG.	epi
6	0.0644727	-0.160077	0.1	0.18	1	DMPA	GATAD2A	-0.28	-0.847997	epi	Superficial	NOT SIG.	epi
6	0.0645203	0.068738	0.11	0.04	1	DMPA	NTN4	-0.15	1.45943	epi	Superficial	NOT SIG.	epi
6	0.0645203	-0.0576561	0.04	0.11	1	DMPA	NAA16	-0.15	-1.45943	epi	Superficial	NOT SIG.	epi
6	0.064529	0.159592	0.64	0.53	1	DMPA	DDX5	-1.17	0.27208	epi	Superficial	NOT SIG.	epi
6	0.0645376	-0.0928945	0.96	0.98	1	DMPA	FTH1	-1.94	-0.0297473	epi	Superficial	NOT SIG.	epi
6	0.0646216	0.0849967	0.17	0.08	1	DMPA	TADA3	-0.25	1.08746	epi	Superficial	NOT SIG.	epi
6	0.0652973	0.0613526	0.11	0.04	1	DMPA	RNF217	-0.15	1.45943	epi	Superficial	NOT SIG.	epi
6	0.0653151	0.0892461	0.23	0.12	1	DMPA	GCN1	-0.35	0.938599	epi	Superficial	NOT SIG.	epi
6	0.0653565	-0.165713	0.53	0.6	1	DMPA	HNRNPA2B1	-1.13	-0.17897	epi	Superficial	NOT SIG.	epi
6	0.0654413	0.0824177	0.14	0.06	1	DMPA	TPRKB	-0.2	1.22239	epi	Superficial	NOT SIG.	epi
6	0.0655386	0.0577437	0.8	0.87	1	DMPA	ATP1B1	-1.67	-0.121015	epi	Superficial	NOT SIG.	epi
6	0.0659941	0.17167	0.47	0.34	1	DMPA	NOP10	-0.81	0.467126	epi	Superficial	NOT SIG.	epi
6	0.0660413	0.090058	0.81	0.8	1	DMPA	RPL10A	-1.61	0.0179219	epi	Superficial	NOT SIG.	epi
6	0.0660472	0.182125	0.41	0.27	1	DMPA	JMJD1C	-0.68	0.602665	epi	Superficial	NOT SIG.	epi
6	0.066082	0.0472993	0.11	0.04	1	DMPA	CASP9	-0.15	1.45943	epi	Superficial	NOT SIG.	epi
6	0.0660951	0.112629	0.16	0.08	1	DMPA	SMARCB1	-0.24	1	epi	Superficial	NOT SIG.	epi
6	0.0662644	0.123342	0.39	0.26	1	DMPA	JTB	-0.65	0.584963	epi	Superficial	NOT SIG.	epi
6	0.0663142	-0.0811333	0.05	0.12	1	DMPA	CCDC28A	-0.17	-1.26303	epi	Superficial	NOT SIG.	epi
6	0.0665468	0.0591909	0.25	0.13	1	DMPA	WBP1L	-0.38	0.943416	epi	Superficial	NOT SIG.	epi
6	0.0665626	0.0981911	0.27	0.16	1	DMPA	TRIM8	-0.43	0.754888	epi	Superficial	NOT SIG.	epi
6	0.066689	-0.0684289	0.99	1	1	DMPA	MT-CYB	-1.99	-0.0144996	epi	Superficial	NOT SIG.	epi
6	0.0668131	0.0672758	0.3	0.17	1	DMPA	RTKN2	-0.47	0.819428	epi	Superficial	NOT SIG.	epi
6	0.0668745	0.0836792	0.11	0.04	1	DMPA	MNT	-0.15	1.45943	epi	Superficial	NOT SIG.	epi
6	0.0668745	0.0611412	0.11	0.04	1	DMPA	GATC	-0.15	1.45943	epi	Superficial	NOT SIG.	epi
6	0.0669243	0.159712	0.6	0.55	1	DMPA	GNB2	-1.15	0.125531	epi	Superficial	NOT SIG.	epi
6	0.0675269	0.0683476	0.14	0.06	1	DMPA	DCAF6	-0.2	1.22239	epi	Superficial	NOT SIG.	epi
6	0.0676748	0.0746857	0.11	0.04	1	DMPA	PRPF39	-0.15	1.45943	epi	Superficial	NOT SIG.	epi
6	0.0681918	0.12749	0.37	0.23	1	DMPA	NAA38	-0.6	0.685891	epi	Superficial	NOT SIG.	epi
6	0.0682246	-0.140374	0.19	0.29	1	DMPA	ADCY9	-0.48	-0.610053	epi	Superficial	NOT SIG.	epi
6	0.0682521	-0.116649	0.67	0.77	1	DMPA	SASH1	-1.44	-0.200697	epi	Superficial	NOT SIG.	epi
6	0.0683554	-0.158108	0.37	0.43	1	DMPA	TTLL12	-0.8	-0.216811	epi	Superficial	NOT SIG.	epi
6	0.0683902	-0.0865401	0.03	0.09	1	DMPA	LRRC75B	-0.12	-1.58496	epi	Superficial	NOT SIG.	epi
6	0.0683902	-0.0892225	0.03	0.09	1	DMPA	AL118506.1	-0.12	-1.58496	epi	Superficial	NOT SIG.	epi
6	0.068402	0.0693687	0.17	0.08	1	DMPA	C1R	-0.25	1.08746	epi	Superficial	NOT SIG.	epi
6	0.0684627	-0.193983	0.29	0.36	1	DMPA	RTN3	-0.65	-0.311944	epi	Superficial	NOT SIG.	epi
6	0.0684971	0.154896	0.41	0.29	1	DMPA	DRAP1	-0.7	0.499571	epi	Superficial	NOT SIG.	epi
6	0.0687106	0.123259	0.18	0.09	1	DMPA	POLR2G	-0.27	1	epi	Superficial	NOT SIG.	epi
6	0.0689845	0.0308882	0.19	0.09	1	DMPA	IFI6	-0.28	1.078	epi	Superficial	NOT SIG.	epi
6	0.0691832	-0.138065	0.11	0.19	1	DMPA	CASTOR2	-0.3	-0.788496	epi	Superficial	NOT SIG.	epi
6	0.0692692	0.0936232	0.23	0.13	1	DMPA	FXYD5	-0.36	0.823122	epi	Superficial	NOT SIG.	epi
6	0.0692951	-0.0678272	0.03	0.09	1	DMPA	ABAT	-0.12	-1.58496	epi	Superficial	NOT SIG.	epi
6	0.0694438	-0.15451	0.42	0.52	1	DMPA	UBE2F	-0.94	-0.308122	epi	Superficial	NOT SIG.	epi
6	0.0695935	0.107299	0.31	0.18	1	DMPA	YKT6	-0.49	0.784271	epi	Superficial	NOT SIG.	epi
6	0.069667	0.0939924	0.14	0.06	1	DMPA	DDX56	-0.2	1.22239	epi	Superficial	NOT SIG.	epi
6	0.0698559	0.095716	0.15	0.07	1	DMPA	RPE	-0.22	1.09954	epi	Superficial	NOT SIG.	epi
6	0.0698559	0.0706822	0.15	0.07	1	DMPA	IL32	-0.22	1.09954	epi	Superficial	NOT SIG.	epi
6	0.069917	0.131267	0.43	0.28	1	DMPA	MORF4L1	-0.71	0.61891	epi	Superficial	NOT SIG.	epi
6	0.0699231	-0.11302	0.43	0.52	1	DMPA	SORD	-0.95	-0.274175	epi	Superficial	NOT SIG.	epi
6	0.0699677	0.147309	0.8	0.72	1	DMPA	PPA1	-1.52	0.152003	epi	Superficial	NOT SIG.	epi
6	0.0699722	0.0784045	0.18	0.09	1	DMPA	FAM3C	-0.27	1	epi	Superficial	NOT SIG.	epi
6	0.0700153	0.00842683	0.94	0.99	1	DMPA	RPS27	-1.93	-0.0747678	epi	Superficial	NOT SIG.	epi
6	0.0700175	0.0483479	0.26	0.14	1	DMPA	RAET1L	-0.4	0.893085	epi	Superficial	NOT SIG.	epi
6	0.0700929	0.102119	0.31	0.18	1	DMPA	GJB5	-0.49	0.784271	epi	Superficial	NOT SIG.	epi
6	0.0701354	-0.0921699	0.05	0.12	1	DMPA	HERC1	-0.17	-1.26303	epi	Superficial	NOT SIG.	epi
6	0.0703592	0.0832303	0.17	0.08	1	DMPA	FOPNL	-0.25	1.08746	epi	Superficial	NOT SIG.	epi
6	0.0706907	0.149273	0.32	0.2	1	DMPA	GGCT	-0.52	0.678072	epi	Superficial	NOT SIG.	epi
6	0.0707018	0.0933062	0.2	0.1	1	DMPA	ATXN7L3	-0.3	1	epi	Superficial	NOT SIG.	epi
6	0.0707978	-0.126115	0.6	0.68	1	DMPA	ATP6V1D	-1.28	-0.180572	epi	Superficial	NOT SIG.	epi
6	0.0708326	0.0514784	0.26	0.14	1	DMPA	IDH1	-0.4	0.893085	epi	Superficial	NOT SIG.	epi
6	0.0708877	0.0547914	0.23	0.12	1	DMPA	CORO2A	-0.35	0.938599	epi	Superficial	NOT SIG.	epi
6	0.0709202	0.0776351	0.31	0.19	1	DMPA	JAK1	-0.5	0.706269	epi	Superficial	NOT SIG.	epi
6	0.0709552	0.0431247	0.11	0.04	1	DMPA	BOLA2	-0.15	1.45943	epi	Superficial	NOT SIG.	epi
6	0.0711243	0.0832936	0.14	0.06	1	DMPA	PACS1	-0.2	1.22239	epi	Superficial	NOT SIG.	epi
6	0.0711344	0.096067	0.09	0.03	1	DMPA	C15orf40	-0.12	1.58496	epi	Superficial	NOT SIG.	epi
6	0.0711344	0.0572705	0.09	0.03	1	DMPA	CD53	-0.12	1.58496	epi	Superficial	NOT SIG.	epi
6	0.0711344	-0.0733853	0.03	0.09	1	DMPA	UBE2C	-0.12	-1.58496	epi	Superficial	NOT SIG.	epi
6	0.0711344	-0.0821807	0.03	0.09	1	DMPA	CDS2	-0.12	-1.58496	epi	Superficial	NOT SIG.	epi
6	0.0717953	0.057701	0.11	0.04	1	DMPA	CFAP20	-0.15	1.45943	epi	Superficial	NOT SIG.	epi
6	0.0718623	0.0714113	0.14	0.06	1	DMPA	RC3H2	-0.2	1.22239	epi	Superficial	NOT SIG.	epi
6	0.0721105	0.094997	0.23	0.13	1	DMPA	CRIPT	-0.36	0.823122	epi	Superficial	NOT SIG.	epi
6	0.0726066	0.0674497	0.14	0.06	1	DMPA	IBTK	-0.2	1.22239	epi	Superficial	NOT SIG.	epi
6	0.0726066	0.0653044	0.14	0.06	1	DMPA	OTUB2	-0.2	1.22239	epi	Superficial	NOT SIG.	epi
6	0.0726436	0.0158545	0.11	0.04	1	DMPA	REEP6	-0.15	1.45943	epi	Superficial	NOT SIG.	epi
6	0.0726775	0.0762889	0.15	0.07	1	DMPA	EYA3	-0.22	1.09954	epi	Superficial	NOT SIG.	epi
6	0.0727781	0.0313481	0.19	0.09	1	DMPA	SRP19	-0.28	1.078	epi	Superficial	NOT SIG.	epi
6	0.0729389	-0.144354	0.44	0.54	1	DMPA	FCHO2	-0.98	-0.295456	epi	Superficial	NOT SIG.	epi
6	0.0730135	-0.0558247	0.03	0.09	1	DMPA	SPRR5	-0.12	-1.58496	epi	Superficial	NOT SIG.	epi
6	0.0731262	0.12667	0.32	0.21	1	DMPA	HERC6	-0.53	0.607683	epi	Superficial	NOT SIG.	epi
6	0.0734885	-0.0560799	0.97	1	1	DMPA	PITX1	-1.97	-0.0439433	epi	Superficial	NOT SIG.	epi
6	0.0738871	0.161697	0.25	0.15	1	DMPA	PRPF40A	-0.4	0.736966	epi	Superficial	NOT SIG.	epi
6	0.0739402	0.110322	0.34	0.22	1	DMPA	PYGL	-0.56	0.628031	epi	Superficial	NOT SIG.	epi
6	0.0739607	-0.109205	0.84	0.9	1	DMPA	ADIRF	-1.74	-0.0995357	epi	Superficial	NOT SIG.	epi
6	0.0739682	-0.0791232	0.03	0.09	1	DMPA	YLPM1	-0.12	-1.58496	epi	Superficial	NOT SIG.	epi
6	0.0739928	0.101256	0.22	0.12	1	DMPA	BIRC2	-0.34	0.874469	epi	Superficial	NOT SIG.	epi
6	0.074123	-0.0736838	0.07	0.15	1	DMPA	TIMM10	-0.22	-1.09954	epi	Superficial	NOT SIG.	epi
6	0.0744123	0.0627958	0.24	0.13	1	DMPA	MX1	-0.37	0.884523	epi	Superficial	NOT SIG.	epi
6	0.0745733	0.113135	0.37	0.25	1	DMPA	SEPTIN2	-0.62	0.565597	epi	Superficial	NOT SIG.	epi
6	0.0745987	0.086143	0.22	0.12	1	DMPA	INO80C	-0.34	0.874469	epi	Superficial	NOT SIG.	epi
6	0.0746994	0.0928767	0.25	0.14	1	DMPA	TMEM167B	-0.39	0.836501	epi	Superficial	NOT SIG.	epi
6	0.0748774	0.0624687	0.14	0.06	1	DMPA	C2orf68	-0.2	1.22239	epi	Superficial	NOT SIG.	epi
6	0.0749331	0.0877115	0.09	0.03	1	DMPA	UBALD1	-0.12	1.58496	epi	Superficial	NOT SIG.	epi
6	0.0749331	-0.0729857	0.03	0.09	1	DMPA	ALOXE3	-0.12	-1.58496	epi	Superficial	NOT SIG.	epi
6	0.0750464	0.13133	0.23	0.13	1	DMPA	TGOLN2	-0.36	0.823122	epi	Superficial	NOT SIG.	epi
6	0.0751047	0.120986	0.29	0.17	1	DMPA	CEP170B	-0.46	0.770518	epi	Superficial	NOT SIG.	epi
6	0.0752378	0.0380664	0.11	0.04	1	DMPA	TULP3	-0.15	1.45943	epi	Superficial	NOT SIG.	epi
6	0.0752378	0.0269885	0.11	0.04	1	DMPA	NRBP2	-0.15	1.45943	epi	Superficial	NOT SIG.	epi
6	0.0752416	0.122003	0.45	0.3	1	DMPA	SLC25A5	-0.75	0.584963	epi	Superficial	NOT SIG.	epi
6	0.0755923	0.0683952	0.24	0.13	1	DMPA	EPS15	-0.37	0.884523	epi	Superficial	NOT SIG.	epi
6	0.075647	0.047504	0.14	0.06	1	DMPA	CARNMT1	-0.2	1.22239	epi	Superficial	NOT SIG.	epi
6	0.075817	0.149888	0.31	0.2	1	DMPA	SH3BGRL	-0.51	0.632268	epi	Superficial	NOT SIG.	epi
6	0.0758776	-0.032195	1	1	1	DMPA	KRT6A	-2	0	epi	Superficial	NOT SIG.	epi
6	0.0759082	0.0744945	0.09	0.03	1	DMPA	ADGRE5	-0.12	1.58496	epi	Superficial	NOT SIG.	epi
6	0.0759082	0.0704636	0.09	0.03	1	DMPA	PLPP6	-0.12	1.58496	epi	Superficial	NOT SIG.	epi
6	0.0759082	0.0643488	0.09	0.03	1	DMPA	MEN1	-0.12	1.58496	epi	Superficial	NOT SIG.	epi
6	0.0759082	0.0627708	0.09	0.03	1	DMPA	PSPC1	-0.12	1.58496	epi	Superficial	NOT SIG.	epi
6	0.0759082	0.0604185	0.09	0.03	1	DMPA	FBXL18	-0.12	1.58496	epi	Superficial	NOT SIG.	epi
6	0.0759082	-0.049487	0.03	0.09	1	DMPA	PCDH7	-0.12	-1.58496	epi	Superficial	NOT SIG.	epi
6	0.0759398	-0.0887545	0.06	0.13	1	DMPA	SCRN3	-0.19	-1.11548	epi	Superficial	NOT SIG.	epi
6	0.0762327	0.130657	0.2	0.11	1	DMPA	MRPL34	-0.31	0.862496	epi	Superficial	NOT SIG.	epi
6	0.0763351	0.0910674	0.15	0.07	1	DMPA	KLF13	-0.22	1.09954	epi	Superficial	NOT SIG.	epi
6	0.0764232	0.0604193	0.14	0.06	1	DMPA	SMPD4	-0.2	1.22239	epi	Superficial	NOT SIG.	epi
6	0.0765685	0.0846366	0.18	0.09	1	DMPA	INTS6	-0.27	1	epi	Superficial	NOT SIG.	epi
6	0.0767263	0.111525	0.27	0.16	1	DMPA	TSKU	-0.43	0.754888	epi	Superficial	NOT SIG.	epi
6	0.0767366	-0.108731	0.06	0.13	1	DMPA	AJUBA	-0.19	-1.11548	epi	Superficial	NOT SIG.	epi
6	0.0767406	0.0511713	0.19	0.09	1	DMPA	LAP3	-0.28	1.078	epi	Superficial	NOT SIG.	epi
6	0.0767406	0.0403592	0.19	0.09	1	DMPA	KALRN	-0.28	1.078	epi	Superficial	NOT SIG.	epi
6	0.0767513	-0.159108	0.13	0.21	1	DMPA	NCOR1	-0.34	-0.691878	epi	Superficial	NOT SIG.	epi
6	0.0767773	-0.150949	0.76	0.9	1	DMPA	TRIM29	-1.66	-0.243926	epi	Superficial	NOT SIG.	epi
6	0.0768565	0.136755	0.3	0.19	1	DMPA	KLK5	-0.49	0.658963	epi	Superficial	NOT SIG.	epi
6	0.0768937	0.0695883	0.09	0.03	1	DMPA	ZNF160	-0.12	1.58496	epi	Superficial	NOT SIG.	epi
6	0.0768937	0.0561415	0.09	0.03	1	DMPA	MOSPD3	-0.12	1.58496	epi	Superficial	NOT SIG.	epi
6	0.0768937	0.0519517	0.09	0.03	1	DMPA	FOXO1	-0.12	1.58496	epi	Superficial	NOT SIG.	epi
6	0.0769984	-0.131873	0.44	0.53	1	DMPA	ALDH3A2	-0.97	-0.268489	epi	Superficial	NOT SIG.	epi
6	0.0772058	0.0363232	0.14	0.06	1	DMPA	GBP3	-0.2	1.22239	epi	Superficial	NOT SIG.	epi
6	0.0774681	0.0818067	0.12	0.05	1	DMPA	DAGLB	-0.17	1.26303	epi	Superficial	NOT SIG.	epi
6	0.0774681	0.0756022	0.12	0.05	1	DMPA	FN3KRP	-0.17	1.26303	epi	Superficial	NOT SIG.	epi
6	0.0777324	0.107377	0.52	0.36	1	DMPA	CD47	-0.88	0.530515	epi	Superficial	NOT SIG.	epi
6	0.0778895	0.0733896	0.09	0.03	1	DMPA	NOL10	-0.12	1.58496	epi	Superficial	NOT SIG.	epi
6	0.0778895	0.0522848	0.09	0.03	1	DMPA	DHX38	-0.12	1.58496	epi	Superficial	NOT SIG.	epi
6	0.0778895	0.0509063	0.09	0.03	1	DMPA	BORCS6	-0.12	1.58496	epi	Superficial	NOT SIG.	epi
6	0.0778895	0.0480869	0.09	0.03	1	DMPA	R3HDM2	-0.12	1.58496	epi	Superficial	NOT SIG.	epi
6	0.0778895	0.0467478	0.09	0.03	1	DMPA	LENG9	-0.12	1.58496	epi	Superficial	NOT SIG.	epi
6	0.0778898	-0.132002	0.48	0.56	1	DMPA	CMTM6	-1.04	-0.222392	epi	Superficial	NOT SIG.	epi
6	0.0779071	0.0354667	0.11	0.04	1	DMPA	SNHG12	-0.15	1.45943	epi	Superficial	NOT SIG.	epi
6	0.0779165	-0.0299818	1	1	1	DMPA	SPINK5	-2	0	epi	Superficial	NOT SIG.	epi
6	0.0779467	0.0898946	0.18	0.09	1	DMPA	SNX11	-0.27	1	epi	Superficial	NOT SIG.	epi
6	0.0779979	0.059042	0.24	0.13	1	DMPA	UBE2D1	-0.37	0.884523	epi	Superficial	NOT SIG.	epi
6	0.0783084	0.0824588	0.45	0.29	1	DMPA	RBM4	-0.74	0.633872	epi	Superficial	NOT SIG.	epi
6	0.07832	0.0778146	0.12	0.05	1	DMPA	POP5	-0.17	1.26303	epi	Superficial	NOT SIG.	epi
6	0.07832	-0.0807301	0.05	0.12	1	DMPA	AR	-0.17	-1.26303	epi	Superficial	NOT SIG.	epi
6	0.0784476	0.0376413	0.79	0.91	1	DMPA	ITM2B	-1.7	-0.204014	epi	Superficial	NOT SIG.	epi
6	0.07848	0.104797	0.28	0.17	1	DMPA	HSBP1L1	-0.45	0.719892	epi	Superficial	NOT SIG.	epi
6	0.0787803	-0.13244	0.35	0.45	1	DMPA	RABGEF1	-0.8	-0.36257	epi	Superficial	NOT SIG.	epi
6	0.0788054	0.0929795	0.19	0.1	1	DMPA	MEIS1	-0.29	0.925999	epi	Superficial	NOT SIG.	epi
6	0.0788959	0.0641718	0.09	0.03	1	DMPA	MRPS17	-0.12	1.58496	epi	Superficial	NOT SIG.	epi
6	0.0788959	0.040478	0.09	0.03	1	DMPA	AXL	-0.12	1.58496	epi	Superficial	NOT SIG.	epi
6	0.0788959	0.0358897	0.09	0.03	1	DMPA	C3orf38	-0.12	1.58496	epi	Superficial	NOT SIG.	epi
6	0.0789014	-0.110934	0.93	0.93	1	DMPA	ALOX12	-1.86	0	epi	Superficial	NOT SIG.	epi
6	0.0790197	0.0977887	0.27	0.16	1	DMPA	MYD88	-0.43	0.754888	epi	Superficial	NOT SIG.	epi
6	0.07915	0.144388	0.7	0.64	1	DMPA	FXYD3	-1.34	0.129283	epi	Superficial	NOT SIG.	epi
6	0.079168	-0.0949766	0.06	0.13	1	DMPA	BACE1	-0.19	-1.11548	epi	Superficial	NOT SIG.	epi
6	0.0791711	0.101031	0.2	0.11	1	DMPA	BSCL2	-0.31	0.862496	epi	Superficial	NOT SIG.	epi
6	0.0792239	0.0831076	0.24	0.13	1	DMPA	SRPRA	-0.37	0.884523	epi	Superficial	NOT SIG.	epi
6	0.0793611	-0.139064	0.25	0.35	1	DMPA	GOLGA2	-0.6	-0.485427	epi	Superficial	NOT SIG.	epi
6	0.079368	0.0803421	0.15	0.07	1	DMPA	GNA13	-0.22	1.09954	epi	Superficial	NOT SIG.	epi
6	0.0795956	0.0723849	0.31	0.18	1	DMPA	AAMP	-0.49	0.784271	epi	Superficial	NOT SIG.	epi
6	0.0797241	0.162111	0.43	0.32	1	DMPA	HLA-DPA1	-0.75	0.426265	epi	Superficial	NOT SIG.	epi
6	0.0797656	-0.0846228	0.12	0.21	1	DMPA	TPGS2	-0.33	-0.807355	epi	Superficial	NOT SIG.	epi
6	0.0799128	0.0790276	0.09	0.03	1	DMPA	PDCD11	-0.12	1.58496	epi	Superficial	NOT SIG.	epi
6	0.0799128	0.0648713	0.09	0.03	1	DMPA	GMNN	-0.12	1.58496	epi	Superficial	NOT SIG.	epi
6	0.0799128	0.0517762	0.09	0.03	1	DMPA	PXMP4	-0.12	1.58496	epi	Superficial	NOT SIG.	epi
6	0.0799128	0.0420752	0.09	0.03	1	DMPA	C11orf96	-0.12	1.58496	epi	Superficial	NOT SIG.	epi
6	0.0799128	0.0408792	0.09	0.03	1	DMPA	TCAIM	-0.12	1.58496	epi	Superficial	NOT SIG.	epi
6	0.0799933	0.0229029	0.95	0.98	1	DMPA	RPS8	-1.93	-0.0448542	epi	Superficial	NOT SIG.	epi
6	0.0801413	0.0837326	0.15	0.07	1	DMPA	DEDD	-0.22	1.09954	epi	Superficial	NOT SIG.	epi
6	0.0801413	0.0559256	0.15	0.07	1	DMPA	SYK	-0.22	1.09954	epi	Superficial	NOT SIG.	epi
6	0.0801793	0.0509261	0.21	0.11	1	DMPA	SMC1A	-0.32	0.932886	epi	Superficial	NOT SIG.	epi
6	0.0803357	0.127419	0.35	0.23	1	DMPA	RAB14	-0.58	0.605721	epi	Superficial	NOT SIG.	epi
6	0.0804018	0.0464337	0.14	0.06	1	DMPA	DVL3	-0.2	1.22239	epi	Superficial	NOT SIG.	epi
6	0.0804205	-0.0011669	0.96	1	1	DMPA	CD24	-1.96	-0.0588937	epi	Superficial	NOT SIG.	epi
6	0.0805062	0.134239	0.2	0.11	1	DMPA	PI4KB	-0.31	0.862496	epi	Superficial	NOT SIG.	epi
6	0.0805169	0.166233	0.57	0.44	1	DMPA	TMED10	-1.01	0.373458	epi	Superficial	NOT SIG.	epi
6	0.0807639	0.0654863	0.18	0.09	1	DMPA	AP002761.4	-0.27	1	epi	Superficial	NOT SIG.	epi
6	0.0807822	-0.133189	0.41	0.49	1	DMPA	IL13RA1	-0.9	-0.257158	epi	Superficial	NOT SIG.	epi
6	0.0808425	0.0527885	0.21	0.11	1	DMPA	FBXW4	-0.32	0.932886	epi	Superficial	NOT SIG.	epi
6	0.0808649	0.0654015	0.19	0.1	1	DMPA	UFD1	-0.29	0.925999	epi	Superficial	NOT SIG.	epi
6	0.0812518	-0.0995309	0.13	0.22	1	DMPA	CENPB	-0.35	-0.758992	epi	Superficial	NOT SIG.	epi
6	0.0813023	0.160489	0.61	0.54	1	DMPA	UQCR11	-1.15	0.17585	epi	Superficial	NOT SIG.	epi
6	0.0813624	-0.0967684	0.04	0.1	1	DMPA	DNMT3A	-0.14	-1.32193	epi	Superficial	NOT SIG.	epi
6	0.0813624	-0.104831	0.04	0.1	1	DMPA	DDX52	-0.14	-1.32193	epi	Superficial	NOT SIG.	epi
6	0.0818044	0.0806626	0.12	0.05	1	DMPA	CHD8	-0.17	1.26303	epi	Superficial	NOT SIG.	epi
6	0.0818044	0.0748223	0.12	0.05	1	DMPA	RYBP	-0.17	1.26303	epi	Superficial	NOT SIG.	epi
6	0.0821747	0.108873	0.16	0.08	1	DMPA	NOTCH1	-0.24	1	epi	Superficial	NOT SIG.	epi
6	0.0822481	0.0883165	0.12	0.05	1	DMPA	RNF38	-0.17	1.26303	epi	Superficial	NOT SIG.	epi
6	0.0822621	0.102787	0.19	0.1	1	DMPA	SLU7	-0.29	0.925999	epi	Superficial	NOT SIG.	epi
6	0.082351	-0.124834	0.21	0.3	1	DMPA	LTBR	-0.51	-0.514573	epi	Superficial	NOT SIG.	epi
6	0.0824982	0.0603641	0.15	0.07	1	DMPA	CBR3	-0.22	1.09954	epi	Superficial	NOT SIG.	epi
6	0.0825483	-0.15365	0.5	0.61	1	DMPA	DUSP5	-1.11	-0.286881	epi	Superficial	NOT SIG.	epi
6	0.0826948	0.0574272	0.12	0.05	1	DMPA	PXDC1	-0.17	1.26303	epi	Superficial	NOT SIG.	epi
6	0.0826948	-0.0713413	0.05	0.12	1	DMPA	KLF16	-0.17	-1.26303	epi	Superficial	NOT SIG.	epi
6	0.0826948	-0.0826285	0.05	0.12	1	DMPA	CSNK2A2	-0.17	-1.26303	epi	Superficial	NOT SIG.	epi
6	0.082748	0.0811209	0.03	0	1	DMPA	ZNF667-AS1	-0.03	#NUM!	epi	Superficial	NOT SIG.	epi
6	0.082748	0.0698117	0.03	0	1	DMPA	OSM	-0.03	#NUM!	epi	Superficial	NOT SIG.	epi
6	0.082748	0.0673462	0.03	0	1	DMPA	FERMT2	-0.03	#NUM!	epi	Superficial	NOT SIG.	epi
6	0.082748	0.0643305	0.03	0	1	DMPA	RASAL3	-0.03	#NUM!	epi	Superficial	NOT SIG.	epi
6	0.082748	0.0627135	0.03	0	1	DMPA	TIGD6	-0.03	#NUM!	epi	Superficial	NOT SIG.	epi
6	0.082748	0.0604428	0.03	0	1	DMPA	AC007996.1	-0.03	#NUM!	epi	Superficial	NOT SIG.	epi
6	0.082748	0.0600945	0.03	0	1	DMPA	HOXA1	-0.03	#NUM!	epi	Superficial	NOT SIG.	epi
6	0.082748	0.0598799	0.03	0	1	DMPA	ZNF628	-0.03	#NUM!	epi	Superficial	NOT SIG.	epi
6	0.082748	0.0568726	0.03	0	1	DMPA	PCAT6	-0.03	#NUM!	epi	Superficial	NOT SIG.	epi
6	0.082748	0.0517323	0.03	0	1	DMPA	ZNF841	-0.03	#NUM!	epi	Superficial	NOT SIG.	epi
6	0.082748	0.0513512	0.03	0	1	DMPA	AC108673.3	-0.03	#NUM!	epi	Superficial	NOT SIG.	epi
6	0.082748	0.0511743	0.03	0	1	DMPA	MMRN2	-0.03	#NUM!	epi	Superficial	NOT SIG.	epi
6	0.082748	0.0509093	0.03	0	1	DMPA	LRRC49	-0.03	#NUM!	epi	Superficial	NOT SIG.	epi
6	0.082748	0.0506109	0.03	0	1	DMPA	TOLLIP-AS1	-0.03	#NUM!	epi	Superficial	NOT SIG.	epi
6	0.082748	0.0497376	0.03	0	1	DMPA	EVI2B	-0.03	#NUM!	epi	Superficial	NOT SIG.	epi
6	0.082748	0.049669	0.03	0	1	DMPA	EMB	-0.03	#NUM!	epi	Superficial	NOT SIG.	epi
6	0.082748	0.0492097	0.03	0	1	DMPA	CHST7	-0.03	#NUM!	epi	Superficial	NOT SIG.	epi
6	0.082748	0.0466834	0.03	0	1	DMPA	C19orf81	-0.03	#NUM!	epi	Superficial	NOT SIG.	epi
6	0.082748	0.0466256	0.03	0	1	DMPA	C9orf64	-0.03	#NUM!	epi	Superficial	NOT SIG.	epi
6	0.082748	0.0462953	0.03	0	1	DMPA	RILPL1	-0.03	#NUM!	epi	Superficial	NOT SIG.	epi
6	0.082748	0.0462195	0.03	0	1	DMPA	TYW5	-0.03	#NUM!	epi	Superficial	NOT SIG.	epi
6	0.082748	0.0451734	0.03	0	1	DMPA	CEMIP2	-0.03	#NUM!	epi	Superficial	NOT SIG.	epi
6	0.082748	0.0439827	0.03	0	1	DMPA	AP001347.1	-0.03	#NUM!	epi	Superficial	NOT SIG.	epi
6	0.082748	0.0437743	0.03	0	1	DMPA	AC015726.1	-0.03	#NUM!	epi	Superficial	NOT SIG.	epi
6	0.082748	0.0434862	0.03	0	1	DMPA	PAPLN	-0.03	#NUM!	epi	Superficial	NOT SIG.	epi
6	0.082748	0.0430265	0.03	0	1	DMPA	PRICKLE1	-0.03	#NUM!	epi	Superficial	NOT SIG.	epi
6	0.082748	0.0425738	0.03	0	1	DMPA	PCDH17	-0.03	#NUM!	epi	Superficial	NOT SIG.	epi
6	0.082748	0.0424513	0.03	0	1	DMPA	DLGAP5	-0.03	#NUM!	epi	Superficial	NOT SIG.	epi
6	0.082748	0.0421087	0.03	0	1	DMPA	INPP4A	-0.03	#NUM!	epi	Superficial	NOT SIG.	epi
6	0.082748	0.0406991	0.03	0	1	DMPA	IL11RA	-0.03	#NUM!	epi	Superficial	NOT SIG.	epi
6	0.082748	0.0395317	0.03	0	1	DMPA	AC016831.7	-0.03	#NUM!	epi	Superficial	NOT SIG.	epi
6	0.082748	0.0390616	0.03	0	1	DMPA	DMGDH	-0.03	#NUM!	epi	Superficial	NOT SIG.	epi
6	0.082748	0.0389887	0.03	0	1	DMPA	NEK11	-0.03	#NUM!	epi	Superficial	NOT SIG.	epi
6	0.082748	0.0388859	0.03	0	1	DMPA	AC138207.4	-0.03	#NUM!	epi	Superficial	NOT SIG.	epi
6	0.082748	0.0386293	0.03	0	1	DMPA	AL022311.1	-0.03	#NUM!	epi	Superficial	NOT SIG.	epi
6	0.082748	0.0383748	0.03	0	1	DMPA	KANSL1-AS1	-0.03	#NUM!	epi	Superficial	NOT SIG.	epi
6	0.082748	0.0381497	0.03	0	1	DMPA	CLEC4F	-0.03	#NUM!	epi	Superficial	NOT SIG.	epi
6	0.082748	0.0379018	0.03	0	1	DMPA	GGT1.1	-0.03	#NUM!	epi	Superficial	NOT SIG.	epi
6	0.082748	0.0375848	0.03	0	1	DMPA	CDKN2AIPNL	-0.03	#NUM!	epi	Superficial	NOT SIG.	epi
6	0.082748	0.0373207	0.03	0	1	DMPA	SNX31	-0.03	#NUM!	epi	Superficial	NOT SIG.	epi
6	0.082748	0.0372025	0.03	0	1	DMPA	AP005136.3	-0.03	#NUM!	epi	Superficial	NOT SIG.	epi
6	0.082748	0.0371163	0.03	0	1	DMPA	S1PR2	-0.03	#NUM!	epi	Superficial	NOT SIG.	epi
6	0.082748	0.0369683	0.03	0	1	DMPA	SYNJ1	-0.03	#NUM!	epi	Superficial	NOT SIG.	epi
6	0.082748	0.0369564	0.03	0	1	DMPA	JAK3	-0.03	#NUM!	epi	Superficial	NOT SIG.	epi
6	0.082748	0.0365362	0.03	0	1	DMPA	TTF1	-0.03	#NUM!	epi	Superficial	NOT SIG.	epi
6	0.082748	0.0358791	0.03	0	1	DMPA	MLF1	-0.03	#NUM!	epi	Superficial	NOT SIG.	epi
6	0.082748	0.0344174	0.03	0	1	DMPA	IRAK1BP1	-0.03	#NUM!	epi	Superficial	NOT SIG.	epi
6	0.082748	0.0342424	0.03	0	1	DMPA	DARS-AS1	-0.03	#NUM!	epi	Superficial	NOT SIG.	epi
6	0.082748	0.0336479	0.03	0	1	DMPA	NCAPH	-0.03	#NUM!	epi	Superficial	NOT SIG.	epi
6	0.082748	0.0335045	0.03	0	1	DMPA	SCARF1	-0.03	#NUM!	epi	Superficial	NOT SIG.	epi
6	0.082748	0.0333838	0.03	0	1	DMPA	TMEM132C	-0.03	#NUM!	epi	Superficial	NOT SIG.	epi
6	0.082748	0.0327935	0.03	0	1	DMPA	PI15	-0.03	#NUM!	epi	Superficial	NOT SIG.	epi
6	0.082748	0.0326792	0.03	0	1	DMPA	SFMBT2	-0.03	#NUM!	epi	Superficial	NOT SIG.	epi
6	0.082748	0.032325	0.03	0	1	DMPA	CYFIP2	-0.03	#NUM!	epi	Superficial	NOT SIG.	epi
6	0.082748	0.0321331	0.03	0	1	DMPA	CKMT2	-0.03	#NUM!	epi	Superficial	NOT SIG.	epi
6	0.082748	0.0320392	0.03	0	1	DMPA	CD96	-0.03	#NUM!	epi	Superficial	NOT SIG.	epi
6	0.082748	0.0302397	0.03	0	1	DMPA	NAPA-AS1	-0.03	#NUM!	epi	Superficial	NOT SIG.	epi
6	0.082748	0.0301908	0.03	0	1	DMPA	NFKBID	-0.03	#NUM!	epi	Superficial	NOT SIG.	epi
6	0.082748	0.0299978	0.03	0	1	DMPA	AC090971.1	-0.03	#NUM!	epi	Superficial	NOT SIG.	epi
6	0.082748	0.0297516	0.03	0	1	DMPA	Z92544.2	-0.03	#NUM!	epi	Superficial	NOT SIG.	epi
6	0.082748	0.0296733	0.03	0	1	DMPA	SBK1	-0.03	#NUM!	epi	Superficial	NOT SIG.	epi
6	0.082748	0.0292717	0.03	0	1	DMPA	SLC1A2	-0.03	#NUM!	epi	Superficial	NOT SIG.	epi
6	0.082748	0.0290906	0.03	0	1	DMPA	AC132192.2	-0.03	#NUM!	epi	Superficial	NOT SIG.	epi
6	0.082748	0.0282728	0.03	0	1	DMPA	KCNS3	-0.03	#NUM!	epi	Superficial	NOT SIG.	epi
6	0.082748	0.0279425	0.03	0	1	DMPA	GIMAP1	-0.03	#NUM!	epi	Superficial	NOT SIG.	epi
6	0.082748	0.0277817	0.03	0	1	DMPA	TRMT10A	-0.03	#NUM!	epi	Superficial	NOT SIG.	epi
6	0.082748	0.0277542	0.03	0	1	DMPA	DHX58	-0.03	#NUM!	epi	Superficial	NOT SIG.	epi
6	0.082748	0.0277266	0.03	0	1	DMPA	CCL20	-0.03	#NUM!	epi	Superficial	NOT SIG.	epi
6	0.082748	0.0276525	0.03	0	1	DMPA	RASSF6	-0.03	#NUM!	epi	Superficial	NOT SIG.	epi
6	0.082748	0.0276447	0.03	0	1	DMPA	AC006230.1	-0.03	#NUM!	epi	Superficial	NOT SIG.	epi
6	0.082748	0.027602	0.03	0	1	DMPA	ARL13B	-0.03	#NUM!	epi	Superficial	NOT SIG.	epi
6	0.082748	0.0274586	0.03	0	1	DMPA	UBXN8	-0.03	#NUM!	epi	Superficial	NOT SIG.	epi
6	0.082748	0.0274456	0.03	0	1	DMPA	LINC00894	-0.03	#NUM!	epi	Superficial	NOT SIG.	epi
6	0.082748	0.0271799	0.03	0	1	DMPA	PPFIA4	-0.03	#NUM!	epi	Superficial	NOT SIG.	epi
6	0.082748	0.0270525	0.03	0	1	DMPA	MMP12	-0.03	#NUM!	epi	Superficial	NOT SIG.	epi
6	0.082748	0.0266188	0.03	0	1	DMPA	ZNF468	-0.03	#NUM!	epi	Superficial	NOT SIG.	epi
6	0.082748	0.0264138	0.03	0	1	DMPA	TRMT11	-0.03	#NUM!	epi	Superficial	NOT SIG.	epi
6	0.082748	0.0263172	0.03	0	1	DMPA	CD99L2	-0.03	#NUM!	epi	Superficial	NOT SIG.	epi
[truncated: 159,839 more rows]

## Sheet: Top 15 Epi (condition)
gene	Gene name	Cluster	avg_log2FC	p_val_adj	pct.diff	Regulation	Morphology	Sig. in
IGKC	immunoglobulin kappa constant	Basal	0.748043	1.4511e-11	-1.28	UP	epi	Superficial|Upper IM|Lower IM|Basal
IGHA1	immunoglobulin heavy constant alpha 1	Basal	0.705558	1.49168e-08	-0.86	UP	epi	Superficial|Upper IM|Lower IM|Basal
OLFM4	olfactomedin 4	Superficial	0.666568	0.00646589	-0.53	UP	epi	Superficial|Upper IM|Basal
GPRC5A	G protein-coupled receptor class C group 5 member A	Upper IM	0.429688	0.0042712	-1.52	UP	epi	Upper IM|Lower IM
IGHG1	immunoglobulin heavy constant gamma 1 (G1m marker)	Basal	0.385637	0.000736306	-0.6	UP	epi	Upper IM|Lower IM|Basal
SNHG5	small nucleolar RNA host gene 5	Lower IM	0.376334	0.0391932	-1.18	UP	epi	Upper IM|Lower IM|Basal
DEFB1	defensin beta 1	Lower IM	0.351209	0.0411385	-0.88	UP	epi	Lower IM
DUOX2	dual oxidase 2	Lower IM	0.349689	0.0075818	-1	UP	epi	Lower IM
JCHAIN	joining chain of multimeric IgA and IgM	Upper IM	0.347262	0.000286128	-0.47	UP	epi	Superficial|Upper IM|Lower IM|Basal
MUC22	mucin 22	Superficial	0.344825	0.0463593	-0.58	UP	epi	Superficial|Upper IM
KRT19	keratin 19	Lower IM	0.333165	0.00100831	-1.74	UP	epi	Lower IM
SAMD9	sterile alpha motif domain containing 9	Lower IM	0.331573	0.0118425	-0.75	UP	epi	Lower IM
CD58	CD58 molecule	Basal	0.328988	0.0450246	-1.12	UP	epi	Basal
SERPINB4	serpin family B member 4	Lower IM	0.295909	0.0408561	-1.74	UP	epi	Lower IM|Basal
IGHA2	immunoglobulin heavy constant alpha 2 (A2m marker)	Upper IM	0.270638	0.00980833	-0.3	UP	epi	Upper IM|Lower IM|Basal
KRT13	keratin 13	Lower IM	-0.0507213	5.11042e-08	-2	DOWN	epi	Lower IM
CSTA	cystatin A	Upper IM	-0.0748282	5.67721e-06	-2	DOWN	epi	Upper IM
GSTP1	glutathione S-transferase pi 1	Basal	-0.0760537	0.0155203	-2	DOWN	epi	Basal
GAPDH	glyceraldehyde-3-phosphate dehydrogenase	Basal	-0.078311	0.0118271	-2	DOWN	epi	Basal
KRT6A	keratin 6A	Lower IM	-0.0846799	1.88603e-05	-2	DOWN	epi	Lower IM
SPRR1B	small proline rich protein 1B	Superficial	-0.11273	0.00437177	-1.99	DOWN	epi	Superficial
SPRR2A	small proline rich protein 2A	Upper IM	-0.148698	6.87063e-11	-2	DOWN	epi	Superficial|Upper IM
PKP1	plakophilin 1	Lower IM	-0.155633	0.00837558	-2	DOWN	epi	Lower IM
GLUL	glutamate-ammonia ligase	Superficial	-0.172968	0.034938	-1.96	DOWN	epi	Superficial
KRT6C	keratin 6C	Lower IM	-0.176247	0.0143003	-2	DOWN	epi	Lower IM
KRTDAP	keratinocyte differentiation associated protein	Superficial	-0.235484	0.000104685	-1.96	DOWN	epi	Superficial|Upper IM|Lower IM
KRT14	keratin 14	Basal	-0.237752	0.00505028	-1.99	DOWN	epi	Basal
MT1M	metallothionein 1M	Basal	-0.251667	0.0468455	-0.55	DOWN	epi	Basal
SPRR2D	small proline rich protein 2D	Superficial	-0.26631	7.75802e-09	-1.97	DOWN	epi	Superficial
DMKN	dermokine	Basal	-0.278118	0.0275412	-1.85	DOWN	epi	Lower IM|Basal

## Sheet: Top 15 SubMuc (condition)
gene	Gene name	Cluster	avg_log2FC	p_val_adj	pct.diff	Regulation	Morphology	Sig. in
IGHA2	immunoglobulin heavy constant alpha 2 (A2m marker)	8	0.766101	8.33939e-10	-0.551	UP	SubMuc	8|3|4|0|1
SLC18A2	solute carrier family 18 member A2	2	0.706537	1.16604e-09	-0.563	UP	SubMuc	2
FLG	filaggrin	8	0.67693	1.82605e-09	-0.475	UP	SubMuc	8|3|4|2
IGLC1	immunoglobulin lambda constant 1	8	0.660759	2.53553e-08	-0.513	UP	SubMuc	8|3
OLFM4	olfactomedin 4	0	0.639261	6.92799e-07	-0.291	UP	SubMuc	8|3|4|0|2
IGKC	immunoglobulin kappa constant	3	0.614409	4.05392e-13	-1.652	UP	SubMuc	8|3
PLPP3	phospholipid phosphatase 3	0	0.608973	7.3676e-06	-0.587	UP	SubMuc	4|0|2
COL14A1	collagen type XIV alpha 1 chain	2	0.601369	2.93347e-07	-1.196	UP	SubMuc	2
IGHA1	immunoglobulin heavy constant alpha 1	0	0.599499	0.00506565	-0.67	UP	SubMuc	8|3|0|1
FBN1	fibrillin 1	2	0.595846	3.59856e-06	-1.043	UP	SubMuc	2
CYP1B1	cytochrome P450 family 1 subfamily B member 1	2	0.595642	2.85636e-07	-0.4	UP	SubMuc	2
IGLC2	immunoglobulin lambda constant 2	3	0.59306	0.000403535	-0.804	UP	SubMuc	8|3
LGALS7	galectin 7	3	0.588076	1.83478e-06	-0.651	UP	SubMuc	3|1
JCHAIN	joining chain of multimeric IgA and IgM	1	0.555221	0.00374194	-0.358	UP	SubMuc	8|3|4|0|1|2
IGHG1	immunoglobulin heavy constant gamma 1 (G1m marker)	0	0.542455	0.000769113	-1.186	UP	SubMuc	8|3|0
MEG3	maternally expressed 3	4	-0.311995	0.0303885	-1.409	DOWN	SubMuc	4|2
SPRR2A	small proline rich protein 2A	0	-0.318728	1.47191e-06	-1.623	DOWN	SubMuc	3|0
SLC7A8	solute carrier family 7 member 8	8	-0.319549	0.00541722	-0.423	DOWN	SubMuc	8
MT1X	metallothionein 1X	8	-0.332562	0.000416537	-1.6	DOWN	SubMuc	8
COL1A2	collagen type I alpha 2 chain	8	-0.332838	6.47599e-12	-1.942	DOWN	SubMuc	8|3|4
SPRR1B	small proline rich protein 1B	2	-0.351249	2.84149e-06	-1.446	DOWN	SubMuc	2
KRT14	keratin 14	3	-0.354057	0.000308455	-1.52	DOWN	SubMuc	8|3|4
COL6A1	collagen type VI alpha 1 chain	8	-0.354247	7.06209e-06	-1.64	DOWN	SubMuc	8
THBS2	thrombospondin 2	8	-0.366457	0.0121154	-0.903	DOWN	SubMuc	8
SPARC	secreted protein acidic and cysteine rich	8	-0.372312	2.68194e-10	-1.82	DOWN	SubMuc	8|3
COMP	cartilage oligomeric matrix protein	4	-0.390061	0.0257533	-0.375	DOWN	SubMuc	4
SERPINH1	serpin family H member 1	8	-0.401184	0.000883212	-1.023	DOWN	SubMuc	8
COL5A2	collagen type V alpha 2 chain	8	-0.412733	0.00109237	-0.996	DOWN	SubMuc	8
SPRR2D	small proline rich protein 2D	2	-0.47532	0.0273392	-0.844	DOWN	SubMuc	0|2
KRTDAP	keratinocyte differentiation associated protein	1	-0.515435	0.023861	-0.802	DOWN	SubMuc	8|3|4|0|1|2

## Sheet: DEGs E2 lvl
subgroup	p_val	avg_log2FC	pct.1	pct.2	p_val_adj	cluster	gene	pct.diff	log.pct.diff	layers	Regulation	Morphology
6	9.52987e-19	2.00116	1	0.26	2.09905e-14	low	S100A7	-1.26	1.94342	Superficial	UP	epi
6	1.53859e-17	0.158155	1	1	3.38889e-13	low	S100A8	-2	0	Superficial	UP	epi
6	2.0607e-17	1.10694	0.9	0	4.53889e-13	low	MUC1	-0.9	#NUM!	Superficial	UP	epi
6	3.73597e-17	0.582597	1	0.94	8.22884e-13	low	S100A11	-1.94	0.0892673	Superficial	UP	epi
6	4.59056e-17	1.18356	0.98	0.14	1.01112e-12	low	FCGBP	-1.12	2.80735	Superficial	UP	epi
6	3.46784e-16	1.11914	0.98	0.42	7.63827e-12	low	CLCA4	-1.4	1.22239	Superficial	UP	epi
6	4.91914e-16	1.32234	1	0.22	1.08349e-11	low	SPRR2F	-1.22	2.18442	Superficial	UP	epi
6	7.36837e-16	1.33414	0.84	0	1.62296e-11	low	OLFM4	-0.84	#NUM!	Superficial	UP	epi
6	7.36837e-16	0.885311	0.84	0	1.62296e-11	low	TMPRSS4	-0.84	#NUM!	Superficial	UP	epi
6	2.3213e-15	0.972802	0.82	0	5.11289e-11	low	LGALS7	-0.82	#NUM!	Superficial	UP	epi
6	3.39119e-15	0.79464	1	0.62	7.46943e-11	low	RPS28	-1.62	0.68966	Superficial	UP	epi
6	7.15607e-15	0.870513	0.8	0	1.5762e-10	low	KRT24	-0.8	#NUM!	Superficial	UP	epi
6	1.43193e-14	1.08243	0.92	0.12	3.15396e-10	low	CEACAM1	-1.04	2.9386	Superficial	UP	epi
6	2.57887e-14	1.07744	0.94	0.16	5.68021e-10	low	CXCL17	-1.1	2.55459	Superficial	UP	epi
6	5.86585e-14	0.436634	1	0.92	1.29201e-09	low	ANXA2	-1.92	0.120294	Superficial	UP	epi
6	8.73192e-14	1.10182	0.92	0.18	1.92329e-09	low	S100P	-1.1	2.35364	Superficial	UP	epi
6	2.49981e-13	1.09039	0.8	0.04	5.50607e-09	low	GABRP	-0.84	4.32193	Superficial	UP	epi
6	2.80994e-13	0.870911	1	0.38	6.18916e-09	low	PDZK1IP1	-1.38	1.39593	Superficial	UP	epi
6	2.94425e-13	0.917322	1	0.42	6.48501e-09	low	CEACAM6	-1.42	1.25154	Superficial	UP	epi
6	3.65193e-13	1.06594	0.96	0.18	8.04374e-09	low	MUC4	-1.14	2.41504	Superficial	UP	epi
6	4.78905e-13	0.563093	1	0.72	1.05484e-08	low	SERPINB3	-1.72	0.473931	Superficial	UP	epi
6	9.41392e-13	0.784584	0.84	0.06	2.07351e-08	low	ATP5MF	-0.9	3.80735	Superficial	UP	epi
6	1.10013e-12	0.794698	0.86	0.08	2.42314e-08	low	ID1	-0.94	3.42626	Superficial	UP	epi
6	1.14262e-12	0.962418	0.94	0.24	2.51673e-08	low	TNFSF10	-1.18	1.96963	Superficial	UP	epi
6	1.21125e-12	0.0939988	1	1	2.66791e-08	low	S100A9	-2	0	Superficial	UP	epi
6	1.33461e-12	0.896266	1	0.5	2.93961e-08	low	LYPD3	-1.5	1	Superficial	UP	epi
6	1.33828e-12	0.18564	1	1	2.94769e-08	low	ANXA1	-2	0	Superficial	UP	epi
6	3.95449e-12	0.786545	1	0.6	8.71016e-08	low	SERPINB1	-1.6	0.736966	Superficial	UP	epi
6	6.05111e-12	0.920057	0.9	0.14	1.33282e-07	low	SOD2	-1.04	2.6845	Superficial	UP	epi
6	7.86428e-12	0.704129	0.74	0.04	1.73219e-07	low	TMEM258	-0.78	4.20945	Superficial	UP	epi
6	8.87549e-12	0.691095	0.8	0.06	1.95491e-07	low	HLA-DPA1	-0.86	3.73697	Superficial	UP	epi
6	1.02921e-11	0.892296	0.92	0.16	2.26694e-07	low	CD46	-1.08	2.52356	Superficial	UP	epi
6	1.06708e-11	0.600017	0.66	0	2.35035e-07	low	XDH	-0.66	#NUM!	Superficial	UP	epi
6	1.08758e-11	0.817809	1	0.42	2.39551e-07	low	SERF2	-1.42	1.25154	Superficial	UP	epi
6	1.59284e-11	0.565613	1	0.74	3.50839e-07	low	HOPX	-1.74	0.434403	Superficial	UP	epi
6	1.89689e-11	0.772732	0.86	0.14	4.17809e-07	low	SERINC2	-1	2.61891	Superficial	UP	epi
6	1.96513e-11	0.848775	0.98	0.36	4.3284e-07	low	NAMPT	-1.34	1.44478	Superficial	UP	epi
6	1.99515e-11	0.863717	0.86	0.14	4.39452e-07	low	RAB25	-1	2.61891	Superficial	UP	epi
6	2.00128e-11	0.530178	1	0.84	4.40801e-07	low	S100A2	-1.84	0.251539	Superficial	UP	epi
6	2.5474e-11	0.804492	0.94	0.16	5.61089e-07	low	ALDH1A3	-1.1	2.55459	Superficial	UP	epi
6	2.63148e-11	0.780683	0.88	0.12	5.7961e-07	low	SAMD9	-1	2.87447	Superficial	UP	epi
6	2.72595e-11	0.649271	0.74	0.04	6.00417e-07	low	NDUFB3	-0.78	4.20945	Superficial	UP	epi
6	3.09084e-11	0.889064	0.98	0.24	6.80789e-07	low	CLDN7	-1.22	2.02975	Superficial	UP	epi
6	3.83952e-11	0.602864	1	0.66	8.45693e-07	low	TMSB10	-1.66	0.599462	Superficial	UP	epi
6	4.37896e-11	0.907749	0.66	0.02	9.64509e-07	low	APOBEC3A	-0.68	5.04439	Superficial	UP	epi
6	4.69479e-11	0.915445	0.96	0.2	1.03408e-06	low	FGFBP1	-1.16	2.26303	Superficial	UP	epi
6	5.44519e-11	0.490826	1	0.76	1.19936e-06	low	TACSTD2	-1.76	0.395929	Superficial	UP	epi
6	6.78218e-11	0.755363	1	0.52	1.49384e-06	low	RPL18A	-1.52	0.943416	Superficial	UP	epi
6	7.24348e-11	0.558484	0.62	0	1.59545e-06	low	TYMP	-0.62	#NUM!	Superficial	UP	epi
6	7.40052e-11	0.394157	1	0.86	1.63004e-06	low	S100A10	-1.86	0.217591	Superficial	UP	epi
6	7.78831e-11	0.69468	0.84	0.1	1.71545e-06	low	GNG5	-0.94	3.07039	Superficial	UP	epi
6	9.12966e-11	0.655631	0.84	0.12	2.0109e-06	low	ATP5MC3	-0.96	2.80735	Superficial	UP	epi
6	9.69763e-11	0.89662	0.94	0.28	2.136e-06	low	PRSS22	-1.22	1.74723	Superficial	UP	epi
6	1.14489e-10	0.612958	0.74	0.06	2.52174e-06	low	ADGRF1	-0.8	3.62449	Superficial	UP	epi
6	1.16746e-10	0.815941	0.94	0.18	2.57144e-06	low	TXNDC17	-1.12	2.38466	Superficial	UP	epi
6	1.48058e-10	0.847412	1	0.38	3.26112e-06	low	SERPINB4	-1.38	1.39593	Superficial	UP	epi
6	1.59521e-10	0.643402	0.78	0.08	3.5136e-06	low	ETHE1	-0.86	3.2854	Superficial	UP	epi
6	1.8372e-10	0.488888	0.6	0	4.04661e-06	low	ABRACL	-0.6	#NUM!	Superficial	UP	epi
6	1.85894e-10	0.601266	1	0.68	4.09451e-06	low	LY6D	-1.68	0.556393	Superficial	UP	epi
6	2.1374e-10	0.596083	0.8	0.08	4.70783e-06	low	PDLIM1	-0.88	3.32193	Superficial	UP	epi
6	2.15093e-10	0.603872	0.78	0.08	4.73765e-06	low	PSMA7	-0.86	3.2854	Superficial	UP	epi
6	2.43685e-10	0.650122	0.8	0.1	5.3674e-06	low	CDKN2B	-0.9	3	Superficial	UP	epi
6	2.46058e-10	0.793085	0.96	0.26	5.41968e-06	low	HLA-DRA	-1.22	1.88452	Superficial	UP	epi
6	2.8574e-10	0.610723	0.74	0.06	6.29372e-06	low	NDUFA1	-0.8	3.62449	Superficial	UP	epi
6	2.96246e-10	0.585714	0.8	0.1	6.52511e-06	low	TP53I3	-0.9	3	Superficial	UP	epi
6	3.4278e-10	0.634974	0.8	0.1	7.55008e-06	low	DGAT2	-0.9	3	Superficial	UP	epi
6	4.2657e-10	0.752984	0.92	0.18	9.39563e-06	low	PRDX5	-1.1	2.35364	Superficial	UP	epi
6	4.51241e-10	0.742317	0.9	0.14	9.93903e-06	low	MSMO1	-1.04	2.6845	Superficial	UP	epi
6	4.7997e-10	0.708285	0.9	0.18	1.05718e-05	low	CDH1	-1.08	2.32193	Superficial	UP	epi
6	5.6318e-10	0.780069	1	0.44	1.24046e-05	low	SDC1	-1.44	1.18442	Superficial	UP	epi
6	5.70874e-10	0.610678	0.82	0.12	1.25741e-05	low	SQOR	-0.94	2.77259	Superficial	UP	epi
6	6.53652e-10	0.540153	0.7	0.06	1.43973e-05	low	ATP5PO	-0.76	3.54432	Superficial	UP	epi
6	6.64868e-10	0.823976	0.96	0.24	1.46444e-05	low	CALR	-1.2	2	Superficial	UP	epi
6	6.68224e-10	0.226068	1	1	1.47183e-05	low	RPL41	-2	0	Superficial	UP	epi
6	7.61932e-10	0.730504	1	0.5	1.67823e-05	low	TMSB4X	-1.5	1	Superficial	UP	epi
6	8.50361e-10	0.68075	0.84	0.16	1.87301e-05	low	CYP51A1	-1	2.39232	Superficial	UP	epi
6	9.7331e-10	0.540694	0.7	0.06	2.14381e-05	low	STAT1	-0.76	3.54432	Superficial	UP	epi
6	9.89489e-10	0.4409	0.62	0.02	2.17945e-05	low	FUT2	-0.64	4.9542	Superficial	UP	epi
6	1.24959e-09	0.710062	1	0.36	2.75235e-05	low	ARPC3	-1.36	1.47393	Superficial	UP	epi
6	1.3483e-09	0.692965	0.84	0.16	2.96976e-05	low	STEAP4	-1	2.39232	Superficial	UP	epi
6	1.47958e-09	0.737044	0.94	0.22	3.25892e-05	low	CAPN2	-1.16	2.09516	Superficial	UP	epi
6	1.50682e-09	0.594906	0.78	0.1	3.31892e-05	low	MBOAT2	-0.88	2.96347	Superficial	UP	epi
6	1.522e-09	0.5843	0.8	0.12	3.35236e-05	low	JPT1	-0.92	2.73697	Superficial	UP	epi
6	1.68024e-09	0.559143	0.66	0.04	3.7009e-05	low	SQLE	-0.7	4.04439	Superficial	UP	epi
6	1.72202e-09	0.535973	0.98	0.66	3.79292e-05	low	PRSS27	-1.64	0.570316	Superficial	UP	epi
6	2.31332e-09	0.40152	1	0.88	5.09532e-05	low	S100A16	-1.88	0.184425	Superficial	UP	epi
6	2.57782e-09	0.559476	0.82	0.14	5.67791e-05	low	NECTIN2	-0.96	2.5502	Superficial	UP	epi
6	2.60034e-09	0.625221	0.74	0.1	5.7275e-05	low	LRG1	-0.84	2.88753	Superficial	UP	epi
6	2.67556e-09	0.493458	0.68	0.06	5.8932e-05	low	PSMA1	-0.74	3.5025	Superficial	UP	epi
6	2.70436e-09	0.542649	0.54	0	5.95662e-05	low	CAPN14	-0.54	#NUM!	Superficial	UP	epi
6	2.70436e-09	0.431857	0.54	0	5.95662e-05	low	PARP9	-0.54	#NUM!	Superficial	UP	epi
6	2.70436e-09	0.43085	0.54	0	5.95662e-05	low	CRB3	-0.54	#NUM!	Superficial	UP	epi
6	2.72156e-09	0.634075	0.82	0.16	5.9945e-05	low	TMEM54	-0.98	2.35755	Superficial	UP	epi
6	2.74999e-09	0.529419	0.78	0.12	6.05712e-05	low	MAP2K1	-0.9	2.70044	Superficial	UP	epi
6	2.85407e-09	0.853819	0.62	0.04	6.28638e-05	low	RDH10	-0.66	3.9542	Superficial	UP	epi
6	2.99334e-09	0.740318	0.96	0.24	6.59312e-05	low	CHCHD2	-1.2	2	Superficial	UP	epi
6	3.07326e-09	0.528199	0.74	0.08	6.76916e-05	low	EMC3	-0.82	3.20945	Superficial	UP	epi
6	3.10056e-09	0.68714	0.94	0.24	6.82929e-05	low	HEPHL1	-1.18	1.96963	Superficial	UP	epi
6	3.13126e-09	0.66641	0.9	0.22	6.8969e-05	low	CTNND1	-1.12	2.03242	Superficial	UP	epi
6	3.32763e-09	0.568633	0.78	0.1	7.32943e-05	low	SH3GLB1	-0.88	2.96347	Superficial	UP	epi
6	3.73829e-09	0.748169	0.88	0.2	8.23396e-05	low	HMGCS1	-1.08	2.1375	Superficial	UP	epi
6	3.86674e-09	0.573494	0.72	0.08	8.51689e-05	low	PLSCR1	-0.8	3.16993	Superficial	UP	epi
6	4.07008e-09	0.701897	0.9	0.22	8.96476e-05	low	GSN	-1.12	2.03242	Superficial	UP	epi
6	4.17868e-09	0.546996	0.82	0.12	9.20396e-05	low	NOP10	-0.94	2.77259	Superficial	UP	epi
6	4.78322e-09	0.605681	0.8	0.14	0.000105355	low	SCAMP2	-0.94	2.51457	Superficial	UP	epi
6	4.98203e-09	0.600404	0.86	0.18	0.000109734	low	OST4	-1.04	2.25634	Superficial	UP	epi
6	5.31205e-09	0.406768	1	0.84	0.000117003	low	GJB2	-1.84	0.251539	Superficial	UP	epi
6	5.51094e-09	0.779388	1	0.44	0.000121384	low	GJB6	-1.44	1.18442	Superficial	UP	epi
6	6.20748e-09	0.747926	0.92	0.32	0.000136726	low	CEACAM5	-1.24	1.52356	Superficial	UP	epi
6	6.33868e-09	0.586036	0.88	0.16	0.000139616	low	CLTC	-1.04	2.45943	Superficial	UP	epi
6	6.41204e-09	0.521951	0.52	0	0.000141232	low	HLA-DQA1	-0.52	#NUM!	Superficial	UP	epi
6	6.41204e-09	0.49142	0.52	0	0.000141232	low	SNRPF	-0.52	#NUM!	Superficial	UP	epi
6	6.41204e-09	0.472338	0.52	0	0.000141232	low	VWA1	-0.52	#NUM!	Superficial	UP	epi
6	6.41204e-09	0.429939	0.52	0	0.000141232	low	TOR1AIP1	-0.52	#NUM!	Superficial	UP	epi
6	6.88679e-09	0.494188	0.74	0.1	0.000151688	low	COMTD1	-0.84	2.88753	Superficial	UP	epi
6	7.40377e-09	0.694614	0.94	0.22	0.000163075	low	CDC42	-1.16	2.09516	Superficial	UP	epi
6	7.69992e-09	0.541528	0.62	0.04	0.000169598	low	DEFB1	-0.66	3.9542	Superficial	UP	epi
6	8.41342e-09	0.287814	1	0.92	0.000185314	low	CD24	-1.92	0.120294	Superficial	UP	epi
6	8.81895e-09	0.70142	0.84	0.16	0.000194246	low	CLCA2	-1	2.39232	Superficial	UP	epi
6	9.32991e-09	0.701666	0.98	0.4	0.000205501	low	ANXA11	-1.38	1.29278	Superficial	UP	epi
6	9.62154e-09	0.54519	0.84	0.16	0.000211924	low	PDIA6	-1	2.39232	Superficial	UP	epi
6	9.81438e-09	0.45282	0.56	0.02	0.000216172	low	SEC11C	-0.58	4.80735	Superficial	UP	epi
6	1.22524e-08	0.533729	0.82	0.14	0.000269871	low	SEC61B	-0.96	2.5502	Superficial	UP	epi
6	1.33436e-08	0.597977	0.76	0.14	0.000293906	low	RCOR1	-0.9	2.44057	Superficial	UP	epi
6	1.49627e-08	0.57478	0.5	0	0.000329568	low	PLAT	-0.5	#NUM!	Superficial	UP	epi
6	1.52352e-08	0.641897	0.96	0.32	0.000335571	low	KLK7	-1.28	1.58496	Superficial	UP	epi
6	1.53992e-08	0.478239	0.7	0.08	0.000339183	low	ATP13A4	-0.78	3.12928	Superficial	UP	epi
6	1.62262e-08	0.63043	0.98	0.6	0.000357397	low	SLURP2	-1.58	0.707819	Superficial	UP	epi
6	1.67117e-08	0.539212	0.6	0.06	0.000368091	low	DUOX1	-0.66	3.32193	Superficial	UP	epi
6	1.73739e-08	0.611087	0.76	0.14	0.000382677	low	HMGN2	-0.9	2.44057	Superficial	UP	epi
6	1.74258e-08	0.660618	0.86	0.18	0.000383821	low	NET1	-1.04	2.25634	Superficial	UP	epi
6	1.78189e-08	0.405105	0.66	0.08	0.00039248	low	TMED7	-0.74	3.04439	Superficial	UP	epi
6	1.84399e-08	0.476606	0.72	0.1	0.000406158	low	RBM8A	-0.82	2.848	Superficial	UP	epi
6	1.94258e-08	0.411207	1	0.82	0.000427872	low	B2M	-1.82	0.286304	Superficial	UP	epi
6	1.95751e-08	0.451316	0.6	0.04	0.000431162	low	IL4R	-0.64	3.90689	Superficial	UP	epi
6	2.06445e-08	0.593864	1	0.58	0.000454715	low	ITM2B	-1.58	0.785875	Superficial	UP	epi
6	2.20493e-08	0.453716	0.72	0.1	0.000485658	low	STAT3	-0.82	2.848	Superficial	UP	epi
6	2.21774e-08	0.488154	0.74	0.12	0.000488479	low	TM9SF2	-0.86	2.62449	Superficial	UP	epi
6	2.26107e-08	0.529591	0.6	0.04	0.000498024	low	HERC6	-0.64	3.90689	Superficial	UP	epi
6	2.32186e-08	0.497917	0.62	0.06	0.000511412	low	PPP4C	-0.68	3.36923	Superficial	UP	epi
6	2.46252e-08	0.565892	0.76	0.14	0.000542394	low	PRELID1	-0.9	2.44057	Superficial	UP	epi
6	2.48421e-08	0.627037	1	0.72	0.000547172	low	PI3	-1.72	0.473931	Superficial	UP	epi
6	2.50716e-08	0.419534	0.64	0.06	0.000552228	low	MINK1	-0.7	3.41504	Superficial	UP	epi
6	2.50716e-08	0.417719	0.64	0.06	0.000552228	low	YIPF3	-0.7	3.41504	Superficial	UP	epi
6	2.52559e-08	0.630135	0.88	0.22	0.000556287	low	ATP5MG	-1.1	2	Superficial	UP	epi
6	2.55038e-08	0.563016	0.62	0.06	0.000561746	low	ZG16B	-0.68	3.36923	Superficial	UP	epi
6	2.63407e-08	0.579883	0.7	0.12	0.00058018	low	DRAP1	-0.82	2.54432	Superficial	UP	epi
6	2.878e-08	0.564105	0.72	0.1	0.000633909	low	SMAGP	-0.82	2.848	Superficial	UP	epi
6	3.14513e-08	0.500118	0.68	0.08	0.000692747	low	HLA-DQB1	-0.76	3.08746	Superficial	UP	epi
6	3.15665e-08	0.683388	0.96	0.42	0.000695284	low	C19orf33	-1.38	1.19265	Superficial	UP	epi
6	3.28057e-08	0.48279	0.8	0.14	0.000722579	low	ITGB1	-0.94	2.51457	Superficial	UP	epi
6	3.30974e-08	0.461545	0.64	0.06	0.000729004	low	CCT6A	-0.7	3.41504	Superficial	UP	epi
6	3.32224e-08	0.410965	0.76	0.12	0.000731757	low	MICOS10	-0.88	2.66297	Superficial	UP	epi
6	3.38037e-08	0.417532	0.66	0.08	0.000744561	low	FDPS	-0.74	3.04439	Superficial	UP	epi
6	3.43766e-08	0.423004	0.48	0	0.000757179	low	CXCL6	-0.48	#NUM!	Superficial	UP	epi
6	3.83005e-08	0.633026	0.92	0.24	0.000843606	low	DTX2	-1.16	1.9386	Superficial	UP	epi
6	3.85167e-08	0.542649	0.78	0.14	0.000848368	low	DHRS3	-0.92	2.47805	Superficial	UP	epi
6	3.92061e-08	0.13109	1	1	0.000863554	low	KRT6A	-2	0	Superficial	UP	epi
6	3.93676e-08	0.442558	0.68	0.08	0.000867112	low	PSMD8	-0.76	3.08746	Superficial	UP	epi
6	3.93676e-08	0.422414	0.68	0.08	0.000867112	low	ERGIC3	-0.76	3.08746	Superficial	UP	epi
6	4.01909e-08	0.483733	0.78	0.14	0.000885244	low	PSME1	-0.92	2.47805	Superficial	UP	epi
6	4.22489e-08	0.435473	0.52	0.02	0.000930574	low	ACKR3	-0.54	4.70044	Superficial	UP	epi
6	4.23449e-08	0.421772	0.58	0.04	0.000932689	low	MRPS18C	-0.62	3.85798	Superficial	UP	epi
6	4.338e-08	0.692793	0.94	0.28	0.000955489	low	VAMP8	-1.22	1.74723	Superficial	UP	epi
6	4.338e-08	0.679105	0.96	0.26	0.000955489	low	DBI	-1.22	1.88452	Superficial	UP	epi
6	4.62072e-08	0.405367	1	0.82	0.00101776	low	RPS12	-1.82	0.286304	Superficial	UP	epi
6	4.67404e-08	0.573688	0.9	0.22	0.0010295	low	CAP1	-1.12	2.03242	Superficial	UP	epi
6	4.72825e-08	0.432054	0.64	0.08	0.00104144	low	COPB2	-0.72	3	Superficial	UP	epi
6	4.76991e-08	0.727332	0.84	0.28	0.00105062	low	SPRR1A	-1.12	1.58496	Superficial	UP	epi
6	4.82355e-08	0.413233	0.7	0.1	0.00106243	low	TMED9	-0.8	2.80735	Superficial	UP	epi
6	4.96485e-08	0.40243	0.5	0.02	0.00109356	low	ST5	-0.52	4.64386	Superficial	UP	epi
6	5.31575e-08	0.688674	0.96	0.46	0.00117085	low	KLK6	-1.42	1.0614	Superficial	UP	epi
6	5.49675e-08	0.607197	0.84	0.18	0.00121071	low	COX7A2	-1.02	2.22239	Superficial	UP	epi
6	5.54344e-08	0.463855	0.66	0.08	0.001221	low	TMEM165	-0.74	3.04439	Superficial	UP	epi
6	5.62045e-08	0.393452	0.68	0.08	0.00123796	low	TCP1	-0.76	3.08746	Superficial	UP	epi
6	5.62572e-08	0.311104	0.58	0.04	0.00123912	low	BAIAP2L1	-0.62	3.85798	Superficial	UP	epi
6	5.72836e-08	0.508839	0.62	0.08	0.00126173	low	H1FX	-0.7	2.9542	Superficial	UP	epi
6	5.9783e-08	0.383116	0.52	0.02	0.00131678	low	VAPB	-0.54	4.70044	Superficial	UP	epi
6	6.06023e-08	0.443991	0.66	0.08	0.00133483	low	SPTAN1	-0.74	3.04439	Superficial	UP	epi
6	6.18706e-08	0.509935	0.72	0.12	0.00136276	low	FASN	-0.84	2.58496	Superficial	UP	epi
6	6.47419e-08	0.5952	0.88	0.22	0.00142601	low	HLA-DRB1	-1.1	2	Superficial	UP	epi
6	6.47763e-08	0.480206	0.84	0.18	0.00142676	low	ACTR2	-1.02	2.22239	Superficial	UP	epi
6	6.59267e-08	0.666705	0.92	0.34	0.0014521	low	HSPA5	-1.26	1.4361	Superficial	UP	epi
6	6.75562e-08	0.54925	0.92	0.28	0.00148799	low	ACTR3	-1.2	1.71621	Superficial	UP	epi
6	6.85204e-08	0.466851	0.8	0.16	0.00150923	low	CMTM6	-0.96	2.32193	Superficial	UP	epi
6	7.02729e-08	0.426265	0.68	0.1	0.00154783	low	OSBPL2	-0.78	2.76553	Superficial	UP	epi
6	7.26151e-08	0.696847	1	0.42	0.00159942	low	CD9	-1.42	1.25154	Superficial	UP	epi
6	7.68821e-08	0.344111	1	0.88	0.0016934	low	RPL37	-1.88	0.184425	Superficial	UP	epi
6	7.77888e-08	0.353226	0.46	0	0.00171338	low	PTPN2	-0.46	#NUM!	Superficial	UP	epi
6	8.19487e-08	0.711141	0.92	0.3	0.001805	low	HLA-C	-1.22	1.61667	Superficial	UP	epi
6	8.36333e-08	0.510835	0.68	0.1	0.00184211	low	GCNT3	-0.78	2.76553	Superficial	UP	epi
6	8.59169e-08	0.42332	0.5	0.02	0.00189241	low	TAF13	-0.52	4.64386	Superficial	UP	epi
6	8.59791e-08	0.477162	0.82	0.14	0.00189378	low	CD81	-0.96	2.5502	Superficial	UP	epi
6	8.89488e-08	0.50951	0.9	0.22	0.00195919	low	ELOB	-1.12	2.03242	Superficial	UP	epi
6	9.2007e-08	0.478584	0.76	0.14	0.00202655	low	NEBL	-0.9	2.44057	Superficial	UP	epi
6	9.29808e-08	0.601076	1	0.6	0.002048	low	ATP1B1	-1.6	0.736966	Superficial	UP	epi
6	9.66922e-08	0.402265	0.64	0.08	0.00212974	low	CEBPD	-0.72	3	Superficial	UP	epi
6	1.0292e-07	0.447297	0.66	0.08	0.00226692	low	SLIRP	-0.74	3.04439	Superficial	UP	epi
6	1.0423e-07	0.429669	0.76	0.14	0.00229577	low	RBM4	-0.9	2.44057	Superficial	UP	epi
6	1.05618e-07	0.460042	0.64	0.08	0.00232635	low	GLO1	-0.72	3	Superficial	UP	epi
6	1.07531e-07	0.529756	0.82	0.18	0.00236848	low	FUT3	-1	2.18763	Superficial	UP	epi
6	1.08472e-07	0.538325	0.9	0.22	0.0023892	low	TMED2	-1.12	2.03242	Superficial	UP	epi
6	1.08562e-07	0.543437	0.94	0.24	0.0023912	low	TOMM7	-1.18	1.96963	Superficial	UP	epi
6	1.09032e-07	0.517729	0.82	0.16	0.00240153	low	CLIC1	-0.98	2.35755	Superficial	UP	epi
6	1.09898e-07	0.480686	0.5	0.02	0.00242062	low	POMP	-0.52	4.64386	Superficial	UP	epi
6	1.13153e-07	0.397235	0.68	0.1	0.00249231	low	ARHGAP1	-0.78	2.76553	Superficial	UP	epi
6	1.16226e-07	0.456477	0.48	0.02	0.00256	low	DUSP4	-0.5	4.58496	Superficial	UP	epi
6	1.18515e-07	0.481413	0.76	0.12	0.00261041	low	TAPBP	-0.88	2.66297	Superficial	UP	epi
6	1.21205e-07	0.414101	0.5	0.02	0.00266966	low	LMO2	-0.52	4.64386	Superficial	UP	epi
6	1.2834e-07	0.363306	0.48	0.02	0.00282682	low	LYN	-0.5	4.58496	Superficial	UP	epi
6	1.28687e-07	0.431805	1	0.78	0.00283446	low	RPS19	-1.78	0.358454	Superficial	UP	epi
6	1.36065e-07	0.309504	1	0.92	0.00299697	low	SLPI	-1.92	0.120294	Superficial	UP	epi
6	1.36278e-07	0.347931	0.58	0.06	0.00300166	low	CASP4	-0.64	3.27302	Superficial	UP	epi
6	1.37021e-07	0.478624	0.74	0.14	0.00301803	low	SURF4	-0.88	2.4021	Superficial	UP	epi
6	1.39694e-07	0.541029	0.82	0.2	0.00307691	low	ATP6V0E1	-1.02	2.03562	Superficial	UP	epi
6	1.41129e-07	0.421213	0.6	0.06	0.0031085	low	AURKAIP1	-0.66	3.32193	Superficial	UP	epi
6	1.56409e-07	0.422828	0.66	0.1	0.00344506	low	C1orf43	-0.76	2.72247	Superficial	UP	epi
6	1.62642e-07	0.420844	0.52	0.04	0.00358236	low	PSMB5	-0.56	3.70044	Superficial	UP	epi
6	1.63368e-07	0.428227	0.56	0.06	0.00359835	low	SDCBP	-0.62	3.22239	Superficial	UP	epi
6	1.67764e-07	0.369466	0.7	0.1	0.00369518	low	HSPA4	-0.8	2.80735	Superficial	UP	epi
6	1.88702e-07	0.408876	0.68	0.1	0.00415635	low	TRAM1	-0.78	2.76553	Superficial	UP	epi
6	1.90711e-07	0.521792	0.84	0.2	0.0042006	low	ARF4	-1.04	2.07039	Superficial	UP	epi
6	1.95226e-07	0.628918	0.92	0.34	0.00430005	low	TMPRSS2	-1.26	1.4361	Superficial	UP	epi
6	1.95475e-07	0.435425	0.58	0.06	0.00430552	low	EIF3M	-0.64	3.27302	Superficial	UP	epi
6	2.04429e-07	0.485793	0.58	0.06	0.00450275	low	CCT5	-0.64	3.27302	Superficial	UP	epi
6	2.24297e-07	0.606046	0.92	0.3	0.00494037	low	UQCR11	-1.22	1.61667	Superficial	UP	epi
6	2.26495e-07	0.475142	0.62	0.08	0.00498879	low	CNDP2	-0.7	2.9542	Superficial	UP	epi
6	2.28265e-07	0.39518	0.54	0.04	0.00502776	low	SORBS2	-0.58	3.75489	Superficial	UP	epi
6	2.36525e-07	0.39799	0.62	0.08	0.0052097	low	SELENOH	-0.7	2.9542	Superficial	UP	epi
6	2.42904e-07	0.387237	0.68	0.1	0.0053502	low	EIF3L	-0.78	2.76553	Superficial	UP	epi
6	2.43146e-07	0.524771	0.82	0.2	0.00535553	low	SDC4	-1.02	2.03562	Superficial	UP	epi
6	2.50263e-07	0.390977	0.54	0.04	0.0055123	low	SH3YL1	-0.58	3.75489	Superficial	UP	epi
6	2.53062e-07	0.653782	0.94	0.38	0.00557394	low	TPRG1	-1.32	1.30666	Superficial	UP	epi
6	2.61596e-07	0.435525	0.6	0.08	0.0057619	low	AP3D1	-0.68	2.90689	Superficial	UP	epi
6	2.63279e-07	0.484981	1	0.7	0.00579899	low	CD59	-1.7	0.514573	Superficial	UP	epi
6	2.653e-07	0.444016	0.7	0.12	0.00584349	low	IL13RA1	-0.82	2.54432	Superficial	UP	epi
6	2.72037e-07	0.465428	0.52	0.04	0.00599188	low	FSCN1	-0.56	3.70044	Superficial	UP	epi
6	2.72037e-07	0.327278	0.52	0.04	0.00599188	low	COX16	-0.56	3.70044	Superficial	UP	epi
6	2.75368e-07	0.395909	0.68	0.1	0.00606525	low	ANAPC11	-0.78	2.76553	Superficial	UP	epi
6	2.78815e-07	0.455368	0.5	0.04	0.00614117	low	SLC5A1	-0.54	3.64386	Superficial	UP	epi
6	2.81107e-07	0.397871	0.62	0.08	0.00619166	low	LLGL2	-0.7	2.9542	Superficial	UP	epi
6	2.89062e-07	0.449936	0.64	0.1	0.00636688	low	SLC16A3	-0.74	2.67807	Superficial	UP	epi
6	2.99298e-07	0.437893	0.68	0.1	0.00659233	low	ATP11B	-0.78	2.76553	Superficial	UP	epi
6	3.00899e-07	0.540616	0.74	0.16	0.00662761	low	S100A12	-0.9	2.20945	Superficial	UP	epi
6	3.01897e-07	0.441685	0.78	0.16	0.00664959	low	MORF4L2	-0.94	2.2854	Superficial	UP	epi
6	3.07091e-07	0.505736	0.56	0.06	0.00676399	low	ISG15	-0.62	3.22239	Superficial	UP	epi
6	3.11837e-07	0.340227	0.64	0.08	0.00686851	low	BRD2	-0.72	3	Superficial	UP	epi
6	3.12524e-07	0.441476	0.52	0.04	0.00688365	low	CCT3	-0.56	3.70044	Superficial	UP	epi
6	3.16839e-07	0.484194	0.84	0.2	0.00697869	low	ATP5MC2	-1.04	2.07039	Superficial	UP	epi
6	3.2523e-07	0.433574	0.68	0.1	0.00716351	low	PSMB1	-0.78	2.76553	Superficial	UP	epi
6	3.39884e-07	0.313336	0.48	0.02	0.00748628	low	RNF213	-0.5	4.58496	Superficial	UP	epi
6	3.48332e-07	0.362218	0.62	0.08	0.00767237	low	GNB1	-0.7	2.9542	Superficial	UP	epi
6	3.56661e-07	0.636507	0.9	0.24	0.00785581	low	COX6B1	-1.14	1.90689	Superficial	UP	epi
6	3.64015e-07	0.429422	0.66	0.1	0.00801779	low	AK2	-0.76	2.72247	Superficial	UP	epi
6	3.67372e-07	0.495998	0.74	0.16	0.00809173	low	NDUFB1	-0.9	2.20945	Superficial	UP	epi
6	3.8113e-07	0.467918	0.42	0	0.00839477	low	PLAC8	-0.42	#NUM!	Superficial	UP	epi
6	3.8113e-07	0.353695	0.42	0	0.00839477	low	DEFB4A	-0.42	#NUM!	Superficial	UP	epi
6	3.8113e-07	0.325224	0.42	0	0.00839477	low	ZFR	-0.42	#NUM!	Superficial	UP	epi
6	3.96971e-07	0.202675	1	1	0.00874368	low	ACTG1	-2	0	Superficial	UP	epi
6	3.99309e-07	0.54756	0.84	0.2	0.00879518	low	PPP2R1A	-1.04	2.07039	Superficial	UP	epi
6	4.11655e-07	0.417959	0.52	0.04	0.0090671	low	SC5D	-0.56	3.70044	Superficial	UP	epi
6	4.11655e-07	0.367704	0.52	0.04	0.0090671	low	MIEN1	-0.56	3.70044	Superficial	UP	epi
6	4.12327e-07	0.404713	0.66	0.1	0.00908192	low	PGLS	-0.76	2.72247	Superficial	UP	epi
6	4.18917e-07	0.421808	0.56	0.06	0.00922706	low	PSMB4	-0.62	3.22239	Superficial	UP	epi
6	4.42726e-07	0.664519	0.96	0.42	0.00975149	low	TGM1	-1.38	1.19265	Superficial	UP	epi
6	4.47318e-07	0.562563	0.88	0.26	0.00985263	low	ST14	-1.14	1.75899	Superficial	UP	epi
6	4.56945e-07	0.351811	0.46	0.02	0.0100647	low	OCIAD1	-0.48	4.52356	Superficial	UP	epi
6	4.69691e-07	0.390696	0.7	0.12	0.0103454	low	OCLN	-0.82	2.54432	Superficial	UP	epi
6	4.71121e-07	0.539445	0.94	0.26	0.0103769	low	F11R	-1.2	1.85415	Superficial	UP	epi
6	4.71984e-07	0.333702	0.52	0.04	0.0103959	low	FKBP3	-0.56	3.70044	Superficial	UP	epi
6	4.85575e-07	0.584292	0.98	0.62	0.0106953	low	KRT6B	-1.6	0.660514	Superficial	UP	epi
6	4.96876e-07	0.64921	0.94	0.3	0.0109442	low	KLF5	-1.24	1.6477	Superficial	UP	epi
6	4.99897e-07	0.407491	0.54	0.06	0.0110107	low	DDT	-0.6	3.16993	Superficial	UP	epi
6	5.09154e-07	0.400032	0.7	0.12	0.0112146	low	NDUFB2	-0.82	2.54432	Superficial	UP	epi
6	5.20675e-07	0.338965	0.6	0.08	0.0114684	low	TXNL4A	-0.68	2.90689	Superficial	UP	epi
6	5.23083e-07	0.427812	0.76	0.18	0.0115214	low	MAP1LC3B	-0.94	2.078	Superficial	UP	epi
6	5.26432e-07	0.538218	0.86	0.26	0.0115952	low	CNOT1	-1.12	1.72583	Superficial	UP	epi
6	5.40798e-07	0.347888	0.52	0.04	0.0119116	low	FAM177A1	-0.56	3.70044	Superficial	UP	epi
6	5.45209e-07	0.411752	0.56	0.06	0.0120088	low	CDC42EP1	-0.62	3.22239	Superficial	UP	epi
6	5.45209e-07	0.366442	0.56	0.06	0.0120088	low	JAK1	-0.62	3.22239	Superficial	UP	epi
6	5.51805e-07	0.510123	0.68	0.14	0.0121541	low	SLC11A2	-0.82	2.28011	Superficial	UP	epi
6	5.54531e-07	0.623496	0.8	0.26	0.0122141	low	CST6	-1.06	1.62149	Superficial	UP	epi
6	5.69549e-07	0.368447	0.56	0.06	0.0125449	low	MGST2	-0.62	3.22239	Superficial	UP	epi
6	5.70817e-07	0.354101	0.54	0.06	0.0125728	low	SAR1B	-0.6	3.16993	Superficial	UP	epi
6	5.72036e-07	0.627032	0.92	0.48	0.0125997	low	DUOX2	-1.4	0.938599	Superficial	UP	epi
6	5.91945e-07	0.328439	0.52	0.04	0.0130382	low	NDUFAF3	-0.56	3.70044	Superficial	UP	epi
6	5.92473e-07	0.62741	0.98	0.34	0.0130498	low	HSPA8	-1.32	1.52725	Superficial	UP	epi
6	6.26849e-07	0.419241	0.66	0.12	0.013807	low	PNP	-0.78	2.45943	Superficial	UP	epi
6	6.41462e-07	0.640618	0.92	0.38	0.0141288	low	TM4SF1	-1.3	1.27563	Superficial	UP	epi
6	6.46512e-07	0.530324	0.88	0.24	0.0142401	low	CAPZA1	-1.12	1.87447	Superficial	UP	epi
6	6.65275e-07	0.299322	0.64	0.1	0.0146534	low	TTLL12	-0.74	2.67807	Superficial	UP	epi
6	6.6976e-07	0.345214	0.46	0.02	0.0147521	low	MX1	-0.48	4.52356	Superficial	UP	epi
6	6.70685e-07	0.370885	0.5	0.04	0.0147725	low	SPINT1-AS1	-0.54	3.64386	Superficial	UP	epi
6	6.752e-07	0.587189	0.92	0.24	0.014872	low	HINT1	-1.16	1.9386	Superficial	UP	epi
6	6.76948e-07	0.445802	0.72	0.14	0.0149105	low	SNX3	-0.86	2.36257	Superficial	UP	epi
6	6.89399e-07	0.420355	0.74	0.16	0.0151847	low	SNRPG	-0.9	2.20945	Superficial	UP	epi
6	6.91269e-07	0.437177	0.7	0.14	0.0152259	low	NHP2	-0.84	2.32193	Superficial	UP	epi
6	6.93016e-07	0.394506	0.68	0.12	0.0152644	low	MBD2	-0.8	2.5025	Superficial	UP	epi
6	7.07827e-07	0.353472	0.56	0.06	0.0155906	low	SEMA3F	-0.62	3.22239	Superficial	UP	epi
6	7.11077e-07	0.44117	0.54	0.06	0.0156622	low	MFSD5	-0.6	3.16993	Superficial	UP	epi
6	7.14366e-07	0.540671	0.82	0.2	0.0157346	low	TWF1	-1.02	2.03562	Superficial	UP	epi
6	7.35976e-07	0.590564	0.98	0.4	0.0162106	low	COX7C	-1.38	1.29278	Superficial	UP	epi
6	7.36338e-07	0.323081	0.46	0.02	0.0162186	low	PPP6R1	-0.48	4.52356	Superficial	UP	epi
6	7.83656e-07	0.354403	0.64	0.1	0.0172608	low	TMEM141	-0.74	2.67807	Superficial	UP	epi
6	7.90582e-07	0.456994	0.78	0.18	0.0174134	low	TOR1AIP2	-0.96	2.11548	Superficial	UP	epi
6	7.9119e-07	0.619086	1	0.4	0.0174267	low	PGAM1	-1.4	1.32193	Superficial	UP	epi
6	7.99866e-07	0.424301	0.82	0.2	0.0176179	low	RBX1	-1.02	2.03562	Superficial	UP	epi
6	8.22592e-07	0.577064	0.86	0.26	0.0181184	low	CNN3	-1.12	1.72583	Superficial	UP	epi
6	8.2375e-07	0.451421	0.48	0.04	0.0181439	low	CYP4B1	-0.52	3.58496	Superficial	UP	epi
6	8.2585e-07	0.381743	0.4	0	0.0181902	low	SRP72	-0.4	#NUM!	Superficial	UP	epi
6	8.2585e-07	0.356929	0.4	0	0.0181902	low	TCN1	-0.4	#NUM!	Superficial	UP	epi
6	8.2585e-07	0.31704	0.4	0	0.0181902	low	COX17	-0.4	#NUM!	Superficial	UP	epi
6	8.2585e-07	0.303537	0.4	0	0.0181902	low	SAMD9L	-0.4	#NUM!	Superficial	UP	epi
6	8.2585e-07	0.293394	0.4	0	0.0181902	low	SLC25A23	-0.4	#NUM!	Superficial	UP	epi
6	8.2585e-07	0.279017	0.4	0	0.0181902	low	GORASP1	-0.4	#NUM!	Superficial	UP	epi
6	8.2586e-07	0.145988	1	0.98	0.0181904	low	TPT1	-1.98	0.0291463	Superficial	UP	epi
6	9.0193e-07	0.468352	0.88	0.24	0.0198659	low	CAPZB	-1.12	1.87447	Superficial	UP	epi
6	9.18658e-07	0.506583	0.9	0.22	0.0202344	low	NT5C2	-1.12	2.03242	Superficial	UP	epi
6	9.23459e-07	0.427327	0.54	0.06	0.0203401	low	CAPRIN1	-0.6	3.16993	Superficial	UP	epi
6	9.34498e-07	0.14211	1	1	0.0205833	low	MT-CO1	-2	0	Superficial	UP	epi
6	9.36033e-07	0.412863	0.44	0.02	0.0206171	low	ZDHHC13	-0.46	4.45943	Superficial	UP	epi
6	9.39641e-07	0.49267	0.78	0.2	0.0206965	low	NORAD	-0.98	1.96347	Superficial	UP	epi
6	9.71097e-07	0.541647	0.9	0.28	0.0213894	low	EIF5A	-1.18	1.6845	Superficial	UP	epi
6	9.72468e-07	0.50201	0.8	0.2	0.0214196	low	DIO2	-1	2	Superficial	UP	epi
6	9.77919e-07	0.373315	0.6	0.08	0.0215396	low	PYGL	-0.68	2.90689	Superficial	UP	epi
6	1.00702e-06	0.599402	0.94	0.24	0.0221805	low	DBNL	-1.18	1.96963	Superficial	UP	epi
6	1.00959e-06	0.523336	0.8	0.2	0.0222373	low	HIF1A	-1	2	Superficial	UP	epi
6	1.02404e-06	0.346813	0.7	0.14	0.0225555	low	EIF3F	-0.84	2.32193	Superficial	UP	epi
6	1.02621e-06	0.436828	0.84	0.2	0.0226034	low	PET100	-1.04	2.07039	Superficial	UP	epi
6	1.02943e-06	0.330671	0.44	0.02	0.0226741	low	ITGA2	-0.46	4.45943	Superficial	UP	epi
6	1.04386e-06	0.367806	0.86	0.22	0.022992	low	IQGAP1	-1.08	1.96683	Superficial	UP	epi
6	1.04458e-06	0.420838	0.56	0.08	0.0230079	low	SHROOM3	-0.64	2.80735	Superficial	UP	epi
6	1.08091e-06	0.303554	0.58	0.08	0.023808	low	GTF2A2	-0.66	2.85798	Superficial	UP	epi
6	1.08246e-06	0.320629	0.48	0.04	0.0238423	low	TBC1D20	-0.52	3.58496	Superficial	UP	epi
6	1.10702e-06	0.410986	0.7	0.14	0.0243831	low	SUN2	-0.84	2.32193	Superficial	UP	epi
6	1.12698e-06	0.408538	0.58	0.08	0.0248228	low	GBP2	-0.66	2.85798	Superficial	UP	epi
6	1.13175e-06	0.39008	0.44	0.02	0.024928	low	C4orf19	-0.46	4.45943	Superficial	UP	epi
6	1.14595e-06	0.364502	0.54	0.06	0.0252408	low	RTKN2	-0.6	3.16993	Superficial	UP	epi
6	1.15421e-06	0.481338	1	0.72	0.0254227	low	S100A6	-1.72	0.473931	Superficial	UP	epi
6	1.20007e-06	0.504603	0.86	0.24	0.0264326	low	LGMN	-1.1	1.8413	Superficial	UP	epi
6	1.24372e-06	0.478333	0.7	0.14	0.0273942	low	UPK3BL1	-0.84	2.32193	Superficial	UP	epi
6	1.25153e-06	0.3927	0.62	0.1	0.0275662	low	NDUFA6	-0.72	2.63227	Superficial	UP	epi
6	1.25851e-06	0.247235	0.5	0.04	0.02772	low	B3GNT5	-0.54	3.64386	Superficial	UP	epi
6	1.32468e-06	0.171392	1	0.98	0.0291774	low	SPRR1B	-1.98	0.0291463	Superficial	UP	epi
6	1.35117e-06	0.529017	0.92	0.22	0.0297609	low	SEC61G	-1.14	2.06413	Superficial	UP	epi
6	1.36129e-06	0.384667	0.52	0.06	0.0299838	low	IGLC2	-0.58	3.11548	Superficial	UP	epi
6	1.36655e-06	0.319364	0.44	0.02	0.0300996	low	UQCC3	-0.46	4.45943	Superficial	UP	epi
6	1.36656e-06	0.35312	0.98	0.78	0.0301	low	H3F3A	-1.76	0.329308	Superficial	UP	epi
6	1.37654e-06	0.555841	0.96	0.36	0.0303197	low	SLC9A3R1	-1.32	1.41504	Superficial	UP	epi
6	1.38561e-06	0.46336	0.66	0.14	0.0305195	low	ASCC2	-0.8	2.23704	Superficial	UP	epi
6	1.4175e-06	0.313531	0.6	0.08	0.0312218	low	MPZL1	-0.68	2.90689	Superficial	UP	epi
6	1.42669e-06	0.346089	0.74	0.14	0.0314242	low	UBE2L3	-0.88	2.4021	Superficial	UP	epi
6	1.4493e-06	0.447305	0.66	0.12	0.0319224	low	MDH2	-0.78	2.45943	Superficial	UP	epi
6	1.5068e-06	0.38618	0.76	0.16	0.0331889	low	CNN2	-0.92	2.24793	Superficial	UP	epi
6	1.51207e-06	0.455911	1	0.7	0.0333049	low	RPL18	-1.7	0.514573	Superficial	UP	epi
6	1.53624e-06	0.396805	0.64	0.12	0.0338371	low	TMEM219	-0.76	2.41504	Superficial	UP	epi
6	1.54576e-06	0.356689	0.54	0.06	0.0340469	low	C1QBP	-0.6	3.16993	Superficial	UP	epi
6	1.5727e-06	0.369857	0.44	0.02	0.0346403	low	TJP3	-0.46	4.45943	Superficial	UP	epi
6	1.5727e-06	0.327177	0.44	0.02	0.0346403	low	HIST1H2BC	-0.46	4.45943	Superficial	UP	epi
6	1.5727e-06	0.323135	0.44	0.02	0.0346403	low	RNPEP	-0.46	4.45943	Superficial	UP	epi
6	1.5727e-06	0.315937	0.44	0.02	0.0346403	low	DNAJC3	-0.46	4.45943	Superficial	UP	epi
6	1.5727e-06	0.276491	0.44	0.02	0.0346403	low	GAPVD1	-0.46	4.45943	Superficial	UP	epi
6	1.61283e-06	0.306665	0.54	0.06	0.0355242	low	XBP1	-0.6	3.16993	Superficial	UP	epi
6	1.73847e-06	0.368492	1	0.86	0.0382915	low	HSPB1	-1.86	0.217591	Superficial	UP	epi
6	1.76516e-06	0.326183	0.38	0	0.0388794	low	ARPP19	-0.38	#NUM!	Superficial	UP	epi
6	1.76516e-06	0.305123	0.38	0	0.0388794	low	DAP3	-0.38	#NUM!	Superficial	UP	epi
6	1.76516e-06	0.294039	0.38	0	0.0388794	low	RRM1	-0.38	#NUM!	Superficial	UP	epi
6	1.76516e-06	0.262644	0.38	0	0.0388794	low	AC104825.1	-0.38	#NUM!	Superficial	UP	epi
6	1.76516e-06	0.246342	0.38	0	0.0388794	low	COTL1	-0.38	#NUM!	Superficial	UP	epi
6	1.8053e-06	0.343985	0.78	0.18	0.0397636	low	PPP2CB	-0.96	2.11548	Superficial	UP	epi
6	1.80647e-06	0.574477	0.92	0.38	0.0397892	low	RAB5IF	-1.3	1.27563	Superficial	UP	epi
6	1.8107e-06	0.353967	0.46	0.04	0.0398824	low	TAP1	-0.5	3.52356	Superficial	UP	epi
6	1.82896e-06	0.364167	0.6	0.1	0.0402847	low	DYNC1I2	-0.7	2.58496	Superficial	UP	epi
6	1.85332e-06	0.369808	1	0.82	0.0408213	low	RPL34	-1.82	0.286304	Superficial	UP	epi
6	1.90373e-06	0.530549	0.92	0.28	0.0419315	low	GNB2	-1.2	1.71621	Superficial	UP	epi
6	1.92002e-06	0.536128	0.9	0.28	0.0422903	low	UBL5	-1.18	1.6845	Superficial	UP	epi
6	1.92003e-06	0.418506	0.7	0.16	0.0422906	low	GHITM	-0.86	2.12928	Superficial	UP	epi
6	1.98106e-06	0.356692	0.46	0.04	0.0436348	low	UBE2V2	-0.5	3.52356	Superficial	UP	epi
6	1.99236e-06	0.229009	0.54	0.06	0.0438837	low	CRK	-0.6	3.16993	Superficial	UP	epi
6	2.00083e-06	0.467887	1	0.64	0.0440702	low	RPS16	-1.64	0.643856	Superficial	UP	epi
6	2.0187e-06	0.536948	0.82	0.24	0.0444639	low	SLC6A14	-1.06	1.77259	Superficial	UP	epi
6	2.0187e-06	0.455412	0.82	0.24	0.0444639	low	HNRNPA2B1	-1.06	1.77259	Superficial	UP	epi
6	2.02417e-06	0.372376	0.62	0.1	0.0445843	low	VPS29	-0.72	2.63227	Superficial	UP	epi
6	2.0358e-06	0.311458	0.56	0.08	0.0448406	low	SUN1	-0.64	2.80735	Superficial	UP	epi
6	2.0896e-06	0.404407	0.52	0.06	0.0460256	low	SF3B6	-0.58	3.11548	Superficial	UP	epi
6	2.11678e-06	0.352421	0.48	0.04	0.0466241	low	SDF4	-0.52	3.58496	Superficial	UP	epi
6	2.11936e-06	0.466975	0.84	0.24	0.0466811	low	RAB11FIP1	-1.08	1.80735	Superficial	UP	epi
6	2.1213e-06	0.325828	0.56	0.08	0.0467237	low	SH2D4A	-0.64	2.80735	Superficial	UP	epi
6	2.17231e-06	0.411783	0.68	0.14	0.0478473	low	ARPC1A	-0.82	2.28011	Superficial	UP	epi
6	2.19114e-06	0.373714	0.62	0.1	0.048262	low	NDUFA3	-0.72	2.63227	Superficial	UP	epi
6	6.50798e-18	-1.53639	0.74	1	1.43345e-13	low	LCE3D	-1.74	-0.434403	Superficial	DOWN	epi
6	1.83876e-17	-0.7399	0.96	1	4.05004e-13	low	CRISP3	-1.96	-0.0588937	Superficial	DOWN	epi
6	2.67193e-16	-1.57131	0.44	0.96	5.8852e-12	low	FLG	-1.4	-1.12553	Superficial	DOWN	epi
6	4.01349e-16	-0.262159	1	1	8.84011e-12	low	SPINK5	-2	0	Superficial	DOWN	epi
6	4.469e-16	-1.13472	0.74	0.98	9.84342e-12	low	KRT1	-1.72	-0.405256	Superficial	DOWN	epi
6	6.31404e-16	-0.710009	0.96	0.98	1.39073e-11	low	NEAT1	-1.94	-0.0297473	Superficial	DOWN	epi
6	7.15607e-15	-1.58189	0	0.8	1.5762e-10	low	KPRP	-0.8	#NUM!	Superficial	DOWN	epi
6	1.84269e-14	-1.14398	0.68	0.94	4.05872e-10	low	LCE3E	-1.62	-0.467126	Superficial	DOWN	epi
6	2.25986e-14	-0.317516	1	1	4.97757e-10	low	CRCT1	-2	0	Superficial	DOWN	epi
6	3.18489e-13	-1.13991	0.62	0.92	7.01503e-09	low	YOD1	-1.54	-0.569366	Superficial	DOWN	epi
6	4.16175e-12	-1.27535	0.22	0.8	9.16668e-08	low	COL1A2	-1.02	-1.8625	Superficial	DOWN	epi
6	6.20459e-12	-0.690775	0.9	0.94	1.36662e-07	low	FAM25A	-1.84	-0.0627358	Superficial	DOWN	epi
6	6.88129e-12	-1.04251	0.68	0.9	1.51567e-07	low	HMOX1	-1.58	-0.40439	Superficial	DOWN	epi
6	1.04074e-11	-0.174258	1	1	2.29232e-07	low	CRNN	-2	0	Superficial	DOWN	epi
6	1.24363e-11	-1.18461	0.3	0.82	2.73923e-07	low	IGFBP5	-1.12	-1.45066	Superficial	DOWN	epi
6	2.56203e-11	-0.141779	1	1	5.64313e-07	low	PABPC1	-2	0	Superficial	DOWN	epi
6	4.4296e-11	-1.27562	0.12	0.72	9.75663e-07	low	PLCXD1	-0.84	-2.58496	Superficial	DOWN	epi
6	4.9372e-10	-1.14781	0.02	0.6	1.08747e-05	low	TGM3	-0.62	-4.90689	Superficial	DOWN	epi
6	1.98371e-09	-0.465232	0.98	0.86	4.36932e-05	low	QSOX1	-1.84	0.188445	Superficial	DOWN	epi
6	2.27771e-09	-0.675293	0.84	0.86	5.01688e-05	low	PABPC3	-1.7	-0.0339473	Superficial	DOWN	epi
6	2.73237e-09	-0.505474	0.94	0.92	6.01831e-05	low	ALOX12	-1.86	0.0310269	Superficial	DOWN	epi
6	4.01564e-09	-0.929378	0.76	0.82	8.84485e-05	low	UPP1	-1.58	-0.109624	Superficial	DOWN	epi
6	4.54048e-09	-0.0746214	1	1	0.000100009	low	SPRR3	-2	0	Superficial	DOWN	epi
6	1.16592e-08	-0.201286	1	0.98	0.000256806	low	A2ML1	-1.98	0.0291463	Superficial	DOWN	epi
6	2.5952e-08	-0.195714	1	1	0.000571619	low	PPL	-2	0	Superficial	DOWN	epi
6	3.75157e-08	-0.535056	0.84	0.84	0.00082632	low	ADIRF	-1.68	0	Superficial	DOWN	epi
6	5.10807e-08	-0.37546	0.96	0.88	0.0011251	low	MXD1	-1.84	0.125531	Superficial	DOWN	epi
6	1.21539e-07	-0.503172	0.96	0.96	0.00267702	low	MTRNR2L12	-1.92	0	Superficial	DOWN	epi
6	1.52381e-07	-0.237713	1	0.96	0.00335633	low	PPDPF	-1.96	0.0588937	Superficial	DOWN	epi
6	3.19814e-07	-0.856865	0.06	0.5	0.00704423	low	RPTN	-0.56	-3.05889	Superficial	DOWN	epi
6	3.50652e-07	-0.940894	0.06	0.5	0.00772347	low	COL1A1	-0.56	-3.05889	Superficial	DOWN	epi
6	5.30593e-07	-0.979252	0.32	0.66	0.0116868	low	PPIF	-0.98	-1.04439	Superficial	DOWN	epi
6	5.41003e-07	-0.839736	0.72	0.76	0.0119161	low	CITED2	-1.48	-0.0780025	Superficial	DOWN	epi
6	6.22606e-07	-0.444315	0.88	0.8	0.0137135	low	RIOK3	-1.68	0.137504	Superficial	DOWN	epi
6	8.70588e-07	-1.04517	0.48	0.7	0.0191756	low	ANKRD37	-1.18	-0.544321	Superficial	DOWN	epi
6	1.17452e-06	-0.60714	0.9	0.82	0.02587	low	ZFP36	-1.72	0.134301	Superficial	DOWN	epi
6	1.27765e-06	-0.117486	1	0.9	0.0281416	low	KLK10	-1.9	0.152003	Superficial	DOWN	epi
6	1.87355e-06	-0.883736	0.36	0.66	0.0412669	low	PTGDS	-1.02	-0.874469	Superficial	DOWN	epi
6	2.0939e-06	-0.340203	0.98	0.86	0.0461202	low	PKP1	-1.84	0.188445	Superficial	DOWN	epi
6	2.12224e-06	-0.892648	0.22	0.58	0.0467445	low	GPSM1	-0.8	-1.39855	Superficial	DOWN	epi
9	1.25935e-19	1.14539	0.98	0	2.77384e-15	low	LGALS7	-0.98	#NUM!	Upper IM	UP	epi
9	5.78104e-19	2.11797	1	0.2	1.27333e-14	low	S100A7	-1.2	2.32193	Upper IM	UP	epi
9	1.90022e-17	1.25367	0.92	0.02	4.18542e-13	low	OLFM4	-0.94	5.52356	Upper IM	UP	epi
9	2.78442e-17	0.554147	1	0.98	6.13297e-13	low	S100A2	-1.98	0.0291463	Upper IM	UP	epi
9	1.4296e-16	0.119142	1	1	3.14884e-12	low	S100A8	-2	0	Upper IM	UP	epi
9	1.79871e-16	0.44399	1	0.94	3.96183e-12	low	S100A11	-1.94	0.0892673	Upper IM	UP	epi
9	3.12649e-16	1.04683	1	0.26	6.8864e-12	low	SPRR2F	-1.26	1.94342	Upper IM	UP	epi
9	3.38201e-16	0.349392	1	0.96	7.4492e-12	low	ANXA2	-1.96	0.0588937	Upper IM	UP	epi
9	5.4159e-16	1.09805	1	0.28	1.19291e-11	low	FGFBP1	-1.28	1.8365	Upper IM	UP	epi
9	2.69524e-15	0.562662	1	0.9	5.93655e-11	low	RPS28	-1.9	0.152003	Upper IM	UP	epi
9	5.44786e-15	0.64616	1	0.84	1.19995e-10	low	SERPINB1	-1.84	0.251539	Upper IM	UP	epi
9	7.72176e-15	0.646707	1	0.7	1.7008e-10	low	SERF2	-1.7	0.514573	Upper IM	UP	epi
9	9.3971e-15	0.637533	1	0.84	2.06981e-10	low	LY6D	-1.84	0.251539	Upper IM	UP	epi
9	1.54049e-14	0.877303	1	0.3	3.39308e-10	low	TXNDC17	-1.3	1.73697	Upper IM	UP	epi
9	2.25825e-14	0.457556	1	0.94	4.97403e-10	low	S100A6	-1.94	0.0892673	Upper IM	UP	epi
9	2.61367e-14	0.573373	1	0.84	5.75686e-10	low	LYPD3	-1.84	0.251539	Upper IM	UP	epi
9	6.9335e-14	0.918455	0.98	0.28	1.52717e-09	low	CEACAM1	-1.26	1.80735	Upper IM	UP	epi
9	7.44502e-14	0.803058	1	0.5	1.63984e-09	low	CXCL17	-1.5	1	Upper IM	UP	epi
9	7.86287e-14	0.700368	0.8	0.04	1.73188e-09	low	TMPRSS4	-0.84	4.32193	Upper IM	UP	epi
9	1.58487e-13	0.103287	1	1	3.49083e-09	low	S100A9	-2	0	Upper IM	UP	epi
9	1.84823e-13	0.702765	0.74	0	4.07091e-09	low	KRT24	-0.74	#NUM!	Upper IM	UP	epi
9	2.38054e-13	0.544738	1	0.88	5.24338e-09	low	TMSB4X	-1.88	0.184425	Upper IM	UP	epi
9	5.55003e-13	0.698766	0.96	0.16	1.22245e-08	low	NDUFB1	-1.12	2.58496	Upper IM	UP	epi
9	6.20628e-13	0.555992	0.74	0.02	1.367e-08	low	ACKR3	-0.76	5.20945	Upper IM	UP	epi
9	6.46835e-13	0.952287	0.8	0.06	1.42472e-08	low	APOBEC3A	-0.86	3.73697	Upper IM	UP	epi
9	6.6324e-13	0.350194	1	0.98	1.46085e-08	low	SERPINB3	-1.98	0.0291463	Upper IM	UP	epi
9	6.78245e-13	0.844169	0.9	0.16	1.4939e-08	low	ID1	-1.06	2.49185	Upper IM	UP	epi
9	7.57925e-13	0.911545	0.86	0.1	1.66941e-08	low	GABRP	-0.96	3.10434	Upper IM	UP	epi
9	1.42908e-12	0.549282	1	0.78	3.1477e-08	low	SLURP2	-1.78	0.358454	Upper IM	UP	epi
9	1.46802e-12	0.693305	1	0.46	3.23346e-08	low	ARPC3	-1.46	1.12029	Upper IM	UP	epi
9	1.55245e-12	0.837197	0.98	0.26	3.41943e-08	low	MUC4	-1.24	1.91427	Upper IM	UP	epi
9	2.37892e-12	0.601625	1	0.72	5.2398e-08	low	CEACAM6	-1.72	0.473931	Upper IM	UP	epi
9	2.81735e-12	0.746083	1	0.64	6.2055e-08	low	SERPINB4	-1.64	0.643856	Upper IM	UP	epi
9	2.81774e-12	0.924071	1	0.3	6.20635e-08	low	HLA-C	-1.3	1.73697	Upper IM	UP	epi
9	2.94638e-12	0.696822	0.82	0.08	6.4897e-08	low	HLA-DQA1	-0.9	3.35755	Upper IM	UP	epi
9	2.96229e-12	0.776265	1	0.5	6.52474e-08	low	PDZK1IP1	-1.5	1	Upper IM	UP	epi
9	3.77059e-12	0.195125	1	1	8.30511e-08	low	TPT1	-2	0	Upper IM	UP	epi
9	9.62011e-12	0.656459	0.96	0.22	2.11892e-07	low	NOP10	-1.18	2.12553	Upper IM	UP	epi
9	2.31387e-11	0.674051	1	0.4	5.09652e-07	low	UBL5	-1.4	1.32193	Upper IM	UP	epi
9	2.98274e-11	0.750869	0.86	0.14	6.56979e-07	low	S100P	-1	2.61891	Upper IM	UP	epi
9	3.35507e-11	0.456758	1	0.84	7.38988e-07	low	RPL23A	-1.84	0.251539	Upper IM	UP	epi
9	4.69721e-11	0.331995	1	0.94	1.03461e-06	low	TMSB10	-1.94	0.0892673	Upper IM	UP	epi
9	8.59297e-11	0.689325	0.88	0.22	1.89269e-06	low	TMEM54	-1.1	2	Upper IM	UP	epi
9	9.81003e-11	0.26272	1	1	2.16076e-06	low	FABP5	-2	0	Upper IM	UP	epi
9	1.58891e-10	0.644164	0.98	0.44	3.49973e-06	low	ATP5MD	-1.42	1.15528	Upper IM	UP	epi
9	1.62484e-10	0.585214	0.84	0.16	3.57888e-06	low	SEM1	-1	2.39232	Upper IM	UP	epi
9	2.06645e-10	0.59982	0.84	0.16	4.55157e-06	low	ETHE1	-1	2.39232	Upper IM	UP	epi
9	2.52791e-10	0.343298	1	0.92	5.56797e-06	low	CD59	-1.92	0.120294	Upper IM	UP	epi
9	3.61125e-10	0.317334	1	0.96	7.95414e-06	low	B2M	-1.96	0.0588937	Upper IM	UP	epi
9	4.36654e-10	0.591861	0.78	0.12	9.61774e-06	low	DEFB1	-0.9	2.70044	Upper IM	UP	epi
9	5.55097e-10	0.529445	0.62	0.02	1.22266e-05	low	XDH	-0.64	4.9542	Upper IM	UP	epi
9	8.45859e-10	0.459355	0.62	0.02	1.86309e-05	low	LRG1	-0.64	4.9542	Upper IM	UP	epi
9	8.52041e-10	0.548307	0.82	0.14	1.8767e-05	low	RAB22A	-0.96	2.5502	Upper IM	UP	epi
9	8.71262e-10	0.662101	0.98	0.44	1.91904e-05	low	ANXA11	-1.42	1.15528	Upper IM	UP	epi
9	9.39152e-10	0.53906	0.62	0.02	2.06858e-05	low	PLAT	-0.64	4.9542	Upper IM	UP	epi
9	9.98757e-10	0.486142	0.8	0.12	2.19986e-05	low	IL4R	-0.92	2.73697	Upper IM	UP	epi
9	1.07671e-09	0.364295	1	0.96	2.37157e-05	low	KRT6B	-1.96	0.0588937	Upper IM	UP	epi
9	1.10017e-09	0.239174	1	1	2.42323e-05	low	RPL37	-2	0	Upper IM	UP	epi
9	1.37264e-09	0.592452	1	0.54	3.02337e-05	low	COX7C	-1.54	0.888969	Upper IM	UP	epi
9	1.58078e-09	0.375633	1	0.9	3.48182e-05	low	RPS25	-1.9	0.152003	Upper IM	UP	epi
9	1.69292e-09	0.610328	0.92	0.22	3.72883e-05	low	NDUFA1	-1.14	2.06413	Upper IM	UP	epi
9	1.69534e-09	0.587411	0.96	0.24	3.73416e-05	low	SAMD9	-1.2	2	Upper IM	UP	epi
9	1.72522e-09	0.522167	0.74	0.12	3.79998e-05	low	UBE2D2	-0.86	2.62449	Upper IM	UP	epi
9	1.80045e-09	0.235232	1	0.98	3.96566e-05	low	RPS19	-1.98	0.0291463	Upper IM	UP	epi
9	1.85405e-09	0.690015	1	0.54	4.08373e-05	low	HLA-DRA	-1.54	0.888969	Upper IM	UP	epi
9	2.04387e-09	0.616588	0.76	0.12	4.50182e-05	low	MUC1	-0.88	2.66297	Upper IM	UP	epi
9	2.27315e-09	0.242926	1	0.96	5.00685e-05	low	RPL37A	-1.96	0.0588937	Upper IM	UP	epi
9	2.43546e-09	0.494383	0.84	0.16	5.36434e-05	low	RAB14	-1	2.39232	Upper IM	UP	epi
9	2.70436e-09	0.463615	0.54	0	5.95662e-05	low	RDH10	-0.54	#NUM!	Upper IM	UP	epi
9	2.70436e-09	0.403442	0.54	0	5.95662e-05	low	EDN3	-0.54	#NUM!	Upper IM	UP	epi
9	2.99026e-09	0.267093	1	1	6.58635e-05	low	RPS12	-2	0	Upper IM	UP	epi
9	3.6226e-09	0.483826	0.78	0.12	7.97914e-05	low	MRPL57	-0.9	2.70044	Upper IM	UP	epi
9	3.66691e-09	0.424873	0.62	0.04	8.07673e-05	low	ANXA8	-0.66	3.9542	Upper IM	UP	epi
9	3.84238e-09	0.314293	1	0.94	8.46323e-05	low	RPS16	-1.94	0.0892673	Upper IM	UP	epi
9	4.93331e-09	0.211553	1	0.98	0.000108661	low	S100A10	-1.98	0.0291463	Upper IM	UP	epi
9	5.06555e-09	0.620104	0.98	0.36	0.000111574	low	WDR1	-1.34	1.44478	Upper IM	UP	epi
9	5.51543e-09	0.573228	0.92	0.22	0.000121483	low	SQLE	-1.14	2.06413	Upper IM	UP	epi
9	5.66071e-09	0.614919	0.98	0.4	0.000124683	low	COX7A2	-1.38	1.29278	Upper IM	UP	epi
9	6.32006e-09	0.280775	1	0.96	0.000139206	low	RPLP0	-1.96	0.0588937	Upper IM	UP	epi
9	6.36435e-09	0.596137	1	0.52	0.000140181	low	RAB25	-1.52	0.943416	Upper IM	UP	epi
9	6.37684e-09	0.583466	0.98	0.46	0.000140456	low	UQCR11	-1.44	1.09115	Upper IM	UP	epi
9	6.41204e-09	0.328778	0.52	0	0.000141232	low	DPYD	-0.52	#NUM!	Upper IM	UP	epi
9	7.76074e-09	0.272551	1	1	0.000170938	low	RPL18	-2	0	Upper IM	UP	epi
9	8.08221e-09	0.537768	0.9	0.2	0.000178019	low	C10orf99	-1.1	2.16993	Upper IM	UP	epi
9	9.82649e-09	0.595175	1	0.46	0.000216438	low	SEC61G	-1.46	1.12029	Upper IM	UP	epi
9	1.02484e-08	0.583927	0.98	0.44	0.000225731	low	KLK7	-1.42	1.15528	Upper IM	UP	epi
9	1.02487e-08	0.373389	0.64	0.06	0.000225738	low	GTF2H5	-0.7	3.41504	Upper IM	UP	epi
9	1.24468e-08	0.641125	0.98	0.4	0.000274154	low	SOD2	-1.38	1.29278	Upper IM	UP	epi
9	1.27092e-08	0.376465	0.72	0.12	0.000279933	low	NDUFA5	-0.84	2.58496	Upper IM	UP	epi
9	1.40338e-08	0.448357	1	0.8	0.000309108	low	SDC1	-1.8	0.321928	Upper IM	UP	epi
9	1.40968e-08	0.417529	1	0.82	0.000310495	low	RPL22	-1.82	0.286304	Upper IM	UP	epi
9	1.49627e-08	0.402347	0.5	0	0.000329568	low	TCN1	-0.5	#NUM!	Upper IM	UP	epi
9	1.49627e-08	0.389771	0.5	0	0.000329568	low	CD52	-0.5	#NUM!	Upper IM	UP	epi
9	1.49627e-08	0.323013	0.5	0	0.000329568	low	MSRB2	-0.5	#NUM!	Upper IM	UP	epi
9	1.49689e-08	0.5201	1	0.58	0.000329706	low	CALR	-1.58	0.785875	Upper IM	UP	epi
9	1.56974e-08	0.460424	0.98	0.74	0.00034575	low	MPZL2	-1.72	0.405256	Upper IM	UP	epi
9	1.60603e-08	0.370223	0.66	0.06	0.000353744	low	TMEM167A	-0.72	3.45943	Upper IM	UP	epi
9	1.83242e-08	0.62981	0.94	0.34	0.000403608	low	PRDX5	-1.28	1.46713	Upper IM	UP	epi
9	1.88634e-08	0.523941	0.88	0.22	0.000415486	low	SCAMP2	-1.1	2	Upper IM	UP	epi
9	1.88924e-08	0.526263	0.9	0.22	0.000416123	low	SNRPG	-1.12	2.03242	Upper IM	UP	epi
9	1.97486e-08	0.737509	0.94	0.32	0.000434982	low	SPRR1A	-1.26	1.55459	Upper IM	UP	epi
9	2.12796e-08	0.312334	1	0.96	0.000468706	low	RPS15A	-1.96	0.0588937	Upper IM	UP	epi
9	2.18341e-08	0.555612	1	0.5	0.000480917	low	MSMO1	-1.5	1	Upper IM	UP	epi
9	2.31746e-08	0.352188	0.74	0.12	0.000510444	low	GADD45GIP1	-0.86	2.62449	Upper IM	UP	epi
9	2.37483e-08	0.546225	0.88	0.24	0.000523081	low	HLA-DQB1	-1.12	1.87447	Upper IM	UP	epi
9	2.45798e-08	0.417196	0.66	0.08	0.000541396	low	C1QBP	-0.74	3.04439	Upper IM	UP	epi
9	2.59421e-08	0.279086	1	0.94	0.0005714	low	SLPI	-1.94	0.0892673	Upper IM	UP	epi
9	2.59495e-08	0.11474	1	1	0.000571564	low	KRT6A	-2	0	Upper IM	UP	epi
9	2.71006e-08	0.443081	0.84	0.18	0.000596917	low	NSDHL	-1.02	2.22239	Upper IM	UP	epi
9	3.02876e-08	0.386024	1	0.88	0.000667115	low	RPL18A	-1.88	0.184425	Upper IM	UP	epi
9	3.20505e-08	0.472772	0.82	0.2	0.000705945	low	POMP	-1.02	2.03562	Upper IM	UP	epi
9	3.50794e-08	0.472345	1	0.7	0.000772658	low	C19orf33	-1.7	0.514573	Upper IM	UP	epi
9	3.57606e-08	0.563602	0.96	0.36	0.000787663	low	ATP5MF	-1.32	1.41504	Upper IM	UP	epi
9	3.84512e-08	0.124944	1	1	0.000846927	low	ANXA1	-2	0	Upper IM	UP	epi
9	3.87133e-08	0.449604	0.7	0.1	0.000852699	low	BST2	-0.8	2.80735	Upper IM	UP	epi
9	4.49411e-08	0.243323	1	0.98	0.000989873	low	RPL32	-1.98	0.0291463	Upper IM	UP	epi
9	4.66718e-08	0.423739	0.52	0.02	0.00102799	low	CAPN14	-0.54	4.70044	Upper IM	UP	epi
9	4.66795e-08	0.320917	1	0.92	0.00102816	low	RPS27A	-1.92	0.120294	Upper IM	UP	epi
9	4.68965e-08	0.545867	0.92	0.24	0.00103294	low	HLA-DPB1	-1.16	1.9386	Upper IM	UP	epi
9	5.24395e-08	0.253932	1	0.92	0.00115503	low	ITM2B	-1.92	0.120294	Upper IM	UP	epi
9	5.30133e-08	0.365281	0.66	0.08	0.00116767	low	DTX3L	-0.74	3.04439	Upper IM	UP	epi
9	5.67811e-08	0.347577	0.6	0.06	0.00125066	low	AGPAT2	-0.66	3.32193	Upper IM	UP	epi
9	5.69442e-08	0.38369	0.98	0.82	0.00125425	low	RPL14	-1.8	0.257158	Upper IM	UP	epi
9	5.77693e-08	0.590289	1	0.78	0.00127243	low	PI3	-1.78	0.358454	Upper IM	UP	epi
9	6.36031e-08	0.310764	1	0.92	0.00140092	low	RPS26	-1.92	0.120294	Upper IM	UP	epi
9	7.14159e-08	0.446278	0.8	0.16	0.00157301	low	MTSS1	-0.96	2.32193	Upper IM	UP	epi
9	7.34284e-08	0.379772	0.72	0.12	0.00161733	low	PSENEN	-0.84	2.58496	Upper IM	UP	epi
9	7.55873e-08	0.396177	0.78	0.14	0.00166488	low	EIF3L	-0.92	2.47805	Upper IM	UP	epi
9	8.3942e-08	0.482586	0.88	0.2	0.00184891	low	TOMM6	-1.08	2.1375	Upper IM	UP	epi
9	9.33167e-08	0.320163	1	0.96	0.00205539	low	RPL12	-1.96	0.0588937	Upper IM	UP	epi
9	1.00349e-07	0.552324	1	0.6	0.00221029	low	HMGCS1	-1.6	0.736966	Upper IM	UP	epi
9	1.01269e-07	0.378853	0.72	0.1	0.00223054	low	GSTK1	-0.82	2.848	Upper IM	UP	epi
9	1.04668e-07	0.553562	0.96	0.38	0.00230542	low	FCGBP	-1.34	1.33703	Upper IM	UP	epi
9	1.05666e-07	0.43346	0.7	0.12	0.00232741	low	LSM7	-0.82	2.54432	Upper IM	UP	epi
9	1.09032e-07	0.410056	0.8	0.18	0.00240153	low	PSMB3	-0.98	2.152	Upper IM	UP	epi
9	1.09767e-07	0.423559	0.78	0.14	0.00241773	low	RAP1B	-0.92	2.47805	Upper IM	UP	epi
9	1.11534e-07	0.430143	0.82	0.22	0.00245666	low	SLIRP	-1.04	1.89812	Upper IM	UP	epi
9	1.18119e-07	0.334568	0.68	0.1	0.00260168	low	COX14	-0.78	2.76553	Upper IM	UP	epi
9	1.19503e-07	0.277124	0.56	0.04	0.00263217	low	CHCHD5	-0.6	3.80735	Upper IM	UP	epi
9	1.21032e-07	0.446712	0.88	0.26	0.00266584	low	DYNLT1	-1.14	1.75899	Upper IM	UP	epi
9	1.24577e-07	0.472758	0.78	0.16	0.00274394	low	ALDH1A3	-0.94	2.2854	Upper IM	UP	epi
9	1.26304e-07	0.213937	1	1	0.00278198	low	RPS15	-2	0	Upper IM	UP	epi
9	1.2834e-07	0.302828	0.48	0.02	0.00282682	low	MRPS28	-0.5	4.58496	Upper IM	UP	epi
9	1.33998e-07	0.374546	0.62	0.08	0.00295144	low	FAM3C	-0.7	2.9542	Upper IM	UP	epi
9	1.34317e-07	0.517866	0.9	0.3	0.00295846	low	NDRG2	-1.2	1.58496	Upper IM	UP	epi
9	1.43268e-07	0.53284	0.98	0.56	0.00315562	low	CLDN7	-1.54	0.807355	Upper IM	UP	epi
9	1.5108e-07	0.401058	0.76	0.14	0.00332769	low	XBP1	-0.9	2.44057	Upper IM	UP	epi
9	1.55022e-07	0.471456	0.98	0.62	0.00341451	low	RPL36AL	-1.6	0.660514	Upper IM	UP	epi
9	1.55257e-07	0.379116	1	0.78	0.00341968	low	MIF	-1.78	0.358454	Upper IM	UP	epi
9	1.61562e-07	0.474429	0.86	0.24	0.00355857	low	STEAP4	-1.1	1.8413	Upper IM	UP	epi
9	1.73434e-07	0.280786	0.44	0	0.00382005	low	LLPH	-0.44	#NUM!	Upper IM	UP	epi
9	1.90598e-07	0.255371	1	0.98	0.00419812	low	RPS23	-1.98	0.0291463	Upper IM	UP	epi
9	1.91981e-07	0.43776	0.84	0.18	0.00422858	low	BCL3	-1.02	2.22239	Upper IM	UP	epi
9	1.97807e-07	0.183258	1	1	0.00435689	low	RPL41	-2	0	Upper IM	UP	epi
9	2.01384e-07	0.520832	0.88	0.32	0.00443569	low	NDUFB2	-1.2	1.45943	Upper IM	UP	epi
9	2.05089e-07	0.307749	1	0.92	0.00451729	low	RPL6	-1.92	0.120294	Upper IM	UP	epi
9	2.08541e-07	0.447328	0.84	0.24	0.00459332	low	STAT3	-1.08	1.80735	Upper IM	UP	epi
9	2.20864e-07	0.265776	1	0.92	0.00486475	low	NACA	-1.92	0.120294	Upper IM	UP	epi
9	2.22345e-07	0.466026	1	0.66	0.00489737	low	PFN1	-1.66	0.599462	Upper IM	UP	epi
9	2.27133e-07	0.444465	0.78	0.18	0.00500283	low	SMDT1	-0.96	2.11548	Upper IM	UP	epi
9	2.43569e-07	0.366638	1	0.8	0.00536484	low	H3F3B	-1.8	0.321928	Upper IM	UP	epi
9	2.45918e-07	0.440658	0.78	0.18	0.00541659	low	SC5D	-0.96	2.11548	Upper IM	UP	epi
9	2.46898e-07	0.292676	1	0.96	0.00543817	low	HSPB1	-1.96	0.0588937	Upper IM	UP	epi
9	2.48187e-07	0.542969	1	0.5	0.00546657	low	GSN	-1.5	1	Upper IM	UP	epi
9	2.5458e-07	0.625023	0.9	0.36	0.00560738	low	HLA-DRB1	-1.26	1.32193	Upper IM	UP	epi
9	2.7426e-07	0.498729	0.8	0.2	0.00604084	low	PSMB1	-1	2	Upper IM	UP	epi
9	2.75249e-07	0.299878	1	0.9	0.00606263	low	RPL15	-1.9	0.152003	Upper IM	UP	epi
9	2.76452e-07	0.316796	0.7	0.12	0.00608913	low	ACP1	-0.82	2.54432	Upper IM	UP	epi
9	2.84651e-07	0.504134	0.98	0.44	0.00626973	low	GNB2	-1.42	1.15528	Upper IM	UP	epi
9	2.84838e-07	0.577395	0.96	0.44	0.00627385	low	CEACAM5	-1.4	1.12553	Upper IM	UP	epi
9	2.94726e-07	0.51514	0.9	0.34	0.00649162	low	JPT1	-1.24	1.40439	Upper IM	UP	epi
9	2.96222e-07	0.522366	0.94	0.34	0.0065246	low	NET1	-1.28	1.46713	Upper IM	UP	epi
9	2.96662e-07	0.113215	1	1	0.00653429	low	MT-CO1	-2	0	Upper IM	UP	epi
9	3.27812e-07	0.400605	1	0.82	0.00722038	low	RPL30	-1.82	0.286304	Upper IM	UP	epi
9	3.41844e-07	0.275052	0.46	0.02	0.00752945	low	TRPC4AP	-0.48	4.52356	Upper IM	UP	epi
9	3.52591e-07	0.363918	1	0.82	0.00776616	low	CALML3	-1.82	0.286304	Upper IM	UP	epi
9	3.54147e-07	0.546849	1	0.44	0.00780044	low	COX7B	-1.44	1.18442	Upper IM	UP	epi
9	3.69194e-07	0.199774	1	1	0.00813187	low	RPL28	-2	0	Upper IM	UP	epi
9	3.8113e-07	0.40445	0.42	0	0.00839477	low	CXCL1	-0.42	#NUM!	Upper IM	UP	epi
9	3.82533e-07	0.259866	1	0.92	0.00842567	low	RPL36A	-1.92	0.120294	Upper IM	UP	epi
9	3.83134e-07	0.485213	0.94	0.3	0.00843892	low	SLC25A5	-1.24	1.6477	Upper IM	UP	epi
9	3.99903e-07	0.360651	0.66	0.12	0.00880827	low	ST5	-0.78	2.45943	Upper IM	UP	epi
9	4.00822e-07	0.327762	0.56	0.06	0.0088285	low	ADGRF1	-0.62	3.22239	Upper IM	UP	epi
9	4.09542e-07	0.52418	1	0.64	0.00902056	low	IFI27	-1.64	0.643856	Upper IM	UP	epi
9	4.1154e-07	0.243383	1	0.96	0.00906457	low	RPS24	-1.96	0.0588937	Upper IM	UP	epi
9	4.18917e-07	0.369792	0.56	0.06	0.00922706	low	ALOX15B	-0.62	3.22239	Upper IM	UP	epi
9	4.31337e-07	0.486306	0.92	0.26	0.00950062	low	SF3B6	-1.18	1.82312	Upper IM	UP	epi
9	4.57423e-07	0.365903	0.54	0.06	0.0100752	low	PCBD1	-0.6	3.16993	Upper IM	UP	epi
9	4.58208e-07	0.313914	0.6	0.08	0.0100925	low	POLR2E	-0.68	2.90689	Upper IM	UP	epi
9	4.6214e-07	0.497492	1	0.66	0.0101791	low	FAU	-1.66	0.599462	Upper IM	UP	epi
9	4.62655e-07	0.293871	0.58	0.08	0.0101904	low	TIPRL	-0.66	2.85798	Upper IM	UP	epi
9	4.80776e-07	0.390867	0.74	0.14	0.0105896	low	GBP2	-0.88	2.4021	Upper IM	UP	epi
9	5.00806e-07	0.480194	0.9	0.28	0.0110308	low	SQOR	-1.18	1.6845	Upper IM	UP	epi
9	5.30593e-07	0.404393	0.8	0.18	0.0116868	low	LRRC8A	-0.98	2.152	Upper IM	UP	epi
9	5.40566e-07	0.507025	0.98	0.56	0.0119065	low	CD46	-1.54	0.807355	Upper IM	UP	epi
9	5.40798e-07	0.313008	0.52	0.04	0.0119116	low	TAP2	-0.56	3.70044	Upper IM	UP	epi
9	5.41003e-07	0.54682	1	0.48	0.0119161	low	CAPN2	-1.48	1.05889	Upper IM	UP	epi
9	5.43808e-07	0.348132	0.76	0.18	0.0119779	low	POLD2	-0.94	2.078	Upper IM	UP	epi
9	5.48486e-07	0.268516	1	0.92	0.012081	low	UBA52	-1.92	0.120294	Upper IM	UP	epi
9	5.68472e-07	0.261822	1	0.92	0.0125212	low	H3F3A	-1.92	0.120294	Upper IM	UP	epi
9	5.79016e-07	0.346215	0.76	0.16	0.0127534	low	VPS25	-0.92	2.24793	Upper IM	UP	epi
9	6.00052e-07	0.254402	1	0.94	0.0132167	low	RPL7A	-1.94	0.0892673	Upper IM	UP	epi
9	6.09002e-07	0.329079	0.46	0.02	0.0134139	low	GNG10	-0.48	4.52356	Upper IM	UP	epi
9	6.7994e-07	0.506585	0.92	0.36	0.0149764	low	KDELR2	-1.28	1.35364	Upper IM	UP	epi
9	7.02289e-07	0.269912	0.46	0.02	0.0154686	low	LINC01503	-0.48	4.52356	Upper IM	UP	epi
9	7.28878e-07	0.325674	1	0.9	0.0160543	low	RPL26	-1.9	0.152003	Upper IM	UP	epi
9	7.29993e-07	0.192244	1	1	0.0160788	low	ACTG1	-2	0	Upper IM	UP	epi
9	7.36238e-07	0.521892	0.86	0.26	0.0162164	low	HEPHL1	-1.12	1.72583	Upper IM	UP	epi
9	7.36338e-07	0.278863	0.46	0.02	0.0162186	low	GOLT1B	-0.48	4.52356	Upper IM	UP	epi
9	7.36338e-07	0.261865	0.46	0.02	0.0162186	low	APOL2	-0.48	4.52356	Upper IM	UP	epi
9	7.55534e-07	0.333348	0.72	0.16	0.0166414	low	STAU1	-0.88	2.16993	Upper IM	UP	epi
9	7.78557e-07	0.396151	1	0.84	0.0171485	low	CLCA4	-1.84	0.251539	Upper IM	UP	epi
9	7.97162e-07	0.387046	0.66	0.14	0.0175583	low	MGST3	-0.8	2.23704	Upper IM	UP	epi
9	8.06156e-07	0.490439	0.96	0.36	0.0177564	low	CD47	-1.32	1.41504	Upper IM	UP	epi
9	8.16282e-07	0.311142	0.62	0.12	0.0179794	low	MVP	-0.74	2.36923	Upper IM	UP	epi
9	9.23459e-07	0.338085	0.54	0.06	0.0203401	low	SPAG7	-0.6	3.16993	Upper IM	UP	epi
9	9.55946e-07	0.403181	0.78	0.18	0.0210557	low	SLC5A1	-0.96	2.11548	Upper IM	UP	epi
9	1.01171e-06	0.321364	0.66	0.14	0.0222839	low	TAF13	-0.8	2.23704	Upper IM	UP	epi
9	1.08682e-06	0.422636	0.92	0.24	0.0239383	low	RBM8A	-1.16	1.9386	Upper IM	UP	epi
9	1.10109e-06	0.293967	0.5	0.04	0.0242527	low	PARP14	-0.54	3.64386	Upper IM	UP	epi
9	1.13097e-06	0.360813	0.6	0.12	0.0249107	low	DHRS7	-0.72	2.32193	Upper IM	UP	epi
9	1.15191e-06	0.310849	1	0.92	0.0253719	low	RPL34	-1.92	0.120294	Upper IM	UP	epi
9	1.19361e-06	0.165071	1	0.98	0.0262904	low	S100A16	-1.98	0.0291463	Upper IM	UP	epi
9	1.20268e-06	0.285408	0.6	0.08	0.0264901	low	MRPL36	-0.68	2.90689	Upper IM	UP	epi
9	1.21604e-06	0.376159	1	0.78	0.0267844	low	RAB10	-1.78	0.358454	Upper IM	UP	epi
9	1.24869e-06	0.339064	0.54	0.06	0.0275036	low	CDH3	-0.6	3.16993	Upper IM	UP	epi
9	1.27714e-06	0.4191	0.84	0.24	0.0281303	low	PSMB6	-1.08	1.80735	Upper IM	UP	epi
9	1.27952e-06	0.22846	1	0.98	0.0281828	low	RPS14	-1.98	0.0291463	Upper IM	UP	epi
9	1.33861e-06	0.401657	0.86	0.24	0.0294843	low	LITAF	-1.1	1.8413	Upper IM	UP	epi
9	1.39255e-06	0.497906	0.94	0.42	0.0306723	low	ATP5MPL	-1.36	1.16227	Upper IM	UP	epi
9	1.39343e-06	0.299434	0.66	0.12	0.0306916	low	SRP19	-0.78	2.45943	Upper IM	UP	epi
9	1.41378e-06	0.32754	1	0.86	0.03114	low	RPL5	-1.86	0.217591	Upper IM	UP	epi
9	1.42295e-06	0.278073	0.68	0.14	0.0313419	low	ELK3	-0.82	2.28011	Upper IM	UP	epi
9	1.4322e-06	0.26183	0.44	0.02	0.0315455	low	DDOST	-0.46	4.45943	Upper IM	UP	epi
9	1.50733e-06	0.290384	0.66	0.12	0.0332005	low	SDHB	-0.78	2.45943	Upper IM	UP	epi
9	1.5727e-06	0.239367	0.44	0.02	0.0346403	low	SAMD9L	-0.46	4.45943	Upper IM	UP	epi
9	1.5727e-06	0.230204	0.44	0.02	0.0346403	low	AKIP1	-0.46	4.45943	Upper IM	UP	epi
9	1.62724e-06	0.304006	1	0.9	0.0358416	low	RPS5	-1.9	0.152003	Upper IM	UP	epi
9	1.76516e-06	0.304368	0.38	0	0.0388794	low	CXCL6	-0.38	#NUM!	Upper IM	UP	epi
9	1.80616e-06	0.266889	1	0.96	0.0397825	low	RPL19	-1.96	0.0588937	Upper IM	UP	epi
9	1.82506e-06	0.320877	0.72	0.16	0.0401988	low	NLRX1	-0.88	2.16993	Upper IM	UP	epi
9	1.86285e-06	0.431802	0.84	0.28	0.041031	low	ARF4	-1.12	1.58496	Upper IM	UP	epi
9	2.15364e-06	0.442261	0.9	0.3	0.0474361	low	PSME2	-1.2	1.58496	Upper IM	UP	epi
9	2.16957e-06	0.290974	0.5	0.06	0.0477869	low	TCHP	-0.56	3.05889	Upper IM	UP	epi
9	2.26336e-06	0.470443	0.86	0.3	0.0498528	low	TMEM258	-1.16	1.51937	Upper IM	UP	epi
9	7.50405e-18	-0.415049	1	1	1.65284e-13	low	SPINK5	-2	0	Upper IM	DOWN	epi
9	9.78472e-18	-1.61893	0.54	1	2.15518e-13	low	LCE3D	-1.54	-0.888969	Upper IM	DOWN	epi
9	2.27128e-17	-1.20671	0.82	1	5.00273e-13	low	KRT1	-1.82	-0.286304	Upper IM	DOWN	epi
9	6.32481e-17	-1.0169	0.92	1	1.3931e-12	low	CRISP3	-1.92	-0.120294	Upper IM	DOWN	epi
9	2.05081e-15	-0.271194	1	1	4.51711e-11	low	CRNN	-2	0	Upper IM	DOWN	epi
9	2.05081e-15	-0.360682	1	1	4.51711e-11	low	PPL	-2	0	Upper IM	DOWN	epi
9	6.45813e-15	-1.238	0.26	0.9	1.42247e-10	low	PTGDS	-1.16	-1.79141	Upper IM	DOWN	epi
9	8.07775e-15	-0.792243	0.92	0.98	1.77921e-10	low	ALOX12	-1.9	-0.0911479	Upper IM	DOWN	epi
9	1.00745e-14	-0.513161	0.98	1	2.219e-10	low	NEAT1	-1.98	-0.0291463	Upper IM	DOWN	epi
9	1.11854e-14	-1.11671	0.5	0.96	2.4637e-10	low	IGFBP5	-1.46	-0.941106	Upper IM	DOWN	epi
9	2.25986e-14	-0.315194	1	1	4.97757e-10	low	A2ML1	-2	0	Upper IM	DOWN	epi
9	3.32196e-14	-0.880004	0.86	0.98	7.31694e-10	low	PABPC3	-1.84	-0.188445	Upper IM	DOWN	epi
9	1.82294e-13	-1.18371	0.06	0.78	4.01521e-09	low	TGM3	-0.84	-3.70044	Upper IM	DOWN	epi
9	1.99689e-13	-0.764622	0.84	0.96	4.39835e-09	low	UPP1	-1.8	-0.192645	Upper IM	DOWN	epi
9	4.09997e-13	-1.32174	0.24	0.84	9.03058e-09	low	FLG	-1.08	-1.80735	Upper IM	DOWN	epi
9	4.82943e-13	-0.671927	0.88	0.96	1.06373e-08	low	RIOK3	-1.84	-0.125531	Upper IM	DOWN	epi
9	6.75248e-12	-0.312116	1	1	1.4873e-07	low	PPDPF	-2	0	Upper IM	DOWN	epi
9	1.00876e-11	-0.785701	0.82	0.96	2.2219e-07	low	FAM25A	-1.78	-0.22741	Upper IM	DOWN	epi
9	1.78869e-11	-1.02618	0.5	0.88	3.93977e-07	low	LCE3E	-1.38	-0.815575	Upper IM	DOWN	epi
9	2.42578e-11	-0.615494	0.92	0.94	5.34302e-07	low	MXD1	-1.86	-0.0310269	Upper IM	DOWN	epi
9	3.76117e-11	-0.770484	0.68	0.96	8.28435e-07	low	PLA2G4D	-1.64	-0.4975	Upper IM	DOWN	epi
9	8.28763e-11	-1.10237	0.14	0.72	1.82543e-06	low	RPTN	-0.86	-2.36257	Upper IM	DOWN	epi
9	1.22851e-10	-0.775535	0.92	0.98	2.70592e-06	low	MTRNR2L12	-1.9	-0.0911479	Upper IM	DOWN	epi
9	1.34855e-10	-0.1986	1	1	2.97032e-06	low	SBSN	-2	0	Upper IM	DOWN	epi
9	2.28943e-10	-1.09057	0.36	0.82	5.04271e-06	low	COL1A2	-1.18	-1.18763	Upper IM	DOWN	epi
9	1.45979e-09	-1.02637	0.32	0.78	3.21534e-05	low	COL3A1	-1.1	-1.2854	Upper IM	DOWN	epi
9	1.68348e-09	-0.578859	0.88	0.9	3.70803e-05	low	IL18	-1.78	-0.0324215	Upper IM	DOWN	epi
9	2.42247e-09	-0.309022	1	1	5.33572e-05	low	CRCT1	-2	0	Upper IM	DOWN	epi
9	3.95667e-09	-0.631247	0.92	0.9	8.71496e-05	low	KRT78	-1.82	0.0317089	Upper IM	DOWN	epi
9	4.19467e-09	-0.657435	0.64	0.88	9.23918e-05	low	UPK1A	-1.52	-0.459432	Upper IM	DOWN	epi
9	4.81428e-09	-0.36889	0.98	0.9	0.000106039	low	PEBP1	-1.88	0.122857	Upper IM	DOWN	epi
9	5.58282e-09	-1.14528	0.46	0.78	0.000122967	low	AL627171.2	-1.24	-0.76184	Upper IM	DOWN	epi
9	8.25091e-09	-0.132962	1	1	0.000181735	low	S100A14	-2	0	Upper IM	DOWN	epi
9	8.42204e-09	-0.212153	1	1	0.000185504	low	PITX1	-2	0	Upper IM	DOWN	epi
9	9.29191e-09	-0.481542	0.94	0.94	0.000204664	low	B4GALT1	-1.88	0	Upper IM	DOWN	epi
9	9.91297e-09	-0.44325	1	1	0.000218343	low	ERO1A	-2	0	Upper IM	DOWN	epi
9	1.98151e-08	-0.458486	0.92	0.9	0.000436448	low	CTNNBIP1	-1.82	0.0317089	Upper IM	DOWN	epi
9	2.02946e-08	-0.742149	0.48	0.8	0.00044701	low	CXCL14	-1.28	-0.736966	Upper IM	DOWN	epi
9	3.25744e-08	-0.654277	0.56	0.8	0.000717483	low	UACA	-1.36	-0.514573	Upper IM	DOWN	epi
9	3.45966e-08	-0.889521	0.42	0.74	0.000762024	low	YOD1	-1.16	-0.817136	Upper IM	DOWN	epi
9	3.99828e-08	-0.184762	1	1	0.000880662	low	IL1RN	-2	0	Upper IM	DOWN	epi
9	4.81791e-08	-0.8268	0.34	0.72	0.00106119	low	SPARC	-1.06	-1.08246	Upper IM	DOWN	epi
9	5.43736e-08	-0.823146	0.2	0.64	0.00119763	low	COL6A1	-0.84	-1.67807	Upper IM	DOWN	epi
9	6.85779e-08	-0.701921	0.48	0.78	0.0015105	low	IGFBP7	-1.26	-0.70044	Upper IM	DOWN	epi
9	6.87475e-08	-0.216672	1	0.98	0.00151423	low	TMPRSS11D	-1.98	0.0291463	Upper IM	DOWN	epi
9	7.14364e-08	-0.14541	1	1	0.00157346	low	GAPDH	-2	0	Upper IM	DOWN	epi
9	1.128e-07	-0.183978	1	1	0.00248453	low	EMP1	-2	0	Upper IM	DOWN	epi
9	1.46793e-07	-0.0906806	1	1	0.00323326	low	SPRR3	-2	0	Upper IM	DOWN	epi
9	2.38265e-07	-0.973097	0.24	0.64	0.00524801	low	COL1A1	-0.88	-1.41504	Upper IM	DOWN	epi
9	2.85996e-07	-0.159472	1	1	0.00629936	low	SERPINB13	-2	0	Upper IM	DOWN	epi
9	2.95484e-07	-0.944568	0.04	0.48	0.00650834	low	LOR	-0.52	-3.58496	Upper IM	DOWN	epi
9	3.25762e-07	-0.720803	0.2	0.62	0.00717524	low	PLCXD1	-0.82	-1.63227	Upper IM	DOWN	epi
9	6.31511e-07	-0.336413	0.98	0.9	0.0139097	low	QSOX1	-1.88	0.122857	Upper IM	DOWN	epi
9	6.69512e-07	-0.793699	0.38	0.68	0.0147467	low	ANKRD37	-1.06	-0.839535	Upper IM	DOWN	epi
9	7.04557e-07	-0.257187	1	1	0.0155186	low	MT-ND2	-2	0	Upper IM	DOWN	epi
9	8.60228e-07	-0.501393	0.78	0.82	0.0189474	low	ZBTB7A	-1.6	-0.0721498	Upper IM	DOWN	epi
9	9.60979e-07	-0.75388	0.16	0.56	0.0211665	low	PAPSS2	-0.72	-1.80735	Upper IM	DOWN	epi
9	1.19361e-06	-0.154755	1	1	0.0262904	low	MUC21	-2	0	Upper IM	DOWN	epi
9	1.53014e-06	-0.509292	0.72	0.8	0.0337028	low	HSPB8	-1.52	-0.152003	Upper IM	DOWN	epi
9	1.60167e-06	-0.191958	1	1	0.0352785	low	KRT6C	-2	0	Upper IM	DOWN	epi
7	4.38577e-19	2.12495	1	0.18	9.6601e-15	low	S100A7	-1.18	2.47393	Lower IM	UP	epi
7	1.84637e-18	1.32566	0.96	0.06	4.06681e-14	low	LGALS7	-1.02	4	Lower IM	UP	epi
7	8.99187e-17	0.435249	1	0.98	1.98055e-12	low	LY6D	-1.98	0.0291463	Lower IM	UP	epi
7	2.3999e-16	0.403571	1	1	5.28602e-12	low	S100A2	-2	0	Lower IM	UP	epi
7	1.24875e-15	1.30743	0.86	0.04	2.7505e-11	low	OLFM4	-0.9	4.42626	Lower IM	UP	epi
7	2.29166e-15	0.305144	1	1	5.04761e-11	low	S100A11	-2	0	Lower IM	UP	epi
7	5.14591e-15	0.780673	0.98	0.18	1.13344e-10	low	DEFB1	-1.16	2.44478	Lower IM	UP	epi
7	6.03369e-15	0.883279	0.86	0.04	1.32898e-10	low	GABRP	-0.9	4.42626	Lower IM	UP	epi
7	6.3457e-14	0.679829	1	0.8	1.3977e-09	low	FGFBP1	-1.8	0.321928	Lower IM	UP	epi
7	8.48573e-14	0.314838	1	0.98	1.86907e-09	low	RPS12	-1.98	0.0291463	Lower IM	UP	epi
7	1.50461e-13	0.429646	1	0.96	3.31405e-09	low	RPS28	-1.96	0.0588937	Lower IM	UP	epi
7	2.16047e-13	0.187041	1	1	4.75866e-09	low	TPT1	-2	0	Lower IM	UP	epi
7	4.42254e-13	0.348943	1	1	9.74108e-09	low	HSPB1	-2	0	Lower IM	UP	epi
7	8.97053e-13	0.254442	1	0.98	1.97585e-08	low	TMSB10	-1.98	0.0291463	Lower IM	UP	epi
7	1.15226e-12	0.0981737	1	1	2.53796e-08	low	S100A8	-2	0	Lower IM	UP	epi
7	1.7158e-12	0.300922	1	1	3.77922e-08	low	SERF2	-2	0	Lower IM	UP	epi
7	1.98301e-12	0.746293	0.86	0.12	4.36778e-08	low	CEACAM1	-0.98	2.8413	Lower IM	UP	epi
7	3.1951e-12	0.768664	1	0.56	7.03753e-08	low	HLA-C	-1.56	0.836501	Lower IM	UP	epi
7	4.36206e-12	0.358702	1	0.94	9.60787e-08	low	RPS26	-1.94	0.0892673	Lower IM	UP	epi
7	4.45629e-12	0.835834	1	0.36	9.81542e-08	low	CEACAM6	-1.36	1.47393	Lower IM	UP	epi
7	5.55334e-12	0.690625	0.94	0.24	1.22318e-07	low	MUC4	-1.18	1.96963	Lower IM	UP	epi
7	9.57544e-12	0.677891	0.94	0.56	2.10909e-07	low	TXNDC17	-1.5	0.747234	Lower IM	UP	epi
7	1.0998e-11	0.720713	1	0.76	2.42242e-07	low	PI3	-1.76	0.395929	Lower IM	UP	epi
7	1.48576e-11	0.632717	0.98	0.6	3.27253e-07	low	ARPC3	-1.58	0.707819	Lower IM	UP	epi
7	1.71065e-11	0.705637	0.82	0.12	3.76789e-07	low	SPRR2F	-0.94	2.77259	Lower IM	UP	epi
7	2.57334e-11	0.688784	0.78	0.14	5.66805e-07	low	ANXA8	-0.92	2.47805	Lower IM	UP	epi
7	3.83471e-11	0.668353	0.98	0.4	8.44633e-07	low	NDUFB2	-1.38	1.29278	Lower IM	UP	epi
7	4.69721e-11	0.390967	1	0.94	1.03461e-06	low	CD59	-1.94	0.0892673	Lower IM	UP	epi
7	5.6553e-11	0.117556	1	1	1.24564e-06	low	S100A9	-2	0	Lower IM	UP	epi
7	8.55341e-11	0.233553	1	1	1.88397e-06	low	B2M	-2	0	Lower IM	UP	epi
7	1.10003e-10	0.678632	0.98	0.58	2.42292e-06	low	PDZK1IP1	-1.56	0.756729	Lower IM	UP	epi
7	1.54452e-10	0.216942	1	1	3.40196e-06	low	S100A6	-2	0	Lower IM	UP	epi
7	1.68611e-10	0.417743	1	0.9	3.71384e-06	low	RPL30	-1.9	0.152003	Lower IM	UP	epi
7	1.71312e-10	0.577877	0.82	0.12	3.77331e-06	low	CDH3	-0.94	2.77259	Lower IM	UP	epi
7	2.1163e-10	0.185474	1	1	4.66136e-06	low	ANXA2	-2	0	Lower IM	UP	epi
7	2.42045e-10	0.17135	1	1	5.33128e-06	low	RPL41	-2	0	Lower IM	UP	epi
7	4.30828e-10	0.291093	1	0.94	9.48941e-06	low	NACA	-1.94	0.0892673	Lower IM	UP	epi
7	5.03989e-10	0.522845	1	0.8	1.11009e-05	low	SERPINB4	-1.8	0.321928	Lower IM	UP	epi
7	1.08435e-09	0.594714	0.98	0.44	2.38839e-05	low	ANXA11	-1.42	1.15528	Lower IM	UP	epi
7	1.22512e-09	0.256254	1	0.96	2.69846e-05	low	RPS27A	-1.96	0.0588937	Lower IM	UP	epi
7	1.39341e-09	0.297169	1	0.96	3.06912e-05	low	LYPD3	-1.96	0.0588937	Lower IM	UP	epi
7	1.45452e-09	0.2367	1	0.98	3.20373e-05	low	SERPINB3	-1.98	0.0291463	Lower IM	UP	epi
7	1.5179e-09	0.308239	1	0.96	3.34333e-05	low	RPL18A	-1.96	0.0588937	Lower IM	UP	epi
7	1.57137e-09	0.5132	0.86	0.22	3.4611e-05	low	NDUFA12	-1.08	1.96683	Lower IM	UP	epi
7	1.72539e-09	0.214814	1	0.98	3.80035e-05	low	RPS7	-1.98	0.0291463	Lower IM	UP	epi
7	1.79644e-09	0.492153	1	0.9	3.95684e-05	low	LCN2	-1.9	0.152003	Lower IM	UP	epi
7	1.80045e-09	0.140038	1	1	3.96566e-05	low	FABP5	-2	0	Lower IM	UP	epi
7	1.87659e-09	0.291235	1	0.92	4.13337e-05	low	RPL26	-1.92	0.120294	Lower IM	UP	epi
7	2.97961e-09	0.557996	0.98	0.58	6.56289e-05	low	CXCL17	-1.56	0.756729	Lower IM	UP	epi
7	2.98994e-09	0.31469	1	0.96	6.58563e-05	low	RPL22	-1.96	0.0588937	Lower IM	UP	epi
7	3.57979e-09	0.623534	0.98	0.52	7.88485e-05	low	ID1	-1.5	0.91427	Lower IM	UP	epi
7	4.49371e-09	0.535824	0.68	0.08	9.89783e-05	low	CEACAM5	-0.76	3.08746	Lower IM	UP	epi
7	5.35914e-09	0.196964	1	1	0.00011804	low	RPL34	-2	0	Lower IM	UP	epi
7	6.19773e-09	0.425583	0.56	0.02	0.000136511	low	S100P	-0.58	4.80735	Lower IM	UP	epi
7	6.58619e-09	0.20931	1	1	0.000145067	low	TACSTD2	-2	0	Lower IM	UP	epi
7	7.15005e-09	0.220019	1	1	0.000157487	low	S100A10	-2	0	Lower IM	UP	epi
7	7.84714e-09	0.600651	0.98	0.46	0.000172841	low	SNHG5	-1.44	1.09115	Lower IM	UP	epi
7	8.08482e-09	0.190912	1	1	0.000178076	low	RPL37	-2	0	Lower IM	UP	epi
7	8.42204e-09	0.272464	1	0.98	0.000185504	low	TMSB4X	-1.98	0.0291463	Lower IM	UP	epi
7	1.03241e-08	0.211394	1	0.98	0.000227398	low	RPL7A	-1.98	0.0291463	Lower IM	UP	epi
7	1.11965e-08	0.24812	1	0.98	0.000246614	low	RPS15A	-1.98	0.0291463	Lower IM	UP	epi
7	1.1444e-08	0.658504	0.78	0.14	0.000252065	low	SPRR1A	-0.92	2.47805	Lower IM	UP	epi
7	1.2641e-08	0.20376	1	1	0.00027843	low	RPS3A	-2	0	Lower IM	UP	epi
7	1.58329e-08	0.427594	1	0.8	0.000348737	low	COX7C	-1.8	0.321928	Lower IM	UP	epi
7	1.60913e-08	0.287762	1	0.96	0.000354427	low	RPL14	-1.96	0.0588937	Lower IM	UP	epi
7	1.8256e-08	0.587176	0.98	0.58	0.000402106	low	SOD2	-1.56	0.756729	Lower IM	UP	epi
7	1.96571e-08	0.494664	1	0.66	0.000432967	low	COX7A2	-1.66	0.599462	Lower IM	UP	epi
7	2.0561e-08	0.478408	0.98	0.66	0.000452877	low	UQCR11	-1.64	0.570316	Lower IM	UP	epi
7	2.64344e-08	0.526031	0.72	0.14	0.000582244	low	BST2	-0.86	2.36257	Lower IM	UP	epi
7	3.16076e-08	0.225275	1	1	0.000696189	low	RPL12	-2	0	Lower IM	UP	epi
7	3.63672e-08	0.401876	0.52	0.02	0.000801025	low	HEPHL1	-0.54	4.70044	Lower IM	UP	epi
7	3.82023e-08	0.514624	0.96	0.4	0.000841444	low	EPHX3	-1.36	1.26303	Lower IM	UP	epi
7	4.01926e-08	0.372908	0.52	0.02	0.000885283	low	CKLF	-0.54	4.70044	Lower IM	UP	epi
7	4.40336e-08	0.436964	1	0.78	0.000969884	low	GLUL	-1.78	0.358454	Lower IM	UP	epi
7	4.64213e-08	0.549804	0.92	0.38	0.00102248	low	SEM1	-1.3	1.27563	Lower IM	UP	epi
7	6.00588e-08	0.456796	0.66	0.1	0.00132286	low	ALDOA	-0.76	2.72247	Lower IM	UP	epi
7	6.07803e-08	0.494348	0.84	0.24	0.00133875	low	FAM83A	-1.08	1.80735	Lower IM	UP	epi
7	6.36607e-08	0.230937	1	1	0.00140219	low	RPSA	-2	0	Lower IM	UP	epi
7	7.143e-08	0.190579	1	0.96	0.00157332	low	RPS24	-1.96	0.0588937	Lower IM	UP	epi
7	7.51717e-08	0.46125	1	0.76	0.00165573	low	HLA-DRA	-1.76	0.395929	Lower IM	UP	epi
7	8.37876e-08	0.47567	0.84	0.28	0.00184551	low	C1QBP	-1.12	1.58496	Lower IM	UP	epi
7	9.50755e-08	0.412721	0.98	0.8	0.00209413	low	ATP5ME	-1.78	0.292782	Lower IM	UP	epi
7	9.85018e-08	0.49712	1	0.68	0.0021696	low	ATP5MPL	-1.68	0.556393	Lower IM	UP	epi
7	9.85269e-08	0.429881	0.84	0.24	0.00217015	low	SQOR	-1.08	1.80735	Lower IM	UP	epi
7	1.05341e-07	0.438251	0.7	0.14	0.00232025	low	KLK6	-0.84	2.32193	Lower IM	UP	epi
7	1.15854e-07	0.473708	1	0.7	0.0025518	low	ATP5MD	-1.7	0.514573	Lower IM	UP	epi
7	1.18439e-07	0.441637	0.8	0.24	0.00260875	low	DDT	-1.04	1.73697	Lower IM	UP	epi
7	1.34258e-07	0.391126	1	0.8	0.00295717	low	FAU	-1.8	0.321928	Lower IM	UP	epi
7	1.3815e-07	0.460349	0.98	0.64	0.00304288	low	TNFSF10	-1.62	0.61471	Lower IM	UP	epi
7	1.3815e-07	0.43539	0.98	0.64	0.00304288	low	SEC61G	-1.62	0.61471	Lower IM	UP	epi
7	1.41391e-07	0.166653	1	1	0.00311428	low	RPLP0	-2	0	Lower IM	UP	epi
7	1.46793e-07	0.206087	1	0.98	0.00323326	low	RPL19	-1.98	0.0291463	Lower IM	UP	epi
7	1.73248e-07	0.382517	0.62	0.12	0.00381595	low	ARF5	-0.74	2.36923	Lower IM	UP	epi
7	1.83629e-07	0.256347	1	0.96	0.0040446	low	RPL23A	-1.96	0.0588937	Lower IM	UP	epi
7	1.95822e-07	0.377403	0.98	0.84	0.00431317	low	CALR	-1.82	0.222392	Lower IM	UP	epi
7	1.97807e-07	0.124125	1	1	0.00435689	low	RPL37A	-2	0	Lower IM	UP	epi
7	2.00288e-07	0.464659	0.92	0.42	0.00441155	low	ELF3	-1.34	1.13124	Lower IM	UP	epi
7	2.15746e-07	0.37055	0.7	0.12	0.00475203	low	PSMB9	-0.82	2.54432	Lower IM	UP	epi
7	2.25861e-07	0.51545	0.52	0.04	0.00497481	low	APOBEC3A	-0.56	3.70044	Lower IM	UP	epi
7	3.20057e-07	0.425441	0.68	0.12	0.00704957	low	EDN3	-0.8	2.5025	Lower IM	UP	epi
7	3.43297e-07	0.214048	1	1	0.00756147	low	ANXA1	-2	0	Lower IM	UP	epi
7	3.55016e-07	0.316621	1	0.88	0.00781958	low	CD9	-1.88	0.184425	Lower IM	UP	epi
7	3.8113e-07	0.335792	0.42	0	0.00839477	low	KRT24	-0.42	#NUM!	Lower IM	UP	epi
7	3.84506e-07	0.511046	0.9	0.36	0.00846914	low	EFHD2	-1.26	1.32193	Lower IM	UP	epi
7	4.44469e-07	0.425143	0.84	0.28	0.00978988	low	SERINC2	-1.12	1.58496	Lower IM	UP	epi
7	4.58662e-07	0.158093	1	1	0.0101025	low	RPLP1	-2	0	Lower IM	UP	epi
7	5.30066e-07	0.39272	0.66	0.16	0.0116752	low	CYB5A	-0.82	2.04439	Lower IM	UP	epi
7	5.4384e-07	0.444301	0.8	0.28	0.0119786	low	UBE2D2	-1.08	1.51457	Lower IM	UP	epi
7	5.94686e-07	0.402044	0.8	0.2	0.0130986	low	SMAD3	-1	2	Lower IM	UP	epi
7	7.07215e-07	0.453884	0.84	0.24	0.0155771	low	SAMD9	-1.08	1.80735	Lower IM	UP	epi
7	8.2585e-07	0.239702	0.4	0	0.0181902	low	DEFB4A	-0.4	#NUM!	Lower IM	UP	epi
7	8.92451e-07	0.346718	0.44	0.02	0.0196571	low	PLAT	-0.46	4.45943	Lower IM	UP	epi
7	9.23459e-07	0.341252	0.54	0.06	0.0203401	low	PCP4L1	-0.6	3.16993	Lower IM	UP	epi
7	1.00349e-06	0.41151	1	0.72	0.0221029	low	GRN	-1.72	0.473931	Lower IM	UP	epi
7	1.08797e-06	0.39089	0.76	0.24	0.0239637	low	ETHE1	-1	1.66297	Lower IM	UP	epi
7	1.21083e-06	0.365315	0.64	0.12	0.0266698	low	SEC24C	-0.76	2.41504	Lower IM	UP	epi
7	1.21201e-06	0.494772	0.88	0.52	0.0266958	low	CLDN7	-1.4	0.758992	Lower IM	UP	epi
7	1.35244e-06	0.493417	1	0.62	0.0297889	low	CLCA4	-1.62	0.68966	Lower IM	UP	epi
7	1.35959e-06	0.366029	0.76	0.18	0.0299463	low	MYDGF	-0.94	2.078	Lower IM	UP	epi
7	1.40733e-06	0.371866	1	0.82	0.0309978	low	C19orf33	-1.82	0.286304	Lower IM	UP	epi
7	1.46583e-06	0.306163	1	0.88	0.0322863	low	UBC	-1.88	0.184425	Lower IM	UP	epi
7	1.47917e-06	0.334845	0.66	0.16	0.0325802	low	ID2	-0.82	2.04439	Lower IM	UP	epi
7	1.52267e-06	0.455385	0.94	0.46	0.0335384	low	NET1	-1.4	1.03103	Lower IM	UP	epi
7	1.52716e-06	0.369101	0.74	0.24	0.0336372	low	ZC3H12A	-0.98	1.62449	Lower IM	UP	epi
7	1.65948e-06	0.474957	0.96	0.4	0.0365516	low	COX5A	-1.36	1.26303	Lower IM	UP	epi
7	1.68655e-06	0.209174	1	0.98	0.0371479	low	H3F3A	-1.98	0.0291463	Lower IM	UP	epi
7	1.73751e-06	0.49051	0.82	0.32	0.0382704	low	STAT1	-1.14	1.35755	Lower IM	UP	epi
7	1.80629e-06	0.1236	1	1	0.0397854	low	RPL17	-2	0	Lower IM	UP	epi
7	1.86918e-06	0.174479	1	1	0.0411706	low	RPL18	-2	0	Lower IM	UP	epi
7	1.89062e-06	0.381767	0.66	0.14	0.0416427	low	IRF1	-0.8	2.23704	Lower IM	UP	epi
7	2.21553e-06	0.386836	0.82	0.28	0.0487993	low	SRI	-1.1	1.5502	Lower IM	UP	epi
7	3.59195e-18	-1.40714	0.2	0.98	7.91163e-14	low	LCE3D	-1.18	-2.29278	Lower IM	DOWN	epi
7	1.83916e-17	-0.381345	1	1	4.05093e-13	low	SFN	-2	0	Lower IM	DOWN	epi
7	5.62672e-17	-1.05792	0.92	1	1.23934e-12	low	KRT1	-1.92	-0.120294	Lower IM	DOWN	epi
7	1.10977e-15	-0.195478	1	1	2.44439e-11	low	S100A14	-2	0	Lower IM	DOWN	epi
7	4.25538e-15	-0.98629	0.66	1	9.37289e-11	low	ALOX12	-1.66	-0.599462	Lower IM	DOWN	epi
7	1.32324e-14	-0.970037	0.76	1	2.91456e-10	low	PABPC3	-1.76	-0.395929	Lower IM	DOWN	epi
7	1.48842e-14	-0.84582	0.7	0.98	3.2784e-10	low	DSG1	-1.68	-0.485427	Lower IM	DOWN	epi
7	2.81374e-14	-1.13871	0.38	0.92	6.19754e-10	low	PTGDS	-1.3	-1.27563	Lower IM	DOWN	epi
7	6.19357e-14	-0.361852	1	1	1.3642e-09	low	KRT6C	-2	0	Lower IM	DOWN	epi
7	7.64166e-14	-0.353434	1	1	1.68315e-09	low	PKP1	-2	0	Lower IM	DOWN	epi
7	1.30368e-12	-0.959036	0.68	0.94	2.87148e-08	low	IGFBP5	-1.62	-0.467126	Lower IM	DOWN	epi
7	1.80298e-12	-0.362982	1	1	3.97124e-08	low	PPL	-2	0	Lower IM	DOWN	epi
7	2.42496e-12	-0.48854	0.98	1	5.34122e-08	low	KRTDAP	-1.98	-0.0291463	Lower IM	DOWN	epi
7	2.78315e-12	-1.06328	0.48	0.9	6.13018e-08	low	COL1A2	-1.38	-0.906891	Lower IM	DOWN	epi
7	1.0738e-11	-0.721691	0.78	0.98	2.36515e-07	low	CXCL14	-1.76	-0.329308	Lower IM	DOWN	epi
7	1.20116e-11	-0.169852	1	1	2.64568e-07	low	GAPDH	-2	0	Lower IM	DOWN	epi
7	1.32132e-11	-0.317916	1	1	2.91034e-07	low	SPINK5	-2	0	Lower IM	DOWN	epi
7	1.32132e-11	-0.35582	1	1	2.91034e-07	low	A2ML1	-2	0	Lower IM	DOWN	epi
7	1.45323e-11	-0.326185	0.98	1	3.20087e-07	low	PPDPF	-1.98	-0.0291463	Lower IM	DOWN	epi
7	2.93209e-11	-1.01607	0.32	0.82	6.45822e-07	low	COL1A1	-1.14	-1.35755	Lower IM	DOWN	epi
7	9.1518e-11	-0.841035	0.54	0.88	2.01578e-06	low	CRISP3	-1.42	-0.704544	Lower IM	DOWN	epi
7	9.31887e-11	-0.791569	0.1	0.7	2.05258e-06	low	SFRP4	-0.8	-2.80735	Lower IM	DOWN	epi
7	1.01942e-10	-0.433193	0.9	0.96	2.24538e-06	low	CTNNBIP1	-1.86	-0.0931094	Lower IM	DOWN	epi
7	1.2888e-10	-0.334029	1	1	2.83872e-06	low	CRNN	-2	0	Lower IM	DOWN	epi
7	3.60341e-10	-0.460734	0.92	0.98	7.93686e-06	low	GBP6	-1.9	-0.0911479	Lower IM	DOWN	epi
7	5.37025e-10	-0.246036	1	1	1.18285e-05	low	SBSN	-2	0	Lower IM	DOWN	epi
7	6.33936e-10	-0.777584	0.64	0.88	1.39631e-05	low	FBLN1	-1.52	-0.459432	Lower IM	DOWN	epi
7	1.1737e-09	-0.31586	1	1	2.58519e-05	low	NEAT1	-2	0	Lower IM	DOWN	epi
7	2.93184e-09	-0.814096	0.14	0.68	6.45767e-05	low	FLG	-0.82	-2.28011	Lower IM	DOWN	epi
7	3.1579e-09	-0.752368	0.02	0.56	6.95559e-05	low	KRT2	-0.58	-4.80735	Lower IM	DOWN	epi
7	4.0077e-09	-0.205503	1	1	8.82736e-05	low	PITX1	-2	0	Lower IM	DOWN	epi
7	7.39531e-09	-0.652092	0.2	0.68	0.000162889	low	GREB1	-0.88	-1.76553	Lower IM	DOWN	epi
7	8.19235e-09	-0.663068	0.02	0.54	0.000180445	low	TGM3	-0.56	-4.75489	Lower IM	DOWN	epi
7	1.19999e-08	-0.831586	0.6	0.88	0.000264311	low	COL3A1	-1.48	-0.552541	Lower IM	DOWN	epi
7	1.31615e-08	-0.179164	1	1	0.000289896	low	AHNAK	-2	0	Lower IM	DOWN	epi
7	1.37479e-08	-0.744125	0.46	0.88	0.000302811	low	PLA2G4D	-1.34	-0.93587	Lower IM	DOWN	epi
7	1.49627e-08	-0.613504	0	0.5	0.000329568	low	CCN5	-0.5	#NUM!	Lower IM	DOWN	epi
7	3.68554e-08	-0.352345	0.92	0.96	0.000811777	low	ELL2	-1.88	-0.0614005	Lower IM	DOWN	epi
7	4.85725e-08	-0.302192	1	1	0.00106986	low	MT-ND2	-2	0	Lower IM	DOWN	epi
7	6.36607e-08	-0.138294	1	1	0.00140219	low	CSTA	-2	0	Lower IM	DOWN	epi
7	7.86467e-08	-0.800959	0.28	0.7	0.00173227	low	AL627171.2	-0.98	-1.32193	Lower IM	DOWN	epi
7	1.46793e-07	-0.365486	1	1	0.00323326	low	CRCT1	-2	0	Lower IM	DOWN	epi
7	1.51938e-07	-0.350581	0.96	0.92	0.00334659	low	TMEM79	-1.88	0.0614005	Lower IM	DOWN	epi
7	3.25762e-07	-0.659003	0.2	0.62	0.00717524	low	LCE3E	-0.82	-1.63227	Lower IM	DOWN	epi
7	4.47515e-07	-0.576834	0.9	0.94	0.00985697	low	MTRNR2L12	-1.84	-0.0627358	Lower IM	DOWN	epi
7	4.71806e-07	-0.556824	0.62	0.84	0.010392	low	FAM3D	-1.46	-0.438121	Lower IM	DOWN	epi
7	6.79976e-07	-0.188564	1	0.98	0.0149771	low	EEF2	-1.98	0.0291463	Lower IM	DOWN	epi
7	8.48291e-07	-0.529107	0.8	0.86	0.0186845	low	IGFBP7	-1.66	-0.104337	Lower IM	DOWN	epi
7	9.01955e-07	-0.26893	0.98	0.96	0.0198665	low	ACTN4	-1.94	0.0297473	Lower IM	DOWN	epi
7	1.18625e-06	-0.332129	0.96	0.88	0.0261283	low	RAPGEFL1	-1.84	0.125531	Lower IM	DOWN	epi
7	1.28909e-06	-0.572305	0.1	0.52	0.0283936	low	H19	-0.62	-2.37851	Lower IM	DOWN	epi
7	1.33832e-06	-0.743056	0.54	0.8	0.0294779	low	SPARC	-1.34	-0.567041	Lower IM	DOWN	epi
7	2.2477e-06	-0.377575	0.88	0.88	0.0495079	low	ZBTB7A	-1.76	0	Lower IM	DOWN	epi
5	4.73297e-20	1.57836	1	0.02	1.04248e-15	low	OLFM4	-1.02	5.64386	Basal	UP	epi
5	4.95388e-19	1.70926	1	0.14	1.09114e-14	low	S100A7	-1.14	2.8365	Basal	UP	epi
5	4.16819e-17	1.20839	0.98	0.22	9.18086e-13	low	LGALS7	-1.2	2.15528	Basal	UP	epi
5	2.48327e-15	0.93324	0.98	0.24	5.46965e-11	low	EDN3	-1.22	2.02975	Basal	UP	epi
5	5.11402e-15	0.965786	0.84	0.04	1.12641e-10	low	GABRP	-0.88	4.39232	Basal	UP	epi
5	3.42711e-13	0.82101	0.96	0.22	7.54855e-09	low	MUC4	-1.18	2.12553	Basal	UP	epi
5	1.27321e-12	0.257875	1	1	2.80438e-08	low	LY6D	-2	0	Basal	UP	epi
5	2.14462e-12	0.766419	1	0.62	4.72373e-08	low	HLA-C	-1.62	0.68966	Basal	UP	epi
5	2.95196e-12	0.25831	1	1	6.50198e-08	low	RPS28	-2	0	Basal	UP	epi
5	6.13042e-12	0.188621	1	1	1.35029e-07	low	S100A11	-2	0	Basal	UP	epi
5	1.84201e-11	0.172403	1	1	4.05721e-07	low	RPS12	-2	0	Basal	UP	epi
5	3.72507e-11	0.246619	1	1	8.20484e-07	low	SERF2	-2	0	Basal	UP	epi
5	4.08855e-11	0.220728	1	1	9.00544e-07	low	S100A2	-2	0	Basal	UP	epi
5	9.85563e-11	0.681937	0.88	0.3	2.1708e-06	low	DEFB1	-1.18	1.55254	Basal	UP	epi
5	1.2888e-10	0.221884	1	1	2.83872e-06	low	RPL18A	-2	0	Basal	UP	epi
5	1.40478e-10	0.427334	1	0.88	3.09418e-06	low	CD59	-1.88	0.184425	Basal	UP	epi
5	1.47629e-10	0.136472	1	1	3.25168e-06	low	RPL37	-2	0	Basal	UP	epi
5	1.54452e-10	0.202875	0.98	1	3.40196e-06	low	TMSB10	-1.98	-0.0291463	Basal	UP	epi
5	3.94619e-10	0.141677	1	1	8.69187e-06	low	RPS15A	-2	0	Basal	UP	epi
5	6.76536e-10	0.459213	0.66	0.06	1.49014e-05	low	CTSS	-0.72	3.45943	Basal	UP	epi
5	9.19756e-10	0.62156	0.98	0.54	2.02585e-05	low	ID1	-1.52	0.859822	Basal	UP	epi
5	2.86721e-09	0.285469	1	0.98	6.31531e-05	low	RPL30	-1.98	0.0291463	Basal	UP	epi
5	2.86721e-09	0.23236	1	1	6.31531e-05	low	B2M	-2	0	Basal	UP	epi
5	1.03241e-08	0.154888	1	1	0.000227398	low	ITM2B	-2	0	Basal	UP	epi
5	1.60929e-08	0.131326	1	1	0.000354462	low	RPL19	-2	0	Basal	UP	epi
5	1.81464e-08	0.175701	1	1	0.000399692	low	RPL22	-2	0	Basal	UP	epi
5	2.92148e-08	0.109816	1	1	0.000643486	low	RPL37A	-2	0	Basal	UP	epi
5	3.00805e-08	0.462876	0.7	0.12	0.000662554	low	CEACAM1	-0.82	2.54432	Basal	UP	epi
5	3.419e-08	0.177247	1	1	0.000753069	low	HSPB1	-2	0	Basal	UP	epi
5	3.99828e-08	0.214472	1	1	0.000880662	low	TACSTD2	-2	0	Basal	UP	epi
5	4.67226e-08	0.207731	1	1	0.00102911	low	RPL23A	-2	0	Basal	UP	epi
5	5.10695e-08	0.565647	0.72	0.18	0.00112486	low	CEACAM6	-0.9	2	Basal	UP	epi
5	6.80075e-08	0.348238	0.94	0.88	0.00149793	low	ATP5MF	-1.82	0.0951572	Basal	UP	epi
5	7.71232e-08	0.194424	1	1	0.00169872	low	PFN1	-2	0	Basal	UP	epi
5	8.93965e-08	0.327876	0.94	0.92	0.00196905	low	TXNDC17	-1.86	0.0310269	Basal	UP	epi
5	9.33249e-08	0.138874	1	1	0.00205557	low	RPL34	-2	0	Basal	UP	epi
5	1.04579e-07	0.154077	1	1	0.00230346	low	RPL12	-2	0	Basal	UP	epi
5	1.08614e-07	0.132085	1	1	0.00239234	low	RPS27A	-2	0	Basal	UP	epi
5	1.12761e-07	0.290538	0.98	0.96	0.00248367	low	ATP5MD	-1.94	0.0297473	Basal	UP	epi
5	1.128e-07	0.0982491	1	1	0.00248453	low	RPS24	-2	0	Basal	UP	epi
5	1.47087e-07	0.507473	0.86	0.36	0.00323975	low	ANXA8	-1.22	1.25634	Basal	UP	epi
5	1.68736e-07	0.348338	0.96	0.86	0.00371658	low	C19orf33	-1.82	0.158698	Basal	UP	epi
5	1.71597e-07	0.525498	0.84	0.38	0.00377959	low	CLCA4	-1.22	1.14439	Basal	UP	epi
5	1.76935e-07	0.125781	1	1	0.00389718	low	RPL7A	-2	0	Basal	UP	epi
5	2.21048e-07	0.117474	1	1	0.00486881	low	RPL41	-2	0	Basal	UP	epi
5	2.56174e-07	0.128647	1	1	0.00564248	low	RPLP1	-2	0	Basal	UP	epi
5	2.65764e-07	0.177351	1	1	0.00585372	low	RPL14	-2	0	Basal	UP	epi
5	2.65764e-07	0.137405	1	1	0.00585372	low	RPS3A	-2	0	Basal	UP	epi
5	3.43297e-07	0.118766	1	1	0.00756147	low	RPS14	-2	0	Basal	UP	epi
5	3.56019e-07	0.183341	1	1	0.00784166	low	TMSB4X	-2	0	Basal	UP	epi
5	3.71809e-07	0.404441	0.98	0.76	0.00818946	low	NDUFA1	-1.74	0.366782	Basal	UP	epi
5	3.8113e-07	0.330236	0.42	0	0.00839477	low	TCN1	-0.42	#NUM!	Basal	UP	epi
5	3.96971e-07	0.110884	1	1	0.00874368	low	RPL17	-2	0	Basal	UP	epi
5	3.9815e-07	0.447416	0.96	0.6	0.00876966	low	COX5A	-1.56	0.678072	Basal	UP	epi
5	6.07872e-07	0.568523	0.96	0.5	0.013389	low	HLA-DRB1	-1.46	0.941106	Basal	UP	epi
5	6.18055e-07	0.392377	0.98	0.86	0.0136133	low	HLA-DRA	-1.84	0.188445	Basal	UP	epi
5	6.26849e-07	0.392308	0.64	0.14	0.013807	low	MYO1B	-0.78	2.19265	Basal	UP	epi
5	7.15248e-07	0.376994	0.98	0.9	0.015754	low	SERPINB1	-1.88	0.122857	Basal	UP	epi
5	7.69227e-07	0.293239	0.98	0.94	0.016943	low	HMGN2	-1.92	0.060121	Basal	UP	epi
5	9.34498e-07	0.151984	1	1	0.0205833	low	S100A6	-2	0	Basal	UP	epi
5	1.37137e-06	0.125954	1	1	0.0302058	low	RPL11	-2	0	Basal	UP	epi
5	1.5783e-06	0.449158	0.86	0.42	0.0347637	low	CLDN7	-1.28	1.03395	Basal	UP	epi
5	1.6525e-06	0.457031	0.9	0.44	0.036398	low	NDUFA12	-1.34	1.03242	Basal	UP	epi
5	1.78509e-06	0.503177	0.84	0.44	0.0393184	low	STAT1	-1.28	0.932886	Basal	UP	epi
5	1.93418e-06	0.201103	1	0.98	0.0426022	low	BTF3	-1.98	0.0291463	Basal	UP	epi
5	1.97135e-06	0.499084	0.98	0.74	0.0434209	low	FGFBP1	-1.72	0.405256	Basal	UP	epi
5	8.00396e-17	-0.736456	0.98	1	1.76295e-12	low	KRT1	-1.98	-0.0291463	Basal	DOWN	epi
5	8.64335e-16	-1.09062	0.28	0.96	1.90378e-11	low	DSG1	-1.24	-1.77761	Basal	DOWN	epi
5	3.09756e-15	-1.09236	0.1	0.88	6.82268e-11	low	LCE3D	-0.98	-3.1375	Basal	DOWN	epi
5	2.03032e-14	-0.299133	1	1	4.47198e-10	low	SFN	-2	0	Basal	DOWN	epi
5	2.65367e-13	-0.321148	1	1	5.84497e-09	low	PKP1	-2	0	Basal	DOWN	epi
5	7.71499e-13	-0.519575	1	1	1.6993e-08	low	KRT14	-2	0	Basal	DOWN	epi
5	3.75948e-12	-0.657899	0.9	1	8.28062e-08	low	IGFBP5	-1.9	-0.152003	Basal	DOWN	epi
5	6.53735e-12	-0.793789	0.12	0.76	1.43992e-07	low	CRISP3	-0.88	-2.66297	Basal	DOWN	epi
5	2.42578e-11	-0.771912	0.86	1	5.34302e-07	low	KRTDAP	-1.86	-0.217591	Basal	DOWN	epi
5	1.30761e-10	-0.728992	0.34	0.84	2.88015e-06	low	DIO2	-1.18	-1.30485	Basal	DOWN	epi
5	2.75326e-10	-0.811319	0.48	0.88	6.06433e-06	low	PABPC3	-1.36	-0.874469	Basal	DOWN	epi
5	4.71471e-10	-0.660718	0.04	0.62	1.03846e-05	low	FLG	-0.66	-3.9542	Basal	DOWN	epi
5	5.84185e-10	-0.742955	0.66	0.96	1.28672e-05	low	COL1A2	-1.62	-0.540568	Basal	DOWN	epi
5	1.02269e-09	-0.880385	0.1	0.66	2.25258e-05	low	H19	-0.76	-2.72247	Basal	DOWN	epi
5	2.5269e-09	-0.177226	1	1	5.56575e-05	low	EEF2	-2	0	Basal	DOWN	epi
5	2.99026e-09	-0.16649	1	1	6.58635e-05	low	DSP	-2	0	Basal	DOWN	epi
5	3.02603e-09	-0.544934	0.86	0.98	6.66514e-05	low	CRNN	-1.84	-0.188445	Basal	DOWN	epi
5	1.13374e-08	-0.658749	0.72	0.96	0.000249717	low	PTGDS	-1.68	-0.415037	Basal	DOWN	epi
5	1.21404e-08	-0.525946	0.98	1	0.000267406	low	KRT6C	-1.98	-0.0291463	Basal	DOWN	epi
5	1.34269e-08	-0.281774	0.96	1	0.000295741	low	SPINK5	-1.96	-0.0588937	Basal	DOWN	epi
5	1.71752e-08	-0.626742	0.74	0.96	0.000378301	low	KRT16	-1.7	-0.375509	Basal	DOWN	epi
5	2.04582e-08	-0.781505	0.34	0.8	0.000450611	low	COL1A1	-1.14	-1.23447	Basal	DOWN	epi
5	3.68452e-08	-0.538717	0.76	0.96	0.000811553	low	CRCT1	-1.72	-0.337035	Basal	DOWN	epi
5	3.73734e-08	-0.69144	0.26	0.7	0.000823187	low	SFRP4	-0.96	-1.42884	Basal	DOWN	epi
5	4.76215e-08	-0.612989	0.22	0.7	0.00104891	low	ALOX12	-0.92	-1.66985	Basal	DOWN	epi
5	4.93645e-08	-0.379758	0.9	0.98	0.0010873	low	ELL2	-1.88	-0.122857	Basal	DOWN	epi
5	1.27783e-07	-0.360724	0.9	0.94	0.00281455	low	ALDH3A2	-1.84	-0.0627358	Basal	DOWN	epi
5	1.31159e-07	-0.411962	1	1	0.00288891	low	CXCL14	-2	0	Basal	DOWN	epi
5	1.36182e-07	-0.139695	1	1	0.00299955	low	MT-ND1	-2	0	Basal	DOWN	epi
5	1.73656e-07	-0.264096	0.98	0.98	0.00382494	low	GJA1	-1.96	0	Basal	DOWN	epi
5	2.19414e-07	-0.543181	0.26	0.66	0.0048328	low	GREB1	-0.92	-1.34395	Basal	DOWN	epi
5	4.42451e-07	-0.26385	1	1	0.00974543	low	MT-ND2	-2	0	Basal	DOWN	epi
5	4.67703e-07	-0.449462	0.08	0.52	0.0103016	low	PLA2G4D	-0.6	-2.70044	Basal	DOWN	epi
5	5.69853e-07	-0.470985	0.04	0.48	0.0125516	low	CCN5	-0.52	-3.58496	Basal	DOWN	epi
5	5.94071e-07	-0.461834	0.78	0.96	0.013085	low	DMKN	-1.74	-0.29956	Basal	DOWN	epi
5	7.03478e-07	-0.532011	0.96	0.94	0.0154948	low	KRT10	-1.9	0.0303736	Basal	DOWN	epi
5	7.35579e-07	-0.575187	0.8	0.94	0.0162019	low	COL3A1	-1.74	-0.232661	Basal	DOWN	epi
5	8.9518e-07	-0.585602	0.34	0.68	0.0197172	low	ALDH3A1	-1.02	-1	Basal	DOWN	epi
5	1.86918e-06	-0.286844	1	1	0.0411706	low	CSTA	-2	0	Basal	DOWN	epi
8	9.89412e-25	1.78504	0.971	0.016	1.56416e-20	low	S100A7	-0.987	5.92333	8	UP	SubMuc
8	7.11289e-22	1.66401	0.886	0	1.12448e-17	low	OLFM4	-0.886	#NUM!	8	UP	SubMuc
8	5.03811e-21	1.33291	0.9	0.078	7.96475e-17	low	LGALS7	-0.978	3.52838	8	UP	SubMuc
8	4.84602e-16	0.932271	0.943	0.438	7.66108e-12	low	HLA-C	-1.381	1.10633	8	UP	SubMuc
8	8.9741e-16	1.1173	0.871	0.281	1.41871e-11	low	FGFBP1	-1.152	1.6321	8	UP	SubMuc
8	1.81682e-15	0.372386	1	1	2.87222e-11	low	LY6D	-2	0	8	UP	SubMuc
8	2.50937e-15	0.381926	1	0.984	3.96706e-11	low	S100A2	-1.984	0.0232698	8	UP	SubMuc
8	3.00043e-15	0.308455	1	0.984	4.74339e-11	low	RPS28	-1.984	0.0232698	8	UP	SubMuc
8	2.30164e-14	0.289975	1	0.969	3.63866e-10	low	RPL30	-1.969	0.0454314	8	UP	SubMuc
8	1.10585e-13	1.18145	0.771	0.141	1.74823e-09	low	IGLC2	-0.912	2.45104	8	UP	SubMuc
8	3.60781e-13	0.174476	1	1	5.70358e-09	low	RPLP1	-2	0	8	UP	SubMuc
8	4.93092e-13	0.214262	1	1	7.79529e-09	low	S100A9	-2	0	8	UP	SubMuc
8	4.01672e-12	0.679399	0.914	0.562	6.35003e-08	low	SERPINB1	-1.476	0.701624	8	UP	SubMuc
8	7.02794e-12	1.06521	0.729	0.172	1.11105e-07	low	IGHA2	-0.901	2.08351	8	UP	SubMuc
8	8.9243e-12	0.390616	0.971	0.891	1.41084e-07	low	HSPB1	-1.862	0.124046	8	UP	SubMuc
8	1.66479e-11	0.194088	1	1	2.63187e-07	low	RPS15A	-2	0	8	UP	SubMuc
8	2.40387e-11	0.765942	0.871	0.328	3.80027e-07	low	HMGCS1	-1.199	1.40898	8	UP	SubMuc
8	4.19825e-11	0.293798	0.986	0.984	6.63702e-07	low	ANXA1	-1.97	0.00292933	8	UP	SubMuc
8	6.67179e-11	0.151263	1	1	1.05474e-06	low	S100A8	-2	0	8	UP	SubMuc
8	7.07988e-11	0.169438	1	1	1.11926e-06	low	B2M	-2	0	8	UP	SubMuc
8	2.41609e-09	0.348887	1	0.891	3.8196e-05	low	FAU	-1.891	0.166503	8	UP	SubMuc
8	3.89332e-09	0.153462	0.986	1	6.15494e-05	low	ITM2B	-1.986	-0.0203404	8	UP	SubMuc
8	1.13876e-08	0.419354	0.943	0.812	0.000180026	low	HLA-DRA	-1.755	0.215778	8	UP	SubMuc
8	1.7668e-08	0.617383	0.671	0.188	0.000279314	low	CLCA4	-0.859	1.83558	8	UP	SubMuc
8	2.20733e-08	0.311201	0.986	0.922	0.000348956	low	GJB2	-1.908	0.0968209	8	UP	SubMuc
8	2.81851e-08	0.129673	1	1	0.000445578	low	KRT6A	-2	0	8	UP	SubMuc
8	5.56952e-08	0.23993	1	0.984	0.000880486	low	RPL23A	-1.984	0.0232698	8	UP	SubMuc
8	7.32192e-08	0.100509	1	1	0.00115752	low	RPL41	-2	0	8	UP	SubMuc
8	8.06135e-08	0.55869	0.371	0	0.00127442	low	COMP	-0.371	#NUM!	8	UP	SubMuc
8	8.91978e-08	0.289819	1	0.969	0.00141013	low	S100A11	-1.969	0.0454314	8	UP	SubMuc
8	1.34059e-07	0.53492	0.443	0.047	0.00211934	low	MUC4	-0.49	3.23657	8	UP	SubMuc
8	1.53203e-07	0.35788	0.957	0.812	0.00242198	low	CD59	-1.769	0.237039	8	UP	SubMuc
8	2.7395e-07	0.808659	0.443	0.062	0.00433087	low	IGLC3	-0.505	2.83697	8	UP	SubMuc
8	5.99656e-07	0.269515	0.971	0.938	0.00947997	low	CSTB	-1.909	0.0498834	8	UP	SubMuc
8	7.77619e-07	0.693487	0.829	0.609	0.0122934	low	IGHA1	-1.438	0.44493	8	UP	SubMuc
8	8.76059e-07	0.14015	1	1	0.0138496	low	FABP5	-2	0	8	UP	SubMuc
8	1.55215e-06	0.631694	0.514	0.125	0.024538	low	IGHG3	-0.639	2.03984	8	UP	SubMuc
8	1.67152e-06	0.346664	0.971	0.797	0.026425	low	TACSTD2	-1.768	0.284892	8	UP	SubMuc
8	1.73771e-06	0.136451	1	1	0.0274715	low	RPL7A	-2	0	8	UP	SubMuc
8	1.91953e-06	0.186088	1	0.969	0.0303459	low	RPL18A	-1.969	0.0454314	8	UP	SubMuc
8	2.756e-06	0.100931	1	1	0.0435697	low	ACTG1	-2	0	8	UP	SubMuc
8	2.87495e-06	0.520199	0.857	0.531	0.0454501	low	IVL	-1.388	0.690583	8	UP	SubMuc
8	3.07198e-06	0.178284	1	0.969	0.048565	low	RPSA	-1.969	0.0454314	8	UP	SubMuc
8	1.74579e-20	-0.711724	0.9	1	2.75992e-16	low	KRT1	-1.9	-0.152003	8	DOWN	SubMuc
8	1.90906e-20	-0.539574	0.971	1	3.01803e-16	low	IGFBP5	-1.971	-0.0424568	8	DOWN	SubMuc
8	2.27301e-19	-1.25937	0.043	0.812	3.5934e-15	low	FLG	-0.855	-4.23907	8	DOWN	SubMuc
8	6.37895e-19	-0.84811	0.671	0.984	1.00845e-14	low	COL1A1	-1.655	-0.552346	8	DOWN	SubMuc
8	7.34394e-19	-1.08472	0.443	0.969	1.161e-14	low	SFRP4	-1.412	-1.12919	8	DOWN	SubMuc
8	1.90956e-18	-1.26596	0.129	0.844	3.01883e-14	low	CCN5	-0.973	-2.70987	8	DOWN	SubMuc
8	4.63167e-18	-0.645009	0.9	1	7.32221e-14	low	COL1A2	-1.9	-0.152003	8	DOWN	SubMuc
8	6.383e-18	-1.15211	0.1	0.812	1.00909e-13	low	LCE3D	-0.912	-3.02148	8	DOWN	SubMuc
8	1.16874e-17	-1.04057	0.529	0.938	1.84767e-13	low	DIO2	-1.467	-0.82632	8	DOWN	SubMuc
8	6.82335e-17	-0.53167	0.914	1	1.0787e-12	low	PTGDS	-1.914	-0.129734	8	DOWN	SubMuc
8	2.95317e-16	-0.631706	0.829	0.984	4.66867e-12	low	COL3A1	-1.813	-0.247286	8	DOWN	SubMuc
8	3.35863e-13	-0.435306	0.9	0.984	5.30966e-09	low	CXCL14	-1.884	-0.128733	8	DOWN	SubMuc
8	9.35761e-13	-0.843756	0.343	0.812	1.47934e-08	low	PABPC3	-1.155	-1.24327	8	DOWN	SubMuc
8	1.9388e-12	-0.670625	0.543	0.922	3.06505e-08	low	PRSS23	-1.465	-0.763815	8	DOWN	SubMuc
8	3.12248e-12	-0.760945	0.386	0.906	4.93632e-08	low	DSG1	-1.292	-1.23091	8	DOWN	SubMuc
8	6.82808e-12	-0.776177	0.157	0.688	1.07945e-07	low	CRISP3	-0.845	-2.13164	8	DOWN	SubMuc
8	1.11033e-11	-0.841071	0.214	0.719	1.75532e-07	low	VCAN	-0.933	-1.74838	8	DOWN	SubMuc
8	1.88026e-11	-0.424911	0.943	1	2.97251e-07	low	SPINK5	-1.943	-0.0846703	8	DOWN	SubMuc
8	7.96332e-11	-0.380059	0.929	1	1.25892e-06	low	FBLN1	-1.929	-0.106249	8	DOWN	SubMuc
8	1.22574e-10	-0.727598	0.429	0.797	1.93777e-06	low	TMPRSS11B	-1.226	-0.893602	8	DOWN	SubMuc
8	1.66126e-10	-0.313173	0.971	1	2.62628e-06	low	DSP	-1.971	-0.0424568	8	DOWN	SubMuc
8	2.94807e-10	-0.629724	0.657	0.922	4.6606e-06	low	KRT10	-1.579	-0.488873	8	DOWN	SubMuc
8	3.62202e-10	-0.224364	1	1	5.72605e-06	low	SFN	-2	0	8	DOWN	SubMuc
8	5.01049e-10	-0.729652	0.1	0.609	7.92109e-06	low	ALOX12	-0.709	-2.60644	8	DOWN	SubMuc
8	8.34916e-10	-0.746644	0.271	0.719	1.31992e-05	low	IGF1	-0.99	-1.4077	8	DOWN	SubMuc
8	1.94602e-09	-0.214368	0.971	1	3.07647e-05	low	EEF2	-1.971	-0.0424568	8	DOWN	SubMuc
8	2.48936e-09	-0.208065	1	0.984	3.93543e-05	low	HSP90AA1	-1.984	0.0232698	8	DOWN	SubMuc
8	4.11416e-09	-0.676618	0.329	0.75	6.50407e-05	low	COL14A1	-1.079	-1.1888	8	DOWN	SubMuc
8	8.09923e-09	-0.587246	0.514	0.922	0.000128041	low	CCDC80	-1.436	-0.842998	8	DOWN	SubMuc
8	1.14264e-08	-0.372607	0.857	0.969	0.00018064	low	GAS5	-1.826	-0.177201	8	DOWN	SubMuc
8	1.16011e-08	-0.661562	0.086	0.531	0.000183402	low	H19	-0.617	-2.6263	8	DOWN	SubMuc
8	1.94752e-08	-0.652373	0.314	0.703	0.000307883	low	FBN1	-1.017	-1.16276	8	DOWN	SubMuc
8	2.2177e-08	-0.567696	0	0.375	0.000350597	low	SLC18A2	-0.375	#NUM!	8	DOWN	SubMuc
8	2.93247e-08	-0.34723	0.857	0.969	0.000463594	low	DSC3	-1.826	-0.177201	8	DOWN	SubMuc
8	3.44056e-08	-0.546325	0.014	0.391	0.000543918	low	LCE3E	-0.405	-4.80367	8	DOWN	SubMuc
8	6.24141e-08	-0.348896	0.857	0.969	0.000986705	low	NBL1	-1.826	-0.177201	8	DOWN	SubMuc
8	1.23039e-07	-0.454766	0.714	0.891	0.00194513	low	CRCT1	-1.605	-0.319501	8	DOWN	SubMuc
8	1.68145e-07	-0.510879	0.514	0.844	0.00265821	low	NFIC	-1.358	-0.715475	8	DOWN	SubMuc
8	1.82539e-07	-0.622495	0.2	0.578	0.00288576	low	LTBP1	-0.778	-1.53107	8	DOWN	SubMuc
8	2.4667e-07	-0.557372	0.4	0.766	0.00389961	low	BGN	-1.166	-0.937344	8	DOWN	SubMuc
8	2.70514e-07	-0.294536	0.914	0.984	0.00427656	low	DCN	-1.898	-0.106464	8	DOWN	SubMuc
8	2.98369e-07	-0.627841	0.2	0.578	0.00471691	low	PGR	-0.778	-1.53107	8	DOWN	SubMuc
8	5.46751e-07	-0.491811	0.571	0.844	0.00864359	low	ANKRD12	-1.415	-0.563752	8	DOWN	SubMuc
8	5.75442e-07	-0.401678	0.757	0.906	0.00909716	low	COL6A2	-1.663	-0.259218	8	DOWN	SubMuc
8	7.48022e-07	-0.522782	0.143	0.531	0.0118255	low	KIF21A	-0.674	-1.8927	8	DOWN	SubMuc
8	8.81236e-07	-0.570551	0.143	0.531	0.0139315	low	THY1	-0.674	-1.8927	8	DOWN	SubMuc
8	9.85197e-07	-0.524193	0.386	0.703	0.015575	low	BPTF	-1.089	-0.864924	8	DOWN	SubMuc
8	1.02737e-06	-0.476314	0.057	0.406	0.0162418	low	GREB1	-0.463	-2.83245	8	DOWN	SubMuc
8	1.13203e-06	-0.550903	0.214	0.594	0.0178962	low	EDNRA	-0.808	-1.47285	8	DOWN	SubMuc
8	1.70911e-06	-0.582137	0.171	0.531	0.0270193	low	FMOD	-0.702	-1.63472	8	DOWN	SubMuc
8	2.36629e-06	-0.534105	0.157	0.547	0.0374087	low	ESF1	-0.704	-1.80078	8	DOWN	SubMuc
8	2.51609e-06	-0.542527	0.114	0.453	0.0397768	low	MITF	-0.567	-1.99048	8	DOWN	SubMuc
3	2.44594e-26	1.80513	0.903	0.04	3.86679e-22	low	S100A7	-0.943	4.49665	3	UP	SubMuc
3	2.76593e-22	1.34147	0.839	0.053	4.37265e-18	low	LGALS7	-0.892	3.98461	3	UP	SubMuc
3	1.48045e-20	0.38421	1	0.933	2.34045e-16	low	RPS28	-1.933	0.100051	3	UP	SubMuc
3	6.556e-20	0.259941	1	1	1.03644e-15	low	S100A9	-2	0	3	UP	SubMuc
3	1.43388e-16	1.28848	0.645	0.013	2.26682e-12	low	OLFM4	-0.658	5.63272	3	UP	SubMuc
3	1.60083e-15	0.615301	0.989	0.747	2.53076e-11	low	LY6D	-1.736	0.404862	3	UP	SubMuc
3	1.88876e-15	0.416035	0.968	0.92	2.98594e-11	low	S100A2	-1.888	0.0733732	3	UP	SubMuc
3	1.59308e-14	0.166448	1	1	2.51849e-10	low	RPLP1	-2	0	3	UP	SubMuc
3	2.68178e-14	0.173348	1	1	4.23962e-10	low	S100A8	-2	0	3	UP	SubMuc
3	1.01668e-12	0.308168	0.946	0.96	1.60727e-08	low	S100A11	-1.906	-0.0211942	3	UP	SubMuc
3	2.90297e-12	0.792407	0.86	0.427	4.58931e-08	low	HLA-C	-1.287	1.0101	3	UP	SubMuc
3	8.80863e-12	0.14286	1	1	1.39256e-07	low	RPL41	-2	0	3	UP	SubMuc
3	3.90138e-11	0.100224	1	1	6.1677e-07	low	MT-CO2	-2	0	3	UP	SubMuc
3	7.43328e-11	0.385658	0.978	0.867	1.17513e-06	low	HSPB1	-1.845	0.173802	3	UP	SubMuc
3	1.18926e-10	0.850421	0.656	0.227	1.88011e-06	low	FGFBP1	-0.883	1.531	3	UP	SubMuc
3	2.85344e-10	0.577292	0.774	0.56	4.51101e-06	low	IFI27	-1.334	0.466907	3	UP	SubMuc
3	1.06817e-09	0.163688	1	1	1.68868e-05	low	KRT6A	-2	0	3	UP	SubMuc
3	1.9736e-09	0.827394	0.699	0.293	3.12007e-05	low	IGLC2	-0.992	1.25439	3	UP	SubMuc
3	4.66811e-09	0.305522	0.978	0.893	7.37981e-05	low	RPL30	-1.871	0.131174	3	UP	SubMuc
3	6.7447e-09	0.343878	0.925	0.867	0.000106627	low	FAU	-1.792	0.0934214	3	UP	SubMuc
3	8.60418e-09	0.661462	0.688	0.307	0.000136023	low	C19orf33	-0.995	1.16417	3	UP	SubMuc
3	4.61482e-08	0.233823	1	0.96	0.000729556	low	SPRR1B	-1.96	0.0588937	3	UP	SubMuc
3	1.02054e-07	0.839002	0.484	0.107	0.00161338	low	IGLC3	-0.591	2.1774	3	UP	SubMuc
3	1.5829e-07	0.726065	0.667	0.24	0.00250241	low	IGHA2	-0.907	1.47465	3	UP	SubMuc
3	4.51153e-07	0.634609	0.462	0.107	0.00713228	low	CEACAM6	-0.569	2.11028	3	UP	SubMuc
3	4.70008e-07	0.20803	0.957	0.96	0.00743035	low	RPL18A	-1.917	-0.00451548	3	UP	SubMuc
3	7.47278e-07	0.134246	1	0.973	0.0118137	low	B2M	-1.973	0.0394883	3	UP	SubMuc
3	2.18008e-06	0.25729	0.935	0.907	0.0344649	low	CSTB	-1.842	0.0438638	3	UP	SubMuc
3	2.51081e-06	0.229197	0.925	0.92	0.0396935	low	RHCG	-1.845	0.0078195	3	UP	SubMuc
3	2.35627e-28	-1.20441	0.452	1	3.72503e-24	low	DIO2	-1.452	-1.14561	3	DOWN	SubMuc
3	2.06228e-26	-0.519769	0.968	1	3.26026e-22	low	IGFBP5	-1.968	-0.046921	3	DOWN	SubMuc
3	1.23776e-24	-1.37864	0.118	0.88	1.95677e-20	low	CCN5	-0.998	-2.89872	3	DOWN	SubMuc
3	1.15178e-22	-0.890783	0.591	0.973	1.82085e-18	low	SFRP4	-1.564	-0.719282	3	DOWN	SubMuc
3	3.6556e-22	-0.853563	0.677	0.973	5.77914e-18	low	COL1A1	-1.65	-0.523284	3	DOWN	SubMuc
3	1.79709e-21	-0.556524	0.871	1	2.84102e-17	low	COL1A2	-1.871	-0.199255	3	DOWN	SubMuc
3	1.15796e-18	-1.08277	0.086	0.733	1.83063e-14	low	LCE3D	-0.819	-3.0914	3	DOWN	SubMuc
3	3.7522e-18	-1.19846	0	0.613	5.93185e-14	low	FLG	-0.613	#NUM!	3	DOWN	SubMuc
3	3.98221e-18	-0.965907	0.527	0.987	6.29547e-14	low	KRT1	-1.514	-0.905247	3	DOWN	SubMuc
3	6.14722e-16	-0.989004	0.151	0.747	9.71815e-12	low	VCAN	-0.898	-2.30656	3	DOWN	SubMuc
3	1.49718e-15	-0.892679	0.355	0.853	2.3669e-11	low	PRSS23	-1.208	-1.26473	3	DOWN	SubMuc
3	8.26079e-15	-0.601849	0.677	0.96	1.30595e-10	low	CXCL14	-1.637	-0.503879	3	DOWN	SubMuc
3	3.59959e-13	-0.828354	0.043	0.547	5.69059e-09	low	CRISP3	-0.59	-3.66913	3	DOWN	SubMuc
3	4.26491e-13	-0.480819	0.871	0.96	6.7424e-09	low	COL3A1	-1.831	-0.140362	3	DOWN	SubMuc
3	9.96997e-13	-0.852827	0.086	0.6	1.57615e-08	low	MXRA5	-0.686	-2.80255	3	DOWN	SubMuc
3	1.24719e-12	-0.798247	0.323	0.84	1.97168e-08	low	IGF1	-1.163	-1.37886	3	DOWN	SubMuc
3	1.79325e-12	-0.70539	0.398	0.84	2.83496e-08	low	PMEPA1	-1.238	-1.07762	3	DOWN	SubMuc
3	6.1033e-12	-0.789299	0.204	0.707	9.64871e-08	low	PABPC3	-0.911	-1.79314	3	DOWN	SubMuc
3	1.93171e-11	-0.391221	0.882	0.987	3.05384e-07	low	PTGDS	-1.869	-0.162271	3	DOWN	SubMuc
3	5.3573e-11	-0.738576	0.312	0.76	8.46935e-07	low	FBN1	-1.072	-1.28445	3	DOWN	SubMuc
3	1.69732e-10	-0.734931	0.226	0.72	2.6833e-06	low	LTBP1	-0.946	-1.67167	3	DOWN	SubMuc
3	2.00849e-10	-0.702477	0.366	0.827	3.17523e-06	low	SFRP1	-1.193	-1.17604	3	DOWN	SubMuc
3	4.80578e-10	-0.753298	0.301	0.693	7.59746e-06	low	TMPRSS11B	-0.994	-1.20309	3	DOWN	SubMuc
3	6.62441e-10	-0.675999	0.129	0.627	1.04725e-05	low	PGR	-0.756	-2.28109	3	DOWN	SubMuc
3	7.19621e-10	-0.811974	0.183	0.613	1.13765e-05	low	DSG1	-0.796	-1.74404	3	DOWN	SubMuc
3	2.10811e-09	-0.407464	0.925	0.973	3.33272e-05	low	SPINK5	-1.898	-0.0729864	3	DOWN	SubMuc
3	2.27769e-09	-0.662003	0.355	0.76	3.6008e-05	low	COL14A1	-1.115	-1.09818	3	DOWN	SubMuc
3	2.69953e-09	-0.578429	0.527	0.88	4.26769e-05	low	CRCT1	-1.407	-0.739701	3	DOWN	SubMuc
3	3.38606e-09	-0.340608	0.882	0.987	5.35302e-05	low	FBLN1	-1.869	-0.162271	3	DOWN	SubMuc
3	2.92629e-08	-0.744812	0.355	0.693	0.000462617	low	KRT10	-1.048	-0.965036	3	DOWN	SubMuc
3	4.58374e-08	-0.437128	0.71	0.96	0.000724644	low	KRT6C	-1.67	-0.435215	3	DOWN	SubMuc
3	5.3869e-08	-0.463356	0.645	0.933	0.000851615	low	KRTDAP	-1.578	-0.532578	3	DOWN	SubMuc
3	1.62221e-07	-0.589171	0.376	0.773	0.00256455	low	GOLGA4	-1.149	-1.03974	3	DOWN	SubMuc
3	1.70022e-07	-0.445841	0.645	0.933	0.00268787	low	GAS5	-1.578	-0.532578	3	DOWN	SubMuc
3	2.25035e-07	-0.415606	0.677	0.907	0.00355758	low	GJA1	-1.584	-0.421947	3	DOWN	SubMuc
3	2.56168e-07	-0.448124	0.613	0.88	0.00404975	low	CCDC80	-1.493	-0.521616	3	DOWN	SubMuc
3	2.91395e-07	-0.573703	0.086	0.427	0.00460666	low	EHF	-0.513	-2.31183	3	DOWN	SubMuc
3	3.55081e-07	-0.561081	0.194	0.56	0.00561347	low	RAB31	-0.754	-1.52937	3	DOWN	SubMuc
3	4.0143e-07	-0.610027	0.194	0.573	0.00634621	low	DAAM1	-0.767	-1.56248	3	DOWN	SubMuc
3	7.41166e-07	-0.453695	0.645	0.907	0.0117171	low	DST	-1.552	-0.491803	3	DOWN	SubMuc
3	8.20818e-07	-0.524443	0.129	0.467	0.0129763	low	FOXN3	-0.596	-1.85605	3	DOWN	SubMuc
3	1.07266e-06	-0.465557	0.699	0.933	0.0169576	low	SPARC	-1.632	-0.416585	3	DOWN	SubMuc
3	1.16071e-06	-0.487693	0.452	0.8	0.0183497	low	BGN	-1.252	-0.823677	3	DOWN	SubMuc
3	1.2564e-06	-0.489952	0.505	0.813	0.0198624	low	PPL	-1.318	-0.686972	3	DOWN	SubMuc
3	1.39293e-06	-0.514386	0.441	0.813	0.0220208	low	A2ML1	-1.254	-0.882477	3	DOWN	SubMuc
3	1.50665e-06	-0.507494	0.054	0.347	0.0238186	low	SLC18A2	-0.401	-2.6839	3	DOWN	SubMuc
3	1.5426e-06	-0.469607	0.054	0.347	0.024387	low	SH3KBP1	-0.401	-2.6839	3	DOWN	SubMuc
3	1.54751e-06	-0.490096	0.043	0.32	0.0244646	low	LCE3E	-0.363	-2.89566	3	DOWN	SubMuc
3	1.64698e-06	-0.556841	0.172	0.507	0.0260371	low	SCEL	-0.679	-1.55958	3	DOWN	SubMuc
3	1.93103e-06	-0.555542	0.086	0.387	0.0305276	low	C1QTNF7	-0.473	-2.16993	3	DOWN	SubMuc
3	2.1689e-06	-0.526031	0.161	0.493	0.0342881	low	FMOD	-0.654	-1.61453	3	DOWN	SubMuc
3	2.28202e-06	-0.451929	0.548	0.853	0.0360765	low	PKP1	-1.401	-0.63837	3	DOWN	SubMuc
3	2.46893e-06	-0.414348	0.043	0.307	0.0390314	low	MFN2	-0.35	-2.83583	3	DOWN	SubMuc
3	2.58195e-06	-0.238354	0.925	1	0.0408181	low	SFN	-1.925	-0.112475	3	DOWN	SubMuc
3	2.64838e-06	-0.511228	0.355	0.72	0.0418682	low	PBX1	-1.075	-1.02018	3	DOWN	SubMuc
4	2.65526e-19	1.39052	0.69	0.011	4.19771e-15	low	S100A7	-0.701	5.97102	4	UP	SubMuc
4	9.39794e-14	0.933624	0.507	0	1.48572e-09	low	OLFM4	-0.507	#NUM!	4	UP	SubMuc
4	7.10867e-12	0.713294	0.873	0.517	1.12381e-07	low	HLA-C	-1.39	0.755817	4	UP	SubMuc
4	1.26572e-08	0.558501	0.775	0.575	0.000200097	low	S100A2	-1.35	0.430634	4	UP	SubMuc
4	2.33713e-08	0.657131	0.338	0.011	0.000369477	low	LGALS7	-0.349	4.94145	4	UP	SubMuc
4	4.23235e-08	0.16591	0.986	1	0.000669092	low	RPL36	-1.986	-0.0203404	4	UP	SubMuc
4	1.08912e-07	0.610793	0.31	0.011	0.0017218	low	ECRG4	-0.321	4.81669	4	UP	SubMuc
4	1.44804e-07	0.256423	0.986	0.943	0.00228921	low	CD74	-1.929	0.0643299	4	UP	SubMuc
4	2.03369e-07	0.504898	0.873	0.678	0.00321506	low	TAGLN	-1.551	0.364696	4	UP	SubMuc
4	7.81457e-07	0.683109	0.423	0.115	0.012354	low	C3	-0.538	1.87902	4	UP	SubMuc
4	9.30143e-07	0.185531	1	0.989	0.0147046	low	RPS14	-1.989	0.0159576	4	UP	SubMuc
4	1.72244e-06	0.122663	1	0.989	0.0272301	low	RPLP1	-1.989	0.0159576	4	UP	SubMuc
4	1.79898e-06	0.157293	1	1	0.0284401	low	S100A8	-2	0	4	UP	SubMuc
4	1.84242e-06	0.222958	0.944	0.943	0.0291268	low	RPL18A	-1.887	0.00152909	4	UP	SubMuc
4	2.41232e-06	0.204041	0.972	0.977	0.0381364	low	RPL35	-1.949	-0.00740225	4	UP	SubMuc
4	2.43728e-06	0.645334	0.451	0.138	0.038531	low	IGHG3	-0.589	1.70846	4	UP	SubMuc
4	3.0648e-06	0.507921	0.718	0.506	0.0484514	low	SOD2	-1.224	0.504846	4	UP	SubMuc
4	1.8141e-24	-1.22623	0.408	1	2.86791e-20	low	DIO2	-1.408	-1.29336	4	DOWN	SubMuc
4	9.86322e-24	-1.24258	0.296	0.977	1.55928e-19	low	CCN5	-1.273	-1.72276	4	DOWN	SubMuc
4	2.01667e-21	-0.404393	0.958	1	3.18815e-17	low	IGFBP5	-1.958	-0.0619024	4	DOWN	SubMuc
4	2.61243e-21	-0.897989	0.592	0.989	4.12999e-17	low	SFRP4	-1.581	-0.740373	4	DOWN	SubMuc
4	5.33029e-18	-0.444712	0.944	1	8.42665e-14	low	COL1A2	-1.944	-0.0831412	4	DOWN	SubMuc
4	2.01059e-16	-0.74682	0.761	0.977	3.17855e-12	low	COL1A1	-1.738	-0.360462	4	DOWN	SubMuc
4	5.20293e-16	-0.988667	0.268	0.874	8.22531e-12	low	VCAN	-1.142	-1.7054	4	DOWN	SubMuc
4	1.06881e-15	-0.503627	0.93	1	1.68968e-11	low	COL3A1	-1.93	-0.104697	4	DOWN	SubMuc
4	4.21932e-15	-0.904832	0.38	0.897	6.67032e-11	low	PRSS23	-1.277	-1.23911	4	DOWN	SubMuc
4	1.96623e-14	-0.796681	0.408	0.885	3.10842e-10	low	FBN1	-1.293	-1.11711	4	DOWN	SubMuc
4	1.07936e-13	-0.93281	0.324	0.908	1.70636e-09	low	KRT1	-1.232	-1.4867	4	DOWN	SubMuc
4	1.26444e-12	-0.794936	0.394	0.885	1.99896e-08	low	IGF1	-1.279	-1.16748	4	DOWN	SubMuc
4	2.35078e-12	-0.800846	0.606	0.931	3.71634e-08	low	SPINK5	-1.537	-0.619463	4	DOWN	SubMuc
4	5.58172e-12	-0.987914	0.056	0.586	8.82414e-08	low	LCE3D	-0.642	-3.3874	4	DOWN	SubMuc
4	6.79681e-12	-0.442799	0.901	1	1.07451e-07	low	PTGDS	-1.901	-0.150401	4	DOWN	SubMuc
4	5.03792e-11	-0.702549	0.479	0.931	7.96445e-07	low	CRNN	-1.41	-0.958756	4	DOWN	SubMuc
4	9.22361e-11	-0.591138	0.577	0.943	1.45816e-06	low	PMEPA1	-1.52	-0.708686	4	DOWN	SubMuc
4	2.33271e-10	-0.74902	0.31	0.851	3.68778e-06	low	LTBP1	-1.161	-1.45689	4	DOWN	SubMuc
4	2.33345e-10	-0.793698	0.197	0.678	3.68895e-06	low	MXRA5	-0.875	-1.78309	4	DOWN	SubMuc
4	3.90422e-10	-0.770561	0.042	0.506	6.17218e-06	low	CRISP3	-0.548	-3.59068	4	DOWN	SubMuc
4	7.5253e-10	-0.818573	0.085	0.54	1.18968e-05	low	SLC18A2	-0.625	-2.66742	4	DOWN	SubMuc
4	1.62374e-09	-0.597299	0.535	0.92	2.56698e-05	low	CXCL14	-1.455	-0.782095	4	DOWN	SubMuc
4	4.71092e-09	-0.743788	0.056	0.483	7.44749e-05	low	FLG	-0.539	-3.10852	4	DOWN	SubMuc
4	5.40633e-09	-0.698202	0.493	0.851	8.54687e-05	low	DSP	-1.344	-0.787571	4	DOWN	SubMuc
4	5.66632e-09	-0.708782	0.07	0.529	8.95789e-05	low	DSG1	-0.599	-2.91784	4	DOWN	SubMuc
4	7.58713e-09	-0.646482	0.028	0.437	0.000119945	low	ALOX12	-0.465	-3.96413	4	DOWN	SubMuc
4	2.09198e-08	-0.680082	0.394	0.816	0.00033072	low	CRCT1	-1.21	-1.05037	4	DOWN	SubMuc
4	9.8189e-08	-0.581732	0.465	0.851	0.00155227	low	SFRP1	-1.316	-0.871928	4	DOWN	SubMuc
4	1.51548e-07	-0.554664	0.493	0.885	0.00239582	low	GJA1	-1.378	-0.84409	4	DOWN	SubMuc
4	5.31772e-07	-0.582243	0.465	0.805	0.00840678	low	RGS5	-1.27	-0.791758	4	DOWN	SubMuc
4	1.23548e-06	-0.563388	0.239	0.655	0.0195317	low	MDK	-0.894	-1.45448	4	DOWN	SubMuc
4	1.43594e-06	-0.630234	0.239	0.586	0.0227008	low	PGR	-0.825	-1.29389	4	DOWN	SubMuc
4	2.15859e-06	-0.326534	0.873	0.943	0.0341251	low	SPARC	-1.816	-0.111276	4	DOWN	SubMuc
4	2.36555e-06	-0.546648	0.211	0.632	0.0373969	low	ERO1A	-0.843	-1.58268	4	DOWN	SubMuc
4	2.64569e-06	-0.56792	0.155	0.494	0.0418257	low	C1QTNF7	-0.649	-1.67224	4	DOWN	SubMuc
4	2.7769e-06	-0.574649	0.141	0.494	0.0438999	low	PABPC3	-0.635	-1.80882	4	DOWN	SubMuc
0	4.90264e-22	1.77352	0.833	0.014	7.75058e-18	low	S100A7	-0.847	5.89482	0	UP	SubMuc
0	2.19614e-11	1.1361	0.488	0	3.47188e-07	low	OLFM4	-0.488	#NUM!	0	UP	SubMuc
0	2.54933e-08	0.190449	0.988	0.986	0.000403024	low	B2M	-1.974	0.0029234	0	UP	SubMuc
0	2.77677e-08	0.919666	0.429	0.043	0.000438979	low	LGALS7	-0.472	3.31857	0	UP	SubMuc
0	3.04169e-08	0.137639	1	1	0.000480861	low	S100A9	-2	0	0	UP	SubMuc
0	1.31057e-07	0.828665	0.619	0.243	0.00207188	low	HLA-C	-0.862	1.34898	0	UP	SubMuc
0	2.7662e-07	0.317071	0.893	0.786	0.00437309	low	RPL18A	-1.679	0.184131	0	UP	SubMuc
0	3.40637e-07	0.850284	0.488	0.143	0.00538512	low	IGLC2	-0.631	1.77087	0	UP	SubMuc
0	6.58594e-07	0.410052	0.833	0.7	0.0104117	low	S100A2	-1.533	0.250962	0	UP	SubMuc
0	7.72462e-07	0.843757	0.298	0	0.0122118	low	IGLC3	-0.298	#NUM!	0	UP	SubMuc
0	9.67312e-07	0.367759	0.81	0.7	0.0152922	low	RPS28	-1.51	0.210567	0	UP	SubMuc
0	1.32054e-25	-0.535048	0.917	1	2.08765e-21	low	IGFBP5	-1.917	-0.125006	0	DOWN	SubMuc
0	3.24058e-23	-1.54413	0.095	0.886	5.12304e-19	low	CCN5	-0.981	-3.22131	0	DOWN	SubMuc
0	2.89636e-21	-1.31274	0.286	0.943	4.57886e-17	low	KRT1	-1.229	-1.72124	0	DOWN	SubMuc
0	2.69253e-20	-0.581263	0.881	1	4.25663e-16	low	COL1A2	-1.881	-0.182786	0	DOWN	SubMuc
0	2.14414e-19	-1.19963	0.286	0.9	3.38967e-15	low	DIO2	-1.186	-1.65391	0	DOWN	SubMuc
0	4.97689e-19	-1.17972	0.31	0.914	7.86797e-15	low	SFRP4	-1.224	-1.55993	0	DOWN	SubMuc
0	3.66472e-18	-0.696622	0.75	1	5.79356e-14	low	SPINK5	-1.75	-0.415037	0	DOWN	SubMuc
0	1.45917e-17	-1.30094	0.012	0.657	2.3068e-13	low	FLG	-0.669	-5.77479	0	DOWN	SubMuc
0	3.61318e-16	-1.25406	0.036	0.657	5.71207e-12	low	LCE3D	-0.693	-4.18982	0	DOWN	SubMuc
0	1.25856e-15	-1.17603	0.155	0.8	1.98966e-11	low	PRSS23	-0.955	-2.36773	0	DOWN	SubMuc
0	1.50921e-15	-1.15606	0.06	0.686	2.38591e-11	low	VCAN	-0.746	-3.51517	0	DOWN	SubMuc
0	1.97594e-15	-1.18426	0.048	0.671	3.12376e-11	low	PABPC3	-0.719	-3.80521	0	DOWN	SubMuc
0	1.55183e-13	-0.825426	0.583	0.943	2.45329e-09	low	COL1A1	-1.526	-0.693762	0	DOWN	SubMuc
0	1.8238e-13	-1.05864	0.036	0.571	2.88324e-09	low	DSG1	-0.607	-3.98742	0	DOWN	SubMuc
0	4.99034e-13	-0.955078	0.286	0.857	7.88923e-09	low	CXCL14	-1.143	-1.58328	0	DOWN	SubMuc
0	8.3165e-13	-0.775611	0.488	0.929	1.31476e-08	low	CRNN	-1.417	-0.928797	0	DOWN	SubMuc
0	1.70057e-11	-0.978015	0.214	0.743	2.68843e-07	low	KRT10	-0.957	-1.79575	0	DOWN	SubMuc
0	5.8274e-11	-0.929655	0.024	0.486	9.21253e-07	low	CRISP3	-0.51	-4.33985	0	DOWN	SubMuc
0	1.02585e-10	-0.702175	0.548	0.857	1.62177e-06	low	DSP	-1.405	-0.645119	0	DOWN	SubMuc
0	1.15899e-10	-0.60948	0.69	0.943	1.83224e-06	low	COL3A1	-1.633	-0.450661	0	DOWN	SubMuc
0	1.26092e-10	-0.873118	0.262	0.843	1.99339e-06	low	PMEPA1	-1.105	-1.68597	0	DOWN	SubMuc
0	3.15043e-10	-0.867506	0.024	0.457	4.98051e-06	low	SLC18A2	-0.481	-4.25109	0	DOWN	SubMuc
0	7.73257e-10	-0.480551	0.774	0.957	1.22244e-05	low	PTGDS	-1.731	-0.306185	0	DOWN	SubMuc
0	1.11833e-09	-0.578655	0.583	0.929	1.76796e-05	low	CCDC80	-1.512	-0.672183	0	DOWN	SubMuc
0	1.44335e-09	-0.870297	0.119	0.6	2.28179e-05	low	LTBP1	-0.719	-2.334	0	DOWN	SubMuc
0	2.94823e-09	-0.764008	0.357	0.8	4.66086e-05	low	CRCT1	-1.157	-1.16408	0	DOWN	SubMuc
0	3.1674e-09	-0.821268	0.262	0.714	5.00734e-05	low	IGF1	-0.976	-1.44636	0	DOWN	SubMuc
0	6.31681e-09	-0.425658	0.762	0.957	9.98625e-05	low	FBLN1	-1.719	-0.328728	0	DOWN	SubMuc
0	1.65168e-08	-0.319255	0.881	1	0.000261114	low	CSTA	-1.881	-0.182786	0	DOWN	SubMuc
0	6.2596e-08	-0.807517	0.143	0.529	0.00098958	low	TMPRSS11B	-0.672	-1.88725	0	DOWN	SubMuc
0	7.01079e-08	-0.724102	0.048	0.4	0.00110834	low	PAPPA	-0.448	-3.05889	0	DOWN	SubMuc
0	1.10246e-07	-0.580484	0.476	0.829	0.00174288	low	KRT6C	-1.305	-0.800411	0	DOWN	SubMuc
0	1.45332e-07	-0.735302	0.214	0.657	0.00229756	low	A2ML1	-0.871	-1.61828	0	DOWN	SubMuc
0	3.12276e-07	-0.567056	0.512	0.886	0.00493677	low	S100A14	-1.398	-0.791163	0	DOWN	SubMuc
0	3.46632e-07	-0.705241	0.238	0.629	0.0054799	low	FBN1	-0.867	-1.4021	0	DOWN	SubMuc
0	4.30956e-07	-0.652363	0.333	0.743	0.00681298	low	SFRP1	-1.076	-1.15784	0	DOWN	SubMuc
0	4.78481e-07	-0.619694	0.417	0.814	0.0075643	low	KRTDAP	-1.231	-0.964981	0	DOWN	SubMuc
0	7.72892e-07	-0.36218	0.786	0.971	0.0122186	low	SFN	-1.757	-0.304942	0	DOWN	SubMuc
0	8.94058e-07	-0.606851	0	0.257	0.0141342	low	LCE3E	-0.257	#NUM!	0	DOWN	SubMuc
0	9.71983e-07	-0.67213	0.238	0.686	0.0153661	low	PKP1	-0.924	-1.52725	0	DOWN	SubMuc
0	1.10751e-06	-0.636191	0.06	0.386	0.0175086	low	H19	-0.446	-2.68557	0	DOWN	SubMuc
0	1.39504e-06	-0.621045	0.024	0.314	0.0220542	low	ALOX12	-0.338	-3.70966	0	DOWN	SubMuc
0	2.927e-06	-0.617143	0.06	0.371	0.0462729	low	EDNRA	-0.431	-2.62838	0	DOWN	SubMuc
1	2.28037e-14	1.64794	0.651	0	3.60504e-10	low	S100A7	-0.651	#NUM!	1	UP	SubMuc
1	1.4367e-08	1.04992	0.57	0.133	0.000227128	low	HLA-C	-0.703	2.09954	1	UP	SubMuc
1	1.03069e-06	0.219804	0.93	0.9	0.0162941	low	B2M	-1.83	0.0473057	1	UP	SubMuc
1	7.54292e-24	-0.684346	0.837	1	1.19246e-19	low	IGFBP5	-1.837	-0.2567	1	DOWN	SubMuc
1	5.14301e-23	-1.6234	0.116	0.95	8.13058e-19	low	KRT1	-1.066	-3.0338	1	DOWN	SubMuc
1	8.30479e-22	-1.5318	0.116	0.9	1.3129e-17	low	CCN5	-1.016	-2.9558	1	DOWN	SubMuc
1	3.60488e-19	-1.32519	0.221	0.9	5.69896e-15	low	DIO2	-1.121	-2.02588	1	DOWN	SubMuc
1	1.11409e-18	-1.30646	0.244	0.883	1.76126e-14	low	SFRP4	-1.127	-1.85553	1	DOWN	SubMuc
1	7.82148e-18	-0.660216	0.733	1	1.2365e-13	low	COL1A2	-1.733	-0.448115	1	DOWN	SubMuc
1	1.47338e-15	-0.962943	0.43	0.867	2.32927e-11	low	SPINK5	-1.297	-1.0117	1	DOWN	SubMuc
1	3.77573e-13	-1.14496	0.186	0.8	5.96906e-09	low	IGF1	-0.986	-2.1047	1	DOWN	SubMuc
1	6.38964e-13	-0.794672	0.512	0.95	1.01014e-08	low	PTGDS	-1.462	-0.891784	1	DOWN	SubMuc
1	1.1723e-12	-1.14793	0.105	0.683	1.85329e-08	low	PRSS23	-0.788	-2.7015	1	DOWN	SubMuc
1	1.39821e-12	-1.1368	0.058	0.6	2.21043e-08	low	VCAN	-0.658	-3.37084	1	DOWN	SubMuc
1	1.85148e-12	-0.95356	0.337	0.85	2.92701e-08	low	DSP	-1.187	-1.33471	1	DOWN	SubMuc
1	1.5986e-11	-0.846311	0.465	0.9	2.52722e-07	low	COL1A1	-1.365	-0.952694	1	DOWN	SubMuc
1	3.80442e-11	-0.952534	0.256	0.783	6.0144e-07	low	SFRP1	-1.039	-1.61287	1	DOWN	SubMuc
1	1.55235e-10	-0.787367	0.419	0.883	2.45411e-06	low	CCDC80	-1.302	-1.07546	1	DOWN	SubMuc
1	9.39819e-10	-0.956735	0.047	0.5	1.48576e-05	low	PGR	-0.547	-3.4112	1	DOWN	SubMuc
1	1.38564e-09	-0.972828	0.012	0.4	2.19057e-05	low	FLG	-0.412	-5.05889	1	DOWN	SubMuc
1	2.41466e-09	-0.932821	0.105	0.567	3.81734e-05	low	KRT10	-0.672	-2.43296	1	DOWN	SubMuc
1	4.58158e-09	-0.651001	0.581	0.933	7.24301e-05	low	COL3A1	-1.514	-0.683339	1	DOWN	SubMuc
1	1.51607e-08	-0.942931	0.07	0.5	0.000239676	low	PABPC3	-0.57	-2.8365	1	DOWN	SubMuc
1	4.13472e-08	-0.827754	0.256	0.733	0.000653659	low	CXCL14	-0.989	-1.51767	1	DOWN	SubMuc
1	4.13905e-08	-0.668726	0.477	0.917	0.000654342	low	SFN	-1.394	-0.942932	1	DOWN	SubMuc
1	1.20655e-07	-0.819841	0.221	0.667	0.00190744	low	PMEPA1	-0.888	-1.59364	1	DOWN	SubMuc
1	1.34792e-07	-0.813062	0.023	0.35	0.00213093	low	LCE3D	-0.373	-3.92765	1	DOWN	SubMuc
1	4.59099e-07	-0.701543	0	0.267	0.0072579	low	WNT16	-0.267	#NUM!	1	DOWN	SubMuc
1	5.42844e-07	-0.700897	0.012	0.3	0.00858181	low	CRISP3	-0.312	-4.64386	1	DOWN	SubMuc
1	7.85746e-07	-0.777936	0.163	0.6	0.0124219	low	FBN1	-0.763	-1.88009	1	DOWN	SubMuc
1	1.07684e-06	-0.779454	0.198	0.65	0.0170238	low	NUCKS1	-0.848	-1.71494	1	DOWN	SubMuc
1	1.22014e-06	-0.692335	0.023	0.317	0.0192892	low	RAB31	-0.34	-3.78478	1	DOWN	SubMuc
1	1.69146e-06	-0.567729	0.512	0.9	0.0267402	low	CFD	-1.412	-0.813781	1	DOWN	SubMuc
1	1.85416e-06	-0.728937	0.081	0.45	0.0293124	low	LTBP1	-0.531	-2.47393	1	DOWN	SubMuc
1	2.42975e-06	-0.674374	0.035	0.333	0.0384119	low	DSG1	-0.368	-3.2501	1	DOWN	SubMuc
2	3.28749e-12	1.1501	0.492	0.012	5.1972e-08	low	S100A7	-0.504	5.35755	2	UP	SubMuc
2	4.78495e-12	0.811312	0.831	0.482	7.56453e-08	low	TAGLN	-1.313	0.785815	2	UP	SubMuc
2	1.76451e-10	0.916083	0.407	0	2.78952e-06	low	OLFM4	-0.407	#NUM!	2	UP	SubMuc
2	2.12742e-09	0.950416	0.576	0.165	3.36324e-05	low	MYH11	-0.741	1.8036	2	UP	SubMuc
2	1.00195e-07	0.810211	0.559	0.2	0.00158398	low	CPE	-0.759	1.48285	2	UP	SubMuc
2	1.72264e-06	0.29564	0.932	0.882	0.0272333	low	MYL9	-1.814	0.0795513	2	UP	SubMuc
2	2.45223e-06	0.240255	0.864	0.894	0.0387674	low	CALD1	-1.758	-0.0492435	2	UP	SubMuc
2	7.9937e-24	-1.29419	0.424	1	1.26372e-19	low	SFRP4	-1.424	-1.23786	2	DOWN	SubMuc
2	1.73946e-23	-1.51633	0.203	0.988	2.74991e-19	low	CCN5	-1.191	-2.28303	2	DOWN	SubMuc
2	1.48104e-21	-0.451837	0.983	1	2.34138e-17	low	IGFBP5	-1.983	-0.0247367	2	DOWN	SubMuc
2	6.20052e-21	-0.921313	0.695	0.988	9.80241e-17	low	PTGDS	-1.683	-0.507498	2	DOWN	SubMuc
2	6.62456e-21	-1.29409	0.322	0.965	1.04728e-16	low	DIO2	-1.287	-1.58347	2	DOWN	SubMuc
2	2.04327e-19	-0.609106	0.864	1	3.2302e-15	low	COL1A2	-1.864	-0.210897	2	DOWN	SubMuc
2	6.39607e-18	-0.815628	0.746	0.976	1.01115e-13	low	COL1A1	-1.722	-0.387706	2	DOWN	SubMuc
2	9.09188e-18	-1.06779	0.339	0.953	1.43734e-13	low	PRSS23	-1.292	-1.49119	2	DOWN	SubMuc
2	1.25736e-17	-0.494013	0.881	1	1.98776e-13	low	FBLN1	-1.881	-0.182786	2	DOWN	SubMuc
2	1.01612e-15	-1.22701	0.119	0.882	1.60638e-11	low	VCAN	-1.001	-2.88982	2	DOWN	SubMuc
2	1.90528e-14	-0.889792	0.508	0.965	3.01206e-10	low	SPINK5	-1.473	-0.9257	2	DOWN	SubMuc
2	2.2779e-14	-1.0958	0.22	0.906	3.60112e-10	low	KRT1	-1.126	-2.04201	2	DOWN	SubMuc
2	3.02925e-13	-0.994657	0.288	0.871	4.78895e-09	low	IGF1	-1.159	-1.5966	2	DOWN	SubMuc
2	3.86543e-13	-0.554046	0.864	0.988	6.11085e-09	low	COL3A1	-1.852	-0.19348	2	DOWN	SubMuc
2	7.57732e-13	-1.01393	0.254	0.859	1.1979e-08	low	CXCL14	-1.113	-1.75783	2	DOWN	SubMuc
2	1.34214e-12	-0.820165	0.407	0.941	2.12178e-08	low	FBN1	-1.348	-1.20917	2	DOWN	SubMuc
2	2.00891e-11	-1.00284	0.119	0.718	3.17589e-07	low	SLC18A2	-0.837	-2.59302	2	DOWN	SubMuc
2	3.4279e-11	-0.590817	0.661	0.965	5.41917e-07	low	DCN	-1.626	-0.545879	2	DOWN	SubMuc
2	4.02625e-11	-1.05081	0.051	0.624	6.3651e-07	low	MXRA5	-0.675	-3.61298	2	DOWN	SubMuc
2	8.27974e-11	-0.917949	0.237	0.835	1.30894e-06	low	CRNN	-1.072	-1.81689	2	DOWN	SubMuc
2	4.85497e-10	-0.936746	0.051	0.6	7.67523e-06	low	MDK	-0.651	-3.55639	2	DOWN	SubMuc
2	7.3305e-10	-0.562628	0.627	0.988	1.15888e-05	low	IGFBP4	-1.615	-0.656046	2	DOWN	SubMuc
2	1.81704e-09	-0.824935	0.288	0.765	2.87255e-05	low	FSTL1	-1.053	-1.40939	2	DOWN	SubMuc
2	2.78201e-09	-0.825664	0.271	0.812	4.39809e-05	low	LTBP1	-1.083	-1.58319	2	DOWN	SubMuc
2	3.76062e-09	-0.88772	0.203	0.765	5.94516e-05	low	CRCT1	-0.968	-1.91398	2	DOWN	SubMuc
2	4.31611e-09	-0.833375	0.271	0.753	6.82334e-05	low	GJA1	-1.024	-1.47436	2	DOWN	SubMuc
2	4.48014e-09	-0.880434	0.153	0.706	7.08266e-05	low	COL5A2	-0.859	-2.20614	2	DOWN	SubMuc
2	5.3178e-09	-0.860696	0.169	0.718	8.40692e-05	low	PCOLCE	-0.887	-2.08696	2	DOWN	SubMuc
2	5.60034e-09	-0.638518	0.627	0.953	8.85358e-05	low	SPARC	-1.58	-0.604011	2	DOWN	SubMuc
2	5.8522e-09	-0.527793	0.661	0.965	9.25175e-05	low	CCDC80	-1.626	-0.545879	2	DOWN	SubMuc
2	7.49743e-09	-0.857808	0.203	0.729	0.000118527	low	KRT6C	-0.932	-1.84444	2	DOWN	SubMuc
2	7.87342e-09	-0.841273	0	0.435	0.000124471	low	FLG	-0.435	#NUM!	2	DOWN	SubMuc
2	1.00015e-08	-0.929742	0.034	0.494	0.000158113	low	LCE3D	-0.528	-3.8609	2	DOWN	SubMuc
2	1.67691e-08	-0.864636	0.102	0.576	0.000265102	low	SULF2	-0.678	-2.4975	2	DOWN	SubMuc
2	3.24959e-08	-0.777248	0.051	0.506	0.000513727	low	SPON1	-0.557	-3.31057	2	DOWN	SubMuc
2	3.90584e-08	-0.807328	0.136	0.671	0.000617475	low	CTSK	-0.807	-2.30271	2	DOWN	SubMuc
2	4.52408e-08	-0.664385	0.458	0.882	0.000715212	low	PSAP	-1.34	-0.945431	2	DOWN	SubMuc
2	8.35084e-08	-0.757103	0.305	0.859	0.00132018	low	SERPINF1	-1.164	-1.49385	2	DOWN	SubMuc
2	1.16432e-07	-0.783124	0.085	0.541	0.00184068	low	SERPINH1	-0.626	-2.67009	2	DOWN	SubMuc
2	1.35395e-07	-0.774433	0.119	0.576	0.00214046	low	RAB31	-0.695	-2.27511	2	DOWN	SubMuc
2	1.42889e-07	-0.72229	0.39	0.859	0.00225893	low	MMP2	-1.249	-1.13918	2	DOWN	SubMuc
2	1.93785e-07	-0.719281	0.051	0.482	0.00306355	low	CDH11	-0.533	-3.24046	2	DOWN	SubMuc
2	2.3076e-07	-0.603711	0.508	0.906	0.00364808	low	SFRP1	-1.414	-0.834683	2	DOWN	SubMuc
2	3.2293e-07	-0.794478	0.119	0.576	0.00510521	low	FBLN2	-0.695	-2.27511	2	DOWN	SubMuc
2	3.43444e-07	-0.747249	0.068	0.494	0.0054295	low	KRT10	-0.562	-2.8609	2	DOWN	SubMuc
2	3.59028e-07	-0.745522	0.186	0.682	0.00567588	low	PGR	-0.868	-1.87447	2	DOWN	SubMuc
2	3.93793e-07	-0.704251	0.034	0.435	0.00622547	low	PABPC3	-0.469	-3.67741	2	DOWN	SubMuc
2	4.14957e-07	-0.686123	0	0.353	0.00656005	low	SULT1C4	-0.353	#NUM!	2	DOWN	SubMuc
2	8.92009e-07	-0.700694	0.153	0.6	0.0141018	low	NT5E	-0.753	-1.97143	2	DOWN	SubMuc
2	9.8622e-07	-0.629404	0.017	0.376	0.0155912	low	PAPSS2	-0.393	-4.46713	2	DOWN	SubMuc
2	9.88637e-07	-0.662231	0.068	0.471	0.0156294	low	RTL8C	-0.539	-2.79212	2	DOWN	SubMuc
2	1.34676e-06	-0.704958	0.203	0.682	0.021291	low	BGN	-0.885	-1.74829	2	DOWN	SubMuc
2	1.55856e-06	-0.708691	0.237	0.729	0.0246392	low	LY6E	-0.966	-1.62103	2	DOWN	SubMuc
2	1.58768e-06	-0.637233	0.424	0.765	0.0250996	low	DSP	-1.189	-0.851395	2	DOWN	SubMuc
2	3.05116e-06	-0.699517	0.085	0.471	0.0482358	low	KIF21A	-0.556	-2.47019	2	DOWN	SubMuc
10	1.33175e-08	1.85767	1	0	0.000210536	low	OLFM4	-1	#NUM!	10	UP	SubMuc
10	2.50569e-06	1.53857	1	0.103	0.0396125	low	FGFBP1	-1.103	3.27928	10	UP	SubMuc
6	2.2861e-06	0.435951	0.72	0.16	0.0503536	low	PROM2	-0.88	2.16993	Superficial	NOT SIG.	epi
6	2.32721e-06	0.58103	0.94	0.32	0.0512591	low	TXN	-1.26	1.55459	Superficial	NOT SIG.	epi
6	2.34424e-06	0.418809	0.68	0.14	0.0516342	low	ACOX1	-0.82	2.28011	Superficial	NOT SIG.	epi
6	2.37297e-06	0.342898	0.52	0.06	0.0522671	low	TMEM9B	-0.58	3.11548	Superficial	NOT SIG.	epi
6	2.38667e-06	0.600192	0.92	0.38	0.0525689	low	PHLDA1	-1.3	1.27563	Superficial	NOT SIG.	epi
6	2.45687e-06	0.393925	0.64	0.12	0.0541149	low	PSMA6	-0.76	2.41504	Superficial	NOT SIG.	epi
6	2.45713e-06	0.513736	0.88	0.3	0.0541207	low	CD63	-1.18	1.55254	Superficial	NOT SIG.	epi
6	2.47699e-06	0.310182	0.46	0.04	0.0545581	low	PSMG2	-0.5	3.52356	Superficial	NOT SIG.	epi
6	2.52391e-06	0.306317	0.48	0.04	0.0555915	low	KIF1B	-0.52	3.58496	Superficial	NOT SIG.	epi
6	2.56136e-06	0.288184	0.58	0.08	0.0564166	low	HS6ST1	-0.66	2.85798	Superficial	NOT SIG.	epi
6	2.59438e-06	0.533802	0.82	0.24	0.0571438	low	ATP2A2	-1.06	1.77259	Superficial	NOT SIG.	epi
6	2.63687e-06	0.267653	0.48	0.04	0.0580797	low	PCNP	-0.52	3.58496	Superficial	NOT SIG.	epi
6	2.66843e-06	0.310501	0.62	0.1	0.0587748	low	EPB41L3	-0.72	2.63227	Superficial	NOT SIG.	epi
6	2.67216e-06	0.436805	0.86	0.22	0.058857	low	ARL8B	-1.08	1.96683	Superficial	NOT SIG.	epi
6	2.69304e-06	0.337529	0.52	0.06	0.0593169	low	UBXN6	-0.58	3.11548	Superficial	NOT SIG.	epi
6	2.70159e-06	0.529418	1	0.58	0.0595052	low	RPS26	-1.58	0.785875	Superficial	NOT SIG.	epi
6	2.72514e-06	0.376005	0.6	0.1	0.0600239	low	MAP7D1	-0.7	2.58496	Superficial	NOT SIG.	epi
6	2.74255e-06	0.476683	0.78	0.2	0.0604074	low	ZNF207	-0.98	1.96347	Superficial	NOT SIG.	epi
6	2.75125e-06	0.507959	0.94	0.26	0.0605991	low	HSBP1	-1.2	1.85415	Superficial	NOT SIG.	epi
6	2.75281e-06	0.324234	0.42	0.02	0.0606334	low	NCOA3	-0.44	4.39232	Superficial	NOT SIG.	epi
6	2.77652e-06	0.262878	0.58	0.08	0.0611556	low	PPIC	-0.66	2.85798	Superficial	NOT SIG.	epi
6	2.82388e-06	0.387095	0.56	0.08	0.0621987	low	NDUFB7	-0.64	2.80735	Superficial	NOT SIG.	epi
6	2.83502e-06	0.391242	0.6	0.1	0.0624441	low	SYNGR2	-0.7	2.58496	Superficial	NOT SIG.	epi
6	2.87423e-06	0.356595	0.58	0.1	0.0633078	low	FAM219B	-0.68	2.53605	Superficial	NOT SIG.	epi
6	2.92902e-06	0.314839	0.52	0.06	0.0645145	low	CWC15	-0.58	3.11548	Superficial	NOT SIG.	epi
6	2.94089e-06	0.338904	0.56	0.08	0.064776	low	FKBP8	-0.64	2.80735	Superficial	NOT SIG.	epi
6	2.99167e-06	0.410993	0.74	0.18	0.0658945	low	ZNF750	-0.92	2.03953	Superficial	NOT SIG.	epi
6	3.02036e-06	0.313044	0.42	0.02	0.0665264	low	DIP2B	-0.44	4.39232	Superficial	NOT SIG.	epi
6	3.02466e-06	0.561232	0.84	0.24	0.0666212	low	VPS4B	-1.08	1.80735	Superficial	NOT SIG.	epi
6	3.07727e-06	0.41738	0.72	0.16	0.06778	low	FAM83H	-0.88	2.16993	Superficial	NOT SIG.	epi
6	3.09928e-06	0.438494	0.7	0.14	0.0682647	low	TIMM8B	-0.84	2.32193	Superficial	NOT SIG.	epi
6	3.17191e-06	0.381646	0.68	0.14	0.0698645	low	FDFT1	-0.82	2.28011	Superficial	NOT SIG.	epi
6	3.18084e-06	0.524759	0.9	0.34	0.0700611	low	RPL36AL	-1.24	1.40439	Superficial	NOT SIG.	epi
6	3.18476e-06	0.373671	0.52	0.06	0.0701475	low	HEBP1	-0.58	3.11548	Superficial	NOT SIG.	epi
6	3.19892e-06	0.466972	0.78	0.22	0.0704595	low	UQCR10	-1	1.82597	Superficial	NOT SIG.	epi
6	3.23811e-06	0.397408	0.58	0.1	0.0713225	low	CACUL1	-0.68	2.53605	Superficial	NOT SIG.	epi
6	3.2438e-06	0.377988	0.7	0.16	0.0714479	low	TRIM16	-0.86	2.12928	Superficial	NOT SIG.	epi
6	3.26431e-06	0.347117	0.66	0.12	0.0718997	low	DCXR	-0.78	2.45943	Superficial	NOT SIG.	epi
6	3.28498e-06	0.306194	0.4	0.02	0.0723551	low	IFNAR1	-0.42	4.32193	Superficial	NOT SIG.	epi
6	3.31275e-06	0.309541	0.42	0.02	0.0729666	low	AHSA1	-0.44	4.39232	Superficial	NOT SIG.	epi
6	3.31275e-06	0.304057	0.42	0.02	0.0729666	low	LIPE-AS1	-0.44	4.39232	Superficial	NOT SIG.	epi
6	3.31275e-06	0.299413	0.42	0.02	0.0729666	low	LSM7	-0.44	4.39232	Superficial	NOT SIG.	epi
6	3.31275e-06	0.291264	0.42	0.02	0.0729666	low	NDUFA12	-0.44	4.39232	Superficial	NOT SIG.	epi
6	3.31275e-06	0.27607	0.42	0.02	0.0729666	low	NPC1	-0.44	4.39232	Superficial	NOT SIG.	epi
6	3.31275e-06	0.270737	0.42	0.02	0.0729666	low	TMEM8A	-0.44	4.39232	Superficial	NOT SIG.	epi
6	3.32136e-06	0.336845	0.5	0.06	0.0731562	low	ALKBH7	-0.56	3.05889	Superficial	NOT SIG.	epi
6	3.32136e-06	0.326708	0.5	0.06	0.0731562	low	LRP11	-0.56	3.05889	Superficial	NOT SIG.	epi
6	3.4513e-06	0.344963	0.6	0.1	0.0760183	low	WSB2	-0.7	2.58496	Superficial	NOT SIG.	epi
6	3.46184e-06	0.305891	0.52	0.06	0.0762506	low	ZNF562	-0.58	3.11548	Superficial	NOT SIG.	epi
6	3.49208e-06	0.338167	0.54	0.08	0.0769166	low	ARHGDIB	-0.62	2.75489	Superficial	NOT SIG.	epi
6	3.49658e-06	0.440237	0.98	0.66	0.0770157	low	H3F3B	-1.64	0.570316	Superficial	NOT SIG.	epi
6	3.52195e-06	0.342377	0.66	0.12	0.0775745	low	JTB	-0.78	2.45943	Superficial	NOT SIG.	epi
6	3.65503e-06	0.451338	1	0.7	0.0805057	low	RPS25	-1.7	0.514573	Superficial	NOT SIG.	epi
6	3.65705e-06	0.301402	1	0.86	0.0805501	low	RPLP0	-1.86	0.217591	Superficial	NOT SIG.	epi
6	3.67281e-06	0.426208	0.76	0.18	0.0808974	low	CAPG	-0.94	2.078	Superficial	NOT SIG.	epi
6	3.68451e-06	0.385109	0.68	0.14	0.081155	low	ZDHHC5	-0.82	2.28011	Superficial	NOT SIG.	epi
6	3.71711e-06	0.471503	0.6	0.12	0.081873	low	HLA-DPB1	-0.72	2.32193	Superficial	NOT SIG.	epi
6	3.723e-06	0.34638	0.36	0	0.0820028	low	FAM114A1	-0.36	#NUM!	Superficial	NOT SIG.	epi
6	3.723e-06	0.29405	0.36	0	0.0820028	low	CDH3	-0.36	#NUM!	Superficial	NOT SIG.	epi
6	3.723e-06	0.28084	0.36	0	0.0820028	low	HIST3H2A	-0.36	#NUM!	Superficial	NOT SIG.	epi
6	3.723e-06	0.256508	0.36	0	0.0820028	low	SRPX2	-0.36	#NUM!	Superficial	NOT SIG.	epi
6	3.74687e-06	0.377732	0.56	0.08	0.0825285	low	TM9SF3	-0.64	2.80735	Superficial	NOT SIG.	epi
6	3.78775e-06	0.331122	0.54	0.08	0.0834289	low	LGALS3BP	-0.62	2.75489	Superficial	NOT SIG.	epi
6	3.80724e-06	0.525536	0.76	0.2	0.0838582	low	NECTIN1	-0.96	1.926	Superficial	NOT SIG.	epi
6	3.81931e-06	0.427762	0.62	0.12	0.0841241	low	FUT6	-0.74	2.36923	Superficial	NOT SIG.	epi
6	3.84892e-06	0.390251	1	0.76	0.0847764	low	JUP	-1.76	0.395929	Superficial	NOT SIG.	epi
6	3.9003e-06	0.337647	0.56	0.08	0.0859081	low	ZNF770	-0.64	2.80735	Superficial	NOT SIG.	epi
6	3.9003e-06	0.331882	0.56	0.08	0.0859081	low	SSR1	-0.64	2.80735	Superficial	NOT SIG.	epi
6	3.94444e-06	0.351587	0.54	0.08	0.0868801	low	ATOX1	-0.62	2.75489	Superficial	NOT SIG.	epi
6	3.96547e-06	0.466852	0.84	0.22	0.0873434	low	RAN	-1.06	1.93289	Superficial	NOT SIG.	epi
6	4.04758e-06	0.402138	0.7	0.16	0.0891519	low	R3HDM4	-0.86	2.12928	Superficial	NOT SIG.	epi
6	4.09716e-06	0.361672	0.44	0.04	0.0902441	low	OXSR1	-0.48	3.45943	Superficial	NOT SIG.	epi
6	4.19888e-06	0.373029	0.7	0.16	0.0924845	low	DCTN2	-0.86	2.12928	Superficial	NOT SIG.	epi
6	4.22544e-06	0.282287	0.56	0.08	0.0930695	low	GALNT3	-0.64	2.80735	Superficial	NOT SIG.	epi
6	4.25513e-06	0.285493	0.62	0.1	0.0937234	low	BCL3	-0.72	2.63227	Superficial	NOT SIG.	epi
6	4.25935e-06	-0.893915	0.1	0.48	0.0938164	low	ADM	-0.58	-2.26303	Superficial	NOT SIG.	epi
6	4.28413e-06	0.38622	0.62	0.12	0.0943623	low	COPZ1	-0.74	2.36923	Superficial	NOT SIG.	epi
6	4.38235e-06	0.5549	0.92	0.28	0.0965256	low	PFN1	-1.2	1.71621	Superficial	NOT SIG.	epi
6	4.387e-06	0.272527	0.46	0.04	0.0966281	low	MPC1	-0.5	3.52356	Superficial	NOT SIG.	epi
6	4.4485e-06	0.48757	0.94	0.34	0.0979827	low	SERP1	-1.28	1.46713	Superficial	NOT SIG.	epi
6	4.45265e-06	0.35077	0.54	0.08	0.0980741	low	IER5	-0.62	2.75489	Superficial	NOT SIG.	epi
6	4.55612e-06	0.413079	0.76	0.18	0.100353	low	CHMP5	-0.94	2.078	Superficial	NOT SIG.	epi
6	4.58166e-06	0.309434	0.46	0.04	0.100916	low	WDR82	-0.5	3.52356	Superficial	NOT SIG.	epi
6	4.62166e-06	0.389846	0.74	0.18	0.101797	low	RNF10	-0.92	2.03953	Superficial	NOT SIG.	epi
6	4.69169e-06	0.510127	0.88	0.32	0.103339	low	COX7B	-1.2	1.45943	Superficial	NOT SIG.	epi
6	4.71238e-06	0.306452	0.6	0.1	0.103795	low	GPBP1L1	-0.7	2.58496	Superficial	NOT SIG.	epi
6	4.74146e-06	0.446651	0.9	0.28	0.104435	low	HM13	-1.18	1.6845	Superficial	NOT SIG.	epi
6	4.85908e-06	0.348218	0.78	0.2	0.107026	low	MMADHC	-0.98	1.96347	Superficial	NOT SIG.	epi
6	4.88761e-06	0.534466	0.82	0.3	0.107655	low	MUC20	-1.12	1.45066	Superficial	NOT SIG.	epi
6	4.94283e-06	0.37151	0.64	0.14	0.108871	low	KPNB1	-0.78	2.19265	Superficial	NOT SIG.	epi
6	4.95419e-06	0.516378	0.92	0.3	0.109121	low	ATP5MD	-1.22	1.61667	Superficial	NOT SIG.	epi
6	4.99609e-06	0.323127	0.46	0.04	0.110044	low	PLD2	-0.5	3.52356	Superficial	NOT SIG.	epi
6	5.00148e-06	0.533687	1	0.6	0.110163	low	ELF3	-1.6	0.736966	Superficial	NOT SIG.	epi
6	5.02053e-06	0.499296	0.82	0.26	0.110582	low	ZFAND5	-1.08	1.65711	Superficial	NOT SIG.	epi
6	5.10626e-06	0.280328	0.44	0.04	0.112471	low	UAP1	-0.48	3.45943	Superficial	NOT SIG.	epi
6	5.11582e-06	0.472808	0.96	0.3	0.112681	low	NME2	-1.26	1.67807	Superficial	NOT SIG.	epi
6	5.18633e-06	0.333337	0.58	0.1	0.114234	low	FUS	-0.68	2.53605	Superficial	NOT SIG.	epi
6	5.26125e-06	0.343741	0.5	0.06	0.115884	low	AUP1	-0.56	3.05889	Superficial	NOT SIG.	epi
6	5.29262e-06	0.505178	0.88	0.28	0.116575	low	RBM47	-1.16	1.65208	Superficial	NOT SIG.	epi
6	5.33484e-06	0.311537	0.44	0.04	0.117505	low	SEC23B	-0.48	3.45943	Superficial	NOT SIG.	epi
6	5.44021e-06	0.550727	0.98	0.44	0.119826	low	GRN	-1.42	1.15528	Superficial	NOT SIG.	epi
6	5.44628e-06	0.349428	0.46	0.04	0.11996	low	RBPMS	-0.5	3.52356	Superficial	NOT SIG.	epi
6	5.44628e-06	0.302755	0.46	0.04	0.11996	low	SEC24C	-0.5	3.52356	Superficial	NOT SIG.	epi
6	5.44628e-06	0.272293	0.46	0.04	0.11996	low	DGAT1	-0.5	3.52356	Superficial	NOT SIG.	epi
6	5.45213e-06	0.502966	0.98	0.56	0.120089	low	RAB10	-1.54	0.807355	Superficial	NOT SIG.	epi
6	5.5271e-06	0.40606	0.74	0.18	0.12174	low	RREB1	-0.92	2.03953	Superficial	NOT SIG.	epi
6	5.53131e-06	0.352049	0.78	0.18	0.121833	low	SF3B3	-0.96	2.11548	Superficial	NOT SIG.	epi
6	5.61573e-06	0.488527	0.84	0.22	0.123692	low	ATP6V1G1	-1.06	1.93289	Superficial	NOT SIG.	epi
6	5.72752e-06	0.395282	0.74	0.18	0.126154	low	EIF4G1	-0.92	2.03953	Superficial	NOT SIG.	epi
6	5.80506e-06	0.324558	0.56	0.08	0.127862	low	OSTC	-0.64	2.80735	Superficial	NOT SIG.	epi
6	5.86466e-06	0.43674	0.66	0.14	0.129175	low	SPCS2	-0.8	2.23704	Superficial	NOT SIG.	epi
6	5.91245e-06	-0.820698	0.02	0.38	0.130228	low	LOR	-0.4	-4.24793	Superficial	NOT SIG.	epi
6	6.03835e-06	0.246566	0.56	0.08	0.133001	low	DYNLT3	-0.64	2.80735	Superficial	NOT SIG.	epi
6	6.05084e-06	0.499468	0.96	0.3	0.133276	low	MYL12A	-1.26	1.67807	Superficial	NOT SIG.	epi
6	6.1874e-06	0.320376	0.48	0.06	0.136284	low	EHD4	-0.54	3	Superficial	NOT SIG.	epi
6	6.20559e-06	0.31308	0.5	0.06	0.136684	low	SCYL2	-0.56	3.05889	Superficial	NOT SIG.	epi
6	6.28406e-06	0.32221	0.4	0.02	0.138413	low	SUSD4	-0.42	4.32193	Superficial	NOT SIG.	epi
6	6.41238e-06	0.315065	0.66	0.12	0.141239	low	CLINT1	-0.78	2.45943	Superficial	NOT SIG.	epi
6	6.42176e-06	0.120523	1	1	0.141446	low	SPRR2A	-2	0	Superficial	NOT SIG.	epi
6	6.43509e-06	0.383243	0.78	0.2	0.141739	low	BCAP31	-0.98	1.96347	Superficial	NOT SIG.	epi
6	6.46588e-06	0.326717	0.5	0.06	0.142417	low	ANAPC16	-0.56	3.05889	Superficial	NOT SIG.	epi
6	6.46588e-06	0.279211	0.5	0.06	0.142417	low	REEP3	-0.56	3.05889	Superficial	NOT SIG.	epi
6	6.48437e-06	0.444655	0.7	0.18	0.142825	low	TUBA4A	-0.88	1.95936	Superficial	NOT SIG.	epi
6	6.4852e-06	0.497272	0.72	0.2	0.142843	low	C5orf66-AS1	-0.92	1.848	Superficial	NOT SIG.	epi
6	6.56444e-06	0.342842	1	0.8	0.144588	low	YWHAZ	-1.8	0.321928	Superficial	NOT SIG.	epi
6	6.65385e-06	0.516911	0.88	0.3	0.146558	low	GUK1	-1.18	1.55254	Superficial	NOT SIG.	epi
6	6.79881e-06	0.306375	0.38	0.02	0.149751	low	ARF5	-0.4	4.24793	Superficial	NOT SIG.	epi
6	6.88426e-06	0.353256	0.4	0.02	0.151633	low	CXCL1	-0.42	4.32193	Superficial	NOT SIG.	epi
6	6.88426e-06	0.305625	0.4	0.02	0.151633	low	MANF	-0.42	4.32193	Superficial	NOT SIG.	epi
6	6.88426e-06	0.279217	0.4	0.02	0.151633	low	ERBIN	-0.42	4.32193	Superficial	NOT SIG.	epi
6	6.88426e-06	0.273278	0.4	0.02	0.151633	low	PPP2R5E	-0.42	4.32193	Superficial	NOT SIG.	epi
6	6.88426e-06	0.259305	0.4	0.02	0.151633	low	SNHG8	-0.42	4.32193	Superficial	NOT SIG.	epi
6	6.88426e-06	0.259205	0.4	0.02	0.151633	low	ATRAID	-0.42	4.32193	Superficial	NOT SIG.	epi
6	6.88426e-06	0.244821	0.4	0.02	0.151633	low	DGKA	-0.42	4.32193	Superficial	NOT SIG.	epi
6	6.89964e-06	0.470852	0.76	0.22	0.151971	low	ACADM	-0.98	1.7885	Superficial	NOT SIG.	epi
6	6.96477e-06	0.406568	0.7	0.18	0.153406	low	MYO5B	-0.88	1.95936	Superficial	NOT SIG.	epi
6	7.01813e-06	0.301598	0.5	0.06	0.154581	low	DLD	-0.56	3.05889	Superficial	NOT SIG.	epi
6	7.01813e-06	0.289801	0.5	0.06	0.154581	low	POLR2K	-0.56	3.05889	Superficial	NOT SIG.	epi
6	7.08415e-06	0.381532	0.74	0.18	0.156035	low	ATP1A1	-0.92	2.03953	Superficial	NOT SIG.	epi
6	7.11653e-06	0.339163	0.6	0.12	0.156749	low	CHMP1B	-0.72	2.32193	Superficial	NOT SIG.	epi
6	7.26904e-06	0.396331	0.62	0.12	0.160108	low	TMEM154	-0.74	2.36923	Superficial	NOT SIG.	epi
6	7.26904e-06	0.277529	0.62	0.12	0.160108	low	NDUFC1	-0.74	2.36923	Superficial	NOT SIG.	epi
6	7.30999e-06	0.215631	1	0.96	0.16101	low	ACTB	-1.96	0.0588937	Superficial	NOT SIG.	epi
6	7.33927e-06	0.314357	0.58	0.1	0.161655	low	IFI16	-0.68	2.53605	Superficial	NOT SIG.	epi
6	7.45215e-06	0.447446	0.76	0.2	0.164141	low	SNHG5	-0.96	1.926	Superficial	NOT SIG.	epi
6	7.47523e-06	0.335794	0.54	0.08	0.164649	low	LSM3	-0.62	2.75489	Superficial	NOT SIG.	epi
6	7.47523e-06	0.306831	0.54	0.08	0.164649	low	SSBP1	-0.62	2.75489	Superficial	NOT SIG.	epi
6	7.61308e-06	0.258941	0.48	0.06	0.167686	low	MYD88	-0.54	3	Superficial	NOT SIG.	epi
6	7.61308e-06	0.247266	0.48	0.06	0.167686	low	UBAC2	-0.54	3	Superficial	NOT SIG.	epi
6	7.61533e-06	0.270431	0.5	0.06	0.167735	low	SEC11A	-0.56	3.05889	Superficial	NOT SIG.	epi
6	7.71972e-06	0.383188	0.88	0.26	0.170034	low	TPM3	-1.14	1.75899	Superficial	NOT SIG.	epi
6	7.73638e-06	0.29276	0.56	0.1	0.170402	low	G3BP1	-0.66	2.48543	Superficial	NOT SIG.	epi
6	7.75183e-06	0.373571	0.34	0	0.170742	low	HSPA6	-0.34	#NUM!	Superficial	NOT SIG.	epi
6	7.75183e-06	0.286728	0.34	0	0.170742	low	CXCL16	-0.34	#NUM!	Superficial	NOT SIG.	epi
6	7.75183e-06	0.271936	0.34	0	0.170742	low	AFAP1L2	-0.34	#NUM!	Superficial	NOT SIG.	epi
6	7.75183e-06	0.259245	0.34	0	0.170742	low	LRRC1	-0.34	#NUM!	Superficial	NOT SIG.	epi
6	7.75183e-06	0.243043	0.34	0	0.170742	low	MON2	-0.34	#NUM!	Superficial	NOT SIG.	epi
6	7.77545e-06	0.333609	0.54	0.08	0.171262	low	SH3BGRL	-0.62	2.75489	Superficial	NOT SIG.	epi
6	7.8317e-06	0.352931	0.62	0.12	0.172501	low	EPHB3	-0.74	2.36923	Superficial	NOT SIG.	epi
6	7.88297e-06	0.365711	0.44	0.04	0.17363	low	CAMTA1	-0.48	3.45943	Superficial	NOT SIG.	epi
6	7.93185e-06	0.233799	0.5	0.06	0.174707	low	FLNB	-0.56	3.05889	Superficial	NOT SIG.	epi
6	7.96594e-06	0.289156	0.6	0.12	0.175458	low	SLC66A2	-0.72	2.32193	Superficial	NOT SIG.	epi
6	7.96933e-06	0.551097	0.7	0.2	0.175532	low	CD177	-0.9	1.80735	Superficial	NOT SIG.	epi
6	8.08719e-06	0.323798	0.54	0.08	0.178128	low	NSDHL	-0.62	2.75489	Superficial	NOT SIG.	epi
6	8.12841e-06	0.358143	0.62	0.12	0.179036	low	GRB7	-0.74	2.36923	Superficial	NOT SIG.	epi
6	8.23031e-06	0.276942	0.58	0.1	0.181281	low	ADAR	-0.68	2.53605	Superficial	NOT SIG.	epi
6	8.26094e-06	0.302999	0.5	0.06	0.181955	low	CDC37	-0.56	3.05889	Superficial	NOT SIG.	epi
6	8.26094e-06	0.221371	0.5	0.06	0.181955	low	PCBD1	-0.56	3.05889	Superficial	NOT SIG.	epi
6	8.34312e-06	0.373081	0.7	0.16	0.183766	low	SEC61A1	-0.86	2.12928	Superficial	NOT SIG.	epi
6	8.46871e-06	0.405734	0.84	0.22	0.186532	low	CERS3	-1.06	1.93289	Superficial	NOT SIG.	epi
6	8.56296e-06	0.414484	0.76	0.2	0.188608	low	KDELR2	-0.96	1.926	Superficial	NOT SIG.	epi
6	8.67403e-06	0.461411	0.86	0.22	0.191054	low	ARRDC3	-1.08	1.96683	Superficial	NOT SIG.	epi
6	8.68268e-06	0.360721	0.56	0.1	0.191245	low	ITGB8	-0.66	2.48543	Superficial	NOT SIG.	epi
6	8.96554e-06	0.334604	0.44	0.04	0.197475	low	GMDS	-0.48	3.45943	Superficial	NOT SIG.	epi
6	8.96554e-06	0.325064	0.44	0.04	0.197475	low	LRRC59	-0.48	3.45943	Superficial	NOT SIG.	epi
6	8.97465e-06	0.353955	0.48	0.06	0.197676	low	PIK3IP1	-0.54	3	Superficial	NOT SIG.	epi
6	9.09569e-06	0.27543	0.54	0.08	0.200342	low	ZNHIT1	-0.62	2.75489	Superficial	NOT SIG.	epi
6	9.26237e-06	0.529141	0.94	0.44	0.204013	low	MAL2	-1.38	1.09516	Superficial	NOT SIG.	epi
6	9.58027e-06	0.269223	0.58	0.1	0.211015	low	MICOS13	-0.68	2.53605	Superficial	NOT SIG.	epi
6	9.59823e-06	0.466625	0.8	0.24	0.211411	low	COX5A	-1.04	1.73697	Superficial	NOT SIG.	epi
6	9.71534e-06	0.361453	0.58	0.12	0.21399	low	GOLPH3	-0.7	2.27302	Superficial	NOT SIG.	epi
6	9.73983e-06	0.414048	0.48	0.06	0.214529	low	HSPH1	-0.54	3	Superficial	NOT SIG.	epi
6	9.73983e-06	0.323969	0.48	0.06	0.214529	low	TSC22D4	-0.54	3	Superficial	NOT SIG.	epi
6	9.73983e-06	0.300532	0.48	0.06	0.214529	low	IL10RB	-0.54	3	Superficial	NOT SIG.	epi
6	9.76466e-06	0.328354	0.44	0.04	0.215076	low	YTHDF3	-0.48	3.45943	Superficial	NOT SIG.	epi
6	1.01176e-05	0.370563	0.56	0.1	0.22285	low	GORASP2	-0.66	2.48543	Superficial	NOT SIG.	epi
6	1.01217e-05	0.500221	1	0.64	0.222941	low	RPL19	-1.64	0.643856	Superficial	NOT SIG.	epi
6	1.01454e-05	0.321463	0.48	0.06	0.223463	low	HDAC1	-0.54	3	Superficial	NOT SIG.	epi
6	1.01893e-05	0.26032	0.44	0.04	0.22443	low	GNL3	-0.48	3.45943	Superficial	NOT SIG.	epi
6	1.01893e-05	0.253641	0.44	0.04	0.22443	low	UBE2D1	-0.48	3.45943	Superficial	NOT SIG.	epi
6	1.02857e-05	0.328757	0.38	0.02	0.226553	low	APOL1	-0.4	4.24793	Superficial	NOT SIG.	epi
6	1.03198e-05	0.335497	0.7	0.16	0.227303	low	CD164	-0.86	2.12928	Superficial	NOT SIG.	epi
6	1.04446e-05	0.463403	0.82	0.22	0.230053	low	CHP1	-1.04	1.89812	Superficial	NOT SIG.	epi
6	1.04986e-05	0.342456	0.66	0.14	0.231242	low	MRFAP1	-0.8	2.23704	Superficial	NOT SIG.	epi
6	1.05454e-05	0.52758	0.94	0.34	0.232274	low	TUBA1C	-1.28	1.46713	Superficial	NOT SIG.	epi
6	1.06285e-05	0.245366	0.54	0.08	0.234104	low	GJB5	-0.62	2.75489	Superficial	NOT SIG.	epi
6	1.07649e-05	0.328688	0.38	0.02	0.237108	low	KCTD10	-0.4	4.24793	Superficial	NOT SIG.	epi
6	1.08414e-05	0.384368	0.42	0.04	0.238792	low	ITPRIPL2	-0.46	3.39232	Superficial	NOT SIG.	epi
6	1.10047e-05	0.284478	0.68	0.14	0.24239	low	SELENOK	-0.82	2.28011	Superficial	NOT SIG.	epi
6	1.10921e-05	0.299791	0.44	0.04	0.244315	low	CHTOP	-0.48	3.45943	Superficial	NOT SIG.	epi
6	1.12653e-05	0.323806	0.38	0.02	0.24813	low	GNG10	-0.4	4.24793	Superficial	NOT SIG.	epi
6	1.14997e-05	0.354514	0.64	0.14	0.253292	low	TRAPPC5	-0.78	2.19265	Superficial	NOT SIG.	epi
6	1.17774e-05	0.32064	0.56	0.1	0.259409	low	EIF3D	-0.66	2.48543	Superficial	NOT SIG.	epi
6	1.18102e-05	0.544066	0.92	0.52	0.260132	low	IFI27	-1.44	0.823122	Superficial	NOT SIG.	epi
6	1.1819e-05	0.496118	0.88	0.28	0.260325	low	EPHX3	-1.16	1.65208	Superficial	NOT SIG.	epi
6	1.21873e-05	0.27635	0.62	0.12	0.268438	low	PDAP1	-0.74	2.36923	Superficial	NOT SIG.	epi
6	1.22392e-05	0.344714	0.7	0.18	0.269581	low	DAD1	-0.88	1.95936	Superficial	NOT SIG.	epi
6	1.22433e-05	0.444574	1	0.72	0.269672	low	CTSB	-1.72	0.473931	Superficial	NOT SIG.	epi
6	1.23336e-05	0.281536	0.38	0.02	0.271661	low	RAB27A	-0.4	4.24793	Superficial	NOT SIG.	epi
6	1.23575e-05	0.288946	0.64	0.14	0.272187	low	HADHB	-0.78	2.19265	Superficial	NOT SIG.	epi
6	1.23721e-05	0.342567	0.78	0.2	0.272507	low	ARPC4	-0.98	1.96347	Superficial	NOT SIG.	epi
6	1.25833e-05	0.374347	0.52	0.08	0.27716	low	EIF3I	-0.6	2.70044	Superficial	NOT SIG.	epi
6	1.29034e-05	0.265501	0.38	0.02	0.28421	low	LSR	-0.4	4.24793	Superficial	NOT SIG.	epi
6	1.31083e-05	0.337175	0.62	0.12	0.288724	low	VSIG2	-0.74	2.36923	Superficial	NOT SIG.	epi
6	1.31347e-05	0.439989	0.86	0.28	0.289304	low	SERPINB5	-1.14	1.61891	Superficial	NOT SIG.	epi
6	1.31895e-05	0.249218	0.56	0.1	0.290513	low	STOM	-0.66	2.48543	Superficial	NOT SIG.	epi
6	1.33004e-05	0.545466	0.96	0.5	0.292955	low	FAU	-1.46	0.941106	Superficial	NOT SIG.	epi
6	1.33718e-05	0.441284	0.76	0.2	0.294526	low	PDIA3	-0.96	1.926	Superficial	NOT SIG.	epi
6	1.34327e-05	0.37545	0.8	0.24	0.295869	low	CD47	-1.04	1.73697	Superficial	NOT SIG.	epi
6	1.3433e-05	0.412355	0.68	0.16	0.295875	low	EIF4A3	-0.84	2.08746	Superficial	NOT SIG.	epi
6	1.34982e-05	0.277976	0.38	0.02	0.297311	low	DDI2	-0.4	4.24793	Superficial	NOT SIG.	epi
6	1.37557e-05	0.456595	0.94	0.32	0.302983	low	CAPN1	-1.26	1.55459	Superficial	NOT SIG.	epi
6	1.37597e-05	0.3611	0.64	0.14	0.303072	low	HMOX2	-0.78	2.19265	Superficial	NOT SIG.	epi
6	1.40233e-05	0.281265	0.48	0.06	0.308876	low	MRPS24	-0.54	3	Superficial	NOT SIG.	epi
6	1.41191e-05	0.29597	0.38	0.02	0.310988	low	LAMTOR4	-0.4	4.24793	Superficial	NOT SIG.	epi
6	1.41191e-05	0.260361	0.38	0.02	0.310988	low	TMED4	-0.4	4.24793	Superficial	NOT SIG.	epi
6	1.41376e-05	0.316121	0.52	0.08	0.311394	low	RAB5C	-0.6	2.70044	Superficial	NOT SIG.	epi
6	1.42341e-05	0.31464	0.5	0.08	0.313521	low	SLC25A1	-0.58	2.64386	Superficial	NOT SIG.	epi
6	1.45974e-05	0.264826	0.48	0.06	0.321523	low	AGPAT2	-0.54	3	Superficial	NOT SIG.	epi
6	1.4628e-05	0.295562	0.42	0.04	0.322197	low	RHEB	-0.46	3.39232	Superficial	NOT SIG.	epi
6	1.47623e-05	0.312586	0.56	0.1	0.325155	low	GSKIP	-0.66	2.48543	Superficial	NOT SIG.	epi
6	1.48047e-05	0.509211	0.98	0.56	0.326087	low	NDRG1	-1.54	0.807355	Superficial	NOT SIG.	epi
6	1.49041e-05	0.327972	0.72	0.18	0.328278	low	TNFRSF1A	-0.9	2	Superficial	NOT SIG.	epi
6	1.49386e-05	0.472495	1	0.66	0.329039	low	RPL30	-1.66	0.599462	Superficial	NOT SIG.	epi
6	1.49714e-05	0.47472	0.86	0.28	0.32976	low	NDUFA11	-1.14	1.61891	Superficial	NOT SIG.	epi
6	1.49934e-05	0.334152	0.66	0.14	0.330245	low	PSME2	-0.8	2.23704	Superficial	NOT SIG.	epi
6	1.51637e-05	0.282997	0.46	0.06	0.333995	low	KRT8	-0.52	2.9386	Superficial	NOT SIG.	epi
6	1.51637e-05	0.248079	0.46	0.06	0.333995	low	AGTRAP	-0.52	2.9386	Superficial	NOT SIG.	epi
6	1.51645e-05	0.312413	0.58	0.12	0.334014	low	COMMD6	-0.7	2.27302	Superficial	NOT SIG.	epi
6	1.51751e-05	-0.28821	0.98	0.92	0.334246	low	KRT78	-1.9	0.0911479	Superficial	NOT SIG.	epi
6	1.51939e-05	0.267652	0.48	0.06	0.334661	low	C1orf122	-0.54	3	Superficial	NOT SIG.	epi
6	1.52243e-05	0.273433	0.36	0.02	0.335331	low	SRP19	-0.38	4.16993	Superficial	NOT SIG.	epi
6	1.54485e-05	0.298428	0.68	0.16	0.340268	low	PGM2	-0.84	2.08746	Superficial	NOT SIG.	epi
6	1.54808e-05	0.514967	0.96	0.42	0.34098	low	DUOXA2	-1.38	1.19265	Superficial	NOT SIG.	epi
6	1.57908e-05	0.357773	0.46	0.06	0.347807	low	MGST3	-0.52	2.9386	Superficial	NOT SIG.	epi
6	1.57908e-05	0.246864	0.46	0.06	0.347807	low	PSMC1	-0.52	2.9386	Superficial	NOT SIG.	epi
6	1.58136e-05	0.237717	0.48	0.06	0.348311	low	WASHC1	-0.54	3	Superficial	NOT SIG.	epi
6	1.59404e-05	0.302485	0.32	0	0.351104	low	IGFBP3	-0.32	#NUM!	Superficial	NOT SIG.	epi
6	1.59404e-05	0.290762	0.32	0	0.351104	low	WBP11	-0.32	#NUM!	Superficial	NOT SIG.	epi
6	1.59404e-05	0.285165	0.32	0	0.351104	low	TPMT	-0.32	#NUM!	Superficial	NOT SIG.	epi
6	1.59404e-05	0.268319	0.32	0	0.351104	low	MIB2	-0.32	#NUM!	Superficial	NOT SIG.	epi
6	1.59404e-05	0.240412	0.32	0	0.351104	low	PRKACA	-0.32	#NUM!	Superficial	NOT SIG.	epi
6	1.59404e-05	0.239283	0.32	0	0.351104	low	RNASET2	-0.32	#NUM!	Superficial	NOT SIG.	epi
6	1.59404e-05	0.234001	0.32	0	0.351104	low	ELAVL1	-0.32	#NUM!	Superficial	NOT SIG.	epi
6	1.59404e-05	-0.604923	0	0.32	0.351104	low	CCN5	-0.32	#NUM!	Superficial	NOT SIG.	epi
6	1.66181e-05	0.478633	0.84	0.26	0.36603	low	ATP5ME	-1.1	1.69188	Superficial	NOT SIG.	epi
6	1.68163e-05	0.273108	0.7	0.16	0.370396	low	DDR1	-0.86	2.12928	Superficial	NOT SIG.	epi
6	1.69618e-05	0.372451	0.64	0.16	0.373601	low	ATP5PD	-0.8	2	Superficial	NOT SIG.	epi
6	1.73272e-05	0.31754	0.42	0.04	0.381649	low	PEF1	-0.46	3.39232	Superficial	NOT SIG.	epi
6	1.75134e-05	0.411503	0.76	0.2	0.38575	low	ARPC5	-0.96	1.926	Superficial	NOT SIG.	epi
6	1.76793e-05	0.396348	0.72	0.18	0.389403	low	BLOC1S1	-0.9	2	Superficial	NOT SIG.	epi
6	1.77496e-05	0.196259	1	0.94	0.390954	low	RPL28	-1.94	0.0892673	Superficial	NOT SIG.	epi
6	1.79803e-05	0.305793	0.5	0.08	0.396033	low	IRF9	-0.58	2.64386	Superficial	NOT SIG.	epi
6	1.79992e-05	0.320138	0.74	0.18	0.396449	low	YBX1	-0.92	2.03953	Superficial	NOT SIG.	epi
6	1.81098e-05	0.363689	0.76	0.2	0.398887	low	NPC2	-0.96	1.926	Superficial	NOT SIG.	epi
6	1.82071e-05	0.299081	0.58	0.12	0.401029	low	HNRNPUL1	-0.7	2.27302	Superficial	NOT SIG.	epi
6	1.82792e-05	0.351219	0.64	0.14	0.402619	low	PTPRF	-0.78	2.19265	Superficial	NOT SIG.	epi
6	1.83252e-05	0.394661	0.84	0.26	0.403632	low	ASAH1	-1.1	1.69188	Superficial	NOT SIG.	epi
6	1.84238e-05	-0.289688	0.94	0.86	0.405804	low	SPNS2	-1.8	0.128324	Superficial	NOT SIG.	epi
6	1.84605e-05	-0.763896	0.16	0.5	0.406611	low	IFRD1	-0.66	-1.64386	Superficial	NOT SIG.	epi
6	1.85626e-05	0.30133	0.6	0.12	0.408859	low	METTL7A	-0.72	2.32193	Superficial	NOT SIG.	epi
6	1.88487e-05	0.280974	0.42	0.04	0.415162	low	IDH3A	-0.46	3.39232	Superficial	NOT SIG.	epi
6	1.88487e-05	0.273027	0.42	0.04	0.415162	low	PRKCD	-0.46	3.39232	Superficial	NOT SIG.	epi
6	1.88487e-05	0.264644	0.42	0.04	0.415162	low	PYURF	-0.46	3.39232	Superficial	NOT SIG.	epi
6	1.90125e-05	0.432569	0.82	0.22	0.41877	low	RTN4	-1.04	1.89812	Superficial	NOT SIG.	epi
6	1.92277e-05	0.302689	0.52	0.08	0.423509	low	SMDT1	-0.6	2.70044	Superficial	NOT SIG.	epi
6	1.92277e-05	0.283357	0.52	0.08	0.423509	low	TMEM30A	-0.6	2.70044	Superficial	NOT SIG.	epi
6	1.9315e-05	0.339322	0.46	0.06	0.425433	low	PHLDA3	-0.52	2.9386	Superficial	NOT SIG.	epi
6	1.96128e-05	0.333876	0.64	0.14	0.431992	low	MAGT1	-0.78	2.19265	Superficial	NOT SIG.	epi
6	1.97062e-05	0.38534	0.9	0.32	0.434049	low	RARG	-1.22	1.49185	Superficial	NOT SIG.	epi
6	1.99675e-05	0.297731	0.4	0.04	0.439804	low	SBF1	-0.44	3.32193	Superficial	NOT SIG.	epi
6	1.99909e-05	0.278386	0.36	0.02	0.440319	low	IFI6	-0.38	4.16993	Superficial	NOT SIG.	epi
6	2.00955e-05	-0.0777586	1	1	0.442622	low	CSTA	-2	0	Superficial	NOT SIG.	epi
6	2.02256e-05	0.344728	0.48	0.08	0.445489	low	MACC1	-0.56	2.58496	Superficial	NOT SIG.	epi
6	2.03138e-05	0.366527	0.64	0.14	0.447433	low	SCP2	-0.78	2.19265	Superficial	NOT SIG.	epi
6	2.03766e-05	0.216769	0.68	0.16	0.448815	low	CS	-0.84	2.08746	Superficial	NOT SIG.	epi
6	2.04969e-05	0.247513	0.42	0.04	0.451466	low	ECHDC3	-0.46	3.39232	Superficial	NOT SIG.	epi
6	2.09122e-05	0.297032	0.36	0.02	0.460612	low	CAPN5	-0.38	4.16993	Superficial	NOT SIG.	epi
6	2.09247e-05	0.316861	0.46	0.06	0.460887	low	UBE2J1	-0.52	2.9386	Superficial	NOT SIG.	epi
6	2.09247e-05	0.311244	0.46	0.06	0.460887	low	TACC2	-0.52	2.9386	Superficial	NOT SIG.	epi
6	2.10387e-05	0.368991	0.64	0.14	0.463398	low	ZNF706	-0.78	2.19265	Superficial	NOT SIG.	epi
6	2.11035e-05	0.376	0.78	0.24	0.464826	low	BRK1	-1.02	1.70044	Superficial	NOT SIG.	epi
6	2.11404e-05	0.380671	0.76	0.22	0.465639	low	NDUFV2	-0.98	1.7885	Superficial	NOT SIG.	epi
6	2.13307e-05	0.281404	1	0.88	0.46983	low	RPS27	-1.88	0.184425	Superficial	NOT SIG.	epi
6	2.13717e-05	0.236058	0.42	0.04	0.470732	low	SIAH2	-0.46	3.39232	Superficial	NOT SIG.	epi
6	2.13784e-05	0.361328	0.68	0.18	0.470881	low	CLTA	-0.86	1.91754	Superficial	NOT SIG.	epi
6	2.14159e-05	0.302338	0.62	0.14	0.471707	low	KRTCAP2	-0.76	2.14684	Superficial	NOT SIG.	epi
6	2.15533e-05	0.223808	0.52	0.08	0.474732	low	SUPT4H1	-0.6	2.70044	Superficial	NOT SIG.	epi
6	2.15533e-05	0.209454	0.52	0.08	0.474732	low	PSMC2	-0.6	2.70044	Superficial	NOT SIG.	epi
6	2.18505e-05	0.410346	0.76	0.22	0.481279	low	EMC4	-0.98	1.7885	Superficial	NOT SIG.	epi
6	2.19365e-05	0.382918	0.7	0.18	0.483174	low	CYCS	-0.88	1.95936	Superficial	NOT SIG.	epi
6	2.2201e-05	0.264591	0.56	0.1	0.488999	low	AKR1A1	-0.66	2.48543	Superficial	NOT SIG.	epi
6	2.22818e-05	0.271652	0.42	0.04	0.49078	low	MYDGF	-0.46	3.39232	Superficial	NOT SIG.	epi
6	2.22818e-05	0.263943	0.42	0.04	0.49078	low	NPTN	-0.46	3.39232	Superficial	NOT SIG.	epi
6	2.22818e-05	0.242698	0.42	0.04	0.49078	low	GSR	-0.46	3.39232	Superficial	NOT SIG.	epi
6	2.22818e-05	0.234321	0.42	0.04	0.49078	low	IL17RC	-0.46	3.39232	Superficial	NOT SIG.	epi
6	2.26274e-05	0.343112	0.58	0.12	0.498391	low	GPCPD1	-0.7	2.27302	Superficial	NOT SIG.	epi
6	2.26544e-05	0.33538	0.5	0.08	0.498986	low	HACD2	-0.58	2.64386	Superficial	NOT SIG.	epi
6	2.27269e-05	-0.230214	1	0.98	0.500582	low	KRT6C	-1.98	0.0291463	Superficial	NOT SIG.	epi
6	2.34234e-05	0.247445	0.54	0.1	0.515924	low	ATP5F1C	-0.64	2.43296	Superficial	NOT SIG.	epi
6	2.35381e-05	0.343346	0.5	0.08	0.51845	low	TRA2A	-0.58	2.64386	Superficial	NOT SIG.	epi
6	2.38905e-05	0.316477	0.56	0.1	0.526213	low	RAB22A	-0.66	2.48543	Superficial	NOT SIG.	epi
6	2.40507e-05	0.391706	0.76	0.26	0.529741	low	ABI1	-1.02	1.54749	Superficial	NOT SIG.	epi
6	2.50178e-05	0.286924	0.36	0.02	0.551043	low	CD58	-0.38	4.16993	Superficial	NOT SIG.	epi
6	2.50178e-05	0.252755	0.36	0.02	0.551043	low	SLC39A11	-0.38	4.16993	Superficial	NOT SIG.	epi
6	2.52194e-05	0.261875	0.54	0.1	0.555484	low	PSMA4	-0.64	2.43296	Superficial	NOT SIG.	epi
6	2.52243e-05	0.454602	0.84	0.28	0.55559	low	APLP2	-1.12	1.58496	Superficial	NOT SIG.	epi
6	2.61582e-05	0.225973	0.36	0.02	0.576159	low	MRPS18A	-0.38	4.16993	Superficial	NOT SIG.	epi
6	2.64223e-05	0.332671	0.44	0.06	0.581978	low	LMTK2	-0.5	2.87447	Superficial	NOT SIG.	epi
6	2.64619e-05	0.473906	1	0.7	0.582851	low	IVL	-1.7	0.514573	Superficial	NOT SIG.	epi
6	2.65232e-05	0.386257	0.48	0.08	0.584199	low	PA2G4	-0.56	2.58496	Superficial	NOT SIG.	epi
6	2.65555e-05	0.268755	0.46	0.06	0.584912	low	MAPRE1	-0.52	2.9386	Superficial	NOT SIG.	epi
6	2.66093e-05	0.415186	0.78	0.22	0.586097	low	SPRR2B	-1	1.82597	Superficial	NOT SIG.	epi
6	2.69868e-05	0.448162	0.84	0.24	0.594412	low	ELOVL1	-1.08	1.80735	Superficial	NOT SIG.	epi
6	2.70992e-05	0.458168	1	0.68	0.596888	low	RPL23A	-1.68	0.556393	Superficial	NOT SIG.	epi
6	2.73478e-05	0.296906	0.36	0.02	0.602362	low	MEIS1	-0.38	4.16993	Superficial	NOT SIG.	epi
6	2.73478e-05	0.260848	0.36	0.02	0.602362	low	CNPPD1	-0.38	4.16993	Superficial	NOT SIG.	epi
6	2.73478e-05	0.258048	0.36	0.02	0.602362	low	STX5	-0.38	4.16993	Superficial	NOT SIG.	epi
6	2.73478e-05	0.250311	0.36	0.02	0.602362	low	PLEKHA7	-0.38	4.16993	Superficial	NOT SIG.	epi
6	2.73478e-05	0.232191	0.36	0.02	0.602362	low	SMG7	-0.38	4.16993	Superficial	NOT SIG.	epi
6	2.74118e-05	0.270735	0.5	0.08	0.603772	low	RTN3	-0.58	2.64386	Superficial	NOT SIG.	epi
6	2.74118e-05	-0.742218	0.12	0.46	0.603772	low	SCNN1D	-0.58	-1.9386	Superficial	NOT SIG.	epi
6	2.75013e-05	0.263862	0.44	0.06	0.605743	low	TMEM41A	-0.5	2.87447	Superficial	NOT SIG.	epi
6	2.75624e-05	0.304572	0.48	0.08	0.607089	low	RERE	-0.56	2.58496	Superficial	NOT SIG.	epi
6	2.78054e-05	0.300784	0.74	0.18	0.612442	low	SPCS3	-0.92	2.03953	Superficial	NOT SIG.	epi
6	2.84709e-05	0.300562	0.5	0.08	0.627101	low	RFFL	-0.58	2.64386	Superficial	NOT SIG.	epi
6	2.84709e-05	0.268896	0.5	0.08	0.627101	low	PPP1R2	-0.58	2.64386	Superficial	NOT SIG.	epi
6	2.85887e-05	0.27092	0.36	0.02	0.629696	low	SPRYD3	-0.38	4.16993	Superficial	NOT SIG.	epi
6	2.85887e-05	0.266367	0.36	0.02	0.629696	low	UNC13B	-0.38	4.16993	Superficial	NOT SIG.	epi
6	2.85887e-05	0.262029	0.36	0.02	0.629696	low	LINC01001	-0.38	4.16993	Superficial	NOT SIG.	epi
6	2.85887e-05	0.252974	0.36	0.02	0.629696	low	MVP	-0.38	4.16993	Superficial	NOT SIG.	epi
6	2.85887e-05	0.252207	0.36	0.02	0.629696	low	HYOU1	-0.38	4.16993	Superficial	NOT SIG.	epi
6	2.85887e-05	0.242169	0.36	0.02	0.629696	low	SCAMP3	-0.38	4.16993	Superficial	NOT SIG.	epi
6	2.85887e-05	0.236098	0.36	0.02	0.629696	low	KIAA2013	-0.38	4.16993	Superficial	NOT SIG.	epi
6	2.85887e-05	0.226996	0.36	0.02	0.629696	low	C15orf62	-0.38	4.16993	Superficial	NOT SIG.	epi
6	2.85887e-05	0.225207	0.36	0.02	0.629696	low	ATF7IP	-0.38	4.16993	Superficial	NOT SIG.	epi
6	2.85887e-05	0.212498	0.36	0.02	0.629696	low	LAP3	-0.38	4.16993	Superficial	NOT SIG.	epi
6	2.87334e-05	0.309793	0.46	0.06	0.632882	low	RPN1	-0.52	2.9386	Superficial	NOT SIG.	epi
6	2.8768e-05	0.282368	0.64	0.14	0.633643	low	TRIOBP	-0.78	2.19265	Superficial	NOT SIG.	epi
6	2.95592e-05	0.358305	0.52	0.1	0.651072	low	GSPT1	-0.62	2.37851	Superficial	NOT SIG.	epi
6	2.95689e-05	0.344779	0.5	0.08	0.651285	low	ITPRIP	-0.58	2.64386	Superficial	NOT SIG.	epi
6	2.97862e-05	0.248043	0.44	0.06	0.65607	low	NDUFA7	-0.5	2.87447	Superficial	NOT SIG.	epi
6	2.97862e-05	0.246689	0.44	0.06	0.65607	low	STK38	-0.5	2.87447	Superficial	NOT SIG.	epi
6	2.98851e-05	0.297772	0.46	0.06	0.658248	low	CRIP1	-0.52	2.9386	Superficial	NOT SIG.	epi
6	2.98851e-05	0.270138	0.46	0.06	0.658248	low	SSNA1	-0.52	2.9386	Superficial	NOT SIG.	epi
6	3.06714e-05	0.312668	0.52	0.1	0.675568	low	NR2F6	-0.62	2.37851	Superficial	NOT SIG.	epi
6	3.0725e-05	0.319962	0.76	0.2	0.67675	low	CLDND1	-0.96	1.926	Superficial	NOT SIG.	epi
6	3.10716e-05	0.53251	1	0.5	0.684384	low	CD74	-1.5	1	Superficial	NOT SIG.	epi
6	3.10805e-05	0.253347	0.46	0.06	0.684578	low	TM9SF4	-0.52	2.9386	Superficial	NOT SIG.	epi
6	3.1122e-05	-0.98045	0.18	0.5	0.685494	low	COL6A1	-0.68	-1.47393	Superficial	NOT SIG.	epi
6	3.14269e-05	0.264686	0.54	0.1	0.692209	low	MRPL20	-0.64	2.43296	Superficial	NOT SIG.	epi
6	3.1667e-05	0.271533	0.6	0.12	0.697498	low	MLF2	-0.72	2.32193	Superficial	NOT SIG.	epi
6	3.18868e-05	0.327157	0.5	0.08	0.702339	low	BROX	-0.58	2.64386	Superficial	NOT SIG.	epi
6	3.18868e-05	0.291967	0.5	0.08	0.702339	low	ATP6V1A	-0.58	2.64386	Superficial	NOT SIG.	epi
6	3.19252e-05	0.344413	0.6	0.14	0.703184	low	UBE2D2	-0.74	2.09954	Superficial	NOT SIG.	epi
6	3.20566e-05	-0.77946	0.28	0.58	0.706079	low	COL3A1	-0.86	-1.05063	Superficial	NOT SIG.	epi
6	3.22507e-05	0.343066	0.44	0.06	0.710355	low	LAMTOR1	-0.5	2.87447	Superficial	NOT SIG.	epi
6	3.22892e-05	0.568606	0.94	0.38	0.711202	low	MPZL2	-1.32	1.30666	Superficial	NOT SIG.	epi
6	3.23212e-05	0.21916	0.46	0.06	0.711907	low	SRPRB	-0.52	2.9386	Superficial	NOT SIG.	epi
6	3.23873e-05	0.265135	0.3	0	0.713363	low	AC116407.1	-0.3	#NUM!	Superficial	NOT SIG.	epi
6	3.23873e-05	0.263038	0.3	0	0.713363	low	MFN2	-0.3	#NUM!	Superficial	NOT SIG.	epi
6	3.23873e-05	0.260993	0.3	0	0.713363	low	HSPA4L	-0.3	#NUM!	Superficial	NOT SIG.	epi
6	3.23873e-05	0.252847	0.3	0	0.713363	low	CD52	-0.3	#NUM!	Superficial	NOT SIG.	epi
6	3.23873e-05	0.241172	0.3	0	0.713363	low	GCHFR	-0.3	#NUM!	Superficial	NOT SIG.	epi
6	3.23873e-05	0.236766	0.3	0	0.713363	low	AL049629.1	-0.3	#NUM!	Superficial	NOT SIG.	epi
6	3.23873e-05	0.236483	0.3	0	0.713363	low	BAZ1A	-0.3	#NUM!	Superficial	NOT SIG.	epi
6	3.23873e-05	0.235424	0.3	0	0.713363	low	MAPRE2	-0.3	#NUM!	Superficial	NOT SIG.	epi
6	3.23873e-05	0.233669	0.3	0	0.713363	low	PACSIN3	-0.3	#NUM!	Superficial	NOT SIG.	epi
6	3.23873e-05	0.23077	0.3	0	0.713363	low	TRIM14	-0.3	#NUM!	Superficial	NOT SIG.	epi
6	3.23873e-05	0.22644	0.3	0	0.713363	low	GRPEL1	-0.3	#NUM!	Superficial	NOT SIG.	epi
6	3.23873e-05	0.22504	0.3	0	0.713363	low	SLC48A1	-0.3	#NUM!	Superficial	NOT SIG.	epi
6	3.23873e-05	0.222791	0.3	0	0.713363	low	FRK	-0.3	#NUM!	Superficial	NOT SIG.	epi
6	3.23873e-05	0.222748	0.3	0	0.713363	low	FUCA1	-0.3	#NUM!	Superficial	NOT SIG.	epi
6	3.23873e-05	0.22063	0.3	0	0.713363	low	SYK	-0.3	#NUM!	Superficial	NOT SIG.	epi
6	3.23873e-05	0.21707	0.3	0	0.713363	low	MRPS7	-0.3	#NUM!	Superficial	NOT SIG.	epi
6	3.23873e-05	0.212672	0.3	0	0.713363	low	TRIB1	-0.3	#NUM!	Superficial	NOT SIG.	epi
6	3.31095e-05	0.249292	0.5	0.08	0.72927	low	SF3B5	-0.58	2.64386	Superficial	NOT SIG.	epi
6	3.32974e-05	0.449732	0.94	0.38	0.73341	low	ARF1	-1.32	1.30666	Superficial	NOT SIG.	epi
6	3.33483e-05	0.363119	0.66	0.18	0.73453	low	DYNLT1	-0.84	1.87447	Superficial	NOT SIG.	epi
6	3.33659e-05	0.258967	0.48	0.08	0.734917	low	HSBP1L1	-0.56	2.58496	Superficial	NOT SIG.	epi
6	3.34086e-05	0.307268	0.72	0.18	0.735859	low	COPE	-0.9	2	Superficial	NOT SIG.	epi
6	3.3413e-05	0.303813	0.78	0.2	0.735954	low	SAP18	-0.98	1.96347	Superficial	NOT SIG.	epi
6	3.35839e-05	0.233039	0.34	0.02	0.739719	low	STIM1	-0.36	4.08746	Superficial	NOT SIG.	epi
6	3.36996e-05	0.23564	0.62	0.14	0.742267	low	TMCO1	-0.76	2.14684	Superficial	NOT SIG.	epi
6	3.39125e-05	0.280252	0.68	0.16	0.746956	low	QARS	-0.84	2.08746	Superficial	NOT SIG.	epi
6	3.42515e-05	0.275284	0.52	0.1	0.754423	low	BCKDHA	-0.62	2.37851	Superficial	NOT SIG.	epi
6	3.45278e-05	0.310461	0.72	0.18	0.76051	low	SLC25A5	-0.9	2	Superficial	NOT SIG.	epi
6	3.46318e-05	0.332867	0.46	0.08	0.762801	low	AHCYL1	-0.54	2.52356	Superficial	NOT SIG.	epi
6	3.4765e-05	0.459918	0.96	0.34	0.765734	low	TMA7	-1.3	1.4975	Superficial	NOT SIG.	epi
6	3.49083e-05	0.333859	0.44	0.06	0.768889	low	TIAM1	-0.5	2.87447	Superficial	NOT SIG.	epi
6	3.55873e-05	0.330946	0.72	0.2	0.783847	low	RHOV	-0.92	1.848	Superficial	NOT SIG.	epi
6	3.58422e-05	0.509375	0.96	0.42	0.789461	low	EZR	-1.38	1.19265	Superficial	NOT SIG.	epi
6	3.6252e-05	0.533563	0.84	0.32	0.798486	low	KLK8	-1.16	1.39232	Superficial	NOT SIG.	epi
6	3.63138e-05	0.285349	0.44	0.06	0.799847	low	ICMT	-0.5	2.87447	Superficial	NOT SIG.	epi
6	3.63831e-05	0.265571	0.38	0.04	0.801375	low	FBXO8	-0.42	3.24793	Superficial	NOT SIG.	epi
6	3.6594e-05	0.36292	1	0.8	0.806019	low	RPL35	-1.8	0.321928	Superficial	NOT SIG.	epi
6	3.7067e-05	0.462764	0.96	0.36	0.816439	low	UQCRB	-1.32	1.41504	Superficial	NOT SIG.	epi
6	3.73986e-05	0.422086	0.84	0.32	0.823741	low	RAB1A	-1.16	1.39232	Superficial	NOT SIG.	epi
6	3.79461e-05	0.32208	0.38	0.04	0.835801	low	GSDMC	-0.42	3.24793	Superficial	NOT SIG.	epi
6	3.81029e-05	0.368329	0.7	0.2	0.839254	low	SYPL1	-0.9	1.80735	Superficial	NOT SIG.	epi
6	3.85774e-05	0.300867	0.58	0.12	0.849705	low	PNRC2	-0.7	2.27302	Superficial	NOT SIG.	epi
6	3.85949e-05	-0.179029	0.98	0.94	0.850092	low	TMPRSS11E	-1.92	0.060121	Superficial	NOT SIG.	epi
6	3.90393e-05	0.274757	0.4	0.04	0.859879	low	ABO	-0.44	3.32193	Superficial	NOT SIG.	epi
6	3.90393e-05	0.258273	0.4	0.04	0.859879	low	INO80C	-0.44	3.32193	Superficial	NOT SIG.	epi
6	3.91817e-05	0.306752	0.74	0.22	0.863015	low	NBEAL2	-0.96	1.75002	Superficial	NOT SIG.	epi
6	3.96456e-05	0.346275	0.52	0.1	0.873234	low	B4GALT5	-0.62	2.37851	Superficial	NOT SIG.	epi
6	3.97726e-05	0.397854	1	0.76	0.87603	low	RPS15A	-1.76	0.395929	Superficial	NOT SIG.	epi
6	4.02523e-05	0.403595	0.74	0.2	0.886598	low	SELENOW	-0.94	1.88753	Superficial	NOT SIG.	epi
6	4.05029e-05	0.301496	0.54	0.1	0.892117	low	CIB1	-0.64	2.43296	Superficial	NOT SIG.	epi
6	4.068e-05	0.257943	0.4	0.04	0.896018	low	MAP7	-0.44	3.32193	Superficial	NOT SIG.	epi
6	4.068e-05	0.255952	0.4	0.04	0.896018	low	YES1	-0.44	3.32193	Superficial	NOT SIG.	epi
6	4.068e-05	0.237595	0.4	0.04	0.896018	low	AP2A1	-0.44	3.32193	Superficial	NOT SIG.	epi
6	4.12653e-05	0.267263	0.38	0.04	0.90891	low	RAP2A	-0.42	3.24793	Superficial	NOT SIG.	epi
6	4.16059e-05	-0.190802	1	0.98	0.916412	low	ERO1A	-1.98	0.0291463	Superficial	NOT SIG.	epi
6	4.19867e-05	0.285156	0.54	0.1	0.924799	low	IRF2BP2	-0.64	2.43296	Superficial	NOT SIG.	epi
6	4.23861e-05	0.247114	0.4	0.04	0.933595	low	DGCR2	-0.44	3.32193	Superficial	NOT SIG.	epi
6	4.23861e-05	0.22723	0.4	0.04	0.933595	low	KDM5B	-0.44	3.32193	Superficial	NOT SIG.	epi
6	4.23861e-05	0.222924	0.4	0.04	0.933595	low	TMEM248	-0.44	3.32193	Superficial	NOT SIG.	epi
6	4.24915e-05	0.291423	0.44	0.06	0.935919	low	SYAP1	-0.5	2.87447	Superficial	NOT SIG.	epi
6	4.24915e-05	0.273288	0.44	0.06	0.935919	low	AP1G1	-0.5	2.87447	Superficial	NOT SIG.	epi
6	4.3522e-05	0.198233	0.54	0.1	0.958615	low	ZDHHC20	-0.64	2.43296	Superficial	NOT SIG.	epi
6	4.41598e-05	0.219918	0.4	0.04	0.972665	low	VTA1	-0.44	3.32193	Superficial	NOT SIG.	epi
6	4.41598e-05	0.215365	0.4	0.04	0.972665	low	PDPK1	-0.44	3.32193	Superficial	NOT SIG.	epi
6	4.41598e-05	0.184456	0.4	0.04	0.972665	low	ACTR10	-0.44	3.32193	Superficial	NOT SIG.	epi
6	4.42103e-05	0.248006	0.52	0.1	0.973777	low	RAD23B	-0.62	2.37851	Superficial	NOT SIG.	epi
6	4.43696e-05	0.21031	0.58	0.12	0.977285	low	GRK2	-0.7	2.27302	Superficial	NOT SIG.	epi
6	4.43761e-05	-0.770247	0.18	0.5	0.977429	low	COL6A2	-0.68	-1.47393	Superficial	NOT SIG.	epi
6	4.51628e-05	0.32756	0.56	0.12	0.994756	low	ERBB2	-0.68	2.22239	Superficial	NOT SIG.	epi
6	4.58529e-05	0.299891	0.62	0.14	1	low	KPNA4	-0.76	2.14684	Superficial	NOT SIG.	epi
6	4.59424e-05	0.291188	0.44	0.06	1	low	BMPR2	-0.5	2.87447	Superficial	NOT SIG.	epi
6	4.63337e-05	0.35535	0.7	0.2	1	low	RPN2	-0.9	1.80735	Superficial	NOT SIG.	epi
6	4.6765e-05	0.244158	0.38	0.04	1	low	NHSL1	-0.42	3.24793	Superficial	NOT SIG.	epi
6	4.68484e-05	0.278082	0.48	0.08	1	low	RABGGTA	-0.56	2.58496	Superficial	NOT SIG.	epi
6	4.74248e-05	0.332753	0.64	0.16	1	low	ZFP36L2	-0.8	2	Superficial	NOT SIG.	epi
6	4.75258e-05	0.277781	0.52	0.1	1	low	SEPTIN9	-0.62	2.37851	Superficial	NOT SIG.	epi
6	4.75258e-05	0.260085	0.52	0.1	1	low	LAMTOR3	-0.62	2.37851	Superficial	NOT SIG.	epi
6	4.77057e-05	0.35201	1	0.78	1	low	RPS24	-1.78	0.358454	Superficial	NOT SIG.	epi
6	4.77659e-05	0.277217	0.44	0.06	1	low	PXN	-0.5	2.87447	Superficial	NOT SIG.	epi
6	4.84536e-05	0.268216	0.54	0.1	1	low	MKRN1	-0.64	2.43296	Superficial	NOT SIG.	epi
6	4.90275e-05	0.380461	0.84	0.26	1	low	VAPA	-1.1	1.69188	Superficial	NOT SIG.	epi
6	4.96579e-05	0.261539	0.44	0.06	1	low	KRAS	-0.5	2.87447	Superficial	NOT SIG.	epi
6	5.012e-05	0.289238	0.34	0.02	1	low	AC068587.4	-0.36	4.08746	Superficial	NOT SIG.	epi
6	5.0478e-05	-0.774715	0.12	0.44	1	low	FEM1C	-0.56	-1.87447	Superficial	NOT SIG.	epi
6	5.06725e-05	0.434503	0.92	0.32	1	low	EDF1	-1.24	1.52356	Superficial	NOT SIG.	epi
6	5.10561e-05	0.303899	0.72	0.18	1	low	PICALM	-0.9	2	Superficial	NOT SIG.	epi
6	5.10761e-05	0.209039	0.52	0.1	1	low	CANT1	-0.62	2.37851	Superficial	NOT SIG.	epi
6	5.16208e-05	0.255132	0.44	0.06	1	low	CSNK1D	-0.5	2.87447	Superficial	NOT SIG.	epi
6	5.23734e-05	0.266067	0.34	0.02	1	low	KARS	-0.36	4.08746	Superficial	NOT SIG.	epi
6	5.23734e-05	0.22775	0.34	0.02	1	low	TRPC4AP	-0.36	4.08746	Superficial	NOT SIG.	epi
6	5.31925e-05	0.414896	0.98	0.7	1	low	RPL12	-1.68	0.485427	Superficial	NOT SIG.	epi
6	5.3657e-05	0.283543	0.44	0.06	1	low	HDAC2	-0.5	2.87447	Superficial	NOT SIG.	epi
6	5.37917e-05	0.308871	0.56	0.12	1	low	PRR13	-0.68	2.22239	Superficial	NOT SIG.	epi
6	5.42935e-05	-0.126619	1	0.98	1	low	GAPDH	-1.98	0.0291463	Superficial	NOT SIG.	epi
6	5.47227e-05	0.243496	0.34	0.02	1	low	CKLF	-0.36	4.08746	Superficial	NOT SIG.	epi
6	5.55004e-05	0.254817	0.42	0.06	1	low	GFPT1	-0.48	2.80735	Superficial	NOT SIG.	epi
6	5.57693e-05	0.264301	0.44	0.06	1	low	LMBRD1	-0.5	2.87447	Superficial	NOT SIG.	epi
6	5.57693e-05	0.262374	0.44	0.06	1	low	STK39	-0.5	2.87447	Superficial	NOT SIG.	epi
6	5.57693e-05	0.217072	0.44	0.06	1	low	OTUD5	-0.5	2.87447	Superficial	NOT SIG.	epi
6	5.58989e-05	0.2703	1	0.94	1	low	SPRR2D	-1.94	0.0892673	Superficial	NOT SIG.	epi
6	5.65401e-05	0.277811	0.58	0.12	1	low	FAT2	-0.7	2.27302	Superficial	NOT SIG.	epi
6	5.67331e-05	0.324074	0.46	0.08	1	low	DUSP22	-0.54	2.52356	Superficial	NOT SIG.	epi
6	5.71716e-05	0.272623	0.34	0.02	1	low	RAB27B	-0.36	4.08746	Superficial	NOT SIG.	epi
6	5.71716e-05	0.251935	0.34	0.02	1	low	EBNA1BP2	-0.36	4.08746	Superficial	NOT SIG.	epi
6	5.71716e-05	0.243279	0.34	0.02	1	low	FAM3C	-0.36	4.08746	Superficial	NOT SIG.	epi
6	5.71716e-05	0.242886	0.34	0.02	1	low	TES	-0.36	4.08746	Superficial	NOT SIG.	epi
6	5.71716e-05	0.240773	0.34	0.02	1	low	CCDC115	-0.36	4.08746	Superficial	NOT SIG.	epi
6	5.71716e-05	0.236332	0.34	0.02	1	low	TRAP1	-0.36	4.08746	Superficial	NOT SIG.	epi
6	5.71716e-05	0.229241	0.34	0.02	1	low	RHBDL2	-0.36	4.08746	Superficial	NOT SIG.	epi
6	5.71716e-05	0.224406	0.34	0.02	1	low	ABHD2	-0.36	4.08746	Superficial	NOT SIG.	epi
6	5.71716e-05	0.224283	0.34	0.02	1	low	TM9SF1	-0.36	4.08746	Superficial	NOT SIG.	epi
6	5.71716e-05	0.222862	0.34	0.02	1	low	FYTTD1	-0.36	4.08746	Superficial	NOT SIG.	epi
6	5.71716e-05	0.21967	0.34	0.02	1	low	DPM3	-0.36	4.08746	Superficial	NOT SIG.	epi
6	5.71716e-05	0.203141	0.34	0.02	1	low	CDIPT	-0.36	4.08746	Superficial	NOT SIG.	epi
6	5.71716e-05	0.196344	0.34	0.02	1	low	NAXD	-0.36	4.08746	Superficial	NOT SIG.	epi
6	5.71716e-05	0.191466	0.34	0.02	1	low	SPTBN2	-0.36	4.08746	Superficial	NOT SIG.	epi
6	5.71716e-05	0.179481	0.34	0.02	1	low	BANF1	-0.36	4.08746	Superficial	NOT SIG.	epi
6	5.71716e-05	0.178299	0.34	0.02	1	low	APOL6	-0.36	4.08746	Superficial	NOT SIG.	epi
6	5.71716e-05	0.174654	0.34	0.02	1	low	TM2D1	-0.36	4.08746	Superficial	NOT SIG.	epi
6	5.75145e-05	0.31865	0.5	0.1	1	low	ADK	-0.6	2.32193	Superficial	NOT SIG.	epi
6	5.79601e-05	0.237813	0.44	0.06	1	low	TFDP1	-0.5	2.87447	Superficial	NOT SIG.	epi
6	5.83125e-05	0.503845	0.94	0.4	1	low	COX4I1	-1.34	1.23266	Superficial	NOT SIG.	epi
6	5.91042e-05	0.314754	0.74	0.2	1	low	CYFIP1	-0.94	1.88753	Superficial	NOT SIG.	epi
6	5.9916e-05	0.251295	0.38	0.04	1	low	CYTOR	-0.42	3.24793	Superficial	NOT SIG.	epi
6	6.00468e-05	0.314339	0.62	0.14	1	low	BCL10	-0.76	2.14684	Superficial	NOT SIG.	epi
6	6.02322e-05	0.260431	0.44	0.06	1	low	MRPS16	-0.5	2.87447	Superficial	NOT SIG.	epi
6	6.02322e-05	0.239917	0.44	0.06	1	low	RALY	-0.5	2.87447	Superficial	NOT SIG.	epi
6	6.02322e-05	0.238496	0.44	0.06	1	low	SIVA1	-0.5	2.87447	Superficial	NOT SIG.	epi
6	6.02322e-05	0.176305	0.44	0.06	1	low	DLG1	-0.5	2.87447	Superficial	NOT SIG.	epi
6	6.07536e-05	0.239466	0.48	0.08	1	low	CYB561	-0.56	2.58496	Superficial	NOT SIG.	epi
6	6.10838e-05	0.314996	0.52	0.1	1	low	INAVA	-0.62	2.37851	Superficial	NOT SIG.	epi
6	6.10838e-05	0.29924	0.52	0.1	1	low	ORMDL2	-0.62	2.37851	Superficial	NOT SIG.	epi
6	6.17967e-05	0.241648	0.56	0.12	1	low	CAPZA2	-0.68	2.22239	Superficial	NOT SIG.	epi
6	6.19577e-05	0.40257	0.82	0.26	1	low	HSP90B1	-1.08	1.65711	Superficial	NOT SIG.	epi
6	6.25886e-05	0.239506	0.44	0.06	1	low	SUMF1	-0.5	2.87447	Superficial	NOT SIG.	epi
6	6.25886e-05	0.188689	0.44	0.06	1	low	XPO1	-0.5	2.87447	Superficial	NOT SIG.	epi
6	6.30336e-05	0.27011	0.48	0.08	1	low	MDH1	-0.56	2.58496	Superficial	NOT SIG.	epi
6	6.34217e-05	0.418456	0.92	0.36	1	low	SERBP1	-1.28	1.35364	Superficial	NOT SIG.	epi
6	6.34645e-05	0.200924	0.46	0.08	1	low	DCAF12	-0.54	2.52356	Superficial	NOT SIG.	epi
6	6.50288e-05	0.253207	0.38	0.04	1	low	SGSM3	-0.42	3.24793	Superficial	NOT SIG.	epi
6	6.50476e-05	0.272841	0.28	0	1	low	SEC24A	-0.28	#NUM!	Superficial	NOT SIG.	epi
6	6.50476e-05	0.26379	0.28	0	1	low	AP1M2	-0.28	#NUM!	Superficial	NOT SIG.	epi
6	6.50476e-05	0.253636	0.28	0	1	low	TMC4	-0.28	#NUM!	Superficial	NOT SIG.	epi
6	6.50476e-05	0.248878	0.28	0	1	low	YIPF5	-0.28	#NUM!	Superficial	NOT SIG.	epi
6	6.50476e-05	0.242477	0.28	0	1	low	ANKRD17	-0.28	#NUM!	Superficial	NOT SIG.	epi
6	6.50476e-05	0.241911	0.28	0	1	low	TNFRSF11A	-0.28	#NUM!	Superficial	NOT SIG.	epi
6	6.50476e-05	0.231842	0.28	0	1	low	EVL	-0.28	#NUM!	Superficial	NOT SIG.	epi
6	6.50476e-05	0.223179	0.28	0	1	low	TMEM51	-0.28	#NUM!	Superficial	NOT SIG.	epi
6	6.50476e-05	0.21847	0.28	0	1	low	CNOT9	-0.28	#NUM!	Superficial	NOT SIG.	epi
6	6.50476e-05	0.213162	0.28	0	1	low	IL20RA	-0.28	#NUM!	Superficial	NOT SIG.	epi
6	6.50476e-05	0.212969	0.28	0	1	low	RABGGTB	-0.28	#NUM!	Superficial	NOT SIG.	epi
6	6.50476e-05	0.209737	0.28	0	1	low	DFFA	-0.28	#NUM!	Superficial	NOT SIG.	epi
6	6.50476e-05	0.20819	0.28	0	1	low	TBCB	-0.28	#NUM!	Superficial	NOT SIG.	epi
6	6.50476e-05	0.199063	0.28	0	1	low	NFYC	-0.28	#NUM!	Superficial	NOT SIG.	epi
6	6.50476e-05	0.190526	0.28	0	1	low	TRMT44	-0.28	#NUM!	Superficial	NOT SIG.	epi
6	6.50476e-05	0.183895	0.28	0	1	low	AIF1	-0.28	#NUM!	Superficial	NOT SIG.	epi
6	6.59795e-05	0.323245	0.7	0.2	1	low	NDUFS5	-0.9	1.80735	Superficial	NOT SIG.	epi
6	6.6042e-05	0.287441	0.64	0.16	1	low	PRKAR1A	-0.8	2	Superficial	NOT SIG.	epi
6	6.64186e-05	0.28762	0.5	0.1	1	low	CCNDBP1	-0.6	2.32193	Superficial	NOT SIG.	epi
6	6.68195e-05	0.215773	0.32	0.02	1	low	HELZ2	-0.34	4	Superficial	NOT SIG.	epi
6	6.70388e-05	0.255769	0.66	0.16	1	low	CSK	-0.82	2.04439	Superficial	NOT SIG.	epi
6	6.71914e-05	0.303026	0.76	0.22	1	low	NDRG4	-0.98	1.7885	Superficial	NOT SIG.	epi
6	6.72083e-05	0.271892	0.54	0.12	1	low	ATP5MC1	-0.66	2.16993	Superficial	NOT SIG.	epi
6	6.78387e-05	0.282381	0.48	0.08	1	low	PSMD2	-0.56	2.58496	Superficial	NOT SIG.	epi
6	6.78387e-05	0.244463	0.48	0.08	1	low	NARS	-0.56	2.58496	Superficial	NOT SIG.	epi
6	6.79515e-05	0.283395	0.52	0.1	1	low	LRRC8A	-0.62	2.37851	Superficial	NOT SIG.	epi
6	6.81393e-05	0.316243	0.68	0.18	1	low	SYTL1	-0.86	1.91754	Superficial	NOT SIG.	epi
6	6.85264e-05	0.38347	0.8	0.22	1	low	SPTLC1	-1.02	1.8625	Superficial	NOT SIG.	epi
6	6.92657e-05	0.486653	0.94	0.44	1	low	LGALS3	-1.38	1.09516	Superficial	NOT SIG.	epi
6	6.92657e-05	-0.65284	0.68	0.7	1	low	BLVRB	-1.38	-0.0418202	Superficial	NOT SIG.	epi
6	7.03987e-05	0.218659	0.52	0.1	1	low	MCFD2	-0.62	2.37851	Superficial	NOT SIG.	epi
6	7.09472e-05	0.208854	0.46	0.08	1	low	CHMP4B	-0.54	2.52356	Superficial	NOT SIG.	epi
6	7.16078e-05	0.326132	0.7	0.18	1	low	LAMP2	-0.88	1.95936	Superficial	NOT SIG.	epi
6	7.18288e-05	0.20484	0.58	0.12	1	low	EWSR1	-0.7	2.27302	Superficial	NOT SIG.	epi
6	7.28576e-05	0.265959	0.64	0.16	1	low	TJP2	-0.8	2	Superficial	NOT SIG.	epi
6	7.29889e-05	0.165251	0.48	0.08	1	low	NDUFAB1	-0.56	2.58496	Superficial	NOT SIG.	epi
6	7.33241e-05	0.259946	0.62	0.14	1	low	DUSP16	-0.76	2.14684	Superficial	NOT SIG.	epi
6	7.33932e-05	0.277528	0.56	0.12	1	low	STK38L	-0.68	2.22239	Superficial	NOT SIG.	epi
6	7.34784e-05	0.252641	0.38	0.04	1	low	ZC3HAV1	-0.42	3.24793	Superficial	NOT SIG.	epi
6	7.34784e-05	0.238309	0.38	0.04	1	low	ELMO2	-0.42	3.24793	Superficial	NOT SIG.	epi
6	7.34784e-05	0.220383	0.38	0.04	1	low	MYCBP	-0.42	3.24793	Superficial	NOT SIG.	epi
6	7.35456e-05	0.32171	0.58	0.14	1	low	AFF4	-0.72	2.05063	Superficial	NOT SIG.	epi
6	7.36657e-05	0.436124	0.86	0.26	1	low	SSR4	-1.12	1.72583	Superficial	NOT SIG.	epi
6	7.37457e-05	0.440239	0.9	0.34	1	low	TUBB6	-1.24	1.40439	Superficial	NOT SIG.	epi
6	7.44273e-05	0.292072	0.72	0.2	1	low	MZT2B	-0.92	1.848	Superficial	NOT SIG.	epi
6	7.51097e-05	0.374048	0.68	0.2	1	low	NDUFC2	-0.88	1.76553	Superficial	NOT SIG.	epi
6	7.6335e-05	0.268285	0.66	0.16	1	low	NOTCH2	-0.82	2.04439	Superficial	NOT SIG.	epi
6	7.63913e-05	0.25221	0.46	0.08	1	low	RAP1B	-0.54	2.52356	Superficial	NOT SIG.	epi
6	7.69822e-05	0.1884	1	0.98	1	low	RPLP1	-1.98	0.0291463	Superficial	NOT SIG.	epi
6	7.79826e-05	0.407317	0.8	0.26	1	low	TAX1BP3	-1.06	1.62149	Superficial	NOT SIG.	epi
6	7.83062e-05	0.338171	0.66	0.18	1	low	BAG3	-0.84	1.87447	Superficial	NOT SIG.	epi
6	7.85075e-05	0.211589	0.48	0.08	1	low	COPB1	-0.56	2.58496	Superficial	NOT SIG.	epi
6	7.87112e-05	0.365124	0.84	0.3	1	low	NPM1	-1.14	1.48543	Superficial	NOT SIG.	epi
6	7.92593e-05	0.302042	0.46	0.08	1	low	TRIM8	-0.54	2.52356	Superficial	NOT SIG.	epi
6	7.96774e-05	0.268244	0.38	0.04	1	low	ACER3	-0.42	3.24793	Superficial	NOT SIG.	epi
6	7.96774e-05	0.249664	0.38	0.04	1	low	REST	-0.42	3.24793	Superficial	NOT SIG.	epi
6	7.96774e-05	0.242822	0.38	0.04	1	low	GPD2	-0.42	3.24793	Superficial	NOT SIG.	epi
6	7.96774e-05	0.216972	0.38	0.04	1	low	TMEM179B	-0.42	3.24793	Superficial	NOT SIG.	epi
6	7.98871e-05	0.253975	0.54	0.12	1	low	ULK3	-0.66	2.16993	Superficial	NOT SIG.	epi
6	8.03899e-05	0.430417	0.78	0.28	1	low	EIF6	-1.06	1.47805	Superficial	NOT SIG.	epi
6	8.08352e-05	0.45571	1	0.44	1	low	BTF3	-1.44	1.18442	Superficial	NOT SIG.	epi
6	8.22288e-05	0.261863	0.46	0.08	1	low	AMD1	-0.54	2.52356	Superficial	NOT SIG.	epi
6	8.25748e-05	0.512639	0.98	0.4	1	low	PKM	-1.38	1.29278	Superficial	NOT SIG.	epi
6	8.29592e-05	0.236267	0.38	0.04	1	low	API5	-0.42	3.24793	Superficial	NOT SIG.	epi
6	8.29592e-05	0.235808	0.38	0.04	1	low	KIAA1522	-0.42	3.24793	Superficial	NOT SIG.	epi
6	8.29592e-05	0.210808	0.38	0.04	1	low	MAGED2	-0.42	3.24793	Superficial	NOT SIG.	epi
6	8.32437e-05	0.352775	0.98	0.74	1	low	RPS14	-1.72	0.405256	Superficial	NOT SIG.	epi
6	8.35716e-05	0.340327	0.84	0.3	1	low	ZFP36L1	-1.14	1.48543	Superficial	NOT SIG.	epi
6	8.40771e-05	0.260031	0.36	0.04	1	low	PTOV1	-0.4	3.16993	Superficial	NOT SIG.	epi
6	8.52184e-05	0.3006	0.5	0.1	1	low	ZNF655	-0.6	2.32193	Superficial	NOT SIG.	epi
6	8.52184e-05	0.242443	0.5	0.1	1	low	PPCS	-0.6	2.32193	Superficial	NOT SIG.	epi
6	8.55661e-05	0.273433	0.54	0.12	1	low	RAD21	-0.66	2.16993	Superficial	NOT SIG.	epi
6	8.63685e-05	0.246603	0.38	0.04	1	low	IRF1	-0.42	3.24793	Superficial	NOT SIG.	epi
6	8.63685e-05	0.214722	0.38	0.04	1	low	SRC	-0.42	3.24793	Superficial	NOT SIG.	epi
6	8.63685e-05	0.202769	0.38	0.04	1	low	RAET1E	-0.42	3.24793	Superficial	NOT SIG.	epi
6	8.63685e-05	0.198465	0.38	0.04	1	low	IFI30	-0.42	3.24793	Superficial	NOT SIG.	epi
6	8.63685e-05	0.181038	0.38	0.04	1	low	CIAO2B	-0.42	3.24793	Superficial	NOT SIG.	epi
6	8.64998e-05	0.511985	1	0.52	1	low	TRIM29	-1.52	0.943416	Superficial	NOT SIG.	epi
6	8.69249e-05	0.24989	0.52	0.1	1	low	SRSF1	-0.62	2.37851	Superficial	NOT SIG.	epi
6	8.69249e-05	0.244799	0.52	0.1	1	low	STAP2	-0.62	2.37851	Superficial	NOT SIG.	epi
6	8.69249e-05	0.198276	0.52	0.1	1	low	MPP7	-0.62	2.37851	Superficial	NOT SIG.	epi
[truncated: 151,369 more rows]

## Sheet: Top 15 Epi (E2)
gene	Gene name	Cluster	avg_log2FC	p_val_adj	pct.diff	Regulation	Morphology	Sig. in
S100A7	S100 calcium binding protein A7	Superficial	2.00116	2.09905e-14	-1.26	UP	epi	Superficial|Upper IM|Lower IM|Basal
SPRR2F	small proline rich protein 2F	Superficial	1.32234	1.08349e-11	-1.22	UP	epi	Superficial|Upper IM|Lower IM
OLFM4	olfactomedin 4	Lower IM	1.30743	2.7505e-11	-0.9	UP	epi	Superficial|Upper IM|Lower IM|Basal
FCGBP	Fc fragment of IgG binding protein	Superficial	1.18356	1.01112e-12	-1.12	UP	epi	Superficial|Upper IM
CLCA4	chloride channel accessory 4	Superficial	1.11914	7.63827e-12	-1.4	UP	epi	Superficial|Upper IM|Lower IM|Basal
MUC1	mucin 1, cell surface associated	Superficial	1.10694	4.53889e-13	-0.9	UP	epi	Superficial|Upper IM
S100P	S100 calcium binding protein P	Superficial	1.10182	1.92329e-09	-1.1	UP	epi	Superficial|Upper IM|Lower IM
CXCL17	C-X-C motif chemokine ligand 17	Superficial	1.07744	5.68021e-10	-1.1	UP	epi	Superficial|Upper IM|Lower IM
MUC4	mucin 4, cell surface associated	Superficial	1.06594	8.04374e-09	-1.14	UP	epi	Superficial|Upper IM|Lower IM|Basal
LGALS7	galectin 7	Superficial	0.972802	5.11289e-11	-0.82	UP	epi	Superficial|Upper IM|Lower IM|Basal
TNFSF10	TNF superfamily member 10	Superficial	0.962418	2.51673e-08	-1.18	UP	epi	Superficial|Lower IM
CEACAM1	CEA cell adhesion molecule 1	Upper IM	0.918455	1.52717e-09	-1.26	UP	epi	Superficial|Upper IM|Lower IM|Basal
FGFBP1	fibroblast growth factor binding protein 1	Superficial	0.915445	1.03408e-06	-1.16	UP	epi	Superficial|Upper IM|Lower IM|Basal
GABRP	gamma-aminobutyric acid type A receptor subunit pi	Upper IM	0.911545	1.66941e-08	-0.96	UP	epi	Superficial|Upper IM|Lower IM|Basal
APOBEC3A	apolipoprotein B mRNA editing enzyme catalytic subunit 3A	Superficial	0.907749	9.64509e-07	-0.68	UP	epi	Superficial|Upper IM|Lower IM
GPSM1	G protein signaling modulator 1	Superficial	-0.892648	0.0467445	-0.8	DOWN	epi	Superficial
UPP1	uridine phosphorylase 1	Superficial	-0.929378	8.84485e-05	-1.58	DOWN	epi	Superficial|Upper IM
COL1A1	collagen type I alpha 1 chain	Superficial	-0.940894	0.00772347	-0.56	DOWN	epi	Superficial|Upper IM|Lower IM|Basal
LOR	loricrin cornified envelope precursor protein	Upper IM	-0.944568	0.00650834	-0.52	DOWN	epi	Upper IM
PABPC3	poly(A) binding protein cytoplasmic 3	Lower IM	-0.970037	2.91456e-10	-1.76	DOWN	epi	Superficial|Upper IM|Lower IM|Basal
PPIF	peptidylprolyl isomerase F	Superficial	-0.979252	0.0116868	-0.98	DOWN	epi	Superficial
ALOX12	arachidonate 12-lipoxygenase, 12S type	Lower IM	-0.98629	9.37289e-11	-1.66	DOWN	epi	Superficial|Upper IM|Lower IM|Basal
CRISP3	cysteine rich secretory protein 3	Upper IM	-1.0169	1.3931e-12	-1.92	DOWN	epi	Superficial|Upper IM|Lower IM|Basal
LCE3E	late cornified envelope 3E	Upper IM	-1.02618	3.93977e-07	-1.38	DOWN	epi	Superficial|Upper IM|Lower IM
COL3A1	collagen type III alpha 1 chain	Upper IM	-1.02637	3.21534e-05	-1.1	DOWN	epi	Upper IM|Lower IM|Basal
HMOX1	heme oxygenase 1	Superficial	-1.04251	1.51567e-07	-1.58	DOWN	epi	Superficial
ANKRD37	ankyrin repeat domain 37	Superficial	-1.04517	0.0191756	-1.18	DOWN	epi	Superficial|Upper IM
COL1A2	collagen type I alpha 2 chain	Upper IM	-1.09057	5.04271e-06	-1.18	DOWN	epi	Superficial|Upper IM|Lower IM|Basal
KRT1	keratin 1	Superficial	-1.13472	9.84342e-12	-1.72	DOWN	epi	Superficial|Upper IM|Lower IM|Basal
IGFBP5	insulin like growth factor binding protein 5	Superficial	-1.18461	2.73923e-07	-1.12	DOWN	epi	Superficial|Upper IM|Lower IM|Basal

## Sheet: Top 15 SubMuc (E2)
gene	Gene name	Cluster	avg_log2FC	p_val_adj	pct.diff	Regulation	Morphology	Sig. in
OLFM4	olfactomedin 4	10	1.85767	0.000210536	-1	UP	SubMuc	8|3|4|0|2|10
FGFBP1	fibroblast growth factor binding protein 1	10	1.53857	0.0396125	-1.103	UP	SubMuc	8|3|10
S100A7	S100 calcium binding protein A7	2	1.1501	5.1972e-08	-0.504	UP	SubMuc	8|3|4|0|1|2
MYH11	myosin heavy chain 11	2	0.950416	3.36324e-05	-0.741	UP	SubMuc	2
LGALS7	galectin 7	0	0.919666	0.000438979	-0.472	UP	SubMuc	8|3|4|0
IGLC2	immunoglobulin lambda constant 2	0	0.850284	0.00538512	-0.631	UP	SubMuc	8|3|0
IGLC3	immunoglobulin lambda constant 3 (Kern-Oz+ marker)	0	0.843757	0.0122118	-0.298	UP	SubMuc	8|3|0
HLA-C	major histocompatibility complex, class I, C	0	0.828665	0.00207188	-0.862	UP	SubMuc	8|3|4|0|1
TAGLN	transgelin	2	0.811312	7.56453e-08	-1.313	UP	SubMuc	4|2
CPE	carboxypeptidase E	2	0.810211	0.00158398	-0.759	UP	SubMuc	2
HMGCS1	3-hydroxy-3-methylglutaryl-CoA synthase 1	8	0.765942	3.80027e-07	-1.199	UP	SubMuc	8
IGHA2	immunoglobulin heavy constant alpha 2 (A2m marker)	3	0.726065	0.00250241	-0.907	UP	SubMuc	8|3
IGHA1	immunoglobulin heavy constant alpha 1	8	0.693487	0.0122934	-1.438	UP	SubMuc	8
C3	complement C3	4	0.683109	0.012354	-0.538	UP	SubMuc	4
SERPINB1	serpin family B member 1	8	0.679399	6.35003e-08	-1.476	UP	SubMuc	8
SLC18A2	solute carrier family 18 member A2	2	-1.00284	3.17589e-07	-0.837	DOWN	SubMuc	8|3|4|0|2
CXCL14	C-X-C motif chemokine ligand 14	2	-1.01393	1.1979e-08	-1.113	DOWN	SubMuc	8|3|4|0|1|2
DIO2	iodothyronine deiodinase 2	8	-1.04057	1.84767e-13	-1.467	DOWN	SubMuc	8|3|4|0|1|2
MXRA5	matrix remodeling associated 5	2	-1.05081	6.3651e-07	-0.675	DOWN	SubMuc	3|4|2
DSG1	desmoglein 1	0	-1.05864	2.88324e-09	-0.607	DOWN	SubMuc	8|3|4|0|1
KRT1	keratin 1	2	-1.0958	3.60112e-10	-1.126	DOWN	SubMuc	8|3|4|0|1|2
VCAN	versican	1	-1.1368	2.21043e-08	-0.658	DOWN	SubMuc	8|3|4|0|1|2
IGF1	insulin like growth factor 1	1	-1.14496	5.96906e-09	-0.986	DOWN	SubMuc	8|3|4|0|1|2
PRSS23	serine protease 23	1	-1.14793	1.85329e-08	-0.788	DOWN	SubMuc	8|3|4|0|1|2
PABPC3	poly(A) binding protein cytoplasmic 3	0	-1.18426	3.12376e-11	-0.719	DOWN	SubMuc	8|3|4|0|1|2
LCE3D	late cornified envelope 3D	0	-1.25406	5.71207e-12	-0.693	DOWN	SubMuc	8|3|4|0|1|2
CCN5	cellular communication network factor 5	8	-1.26596	3.01883e-14	-0.973	DOWN	SubMuc	8|3|4|0|1|2
FLG	filaggrin	0	-1.30094	2.3068e-13	-0.669	DOWN	SubMuc	8|3|4|0|1|2
SFRP4	secreted frizzled related protein 4	1	-1.30646	1.76126e-14	-1.127	DOWN	SubMuc	8|3|4|0|1|2
